# Supplementary material for: Genomic Analysis of Parent-of-Origin Allelic Expression in Arabidopsis thaliana Seeds
Source: PLoS One. 2011 Aug 17;6(8):e23687. doi: 10.1371/journal.pone.0023687 (PMC3157454; doi:10.1371/journal.pone.0023687)
Supplement: Table S1 — Col/L er SNPs used in this study. (TXT) [file pone.0023687.s001.txt]

Table S1: Col/Ler SNPs used in this study.			
Chromosome	Position	Col	Ler
chr1	711	T	C
chr1	892	T	G
chr1	956	C	T
chr1	10904	A	T
chr1	32210	T	C
chr1	37388	G	T
chr1	49438	C	A
chr1	71326	G	T
chr1	71348	C	T
chr1	88300	C	T
chr1	90571	A	C
chr1	90606	G	T
chr1	90809	A	T
chr1	90864	A	G
chr1	96770	C	A
chr1	97473	C	T
chr1	100847	T	A
chr1	100849	C	T
chr1	103319	G	C
chr1	105064	C	T
chr1	106128	T	A
chr1	106129	T	A
chr1	108696	A	T
chr1	109312	A	C
chr1	109405	G	T
chr1	109472	T	C
chr1	109627	C	T
chr1	109804	T	C
chr1	109855	C	T
chr1	109984	T	C
chr1	110059	T	A
chr1	111864	G	A
chr1	112134	A	C
chr1	112907	G	A
chr1	114034	G	A
chr1	114648	T	C
chr1	114737	A	C
chr1	114915	T	C
chr1	115320	T	G
chr1	115593	T	G
chr1	116183	G	T
chr1	117286	A	T
chr1	117511	C	T
chr1	117592	C	T
chr1	119359	T	G
chr1	119470	A	C
chr1	119479	C	T
chr1	120049	C	T
chr1	120328	C	G
chr1	121077	T	A
chr1	121364	G	T
chr1	122005	C	G
chr1	122809	G	A
chr1	123912	C	A
chr1	124467	G	A
chr1	126609	A	G
chr1	127093	T	C
chr1	129671	C	G
chr1	129841	T	A
chr1	135853	C	G
chr1	136588	A	T
chr1	137545	A	G
chr1	140411	C	A
chr1	146182	A	G
chr1	146220	T	G
chr1	146280	A	C
chr1	146734	A	T
chr1	151617	A	G
chr1	151639	A	T
chr1	153232	T	A
chr1	154679	A	C
chr1	157407	T	C
chr1	157491	T	C
chr1	158554	G	A
chr1	158680	T	G
chr1	158842	A	T
chr1	159122	T	G
chr1	159434	T	A
chr1	159941	G	A
chr1	160515	C	T
chr1	161527	G	A
chr1	162616	A	T
chr1	163492	A	G
chr1	163504	C	T
chr1	163569	C	A
chr1	164375	T	A
chr1	164393	C	G
chr1	164423	C	G
chr1	164432	A	T
chr1	164474	G	A
chr1	165059	T	C
chr1	165930	C	G
chr1	166850	G	T
chr1	168451	C	A
chr1	168700	T	A
chr1	169429	A	T
chr1	170260	C	T
chr1	170728	C	G
chr1	171250	A	T
chr1	171413	G	A
chr1	171538	A	G
chr1	171573	G	A
chr1	171610	A	G
chr1	171611	A	T
chr1	171664	T	C
chr1	171736	C	G
chr1	171772	A	G
chr1	171924	A	T
chr1	172053	G	A
chr1	172965	A	G
chr1	173042	C	G
chr1	173157	C	T
chr1	173162	T	G
chr1	173531	C	G
chr1	173963	T	A
chr1	174087	T	A
chr1	174329	C	A
chr1	174816	C	T
chr1	178456	A	G
chr1	179175	C	T
chr1	179753	C	A
chr1	180811	T	C
chr1	180812	C	T
chr1	180816	T	A
chr1	181261	T	G
chr1	182057	C	G
chr1	183623	T	A
chr1	207856	A	G
chr1	210319	A	G
chr1	215760	G	T
chr1	266254	T	C
chr1	266733	G	T
chr1	266850	G	T
chr1	266943	G	C
chr1	267352	C	T
chr1	267588	C	G
chr1	267613	C	T
chr1	267853	G	C
chr1	267925	C	A
chr1	267933	A	G
chr1	267982	A	T
chr1	269283	T	G
chr1	269524	C	T
chr1	269547	C	T
chr1	269596	T	A
chr1	269628	G	A
chr1	269642	C	G
chr1	269680	C	T
chr1	269697	C	G
chr1	270147	G	T
chr1	270202	A	T
chr1	270458	G	C
chr1	270845	T	C
chr1	271050	G	C
chr1	271075	A	T
chr1	271416	T	C
chr1	273714	G	A
chr1	274629	T	A
chr1	275285	T	C
chr1	275504	A	C
chr1	275624	C	T
chr1	275938	T	G
chr1	277659	T	A
chr1	277847	A	T
chr1	278320	G	A
chr1	280584	A	C
chr1	281265	G	A
chr1	281933	G	C
chr1	283723	T	G
chr1	284094	A	C
chr1	284815	T	C
chr1	284904	G	A
chr1	284989	A	G
chr1	285111	G	A
chr1	285729	A	G
chr1	285820	C	G
chr1	286029	A	C
chr1	287160	C	T
chr1	287556	G	A
chr1	288548	G	A
chr1	289260	T	C
chr1	289857	G	A
chr1	290689	C	G
chr1	290788	T	G
chr1	291008	C	A
chr1	291135	T	C
chr1	291136	A	T
chr1	291363	A	T
chr1	291602	G	T
chr1	291737	T	C
chr1	291759	A	T
chr1	291765	T	C
chr1	291796	A	G
chr1	291814	A	T
chr1	291870	A	G
chr1	291896	A	G
chr1	291898	G	A
chr1	291993	C	T
chr1	292110	A	C
chr1	292138	T	C
chr1	292277	T	C
chr1	292278	C	A
chr1	292344	A	C
chr1	292381	C	T
chr1	292387	T	C
chr1	292437	A	C
chr1	292495	T	C
chr1	292520	A	G
chr1	292574	T	C
chr1	292581	G	A
chr1	292666	A	G
chr1	292671	C	T
chr1	292896	T	A
chr1	293313	A	C
chr1	293388	A	T
chr1	294969	T	C
chr1	301465	T	A
chr1	301587	G	T
chr1	306462	G	T
chr1	309787	G	A
chr1	314437	T	A
chr1	371972	T	C
chr1	372675	G	A
chr1	377064	T	C
chr1	384704	A	T
chr1	387224	A	T
chr1	387895	T	A
chr1	432021	T	C
chr1	432547	T	A
chr1	440564	T	A
chr1	445271	C	T
chr1	446882	T	C
chr1	447072	A	G
chr1	447271	C	T
chr1	447293	G	A
chr1	447514	G	T
chr1	449560	G	C
chr1	450466	A	G
chr1	452718	G	C
chr1	453167	A	T
chr1	453280	G	C
chr1	453652	T	C
chr1	454146	A	G
chr1	454260	T	A
chr1	456627	C	T
chr1	458079	C	G
chr1	460276	A	T
chr1	461327	T	C
chr1	461371	C	A
chr1	462849	G	A
chr1	464075	T	C
chr1	464103	G	A
chr1	464909	A	G
chr1	464929	G	A
chr1	465818	G	A
chr1	467140	G	T
chr1	467517	C	G
chr1	468404	G	A
chr1	468498	A	T
chr1	468846	G	A
chr1	468849	T	A
chr1	469337	T	C
chr1	469548	T	G
chr1	469581	T	A
chr1	478208	G	C
chr1	479432	T	C
chr1	483188	A	G
chr1	484460	G	T
chr1	485242	C	T
chr1	485402	C	A
chr1	489092	T	A
chr1	502177	T	A
chr1	502178	T	A
chr1	523868	A	G
chr1	525927	A	C
chr1	525927	C	A
chr1	527732	G	C
chr1	560551	T	A
chr1	563367	T	C
chr1	563546	G	C
chr1	566579	G	A
chr1	566941	A	G
chr1	567068	G	C
chr1	567211	A	T
chr1	567457	T	C
chr1	567667	G	A
chr1	567771	A	T
chr1	567814	G	C
chr1	567819	A	C
chr1	568285	G	T
chr1	568311	C	T
chr1	568341	T	C
chr1	568351	T	C
chr1	568371	T	G
chr1	568766	C	G
chr1	569173	G	C
chr1	569200	T	A
chr1	569204	C	G
chr1	569241	A	G
chr1	569257	G	T
chr1	569269	C	G
chr1	569290	C	T
chr1	569486	A	G
chr1	569511	C	T
chr1	569555	G	A
chr1	569578	C	A
chr1	569639	T	G
chr1	569661	T	C
chr1	569668	T	C
chr1	569680	C	T
chr1	569715	T	C
chr1	569887	C	A
chr1	570157	G	A
chr1	570755	A	C
chr1	570800	A	G
chr1	571284	C	A
chr1	571420	A	G
chr1	571611	A	T
chr1	571631	A	T
chr1	571638	C	A
chr1	571955	G	C
chr1	572053	T	G
chr1	572063	C	T
chr1	572328	G	A
chr1	573099	A	C
chr1	573558	C	G
chr1	573659	T	C
chr1	574104	G	A
chr1	574162	T	C
chr1	574454	A	G
chr1	574531	T	G
chr1	574603	T	C
chr1	575473	T	C
chr1	575623	G	A
chr1	576108	T	A
chr1	576109	G	A
chr1	576346	C	T
chr1	577323	G	A
chr1	577628	C	T
chr1	577897	C	G
chr1	579884	C	T
chr1	580152	G	T
chr1	580768	T	C
chr1	580779	T	A
chr1	580914	A	T
chr1	580944	A	G
chr1	580976	A	C
chr1	581393	G	C
chr1	581476	C	G
chr1	581955	G	T
chr1	581990	G	C
chr1	581997	A	T
chr1	582038	T	G
chr1	582039	G	T
chr1	582136	T	C
chr1	582166	G	C
chr1	582191	A	G
chr1	582207	C	A
chr1	582225	A	G
chr1	582301	T	G
chr1	582358	T	C
chr1	582379	T	G
chr1	582380	C	A
chr1	582420	G	C
chr1	582613	G	A
chr1	582692	G	A
chr1	582805	G	C
chr1	583717	G	T
chr1	584719	G	A
chr1	584728	T	C
chr1	585101	A	G
chr1	585704	T	A
chr1	585761	A	G
chr1	586414	T	A
chr1	586941	G	A
chr1	587094	C	T
chr1	587232	A	G
chr1	587243	A	T
chr1	587244	A	T
chr1	587279	G	A
chr1	587293	C	T
chr1	587296	A	T
chr1	587322	A	T
chr1	588057	T	C
chr1	588117	G	C
chr1	588211	C	T
chr1	588264	A	G
chr1	588274	G	A
chr1	589688	G	A
chr1	589772	A	G
chr1	589796	C	G
chr1	589797	T	C
chr1	590336	A	G
chr1	590903	G	C
chr1	591180	A	T
chr1	591492	G	A
chr1	592013	T	A
chr1	592576	A	T
chr1	592597	A	G
chr1	592867	G	A
chr1	592890	A	G
chr1	592939	A	G
chr1	593981	G	A
chr1	594166	C	T
chr1	594446	C	G
chr1	594568	C	A
chr1	596554	T	C
chr1	599237	C	T
chr1	599372	T	A
chr1	599730	T	C
chr1	602135	A	G
chr1	602162	T	A
chr1	603241	T	G
chr1	604365	T	G
chr1	604370	G	C
chr1	604664	T	C
chr1	605176	A	T
chr1	605242	T	G
chr1	605448	A	G
chr1	606019	T	G
chr1	606355	A	T
chr1	606437	T	G
chr1	606485	A	G
chr1	606579	C	T
chr1	606585	C	T
chr1	607052	C	A
chr1	607493	T	C
chr1	607549	C	A
chr1	607559	A	G
chr1	607594	G	C
chr1	607687	C	T
chr1	607720	G	A
chr1	607735	G	A
chr1	607738	T	C
chr1	607819	T	C
chr1	607834	A	T
chr1	607876	A	T
chr1	607900	G	A
chr1	608068	G	C
chr1	608482	C	G
chr1	608512	T	A
chr1	608889	T	A
chr1	608966	C	G
chr1	608967	A	C
chr1	609077	C	T
chr1	609094	G	A
chr1	609159	T	A
chr1	609197	C	A
chr1	609249	T	C
chr1	609269	C	T
chr1	609304	A	G
chr1	609311	G	A
chr1	609446	G	A
chr1	609794	A	G
chr1	609821	A	T
chr1	609829	T	G
chr1	610189	G	A
chr1	611128	C	A
chr1	612351	A	T
chr1	612387	C	G
chr1	612935	G	A
chr1	612952	C	T
chr1	614273	G	T
chr1	614977	C	A
chr1	615607	G	C
chr1	615616	T	A
chr1	615954	C	T
chr1	616831	A	G
chr1	616982	C	T
chr1	617882	A	G
chr1	618452	T	C
chr1	623047	G	T
chr1	623464	G	A
chr1	624529	C	T
chr1	624717	T	C
chr1	625021	C	T
chr1	625271	C	A
chr1	625301	A	C
chr1	625489	C	G
chr1	625970	A	G
chr1	626197	T	A
chr1	626351	G	A
chr1	627030	T	A
chr1	627062	T	C
chr1	627925	G	T
chr1	628573	G	A
chr1	628630	C	G
chr1	630457	C	T
chr1	631363	A	G
chr1	631901	T	C
chr1	633512	A	T
chr1	633694	T	C
chr1	634259	G	T
chr1	634554	T	C
chr1	634561	G	A
chr1	634564	A	T
chr1	634639	G	A
chr1	634837	T	G
chr1	635670	A	C
chr1	635902	T	C
chr1	636766	A	T
chr1	636788	T	C
chr1	636917	A	G
chr1	637916	C	T
chr1	637952	A	T
chr1	638156	G	A
chr1	638572	G	C
chr1	638653	A	G
chr1	638719	C	A
chr1	641675	T	C
chr1	642568	A	T
chr1	644148	A	C
chr1	644286	T	C
chr1	644770	G	C
chr1	645371	T	A
chr1	645420	A	G
chr1	645600	T	C
chr1	645619	C	T
chr1	645624	G	C
chr1	645637	G	A
chr1	645661	C	A
chr1	646047	A	T
chr1	646053	T	A
chr1	646106	G	T
chr1	646492	A	G
chr1	646558	G	A
chr1	646603	G	A
chr1	647033	A	C
chr1	647284	T	A
chr1	647684	A	C
chr1	647788	A	T
chr1	648156	C	G
chr1	649160	T	C
chr1	649788	A	T
chr1	650324	T	G
chr1	650855	G	C
chr1	652281	G	A
chr1	652305	C	T
chr1	652491	T	G
chr1	652492	T	C
chr1	653165	A	T
chr1	655639	C	A
chr1	655835	G	A
chr1	656440	G	A
chr1	658067	A	G
chr1	658269	A	C
chr1	658413	C	T
chr1	658674	C	A
chr1	658767	T	A
chr1	658913	A	G
chr1	658928	A	G
chr1	660534	T	C
chr1	660944	T	C
chr1	661250	C	A
chr1	661266	T	G
chr1	661961	A	T
chr1	662006	T	C
chr1	662016	T	G
chr1	662030	T	A
chr1	662857	A	G
chr1	662928	T	G
chr1	662994	A	T
chr1	663038	A	T
chr1	663182	A	T
chr1	663522	T	G
chr1	663822	C	T
chr1	663874	T	G
chr1	664107	C	T
chr1	664110	G	C
chr1	664122	T	C
chr1	664141	A	G
chr1	664166	C	T
chr1	664169	G	T
chr1	664252	A	G
chr1	664403	T	G
chr1	664464	G	A
chr1	664679	C	T
chr1	664684	T	A
chr1	664923	C	A
chr1	665023	T	G
chr1	665064	T	C
chr1	665081	T	G
chr1	665123	A	T
chr1	666158	A	G
chr1	669947	T	G
chr1	670003	T	A
chr1	670132	A	G
chr1	670446	A	C
chr1	670453	C	T
chr1	670624	G	A
chr1	670658	A	G
chr1	671312	C	G
chr1	671911	C	A
chr1	672329	T	G
chr1	672454	G	A
chr1	672669	T	C
chr1	673473	G	A
chr1	673556	T	C
chr1	673626	A	G
chr1	673785	A	T
chr1	674199	G	T
chr1	674586	G	A
chr1	674879	G	A
chr1	675177	A	T
chr1	675578	T	C
chr1	676195	T	C
chr1	676355	A	G
chr1	676429	G	A
chr1	676902	T	A
chr1	676925	C	T
chr1	677150	G	A
chr1	677970	A	G
chr1	678224	T	G
chr1	678328	T	C
chr1	678528	T	C
chr1	678747	C	G
chr1	678934	A	T
chr1	679076	T	G
chr1	679340	T	G
chr1	679901	G	A
chr1	680183	G	A
chr1	685779	G	A
chr1	687360	G	A
chr1	696215	C	T
chr1	696222	T	A
chr1	696278	A	C
chr1	696289	A	C
chr1	697447	C	A
chr1	697467	C	G
chr1	697804	T	A
chr1	698953	G	T
chr1	700031	T	C
chr1	700614	G	C
chr1	700793	T	G
chr1	701107	G	C
chr1	701536	A	T
chr1	701732	A	C
chr1	703514	G	A
chr1	703911	G	C
chr1	705223	C	G
chr1	706920	A	C
chr1	708523	T	C
chr1	708773	A	C
chr1	709055	T	A
chr1	709076	A	G
chr1	709476	C	G
chr1	709478	A	T
chr1	709497	C	T
chr1	709500	A	T
chr1	709552	C	A
chr1	709624	T	G
chr1	710166	C	A
chr1	710467	T	C
chr1	710497	A	G
chr1	710582	T	A
chr1	711699	G	A
chr1	711727	A	G
chr1	711812	T	G
chr1	711956	C	T
chr1	712015	T	C
chr1	712096	A	T
chr1	712130	C	T
chr1	712277	G	T
chr1	712304	T	G
chr1	715571	T	C
chr1	719087	G	A
chr1	721576	C	A
chr1	723059	C	T
chr1	723419	G	A
chr1	725622	C	T
chr1	725962	C	T
chr1	727526	T	C
chr1	727639	C	T
chr1	727955	A	T
chr1	728904	C	T
chr1	730461	T	G
chr1	730831	T	C
chr1	730948	A	G
chr1	731917	C	G
chr1	732819	T	G
chr1	732956	A	G
chr1	733046	T	C
chr1	734158	T	C
chr1	736041	C	G
chr1	737482	T	A
chr1	737577	G	A
chr1	737717	G	A
chr1	738655	T	G
chr1	739325	A	G
chr1	739332	C	A
chr1	739731	T	C
chr1	740670	T	G
chr1	741102	C	A
chr1	741800	G	T
chr1	742422	G	A
chr1	742474	C	T
chr1	742491	G	T
chr1	743178	A	G
chr1	744025	A	T
chr1	746377	G	C
chr1	747178	A	C
chr1	747822	C	A
chr1	748146	C	A
chr1	748253	T	C
chr1	748309	G	A
chr1	748326	T	C
chr1	748721	C	A
chr1	748949	A	C
chr1	749779	T	C
chr1	750424	C	T
chr1	750926	C	A
chr1	751247	A	G
chr1	751396	A	G
chr1	751404	A	T
chr1	751661	A	T
chr1	752641	A	C
chr1	752927	T	C
chr1	753480	A	T
chr1	755399	G	A
chr1	755432	A	G
chr1	757832	T	A
chr1	758186	C	T
chr1	758192	C	T
chr1	758274	A	C
chr1	758573	G	C
chr1	760741	C	G
chr1	760760	G	T
chr1	761468	A	G
chr1	762201	T	C
chr1	762345	C	T
chr1	762833	G	A
chr1	762842	C	T
chr1	762875	T	G
chr1	763441	C	T
chr1	763691	C	T
chr1	764116	G	A
chr1	764301	A	G
chr1	764304	G	T
chr1	764702	G	A
chr1	765074	A	G
chr1	765075	A	C
chr1	765174	T	C
chr1	765612	G	T
chr1	765718	G	A
chr1	765718	G	T
chr1	766776	A	T
chr1	766916	C	T
chr1	767816	C	T
chr1	767846	T	C
chr1	767852	G	C
chr1	767908	A	C
chr1	768161	C	T
chr1	768539	T	C
chr1	768561	G	C
chr1	768702	G	C
chr1	768865	A	T
chr1	769275	A	G
chr1	769457	G	A
chr1	769500	G	A
chr1	769552	G	A
chr1	769557	C	A
chr1	769673	A	T
chr1	769972	G	A
chr1	770064	C	A
chr1	770082	C	A
chr1	770282	T	G
chr1	770562	A	C
chr1	770796	G	A
chr1	770918	A	G
chr1	770963	C	G
chr1	771093	G	A
chr1	771134	T	A
chr1	771817	T	A
chr1	771862	A	T
chr1	771891	T	A
chr1	772034	G	A
chr1	772303	C	G
chr1	772458	A	G
chr1	772724	T	C
chr1	773423	C	T
chr1	775234	T	G
chr1	775394	T	C
chr1	775518	G	C
chr1	775649	T	G
chr1	775705	C	G
chr1	776241	C	T
chr1	778724	C	T
chr1	779047	A	C
chr1	779397	G	A
chr1	779882	A	C
chr1	780156	T	A
chr1	780671	G	T
chr1	782011	G	A
chr1	782194	G	T
chr1	782255	A	G
chr1	782429	A	G
chr1	782615	T	C
chr1	783309	A	G
chr1	783499	A	G
chr1	784382	G	C
chr1	784396	T	A
chr1	784491	G	T
chr1	784917	C	T
chr1	784931	A	G
chr1	785448	T	C
chr1	797322	A	G
chr1	810708	A	T
chr1	832250	T	A
chr1	834960	A	T
chr1	834962	A	T
chr1	844413	C	T
chr1	844417	T	C
chr1	850465	G	C
chr1	858097	C	G
chr1	863794	C	A
chr1	871275	C	T
chr1	875023	G	A
chr1	918684	C	T
chr1	921784	A	T
chr1	922673	T	A
chr1	929190	G	T
chr1	929191	G	T
chr1	968964	C	G
chr1	974155	A	G
chr1	986719	T	A
chr1	987432	A	T
chr1	993410	G	T
chr1	1064221	A	G
chr1	1065037	A	G
chr1	1065532	C	T
chr1	1067878	C	T
chr1	1068044	G	A
chr1	1070461	G	A
chr1	1070910	G	T
chr1	1071783	G	A
chr1	1072172	A	G
chr1	1072314	A	G
chr1	1072339	G	T
chr1	1073161	T	C
chr1	1074135	A	T
chr1	1075693	C	T
chr1	1076505	C	G
chr1	1079644	C	A
chr1	1080776	A	G
chr1	1080835	G	C
chr1	1083513	T	C
chr1	1084301	G	A
chr1	1084435	G	A
chr1	1085444	G	A
chr1	1086131	C	G
chr1	1086254	T	A
chr1	1086987	G	T
chr1	1087624	T	C
chr1	1089125	A	G
chr1	1089591	C	T
chr1	1090017	C	T
chr1	1091589	G	A
chr1	1092049	T	C
chr1	1096500	T	A
chr1	1096639	T	A
chr1	1097383	G	T
chr1	1097554	A	G
chr1	1098582	C	T
chr1	1099222	C	T
chr1	1100081	A	G
chr1	1100093	T	C
chr1	1100351	A	G
chr1	1100495	A	C
chr1	1101169	C	T
chr1	1102314	C	T
chr1	1102330	G	C
chr1	1103121	C	T
chr1	1104250	G	C
chr1	1105328	G	A
chr1	1105667	T	A
chr1	1106503	T	A
chr1	1108375	C	T
chr1	1108389	T	A
chr1	1108601	C	T
chr1	1108812	T	C
chr1	1109040	A	C
chr1	1110391	C	T
chr1	1111666	A	G
chr1	1112596	A	G
chr1	1114445	T	A
chr1	1116177	T	G
chr1	1117158	C	T
chr1	1119662	A	G
chr1	1119772	A	T
chr1	1120348	G	A
chr1	1120669	A	G
chr1	1121219	G	A
chr1	1121361	T	A
chr1	1121519	A	C
chr1	1123532	G	T
chr1	1123730	C	G
chr1	1123731	T	G
chr1	1123880	C	T
chr1	1123925	A	T
chr1	1124879	C	T
chr1	1131718	C	T
chr1	1132170	G	A
chr1	1132213	A	T
chr1	1132614	C	A
chr1	1132697	C	T
chr1	1133099	T	C
chr1	1133186	G	A
chr1	1133545	T	A
chr1	1133546	T	A
chr1	1133547	T	A
chr1	1133745	T	G
chr1	1133863	C	T
chr1	1134230	T	C
chr1	1134414	T	C
chr1	1134439	C	T
chr1	1134878	C	T
chr1	1135188	A	C
chr1	1135459	C	T
chr1	1135862	A	T
chr1	1136070	A	T
chr1	1137318	G	A
chr1	1138098	C	A
chr1	1138904	A	G
chr1	1139361	G	A
chr1	1139600	T	G
chr1	1139616	T	A
chr1	1139955	T	C
chr1	1140744	G	A
chr1	1140796	A	C
chr1	1141454	G	A
chr1	1141459	G	A
chr1	1141506	C	T
chr1	1141603	T	A
chr1	1141642	A	T
chr1	1141663	C	A
chr1	1141821	G	A
chr1	1141858	A	G
chr1	1142026	T	C
chr1	1142127	C	T
chr1	1142225	A	G
chr1	1142246	A	T
chr1	1142251	G	A
chr1	1142264	A	G
chr1	1142291	G	A
chr1	1142347	A	T
chr1	1142381	T	C
chr1	1142383	C	A
chr1	1142413	T	A
chr1	1142441	G	C
chr1	1142446	G	T
chr1	1142451	G	C
chr1	1142474	T	G
chr1	1142491	G	A
chr1	1142512	A	T
chr1	1142534	A	C
chr1	1142903	G	A
chr1	1142972	A	T
chr1	1143017	C	T
chr1	1143291	G	A
chr1	1143337	A	G
chr1	1143443	C	T
chr1	1143494	C	T
chr1	1143653	G	T
chr1	1143832	A	C
chr1	1144061	A	G
chr1	1144622	G	T
chr1	1144736	G	A
chr1	1145010	C	G
chr1	1146913	A	G
chr1	1147537	A	G
chr1	1148269	G	A
chr1	1148420	A	T
chr1	1148773	T	A
chr1	1150961	C	A
chr1	1153526	T	C
chr1	1154106	T	C
chr1	1158465	A	C
chr1	1158517	T	C
chr1	1158541	A	T
chr1	1158573	T	C
chr1	1158754	T	A
chr1	1158930	G	T
chr1	1158943	A	G
chr1	1158966	T	C
chr1	1159096	T	C
chr1	1159100	A	T
chr1	1159159	A	G
chr1	1159686	T	A
chr1	1159810	C	G
chr1	1161421	A	C
chr1	1162124	T	G
chr1	1162222	C	T
chr1	1162324	A	C
chr1	1162447	C	T
chr1	1163523	A	T
chr1	1163842	G	T
chr1	1164142	G	A
chr1	1164944	T	C
chr1	1166204	T	C
chr1	1167305	A	G
chr1	1167445	C	A
chr1	1167520	T	C
chr1	1167844	C	T
chr1	1167880	C	T
chr1	1167881	T	A
chr1	1168402	C	T
chr1	1168697	A	G
chr1	1168740	C	G
chr1	1168792	T	A
chr1	1168802	A	T
chr1	1168965	G	T
chr1	1169282	A	T
chr1	1169632	A	T
chr1	1169854	T	A
chr1	1170003	G	T
chr1	1170071	T	G
chr1	1170149	C	G
chr1	1170207	C	A
chr1	1170253	C	T
chr1	1170255	C	A
chr1	1170404	G	A
chr1	1170440	G	A
chr1	1170479	C	A
chr1	1170601	T	G
chr1	1170764	A	G
chr1	1170970	A	T
chr1	1171203	G	T
chr1	1171666	A	T
chr1	1171668	T	G
chr1	1171707	T	C
chr1	1171770	A	G
chr1	1172095	G	A
chr1	1172136	A	G
chr1	1172184	C	T
chr1	1172764	A	T
chr1	1172811	G	C
chr1	1172819	A	T
chr1	1172820	A	T
chr1	1173194	C	G
chr1	1173253	T	C
chr1	1173274	G	A
chr1	1173298	G	T
chr1	1173413	T	C
chr1	1173418	T	C
chr1	1173716	C	T
chr1	1174019	A	C
chr1	1174170	T	C
chr1	1175561	A	G
chr1	1175600	C	T
chr1	1175773	C	T
chr1	1175988	G	T
chr1	1176163	A	T
chr1	1176542	C	T
chr1	1176582	C	T
chr1	1176980	A	G
chr1	1177912	A	C
chr1	1177932	T	A
chr1	1178349	C	G
chr1	1178608	A	G
chr1	1178984	C	G
chr1	1179391	A	T
chr1	1179960	A	G
chr1	1180195	C	T
chr1	1180290	T	G
chr1	1181112	A	G
chr1	1181940	G	T
chr1	1182624	A	T
chr1	1184093	G	A
chr1	1184139	C	A
chr1	1184380	G	A
chr1	1184490	T	C
chr1	1184495	C	T
chr1	1184498	A	G
chr1	1184569	T	G
chr1	1184855	G	A
chr1	1184945	T	A
chr1	1185047	T	C
chr1	1187419	G	A
chr1	1187420	C	A
chr1	1188434	A	C
chr1	1189375	C	A
chr1	1189992	G	A
chr1	1190703	A	G
chr1	1191118	T	G
chr1	1191870	C	A
chr1	1192121	A	G
chr1	1193354	C	T
chr1	1193396	C	T
chr1	1193672	G	A
chr1	1193707	G	T
chr1	1193730	G	C
chr1	1193736	G	C
chr1	1193943	A	G
chr1	1193956	G	T
chr1	1193957	G	A
chr1	1194025	T	G
chr1	1194029	A	G
chr1	1194158	T	C
chr1	1194289	T	C
chr1	1195243	G	A
chr1	1195272	C	T
chr1	1195277	A	T
chr1	1195295	C	A
chr1	1195339	T	A
chr1	1195350	G	A
chr1	1195449	A	G
chr1	1195474	C	T
chr1	1195542	A	T
chr1	1195582	C	T
chr1	1195656	T	A
chr1	1195990	T	A
chr1	1196151	A	T
chr1	1196203	C	T
chr1	1196308	C	A
chr1	1196392	T	C
chr1	1196420	A	G
chr1	1196560	T	C
chr1	1196589	A	G
chr1	1196640	A	C
chr1	1196650	C	G
chr1	1196655	T	A
chr1	1196676	C	T
chr1	1196786	G	A
chr1	1196796	A	G
chr1	1196821	C	T
chr1	1196832	T	A
chr1	1196940	C	G
chr1	1196960	G	T
chr1	1197101	G	T
chr1	1197191	C	G
chr1	1197458	C	A
chr1	1197487	T	C
chr1	1198351	T	G
chr1	1198529	A	G
chr1	1198806	A	T
chr1	1199647	A	C
chr1	1200321	T	G
chr1	1200405	T	C
chr1	1201049	T	C
chr1	1201325	G	A
chr1	1201556	C	G
chr1	1203627	C	G
chr1	1204549	C	G
chr1	1206132	A	G
chr1	1206179	G	A
chr1	1206669	T	A
chr1	1207631	T	G
chr1	1207742	G	A
chr1	1208421	C	T
chr1	1208938	C	A
chr1	1209662	A	C
chr1	1211716	G	T
chr1	1211865	C	T
chr1	1212011	G	A
chr1	1214103	T	C
chr1	1215230	T	C
chr1	1215837	C	A
chr1	1216558	C	G
chr1	1217087	T	G
chr1	1217472	T	G
chr1	1217632	A	T
chr1	1217742	T	C
chr1	1217843	G	A
chr1	1218274	A	T
chr1	1219320	T	C
chr1	1219574	C	A
chr1	1219980	T	A
chr1	1220150	G	A
chr1	1220469	G	C
chr1	1220517	G	A
chr1	1220819	C	T
chr1	1221161	G	C
chr1	1221314	A	C
chr1	1221514	T	C
chr1	1222132	A	C
chr1	1222326	G	C
chr1	1223092	T	C
chr1	1223605	C	T
chr1	1225411	C	A
chr1	1226551	T	C
chr1	1226581	T	C
chr1	1227493	T	G
chr1	1228801	G	A
chr1	1228831	A	T
chr1	1228908	C	T
chr1	1230313	G	A
chr1	1232427	C	A
chr1	1232579	A	C
chr1	1233096	A	C
chr1	1233666	G	A
chr1	1233667	G	A
chr1	1234740	C	T
chr1	1236971	C	T
chr1	1237152	T	A
chr1	1237214	C	T
chr1	1237312	G	A
chr1	1237495	A	T
chr1	1237514	A	C
chr1	1238041	G	T
chr1	1238377	G	A
chr1	1238774	T	A
chr1	1238986	A	C
chr1	1239976	G	A
chr1	1240045	A	G
chr1	1240105	G	A
chr1	1240140	A	C
chr1	1240323	A	G
chr1	1241208	C	G
chr1	1241922	G	T
chr1	1242372	C	T
chr1	1242537	T	G
chr1	1242550	C	G
chr1	1242912	G	A
chr1	1242924	G	A
chr1	1242977	G	A
chr1	1243087	A	C
chr1	1243133	A	G
chr1	1276616	T	C
chr1	1282224	G	T
chr1	1282314	G	C
chr1	1288787	A	C
chr1	1382716	G	A
chr1	1423007	T	A
chr1	1423645	C	A
chr1	1423970	A	G
chr1	1424033	A	T
chr1	1424044	A	T
chr1	1424237	A	G
chr1	1424464	A	G
chr1	1424528	A	T
chr1	1424666	C	T
chr1	1424739	G	T
chr1	1425645	T	A
chr1	1425813	C	A
chr1	1426278	A	G
chr1	1426358	A	T
chr1	1426755	T	A
chr1	1428491	A	T
chr1	1428570	A	T
chr1	1428586	A	C
chr1	1428889	A	T
chr1	1428947	G	C
chr1	1429060	C	T
chr1	1429095	C	T
chr1	1429168	G	A
chr1	1429238	G	T
chr1	1429255	A	G
chr1	1429296	C	T
chr1	1429312	T	A
chr1	1429373	A	G
chr1	1429386	G	A
chr1	1429398	A	C
chr1	1429693	A	G
chr1	1429841	G	A
chr1	1429925	A	G
chr1	1429954	T	C
chr1	1430179	T	G
chr1	1430239	C	T
chr1	1431611	A	T
chr1	1432741	T	C
chr1	1433216	C	G
chr1	1433244	G	A
chr1	1433383	A	G
chr1	1433388	G	C
chr1	1433637	C	T
chr1	1433784	T	A
chr1	1433952	T	A
chr1	1435039	A	G
chr1	1435248	C	A
chr1	1435533	T	G
chr1	1435771	C	G
chr1	1435846	G	A
chr1	1436602	A	G
chr1	1436941	C	A
chr1	1437298	T	C
chr1	1437868	C	T
chr1	1438278	A	T
chr1	1438309	A	C
chr1	1438466	T	A
chr1	1438511	G	C
chr1	1438584	A	G
chr1	1438969	A	C
chr1	1439352	T	G
chr1	1439448	T	C
chr1	1439532	G	C
chr1	1439548	G	C
chr1	1439582	T	C
chr1	1439714	A	T
chr1	1439716	T	C
chr1	1440076	T	G
chr1	1440078	C	T
chr1	1440420	G	C
chr1	1440666	G	T
chr1	1440811	A	C
chr1	1440912	T	C
chr1	1440915	G	C
chr1	1441245	C	A
chr1	1441260	T	C
chr1	1441262	A	G
chr1	1442259	G	A
chr1	1444571	A	C
chr1	1444872	A	C
chr1	1444967	T	G
chr1	1445147	T	G
chr1	1446990	G	C
chr1	1447627	T	C
chr1	1447785	T	G
chr1	1448115	G	A
chr1	1448374	G	A
chr1	1449118	A	C
chr1	1452333	G	A
chr1	1453707	C	G
chr1	1453748	G	T
chr1	1454990	G	A
chr1	1455754	T	G
chr1	1456542	T	C
chr1	1456863	A	T
chr1	1457170	T	C
chr1	1457284	G	A
chr1	1457806	G	T
chr1	1457976	T	C
chr1	1458063	C	A
chr1	1458159	A	G
chr1	1458161	C	A
chr1	1458241	T	A
chr1	1458325	C	A
chr1	1458699	A	G
chr1	1458747	A	T
chr1	1458805	G	C
chr1	1458857	A	T
chr1	1458909	G	A
chr1	1458926	C	T
chr1	1458987	C	T
chr1	1459013	T	A
chr1	1460492	G	A
chr1	1460528	A	T
chr1	1460653	A	T
chr1	1460855	C	T
chr1	1460866	A	G
chr1	1461127	T	C
chr1	1461286	A	G
chr1	1461848	T	A
chr1	1461951	C	A
chr1	1462211	A	G
chr1	1466808	C	G
chr1	1467443	G	A
chr1	1467780	C	T
chr1	1468650	T	G
chr1	1469258	T	G
chr1	1471351	G	A
chr1	1472551	A	G
chr1	1473286	T	C
chr1	1474515	G	A
chr1	1476817	G	A
chr1	1477384	T	C
chr1	1477815	C	T
chr1	1477835	A	G
chr1	1477873	C	T
chr1	1478438	A	G
chr1	1479099	T	A
chr1	1479546	A	T
chr1	1480907	T	G
chr1	1481204	T	C
chr1	1481694	C	T
chr1	1482743	T	C
chr1	1483156	G	T
chr1	1484255	T	C
chr1	1484382	T	C
chr1	1484414	C	T
chr1	1484443	G	A
chr1	1485291	T	C
chr1	1485357	A	G
chr1	1485504	G	A
chr1	1485507	A	G
chr1	1485573	T	C
chr1	1485582	C	T
chr1	1485591	G	A
chr1	1485642	G	A
chr1	1486206	T	C
chr1	1486503	C	T
chr1	1486507	T	C
chr1	1486509	T	C
chr1	1486566	C	T
chr1	1486839	A	C
chr1	1486844	A	G
chr1	1486866	C	G
chr1	1486920	A	G
chr1	1486956	C	A
chr1	1486958	A	C
chr1	1487020	C	T
chr1	1487091	G	A
chr1	1487151	T	A
chr1	1487221	G	T
chr1	1487262	G	T
chr1	1487437	C	G
chr1	1487531	T	C
chr1	1487542	A	C
chr1	1487576	T	C
chr1	1487602	T	C
chr1	1487605	C	A
chr1	1487685	A	G
chr1	1487704	G	A
chr1	1487748	A	C
chr1	1487850	C	T
chr1	1487862	C	G
chr1	1487868	A	G
chr1	1487874	C	T
chr1	1487928	G	A
chr1	1487972	G	A
chr1	1488230	A	G
chr1	1488311	C	T
chr1	1488313	C	G
chr1	1488365	T	A
chr1	1488402	T	C
chr1	1488642	G	A
chr1	1489200	A	C
chr1	1489236	C	T
chr1	1493909	T	G
chr1	1494443	C	A
chr1	1495110	T	C
chr1	1495888	A	T
chr1	1496445	A	G
chr1	1496606	T	A
chr1	1496766	G	A
chr1	1497108	T	A
chr1	1497123	G	A
chr1	1497177	A	C
chr1	1497186	A	T
chr1	1497234	C	T
chr1	1497552	T	G
chr1	1502839	A	G
chr1	1502860	C	A
chr1	1502931	G	C
chr1	1503000	G	A
chr1	1503744	A	G
chr1	1503916	C	G
chr1	1503921	G	A
chr1	1503926	A	C
chr1	1504004	A	T
chr1	1504044	G	C
chr1	1504091	C	T
chr1	1504101	C	T
chr1	1504202	C	A
chr1	1504252	G	A
chr1	1504279	C	G
chr1	1504385	A	T
chr1	1504451	A	G
chr1	1504478	A	C
chr1	1504479	A	G
chr1	1504509	T	A
chr1	1504599	G	T
chr1	1504693	C	T
chr1	1504737	G	C
chr1	1504762	C	T
chr1	1504768	C	T
chr1	1504817	A	C
chr1	1504998	T	C
chr1	1505019	T	G
chr1	1505084	C	T
chr1	1505086	A	C
chr1	1505328	G	T
chr1	1505378	T	G
chr1	1505509	C	G
chr1	1505537	G	T
chr1	1505555	T	G
chr1	1505606	G	T
chr1	1505613	T	C
chr1	1505725	T	C
chr1	1505757	T	A
chr1	1505761	T	A
chr1	1505796	G	C
chr1	1505805	G	C
chr1	1505848	T	C
chr1	1505857	T	C
chr1	1505890	A	G
chr1	1505919	G	C
chr1	1505923	T	A
chr1	1505980	C	A
chr1	1506061	T	C
chr1	1506082	A	C
chr1	1506257	C	T
chr1	1506403	T	A
chr1	1506406	C	T
chr1	1506445	G	A
chr1	1506565	T	C
chr1	1506778	T	C
chr1	1506796	T	C
chr1	1506802	T	C
chr1	1506922	A	T
chr1	1506949	G	A
chr1	1506979	T	C
chr1	1506994	T	C
chr1	1507855	C	T
chr1	1508513	G	A
chr1	1510014	C	T
chr1	1510806	T	A
chr1	1511001	T	C
chr1	1511274	C	T
chr1	1512292	A	G
chr1	1514290	G	A
chr1	1515063	T	C
chr1	1515697	G	T
chr1	1517039	C	G
chr1	1517820	T	A
chr1	1520831	C	G
chr1	1524586	G	C
chr1	1525412	A	T
chr1	1525413	C	A
chr1	1525443	A	G
chr1	1525468	T	C
chr1	1527461	A	G
chr1	1527562	T	C
chr1	1527974	T	A
chr1	1528078	A	C
chr1	1528258	C	T
chr1	1528271	T	C
chr1	1528441	T	C
chr1	1528614	C	T
chr1	1529028	A	T
chr1	1529081	T	C
chr1	1529098	G	T
chr1	1529106	G	A
chr1	1529294	A	C
chr1	1529403	T	A
chr1	1529544	A	C
chr1	1529592	A	T
chr1	1529744	C	G
chr1	1529880	T	G
chr1	1530398	C	G
chr1	1530603	A	C
chr1	1530838	T	C
chr1	1530914	T	C
chr1	1534298	A	C
chr1	1534321	G	A
chr1	1534528	T	C
chr1	1534695	T	A
chr1	1536067	G	C
chr1	1537170	A	T
chr1	1538318	T	C
chr1	1539269	A	T
chr1	1539810	C	T
chr1	1541172	T	C
chr1	1543645	T	C
chr1	1543802	G	T
chr1	1543916	C	G
chr1	1544238	T	C
chr1	1544349	C	A
chr1	1544437	G	A
chr1	1544494	G	A
chr1	1544496	G	A
chr1	1544615	G	A
chr1	1545525	G	T
chr1	1545726	C	A
chr1	1545758	T	A
chr1	1545817	G	A
chr1	1547593	C	T
chr1	1547879	C	A
chr1	1547906	A	G
chr1	1548132	A	G
chr1	1548209	C	G
chr1	1548319	T	C
chr1	1548440	A	G
chr1	1549045	T	C
chr1	1549147	A	T
chr1	1549603	T	A
chr1	1549701	T	G
chr1	1549755	T	C
chr1	1549757	C	T
chr1	1549798	G	C
chr1	1549821	A	G
chr1	1549866	A	T
chr1	1549889	A	T
chr1	1549950	G	A
chr1	1550055	G	T
chr1	1550083	T	A
chr1	1550122	C	G
chr1	1550176	T	C
chr1	1550187	G	T
chr1	1550351	A	G
chr1	1550442	T	C
chr1	1550495	T	A
chr1	1550655	A	T
chr1	1550920	A	G
chr1	1552210	A	G
chr1	1553245	G	T
chr1	1553753	C	G
chr1	1553816	A	T
chr1	1553950	G	T
chr1	1553952	A	C
chr1	1554140	G	T
chr1	1554253	A	T
chr1	1554652	G	A
chr1	1554812	G	T
chr1	1554854	C	T
chr1	1555291	C	T
chr1	1555698	A	T
chr1	1556007	A	G
chr1	1556259	T	A
chr1	1557253	A	G
chr1	1557526	G	A
chr1	1557671	A	T
chr1	1559270	A	T
chr1	1559604	A	G
chr1	1559682	A	C
chr1	1559701	T	A
chr1	1559764	C	T
chr1	1559884	A	G
chr1	1559903	G	A
chr1	1559904	T	A
chr1	1560021	T	A
chr1	1560023	C	T
chr1	1560072	G	T
chr1	1560349	C	T
chr1	1560350	C	T
chr1	1560357	A	G
chr1	1560578	C	A
chr1	1560632	A	G
chr1	1560697	C	T
chr1	1560737	A	G
chr1	1560739	A	G
chr1	1560760	A	C
chr1	1560864	C	T
chr1	1560866	A	T
chr1	1560936	G	A
chr1	1560953	T	G
chr1	1560963	C	T
chr1	1561032	T	C
chr1	1561082	C	G
chr1	1561138	G	A
chr1	1561140	A	T
chr1	1561200	T	C
chr1	1561289	T	A
chr1	1561299	C	T
chr1	1561302	T	G
chr1	1561396	A	G
chr1	1561423	A	G
chr1	1561451	C	T
chr1	1561457	C	T
chr1	1561498	A	G
chr1	1561626	G	A
chr1	1561641	G	A
chr1	1561671	C	T
chr1	1561710	C	A
chr1	1561740	A	T
chr1	1562036	G	A
chr1	1562050	C	T
chr1	1562057	A	C
chr1	1562110	A	C
chr1	1562202	T	A
chr1	1562334	A	T
chr1	1562356	G	A
chr1	1562403	T	A
chr1	1562501	C	A
chr1	1562537	T	G
chr1	1562549	A	G
chr1	1562650	T	C
chr1	1562674	T	C
chr1	1562683	G	C
chr1	1562790	G	T
chr1	1562808	G	A
chr1	1562884	T	C
chr1	1562899	G	C
chr1	1562915	T	C
chr1	1562927	A	C
chr1	1562939	T	G
chr1	1562977	G	C
chr1	1562998	T	A
chr1	1563048	T	C
chr1	1563101	A	G
chr1	1563160	A	G
chr1	1563176	T	G
chr1	1563185	G	A
chr1	1563207	G	C
chr1	1563273	A	G
chr1	1563340	C	A
chr1	1563359	T	A
chr1	1563383	T	C
chr1	1563402	G	A
chr1	1563459	A	T
chr1	1563671	T	G
chr1	1563753	G	A
chr1	1563757	T	C
chr1	1563867	T	C
chr1	1563875	C	A
chr1	1563912	A	T
chr1	1563930	T	G
chr1	1563967	G	A
chr1	1564058	G	A
chr1	1564087	A	G
chr1	1564153	C	A
chr1	1564154	A	G
chr1	1564174	A	C
chr1	1564307	C	T
chr1	1564541	A	C
chr1	1564710	T	C
chr1	1564712	T	A
chr1	1564783	G	C
chr1	1564883	T	C
chr1	1564965	A	G
chr1	1564982	C	T
chr1	1564998	A	G
chr1	1565044	G	T
chr1	1565045	A	C
chr1	1565052	C	T
chr1	1565351	G	C
chr1	1565360	C	T
chr1	1565409	G	A
chr1	1565450	T	G
chr1	1565599	T	C
chr1	1565881	T	C
chr1	1565909	G	A
chr1	1565916	A	G
chr1	1566023	A	G
chr1	1566026	A	T
chr1	1566050	A	C
chr1	1566124	G	C
chr1	1566146	A	G
chr1	1566150	G	T
chr1	1566190	T	C
chr1	1566245	A	T
chr1	1566274	A	G
chr1	1566286	G	A
chr1	1566289	G	C
chr1	1566334	T	C
chr1	1566411	A	T
chr1	1566445	G	A
chr1	1566457	T	C
chr1	1566494	T	C
chr1	1566539	C	A
chr1	1566549	G	C
chr1	1566565	G	A
chr1	1566620	C	T
chr1	1566846	C	T
chr1	1566906	G	T
chr1	1566942	G	A
chr1	1567212	G	A
chr1	1567259	C	G
chr1	1567338	T	A
chr1	1567353	G	T
chr1	1567362	G	T
chr1	1567376	T	A
chr1	1567395	A	C
chr1	1567435	A	T
chr1	1567502	A	T
chr1	1567522	A	G
chr1	1567526	T	A
chr1	1567655	A	G
chr1	1567767	T	A
chr1	1567810	G	A
chr1	1567812	A	G
chr1	1567877	T	A
chr1	1567968	G	T
chr1	1568006	G	T
chr1	1568027	T	C
chr1	1568108	G	A
chr1	1568379	T	C
chr1	1568423	A	G
chr1	1568505	T	G
chr1	1568506	C	T
chr1	1568523	G	C
chr1	1568543	A	T
chr1	1568567	A	T
chr1	1568613	A	C
chr1	1568618	T	C
chr1	1568676	G	A
chr1	1569077	T	G
chr1	1569184	T	C
chr1	1569430	G	A
chr1	1569615	T	C
chr1	1570044	C	A
chr1	1570222	A	G
chr1	1571671	T	C
chr1	1572221	T	G
chr1	1572283	C	T
chr1	1572284	G	C
chr1	1572631	G	T
chr1	1572691	T	A
chr1	1572885	C	G
chr1	1572915	T	C
chr1	1573156	G	A
chr1	1573327	T	G
chr1	1574398	A	T
chr1	1574542	C	G
chr1	1574655	A	C
chr1	1575118	A	T
chr1	1575318	T	G
chr1	1575368	C	T
chr1	1575369	G	T
chr1	1575370	G	A
chr1	1575390	T	A
chr1	1575454	G	A
chr1	1575462	T	C
chr1	1575536	A	C
chr1	1575785	A	G
chr1	1576310	G	A
chr1	1576386	T	A
chr1	1576646	T	G
chr1	1578928	C	T
chr1	1579214	A	G
chr1	1579670	A	G
chr1	1579868	A	C
chr1	1580237	G	A
chr1	1580913	G	C
chr1	1582927	T	A
chr1	1583741	C	T
chr1	1583977	G	A
chr1	1584051	G	T
chr1	1585099	T	C
chr1	1585430	T	A
chr1	1585517	T	C
chr1	1586313	A	C
chr1	1586362	T	C
chr1	1586415	T	C
chr1	1586469	T	A
chr1	1586531	A	G
chr1	1586726	G	A
chr1	1587417	T	C
chr1	1587500	G	A
chr1	1587508	A	T
chr1	1587612	A	G
chr1	1588102	C	A
chr1	1588267	A	T
chr1	1588311	G	C
chr1	1588325	A	G
chr1	1588335	C	A
chr1	1588369	T	A
chr1	1588386	G	T
chr1	1588435	T	A
chr1	1588444	A	C
chr1	1588652	T	C
chr1	1588776	A	C
chr1	1588942	C	A
chr1	1588981	C	A
chr1	1589197	A	C
chr1	1589223	T	C
chr1	1589277	A	T
chr1	1589395	A	C
chr1	1589443	T	C
chr1	1589456	A	T
chr1	1591045	G	A
chr1	1591556	A	G
chr1	1591695	T	C
chr1	1592184	T	C
chr1	1592550	T	C
chr1	1592700	T	C
chr1	1592734	T	C
chr1	1593168	T	C
chr1	1593238	G	A
chr1	1593255	T	C
chr1	1593609	T	C
chr1	1593649	A	C
chr1	1594317	C	G
chr1	1595032	A	T
chr1	1595475	T	C
chr1	1596421	A	G
chr1	1596493	C	T
chr1	1597659	C	A
chr1	1597880	A	T
chr1	1597956	G	T
chr1	1598270	C	T
chr1	1598335	T	C
chr1	1598366	C	T
chr1	1598395	T	G
chr1	1598430	G	A
chr1	1598619	C	T
chr1	1598653	A	T
chr1	1598666	C	A
chr1	1598684	C	T
chr1	1599158	C	T
chr1	1599463	C	G
chr1	1599979	C	T
chr1	1600204	C	A
chr1	1600341	A	C
chr1	1600421	T	A
chr1	1600422	C	T
chr1	1600503	G	T
chr1	1600527	A	G
chr1	1600619	A	C
chr1	1600675	C	T
chr1	1600771	A	C
chr1	1600775	A	T
chr1	1600871	T	A
chr1	1600892	T	A
chr1	1601802	C	T
chr1	1601803	C	T
chr1	1601806	T	C
chr1	1602027	A	G
chr1	1602137	C	T
chr1	1603471	T	A
chr1	1604455	G	A
chr1	1604479	A	G
chr1	1604485	A	C
chr1	1604698	A	C
chr1	1604831	C	G
chr1	1605539	C	G
chr1	1605652	T	C
chr1	1605844	A	G
chr1	1606941	A	G
chr1	1607096	T	C
chr1	1607448	T	C
chr1	1607765	C	T
chr1	1607970	T	C
chr1	1609268	C	T
chr1	1610844	G	A
chr1	1610957	C	A
chr1	1613038	A	G
chr1	1613082	T	A
chr1	1613850	T	G
chr1	1613861	T	C
chr1	1614717	A	G
chr1	1615242	A	G
chr1	1615488	T	C
chr1	1615747	G	A
chr1	1617537	T	C
chr1	1620427	G	A
chr1	1620983	C	T
chr1	1622203	A	G
chr1	1622676	C	T
chr1	1623386	G	T
chr1	1623650	T	A
chr1	1623742	C	T
chr1	1624709	C	G
chr1	1627287	C	T
chr1	1631049	T	C
chr1	1632192	C	A
chr1	1632194	A	T
chr1	1633593	C	A
chr1	1634909	T	C
chr1	1635861	C	T
chr1	1638242	T	A
chr1	1638394	T	C
chr1	1638427	C	G
chr1	1638591	A	G
chr1	1638620	G	C
chr1	1642577	T	C
chr1	1644172	G	T
chr1	1644236	G	A
chr1	1645247	T	G
chr1	1647580	C	G
chr1	1647756	A	T
chr1	1653093	T	A
chr1	1653737	C	G
chr1	1653831	A	T
chr1	1653951	G	A
chr1	1654897	A	T
chr1	1655859	A	T
chr1	1656975	C	G
chr1	1657059	G	A
chr1	1657257	A	G
chr1	1657882	G	C
chr1	1658912	T	C
chr1	1659344	A	G
chr1	1660379	T	G
chr1	1660741	G	A
chr1	1661017	A	T
chr1	1661055	T	C
chr1	1661134	G	A
chr1	1661550	C	T
chr1	1662147	G	T
chr1	1662517	C	T
chr1	1663996	A	T
chr1	1665195	C	T
chr1	1665268	G	T
chr1	1666119	A	G
chr1	1666866	C	T
chr1	1668865	G	T
chr1	1668919	T	C
chr1	1669143	C	A
chr1	1669279	C	T
chr1	1669572	T	G
chr1	1669702	C	T
chr1	1669720	C	T
chr1	1669935	C	T
chr1	1670227	A	C
chr1	1670846	T	C
chr1	1672028	A	G
chr1	1672973	C	T
chr1	1673021	C	T
chr1	1675001	T	C
chr1	1675823	T	C
chr1	1676682	G	A
chr1	1676749	T	C
chr1	1676750	T	C
chr1	1676800	A	G
chr1	1676901	A	G
chr1	1676980	G	T
chr1	1677040	G	A
chr1	1677045	G	A
chr1	1677058	G	A
chr1	1677402	C	G
chr1	1677459	C	G
chr1	1677548	T	A
chr1	1678007	G	T
chr1	1678264	C	T
chr1	1679787	G	T
chr1	1680073	A	T
chr1	1680074	C	A
chr1	1680254	G	A
chr1	1680572	A	T
chr1	1681196	G	A
chr1	1681304	T	A
chr1	1682466	A	C
chr1	1682478	T	C
chr1	1684665	C	T
chr1	1685417	A	G
chr1	1686725	T	C
chr1	1686860	T	A
chr1	1686886	C	A
chr1	1687323	G	C
chr1	1688098	C	T
chr1	1690472	G	C
chr1	1690571	G	T
chr1	1690577	G	T
chr1	1690686	A	G
chr1	1690922	A	C
chr1	1691113	G	A
chr1	1691529	T	C
chr1	1691830	A	G
chr1	1691926	C	T
chr1	1692082	G	A
chr1	1692334	C	T
chr1	1693364	G	A
chr1	1693913	C	A
chr1	1693928	C	T
chr1	1694193	A	G
chr1	1696028	G	A
chr1	1696034	A	G
chr1	1696198	T	G
chr1	1696284	C	T
chr1	1696349	G	T
chr1	1697083	A	T
chr1	1697143	T	A
chr1	1701334	G	C
chr1	1702802	G	A
chr1	1703147	T	C
chr1	1703345	T	C
chr1	1703448	G	A
chr1	1703601	G	T
chr1	1703618	G	T
chr1	1703785	G	A
chr1	1703850	C	T
chr1	1703868	T	C
chr1	1703982	T	A
chr1	1704008	T	G
chr1	1704033	T	A
chr1	1704418	G	T
chr1	1704645	C	T
chr1	1704863	T	A
chr1	1704897	T	C
chr1	1704935	T	C
chr1	1704961	C	T
chr1	1706467	G	A
chr1	1706817	A	C
chr1	1707123	A	C
chr1	1707803	G	C
chr1	1709115	T	C
chr1	1709824	T	A
chr1	1712117	A	T
chr1	1715676	C	T
chr1	1716094	T	A
chr1	1719334	C	A
chr1	1719421	T	A
chr1	1720707	C	G
chr1	1720869	T	G
chr1	1720939	T	A
chr1	1721333	C	T
chr1	1721335	T	C
chr1	1721473	T	C
chr1	1722315	T	G
chr1	1722697	T	C
chr1	1723065	T	G
chr1	1723313	G	A
chr1	1723384	T	C
chr1	1723816	G	T
chr1	1724474	C	T
chr1	1724554	C	G
chr1	1724581	T	A
chr1	1724652	C	T
chr1	1724735	A	G
chr1	1724780	A	T
chr1	1724781	T	C
chr1	1724847	A	G
chr1	1724908	T	A
chr1	1724998	G	A
chr1	1725001	T	A
chr1	1725075	T	C
chr1	1725195	A	G
chr1	1725309	G	C
chr1	1725704	C	A
chr1	1725722	T	C
chr1	1725732	A	G
chr1	1725983	C	T
chr1	1726044	G	C
chr1	1726080	A	G
chr1	1727376	T	A
chr1	1727824	A	G
chr1	1730896	C	T
chr1	1731568	A	T
chr1	1732220	C	T
chr1	1732585	T	A
chr1	1734300	C	T
chr1	1734402	T	G
chr1	1736913	G	A
chr1	1739054	T	C
chr1	1739832	C	A
chr1	1739834	T	C
chr1	1740311	C	A
chr1	1740408	G	T
chr1	1740437	A	T
chr1	1740535	A	T
chr1	1741033	G	T
chr1	1741080	A	T
chr1	1741289	A	G
chr1	1741328	T	C
chr1	1741341	T	G
chr1	1741497	A	C
chr1	1741801	T	G
chr1	1741809	G	A
chr1	1741824	C	G
chr1	1742123	G	C
chr1	1742280	T	C
chr1	1742454	G	T
chr1	1742481	C	T
chr1	1742651	T	C
chr1	1742748	A	G
chr1	1742761	C	G
chr1	1742832	C	T
chr1	1742859	T	G
chr1	1742879	T	A
chr1	1742903	A	G
chr1	1742962	T	C
chr1	1743056	T	C
chr1	1743265	C	T
chr1	1743709	G	A
chr1	1743942	C	G
chr1	1743991	A	C
chr1	1744142	G	C
chr1	1744246	A	G
chr1	1744272	A	T
chr1	1744306	G	C
chr1	1745471	C	T
chr1	1745832	C	A
chr1	1745947	A	G
chr1	1746844	G	T
chr1	1747406	G	A
chr1	1748919	T	A
chr1	1749853	A	G
chr1	1749948	T	C
chr1	1750634	T	G
chr1	1750777	A	C
chr1	1751081	A	G
chr1	1751947	A	T
chr1	1752581	T	A
chr1	1753743	C	A
chr1	1753832	A	C
chr1	1754081	T	A
chr1	1754311	T	A
chr1	1755982	C	G
chr1	1758219	T	G
chr1	1758749	C	T
chr1	1758936	A	T
chr1	1759023	G	A
chr1	1759040	T	C
chr1	1759606	G	T
chr1	1761428	T	A
chr1	1761767	A	G
chr1	1762555	A	G
chr1	1762556	T	C
chr1	1762893	T	G
chr1	1763024	T	C
chr1	1763657	C	T
chr1	1764816	T	C
chr1	1765294	A	G
chr1	1766503	C	G
chr1	1767028	G	C
chr1	1767073	T	C
chr1	1767875	A	T
chr1	1769477	T	C
chr1	1770033	A	G
chr1	1771401	A	T
chr1	1771681	T	A
chr1	1772192	A	C
chr1	1773820	C	G
chr1	1774165	G	A
chr1	1775142	T	C
chr1	1775174	G	A
chr1	1776469	T	A
chr1	1777966	G	A
chr1	1778020	G	A
chr1	1778225	T	C
chr1	1778417	A	C
chr1	1778435	T	A
chr1	1778543	T	G
chr1	1778617	G	C
chr1	1779033	C	A
chr1	1779054	A	T
chr1	1779111	A	G
chr1	1779272	T	C
chr1	1783041	T	C
chr1	1785557	C	T
chr1	1788691	T	A
chr1	1789045	T	C
chr1	1793153	C	T
chr1	1797339	C	T
chr1	1798215	A	G
chr1	1798305	T	A
chr1	1799086	G	A
chr1	1799158	G	A
chr1	1799381	T	C
chr1	1799833	T	G
chr1	1800016	A	C
chr1	1810771	C	G
chr1	1811231	C	G
chr1	1814623	T	C
chr1	1815070	C	T
chr1	1815900	A	G
chr1	1816413	C	A
chr1	1816928	C	T
chr1	1817089	T	A
chr1	1817115	C	G
chr1	1817230	G	T
chr1	1817391	T	A
chr1	1817617	A	G
chr1	1817671	A	G
chr1	1817746	T	C
chr1	1819235	C	T
chr1	1820417	T	C
chr1	1820756	T	A
chr1	1820786	C	T
chr1	1820995	T	C
chr1	1822094	C	T
chr1	1822098	T	C
chr1	1822101	A	G
chr1	1822139	T	A
chr1	1822150	C	T
chr1	1822222	T	G
chr1	1822333	G	A
chr1	1822443	G	T
chr1	1822466	C	A
chr1	1822487	T	C
chr1	1822538	T	G
chr1	1822645	T	C
chr1	1822696	T	A
chr1	1822706	T	A
chr1	1822732	T	C
chr1	1822733	T	G
chr1	1822753	T	C
chr1	1822769	G	A
chr1	1822772	T	A
chr1	1822773	G	T
chr1	1822858	A	G
chr1	1822948	C	T
chr1	1822983	G	C
chr1	1823005	A	G
chr1	1823008	A	C
chr1	1823024	G	A
chr1	1823083	G	A
chr1	1823111	T	G
chr1	1823241	T	C
chr1	1823325	G	A
chr1	1823370	T	C
chr1	1823574	A	G
chr1	1823593	A	G
chr1	1823692	G	T
chr1	1823810	G	T
chr1	1823866	C	T
chr1	1823882	G	C
chr1	1823962	C	T
chr1	1823989	C	A
chr1	1824162	T	C
chr1	1824309	G	A
chr1	1824354	T	C
chr1	1824382	G	A
chr1	1824430	G	A
chr1	1824442	A	C
chr1	1824520	T	C
chr1	1824529	G	C
chr1	1824592	C	T
chr1	1824709	T	A
chr1	1825034	T	A
chr1	1826668	T	G
chr1	1828321	A	C
chr1	1828356	A	G
chr1	1829146	A	C
chr1	1829416	T	C
chr1	1830637	T	G
chr1	1830662	C	G
chr1	1831751	A	T
chr1	1831818	G	T
chr1	1831978	A	C
chr1	1832528	A	T
chr1	1832539	C	G
chr1	1833212	T	C
chr1	1834956	G	A
chr1	1835198	G	C
chr1	1837381	C	T
chr1	1839052	A	C
chr1	1839572	A	G
chr1	1839626	G	A
chr1	1839746	T	C
chr1	1840318	A	G
chr1	1841889	A	G
chr1	1842031	T	A
chr1	1842417	T	C
chr1	1843937	G	A
chr1	1844017	C	T
chr1	1844290	A	C
chr1	1844438	C	G
chr1	1845248	A	T
chr1	1845279	T	A
chr1	1845318	G	A
chr1	1845582	C	T
chr1	1847677	G	A
chr1	1848017	A	T
chr1	1848297	A	C
chr1	1848530	A	G
chr1	1848816	C	G
chr1	1849502	C	T
chr1	1849549	C	T
chr1	1849847	T	A
chr1	1850508	A	G
chr1	1850605	A	C
chr1	1850738	A	C
chr1	1850902	T	A
chr1	1851288	T	C
chr1	1851382	T	C
chr1	1852371	C	T
chr1	1853025	A	G
chr1	1853452	C	T
chr1	1854009	G	A
chr1	1854631	G	A
chr1	1855506	G	C
chr1	1861567	T	A
chr1	1861722	G	A
chr1	1863797	C	A
chr1	1864171	C	A
chr1	1864530	A	T
chr1	1864531	A	T
chr1	1864532	A	T
chr1	1864533	A	T
chr1	1864590	G	A
chr1	1865286	A	G
chr1	1865816	A	T
chr1	1866136	G	A
chr1	1866304	C	T
chr1	1866615	A	T
chr1	1866626	T	A
chr1	1867445	A	T
chr1	1867912	A	C
chr1	1868783	G	T
chr1	1868926	G	A
chr1	1868933	T	C
chr1	1869474	A	C
chr1	1870084	C	A
chr1	1870970	C	G
chr1	1872162	C	T
chr1	1872488	C	A
chr1	1872541	T	C
chr1	1872556	A	G
chr1	1873606	C	G
chr1	1873609	C	A
chr1	1874286	T	C
chr1	1875102	G	T
chr1	1875761	G	A
chr1	1876944	T	C
chr1	1877122	G	C
chr1	1878162	T	G
chr1	1878206	C	G
chr1	1881090	A	C
chr1	1881941	A	G
chr1	1882192	A	G
chr1	1882609	G	A
chr1	1882649	G	C
chr1	1883830	T	A
chr1	1883831	T	A
chr1	1883834	G	A
chr1	1883928	G	T
chr1	1884134	G	A
chr1	1884207	A	G
chr1	1884304	A	G
chr1	1884676	G	A
chr1	1884932	G	T
chr1	1884961	T	C
chr1	1885208	T	C
chr1	1885479	A	T
chr1	1886093	C	T
chr1	1886411	G	A
chr1	1887353	C	T
chr1	1887393	T	C
chr1	1887532	A	T
chr1	1888401	G	T
chr1	1888481	G	T
chr1	1888493	C	A
chr1	1888559	A	C
chr1	1889189	G	T
chr1	1889193	G	A
chr1	1889687	T	C
chr1	1889990	G	C
chr1	1890006	A	T
chr1	1890213	T	A
chr1	1890231	T	C
chr1	1891269	C	T
chr1	1891379	A	G
chr1	1891407	C	T
chr1	1891744	T	G
chr1	1892682	G	C
chr1	1892695	A	T
chr1	1893391	T	C
chr1	1893881	C	A
chr1	1894008	A	T
chr1	1894025	C	T
chr1	1894298	T	C
chr1	1894403	G	A
chr1	1894436	C	T
chr1	1894664	G	A
chr1	1894916	T	C
chr1	1895144	C	G
chr1	1895358	C	A
chr1	1895438	C	G
chr1	1896428	A	G
chr1	1896601	C	A
chr1	1897028	C	T
chr1	1897032	A	C
chr1	1897116	T	C
chr1	1897141	G	C
chr1	1897170	T	C
chr1	1897249	A	G
chr1	1897308	T	C
chr1	1897333	G	C
chr1	1897334	T	A
chr1	1897448	G	T
chr1	1898102	C	A
chr1	1898404	A	G
chr1	1898410	A	G
chr1	1898437	G	T
chr1	1898442	C	T
chr1	1898465	C	T
chr1	1898864	A	G
chr1	1898932	G	A
chr1	1899040	G	A
chr1	1899247	A	T
chr1	1899708	C	T
chr1	1899709	C	T
chr1	1899716	A	T
chr1	1899721	C	A
chr1	1899944	T	C
chr1	1900018	T	A
chr1	1900047	G	A
chr1	1900064	T	A
chr1	1900076	A	T
chr1	1900088	C	T
chr1	1900279	G	A
chr1	1900363	A	G
chr1	1900380	A	T
chr1	1900544	T	C
chr1	1901507	T	C
chr1	1901513	T	C
chr1	1901838	A	G
chr1	1902762	G	T
chr1	1902814	T	G
chr1	1902990	G	A
chr1	1903013	A	C
chr1	1903193	C	T
chr1	1903479	C	T
chr1	1903759	G	T
chr1	1903980	A	G
chr1	1904222	C	T
chr1	1904911	A	G
chr1	1905029	A	T
chr1	1905060	T	C
chr1	1905063	T	C
chr1	1905077	C	G
chr1	1905263	G	A
chr1	1905433	A	G
chr1	1905502	A	C
chr1	1905509	T	A
chr1	1905586	T	C
chr1	1905743	C	T
chr1	1905859	A	G
chr1	1906852	T	A
chr1	1906922	C	A
chr1	1906923	A	T
chr1	1907517	A	T
chr1	1907518	T	G
chr1	1909795	C	T
chr1	1910382	T	C
chr1	1910630	C	T
chr1	1912666	G	A
chr1	1913764	G	A
chr1	1914650	T	A
chr1	1915094	A	G
chr1	1915228	A	C
chr1	1915923	G	A
chr1	1915937	A	G
chr1	1916380	T	C
chr1	1917103	G	A
chr1	1917230	A	C
chr1	1917279	A	C
chr1	1918130	A	C
chr1	1918379	C	T
chr1	1918455	G	A
chr1	1919345	G	A
chr1	1919779	C	G
chr1	1919852	T	G
chr1	1922238	T	G
chr1	1925178	A	G
chr1	1925743	C	A
chr1	1930733	T	C
chr1	1930841	G	A
chr1	1933762	G	A
chr1	1936938	T	A
chr1	1938080	T	C
chr1	1939129	C	T
chr1	1939133	T	C
chr1	1939205	T	A
chr1	1940056	G	A
chr1	1940220	T	C
chr1	1940982	G	C
chr1	1941646	A	G
chr1	1941805	A	G
chr1	1942075	T	A
chr1	1942103	A	G
chr1	1942285	C	A
chr1	1943095	A	G
chr1	1943274	G	A
chr1	1943352	G	C
chr1	1944523	G	T
chr1	1945101	T	C
chr1	1945258	A	G
chr1	1945261	C	T
chr1	1945495	C	T
chr1	1945684	A	G
chr1	1945753	C	A
chr1	1946166	A	C
chr1	1946231	G	C
chr1	1946560	A	T
chr1	1946909	T	C
chr1	1947572	T	C
chr1	1948188	T	A
chr1	1948337	G	C
chr1	1948504	C	T
chr1	1948900	T	G
chr1	1949188	G	C
chr1	1949374	G	C
chr1	1949449	G	T
chr1	1950580	T	C
chr1	1950582	T	A
chr1	1950598	G	T
chr1	1952691	T	C
chr1	1952864	A	T
chr1	1953198	T	C
chr1	1953448	A	G
chr1	1953451	A	G
chr1	1953814	C	T
chr1	1954006	G	A
chr1	1954241	T	A
chr1	1954806	T	C
chr1	1955160	C	T
chr1	1956066	T	C
chr1	1957450	G	C
chr1	1958396	A	G
chr1	1959670	T	G
chr1	1959863	G	A
chr1	1960055	G	C
chr1	1961062	G	A
chr1	1961070	A	C
chr1	1963020	A	G
chr1	1964020	G	A
chr1	1964153	C	T
chr1	1964159	T	G
chr1	1964196	T	A
chr1	1964212	T	C
chr1	1964335	A	G
chr1	1964378	G	A
chr1	1965146	C	G
chr1	1965438	T	C
chr1	1965507	A	T
chr1	1965758	C	T
chr1	1965796	T	G
chr1	1965802	T	C
chr1	1966229	C	T
chr1	1967104	T	C
chr1	1967120	T	G
chr1	1967163	A	G
chr1	1968771	A	G
chr1	1968826	C	T
chr1	1968893	C	T
chr1	1968921	A	G
chr1	1969083	C	T
chr1	1969270	G	C
chr1	1969492	C	T
chr1	1970920	A	G
chr1	1971463	C	A
chr1	1971474	G	A
chr1	1973051	A	T
chr1	1973916	G	A
chr1	1977170	A	G
chr1	1977308	T	G
chr1	1977959	A	C
chr1	1978060	G	A
chr1	1978171	C	T
chr1	1979865	C	T
chr1	1984436	G	T
chr1	1986095	T	C
chr1	1986126	C	G
chr1	1987343	C	A
chr1	1987393	G	T
chr1	1989291	C	G
chr1	1989342	A	T
chr1	1990126	T	C
chr1	1990399	G	C
chr1	1990507	G	A
chr1	1991328	A	G
chr1	1991329	G	C
chr1	1991356	A	G
chr1	1991639	G	C
chr1	1992763	G	A
chr1	1995128	A	G
chr1	1995260	A	G
chr1	1995528	A	G
chr1	1996005	T	A
chr1	1996613	C	G
chr1	1996861	T	A
chr1	1996874	T	G
chr1	1997016	A	T
chr1	1997368	A	C
chr1	1997407	C	T
chr1	1997543	A	G
chr1	1998107	A	T
chr1	2000381	C	G
chr1	2001535	A	G
chr1	2001851	C	A
chr1	2001936	T	C
chr1	2002159	G	C
chr1	2002368	G	A
chr1	2002711	A	T
chr1	2002792	C	A
chr1	2002893	A	C
chr1	2002895	C	T
chr1	2002904	G	T
chr1	2003011	T	C
chr1	2003014	A	G
chr1	2003051	A	T
chr1	2003102	G	C
chr1	2003322	A	T
chr1	2003346	C	T
chr1	2003516	G	C
chr1	2003616	G	A
chr1	2003624	A	C
chr1	2003730	T	G
chr1	2003930	A	G
chr1	2004321	C	T
chr1	2004509	C	A
chr1	2004837	A	C
chr1	2005056	G	A
chr1	2005057	G	A
chr1	2005264	C	A
chr1	2005818	C	A
chr1	2006356	C	T
chr1	2006584	A	T
chr1	2006788	T	A
chr1	2006957	C	A
chr1	2007016	T	G
chr1	2007300	A	C
chr1	2007604	G	C
chr1	2008270	A	T
chr1	2008399	T	C
chr1	2008564	C	T
chr1	2009569	A	G
chr1	2010111	C	T
chr1	2010490	T	A
chr1	2010791	G	A
chr1	2011096	G	A
chr1	2014234	G	A
chr1	2014320	A	T
chr1	2014386	T	A
chr1	2015000	A	T
chr1	2015059	A	T
chr1	2015080	T	G
chr1	2015165	A	T
chr1	2015253	G	A
chr1	2015280	T	G
chr1	2015286	A	T
chr1	2015312	T	C
chr1	2016047	A	C
chr1	2016091	T	C
chr1	2016308	A	C
chr1	2016321	C	T
chr1	2016331	A	T
chr1	2016428	C	A
chr1	2016429	T	C
chr1	2016602	A	G
chr1	2016618	G	C
chr1	2016809	A	G
chr1	2016900	C	T
chr1	2018109	C	A
chr1	2018609	A	T
chr1	2018804	C	G
chr1	2019458	A	T
chr1	2019459	A	T
chr1	2020111	A	G
chr1	2020133	G	T
chr1	2020444	T	C
chr1	2020863	A	G
chr1	2021028	T	A
chr1	2021301	C	T
chr1	2021689	A	T
chr1	2021725	C	G
chr1	2022394	T	A
chr1	2022427	A	G
chr1	2022428	A	G
chr1	2022553	T	A
chr1	2022876	T	C
chr1	2022877	G	C
chr1	2022885	C	T
chr1	2023386	A	T
chr1	2023578	C	A
chr1	2023588	T	A
chr1	2024006	A	T
chr1	2024094	T	C
chr1	2024109	A	G
chr1	2024184	A	G
chr1	2024218	T	C
chr1	2024224	T	G
chr1	2024240	G	A
chr1	2024241	G	T
chr1	2024321	T	C
chr1	2024352	A	G
chr1	2024580	T	C
chr1	2024623	G	A
chr1	2024759	G	C
chr1	2024855	A	T
chr1	2026783	T	G
chr1	2027311	T	A
chr1	2027350	C	T
chr1	2027503	C	G
chr1	2027546	C	A
chr1	2027635	G	A
chr1	2027706	A	T
chr1	2028408	G	A
chr1	2028689	A	G
chr1	2029747	T	A
chr1	2030294	T	A
chr1	2030529	G	A
chr1	2030571	C	G
chr1	2031963	T	A
chr1	2031967	T	A
chr1	2032084	G	T
chr1	2032146	A	G
chr1	2032463	G	A
chr1	2035211	T	G
chr1	2038799	C	T
chr1	2039999	A	G
chr1	2043228	A	T
chr1	2043365	G	A
chr1	2047384	G	A
chr1	2050326	A	G
chr1	2051086	C	A
chr1	2051279	G	A
chr1	2051403	G	A
chr1	2051528	T	C
chr1	2051626	A	G
chr1	2051644	G	A
chr1	2051659	G	A
chr1	2051677	C	A
chr1	2051689	T	C
chr1	2051839	A	T
chr1	2052275	G	C
chr1	2052937	C	G
chr1	2053446	A	G
chr1	2053929	A	T
chr1	2053931	C	T
chr1	2054262	G	A
chr1	2054614	A	T
chr1	2055165	T	C
chr1	2055214	T	G
chr1	2056393	A	G
chr1	2056573	A	C
chr1	2056588	C	T
chr1	2056877	C	T
chr1	2058966	C	A
chr1	2059642	C	G
chr1	2059918	A	T
chr1	2061401	C	T
chr1	2062367	A	G
chr1	2064278	C	G
chr1	2065650	C	A
chr1	2067846	T	C
chr1	2068701	T	C
chr1	2069359	T	C
chr1	2071514	C	G
chr1	2072864	A	G
chr1	2078257	A	T
chr1	2078474	A	T
chr1	2081411	G	A
chr1	2081469	A	G
chr1	2081830	G	A
chr1	2082128	A	G
chr1	2082303	G	C
chr1	2082882	T	C
chr1	2083343	T	C
chr1	2083636	A	G
chr1	2083668	T	A
chr1	2084255	G	A
chr1	2084774	A	G
chr1	2084792	G	T
chr1	2085727	A	C
chr1	2087067	A	T
chr1	2088086	C	G
chr1	2089031	A	G
chr1	2090061	A	T
chr1	2090931	A	G
chr1	2092243	A	G
chr1	2092408	A	G
chr1	2092843	A	C
chr1	2093870	C	T
chr1	2095017	T	A
chr1	2095893	A	G
chr1	2096520	C	T
chr1	2100197	A	C
chr1	2104074	G	C
chr1	2104388	G	A
chr1	2104435	A	C
chr1	2104632	C	T
chr1	2104723	A	T
chr1	2104724	C	A
chr1	2104746	A	T
chr1	2105166	A	G
chr1	2105280	T	C
chr1	2106102	G	T
chr1	2106339	C	G
chr1	2107259	T	A
chr1	2107389	C	T
chr1	2107391	C	T
chr1	2108745	C	A
chr1	2111077	G	A
chr1	2114342	G	A
chr1	2123759	C	T
chr1	2124167	A	G
chr1	2124251	A	G
chr1	2125730	T	G
chr1	2127480	T	G
chr1	2128806	T	C
chr1	2129288	T	G
chr1	2129477	G	C
chr1	2129597	A	G
chr1	2129871	T	A
chr1	2130075	G	A
chr1	2130082	G	T
chr1	2130084	G	A
chr1	2130110	A	T
chr1	2130153	C	T
chr1	2130629	C	A
chr1	2131431	T	C
chr1	2131587	G	T
chr1	2131723	T	C
chr1	2131756	C	T
chr1	2132277	A	G
chr1	2132335	C	G
chr1	2132447	A	G
chr1	2132555	G	T
chr1	2132805	G	A
chr1	2133201	G	T
chr1	2133633	T	G
chr1	2133666	A	G
chr1	2134642	A	G
chr1	2134905	A	G
chr1	2135037	C	A
chr1	2135267	T	A
chr1	2135633	C	A
chr1	2136666	T	G
chr1	2136713	G	A
chr1	2137228	C	T
chr1	2137673	A	G
chr1	2139174	A	G
chr1	2139615	G	T
chr1	2141179	G	A
chr1	2141570	A	T
chr1	2142684	A	G
chr1	2142764	C	T
chr1	2142876	T	C
chr1	2142931	T	A
chr1	2143472	T	C
chr1	2143889	A	C
chr1	2144086	T	A
chr1	2144210	T	A
chr1	2144346	A	G
chr1	2144644	A	T
chr1	2144989	A	C
chr1	2145110	T	G
chr1	2145188	G	A
chr1	2145352	A	T
chr1	2146017	T	C
chr1	2146597	T	G
chr1	2146667	G	C
chr1	2146945	C	A
chr1	2148701	C	T
chr1	2148725	C	T
chr1	2149675	T	C
chr1	2150141	C	G
chr1	2150148	G	T
chr1	2150428	G	A
chr1	2151764	T	G
chr1	2152399	A	G
chr1	2155346	A	C
chr1	2155891	T	C
chr1	2157741	G	A
chr1	2157791	G	A
chr1	2161780	G	T
chr1	2161834	G	A
chr1	2162198	C	T
chr1	2162651	G	T
chr1	2162702	T	C
chr1	2163396	G	A
chr1	2163398	G	A
chr1	2163520	G	T
chr1	2163636	C	A
chr1	2166243	C	A
chr1	2168589	G	T
chr1	2170037	G	T
chr1	2170964	G	T
chr1	2171818	C	A
chr1	2173546	G	A
chr1	2174124	G	C
chr1	2175444	T	G
chr1	2175497	T	A
chr1	2175611	A	T
chr1	2175617	G	A
chr1	2175657	G	A
chr1	2175723	T	G
chr1	2175738	A	G
chr1	2175880	A	T
chr1	2175893	A	G
chr1	2175899	G	T
chr1	2175962	A	G
chr1	2175967	T	A
chr1	2176007	G	A
chr1	2176126	G	T
chr1	2176150	G	A
chr1	2176169	G	C
chr1	2176257	A	T
chr1	2176343	T	A
chr1	2176349	G	T
chr1	2176553	G	T
chr1	2178032	C	T
chr1	2179050	G	T
chr1	2179272	G	C
chr1	2180682	T	A
chr1	2181118	T	A
chr1	2181252	A	G
chr1	2181491	G	A
chr1	2181870	T	A
chr1	2183710	A	G
chr1	2184685	C	G
chr1	2185142	T	A
chr1	2186140	A	G
chr1	2186858	C	T
chr1	2187428	G	T
chr1	2187464	A	G
chr1	2187640	G	A
chr1	2188447	G	A
chr1	2188826	A	C
chr1	2189002	A	G
chr1	2189069	C	A
chr1	2189187	A	T
chr1	2189217	A	G
chr1	2189377	C	T
chr1	2189420	G	A
chr1	2189487	T	C
chr1	2189814	A	G
chr1	2189824	A	G
chr1	2190009	C	G
chr1	2190043	T	C
chr1	2190190	T	C
chr1	2190593	T	A
chr1	2191573	G	A
chr1	2191721	A	G
chr1	2191797	T	C
chr1	2192375	A	G
chr1	2193539	A	G
chr1	2194085	C	G
chr1	2195305	G	A
chr1	2195344	T	G
chr1	2195364	G	C
chr1	2195714	A	G
chr1	2196260	G	A
chr1	2197179	T	A
chr1	2198102	A	T
chr1	2198174	T	G
chr1	2199472	T	G
chr1	2200123	G	T
chr1	2201141	T	A
chr1	2201180	A	T
chr1	2201991	A	G
chr1	2202376	G	C
chr1	2202672	G	A
chr1	2202776	T	G
chr1	2202815	A	T
chr1	2203016	T	C
chr1	2203217	A	T
chr1	2203715	C	T
chr1	2204104	C	T
chr1	2204419	G	T
chr1	2204887	T	A
chr1	2204969	G	T
chr1	2204977	A	C
chr1	2205974	C	T
chr1	2208201	C	G
chr1	2208256	T	A
chr1	2209436	G	A
chr1	2211127	T	G
chr1	2211523	T	G
chr1	2211975	G	A
chr1	2213081	T	C
chr1	2213168	A	G
chr1	2213614	G	C
chr1	2213628	T	C
chr1	2213877	C	A
chr1	2214310	T	C
chr1	2214460	A	G
chr1	2214541	T	A
chr1	2214597	C	A
chr1	2214680	T	C
chr1	2214895	C	G
chr1	2214897	A	G
chr1	2214910	A	G
chr1	2215002	G	T
chr1	2215924	A	G
chr1	2216192	G	A
chr1	2217110	T	C
chr1	2217183	A	G
chr1	2217657	A	G
chr1	2219191	G	C
chr1	2219268	A	G
chr1	2219296	T	G
chr1	2219323	G	C
chr1	2219331	A	T
chr1	2219656	A	C
chr1	2220491	G	A
chr1	2221179	G	A
chr1	2221327	G	T
chr1	2221345	T	C
chr1	2221386	C	A
chr1	2221390	G	A
chr1	2221396	A	G
chr1	2221714	G	A
chr1	2221759	A	G
chr1	2221807	G	A
chr1	2221864	T	G
chr1	2221999	A	G
chr1	2222044	T	C
chr1	2222062	C	A
chr1	2222092	G	A
chr1	2222122	A	G
chr1	2222278	A	T
chr1	2222329	C	T
chr1	2222335	G	A
chr1	2222350	C	T
chr1	2222848	G	T
chr1	2222985	C	A
chr1	2225425	C	A
chr1	2225565	T	C
chr1	2225665	C	T
chr1	2225852	C	A
chr1	2227252	A	C
chr1	2227273	A	G
chr1	2227357	T	A
chr1	2228126	T	C
chr1	2228193	T	A
chr1	2228289	A	G
chr1	2228723	C	A
chr1	2228744	G	T
chr1	2228747	G	A
chr1	2228795	A	G
chr1	2228830	A	G
chr1	2228870	G	T
chr1	2228873	T	C
chr1	2228874	C	T
chr1	2229270	G	T
chr1	2229378	T	G
chr1	2229668	C	A
chr1	2229697	A	T
chr1	2231205	C	A
chr1	2231989	T	C
chr1	2232644	C	A
chr1	2232951	C	T
chr1	2233052	T	G
chr1	2233557	G	A
chr1	2233728	A	G
chr1	2233788	A	G
chr1	2235226	G	A
chr1	2235245	C	T
chr1	2235280	A	C
chr1	2235312	G	A
chr1	2235436	G	A
chr1	2235506	A	T
chr1	2235546	T	C
chr1	2236793	T	C
chr1	2237076	A	G
chr1	2237321	G	T
chr1	2237325	C	G
chr1	2237912	T	C
chr1	2238162	T	C
chr1	2238450	A	T
chr1	2238466	T	C
chr1	2238533	C	A
chr1	2238558	T	C
chr1	2238651	T	A
chr1	2238658	C	A
chr1	2238921	C	A
chr1	2238926	A	C
chr1	2238933	A	T
chr1	2238968	G	T
chr1	2239383	C	A
chr1	2239384	G	T
chr1	2239425	G	T
chr1	2239427	C	T
chr1	2239429	G	T
chr1	2239455	G	A
chr1	2239456	A	G
chr1	2239458	T	C
chr1	2239536	C	A
chr1	2239539	C	T
chr1	2239548	T	C
chr1	2239581	T	A
chr1	2239599	T	C
chr1	2239629	G	A
chr1	2240010	T	A
chr1	2240016	T	A
chr1	2240023	T	A
chr1	2242353	A	G
chr1	2243266	C	A
chr1	2244707	A	T
chr1	2246148	C	G
chr1	2246581	C	G
chr1	2247758	A	G
chr1	2248004	G	T
chr1	2250649	T	G
chr1	2250747	C	T
chr1	2250923	A	C
chr1	2251059	C	A
chr1	2251769	C	A
chr1	2252275	C	T
chr1	2252922	A	C
chr1	2253709	T	G
chr1	2253773	G	A
chr1	2253777	T	A
chr1	2253784	C	T
chr1	2253827	T	G
chr1	2253831	G	A
chr1	2253954	A	C
chr1	2254087	G	A
chr1	2254088	A	G
chr1	2254134	A	T
chr1	2254507	T	A
chr1	2254812	A	G
chr1	2254824	C	T
chr1	2254941	C	G
chr1	2255053	C	T
chr1	2255095	A	G
chr1	2257065	C	T
chr1	2257693	C	A
chr1	2258291	C	A
chr1	2260103	T	G
chr1	2260282	A	T
chr1	2260759	T	C
chr1	2261285	C	T
chr1	2261288	G	A
chr1	2261291	A	G
chr1	2261312	G	T
chr1	2261315	G	A
chr1	2261321	G	C
chr1	2261412	A	C
chr1	2261499	T	A
chr1	2261577	A	C
chr1	2261751	G	A
chr1	2261801	G	T
chr1	2261928	C	G
chr1	2262058	A	T
chr1	2262061	T	C
chr1	2262070	T	C
chr1	2262175	T	G
chr1	2262208	A	G
chr1	2262234	A	G
chr1	2262376	G	T
chr1	2262442	C	A
chr1	2262460	C	T
chr1	2262485	G	C
chr1	2262536	T	A
chr1	2262552	C	A
chr1	2262636	A	C
chr1	2262647	T	C
chr1	2262674	A	T
chr1	2262736	T	A
chr1	2262784	T	C
chr1	2262810	A	G
chr1	2262819	G	C
chr1	2262938	C	A
chr1	2262971	T	C
chr1	2262994	A	G
chr1	2263111	A	G
chr1	2264087	C	G
chr1	2264373	T	C
chr1	2267612	A	G
chr1	2268278	T	C
chr1	2268669	A	T
chr1	2268752	A	T
chr1	2268838	G	A
chr1	2269191	A	G
chr1	2271749	A	T
chr1	2272729	G	A
chr1	2274230	A	T
chr1	2275719	A	T
chr1	2276086	T	A
chr1	2277013	C	A
chr1	2277469	T	G
chr1	2278961	T	G
chr1	2279907	T	C
chr1	2283085	G	A
chr1	2284235	T	A
chr1	2284698	A	T
chr1	2284734	A	T
chr1	2285495	T	G
chr1	2285811	C	T
chr1	2288036	C	G
chr1	2288762	T	A
chr1	2289521	A	T
chr1	2291309	T	A
chr1	2293351	G	A
chr1	2293362	T	G
chr1	2293542	G	A
chr1	2294672	C	A
chr1	2301293	T	A
chr1	2303244	A	T
chr1	2303643	G	T
chr1	2304304	C	T
chr1	2305002	A	G
chr1	2307040	G	T
chr1	2308214	G	T
chr1	2308714	C	T
chr1	2310510	A	G
chr1	2311440	G	A
chr1	2312698	A	C
chr1	2313010	T	A
chr1	2313057	A	G
chr1	2313323	G	C
chr1	2316432	T	C
chr1	2316708	A	G
chr1	2316792	C	G
chr1	2316871	T	A
chr1	2317522	A	G
chr1	2317526	G	T
chr1	2317526	G	A
chr1	2318199	C	T
chr1	2319381	T	C
chr1	2319866	T	C
chr1	2320738	T	C
chr1	2321858	T	C
chr1	2324135	C	T
chr1	2325347	T	G
chr1	2326373	T	C
chr1	2326865	G	A
chr1	2327671	G	A
chr1	2327739	T	C
chr1	2327750	T	C
chr1	2327817	C	T
chr1	2327868	C	G
chr1	2327874	G	A
chr1	2332677	C	A
chr1	2334022	C	T
chr1	2335039	A	T
chr1	2335131	G	A
chr1	2335175	A	G
chr1	2335192	A	G
chr1	2335223	C	T
chr1	2335581	C	T
chr1	2336149	A	G
chr1	2336216	A	T
chr1	2336312	G	A
chr1	2338342	T	G
chr1	2338351	A	C
chr1	2338368	G	T
chr1	2338383	G	A
chr1	2338435	T	C
chr1	2338461	G	T
chr1	2338513	G	A
chr1	2338678	G	T
chr1	2340378	A	T
chr1	2340379	A	G
chr1	2340866	A	C
chr1	2341114	A	G
chr1	2342083	T	C
chr1	2342270	G	A
chr1	2342601	G	A
chr1	2343541	A	T
chr1	2343756	A	C
chr1	2344270	A	C
chr1	2344965	T	C
chr1	2346051	T	A
chr1	2346349	C	T
chr1	2346369	G	C
chr1	2347965	T	G
chr1	2348057	T	A
chr1	2348840	G	A
chr1	2350304	G	A
chr1	2350912	T	C
chr1	2351253	A	T
chr1	2351268	A	T
chr1	2351272	T	C
chr1	2351285	T	A
chr1	2351294	G	T
chr1	2351297	T	C
chr1	2351318	G	A
chr1	2351353	A	G
chr1	2352352	C	T
chr1	2352383	T	C
chr1	2352728	A	T
chr1	2352997	A	G
chr1	2353017	T	C
chr1	2353866	T	A
chr1	2354165	T	C
chr1	2355229	T	C
chr1	2355240	T	A
chr1	2355639	T	A
chr1	2355853	G	A
chr1	2356081	T	G
chr1	2356394	T	G
chr1	2356490	G	A
chr1	2357413	G	T
chr1	2358092	T	C
chr1	2358159	G	T
chr1	2359111	G	C
chr1	2359237	A	C
chr1	2359389	A	T
chr1	2359686	C	G
chr1	2360205	T	A
chr1	2360806	A	G
chr1	2361489	T	G
chr1	2362184	T	C
chr1	2362738	A	T
chr1	2362820	T	C
chr1	2364115	G	T
chr1	2364367	T	C
chr1	2364425	T	A
chr1	2364700	C	A
chr1	2365132	A	T
chr1	2365173	G	T
chr1	2366666	C	T
chr1	2367726	C	T
chr1	2367757	G	C
chr1	2367764	C	G
chr1	2368001	T	C
chr1	2368109	G	T
chr1	2368395	G	A
chr1	2368940	T	A
chr1	2369026	C	T
chr1	2369653	A	G
chr1	2369721	T	G
chr1	2370015	G	T
chr1	2370280	T	C
chr1	2370339	G	C
chr1	2370518	A	C
chr1	2370954	T	C
chr1	2371379	A	T
chr1	2372584	T	C
chr1	2374163	G	C
chr1	2374314	A	G
chr1	2374398	T	A
chr1	2374523	A	C
chr1	2374546	T	C
chr1	2374728	A	G
chr1	2374919	G	C
chr1	2375151	A	C
chr1	2375275	T	G
chr1	2375439	A	T
chr1	2375526	G	A
chr1	2375572	C	T
chr1	2375666	A	C
chr1	2375788	T	C
chr1	2376121	A	G
chr1	2376144	T	C
chr1	2376153	G	A
chr1	2376315	C	T
chr1	2376316	A	C
chr1	2376329	A	G
chr1	2376341	A	G
chr1	2376375	A	G
chr1	2376391	T	G
chr1	2376403	A	G
chr1	2376407	T	C
chr1	2376452	C	T
chr1	2376465	C	T
chr1	2376482	C	A
chr1	2376497	C	T
chr1	2376498	A	C
chr1	2376525	A	T
chr1	2376616	A	G
chr1	2376666	G	T
chr1	2376690	T	A
chr1	2376692	T	A
chr1	2376893	C	A
chr1	2377063	A	G
chr1	2377306	T	C
chr1	2377308	T	C
chr1	2377526	T	A
chr1	2377533	T	A
chr1	2377578	G	A
chr1	2378231	C	G
chr1	2378309	T	A
chr1	2378381	T	G
chr1	2378854	C	G
chr1	2379063	C	T
chr1	2380139	C	T
chr1	2380853	T	A
chr1	2380953	A	T
chr1	2381978	A	C
chr1	2382501	A	T
chr1	2382660	T	G
chr1	2383168	C	T
chr1	2383538	A	G
chr1	2386464	G	A
chr1	2386860	A	T
chr1	2387932	T	C
chr1	2388087	T	G
chr1	2389443	C	T
chr1	2389787	C	T
chr1	2389795	A	T
chr1	2389897	A	T
chr1	2389899	G	T
chr1	2390279	T	A
chr1	2390309	A	C
chr1	2390435	T	G
chr1	2391549	G	A
chr1	2391738	A	G
chr1	2391819	C	T
chr1	2392038	A	G
chr1	2392278	G	A
chr1	2392960	A	C
chr1	2393016	A	C
chr1	2393259	C	T
chr1	2393432	A	G
chr1	2393580	A	T
chr1	2394790	A	G
chr1	2394813	A	C
chr1	2394848	G	T
chr1	2394977	C	A
chr1	2395022	T	C
chr1	2395123	A	G
chr1	2395157	C	T
chr1	2395683	G	C
chr1	2395835	G	A
chr1	2395980	T	C
chr1	2396275	G	C
chr1	2396642	G	A
chr1	2397406	C	A
chr1	2400473	C	A
chr1	2403494	G	T
chr1	2403506	C	T
chr1	2403659	C	T
chr1	2403705	A	G
chr1	2403720	T	C
chr1	2404671	C	G
chr1	2405370	T	C
chr1	2405552	T	C
chr1	2405601	A	T
chr1	2408194	A	T
chr1	2408522	T	A
chr1	2411789	A	G
chr1	2413101	G	A
chr1	2413611	A	C
chr1	2413793	G	C
chr1	2414154	C	A
chr1	2414206	C	T
chr1	2414916	G	T
chr1	2415203	A	G
chr1	2415504	A	C
chr1	2415673	G	A
chr1	2415893	A	G
chr1	2415946	C	T
chr1	2415952	A	G
chr1	2416555	G	T
chr1	2419176	T	A
chr1	2420847	A	T
chr1	2422009	A	T
chr1	2422021	C	T
chr1	2422049	A	T
chr1	2422212	A	G
chr1	2422414	C	T
chr1	2422428	A	T
chr1	2422825	A	T
chr1	2422924	A	G
chr1	2423163	A	G
chr1	2423205	T	C
chr1	2423215	C	A
chr1	2423216	T	G
chr1	2423348	T	C
chr1	2423758	A	T
chr1	2423992	G	C
chr1	2424814	G	A
chr1	2424820	G	A
chr1	2425531	T	G
chr1	2426565	G	C
chr1	2426794	T	G
chr1	2427401	A	G
chr1	2427661	T	C
chr1	2428517	G	C
chr1	2428772	G	C
chr1	2429439	T	G
chr1	2429646	G	T
chr1	2430022	C	T
chr1	2430111	G	C
chr1	2430194	A	G
chr1	2430984	A	G
chr1	2431056	T	A
chr1	2431095	T	C
chr1	2431096	C	A
chr1	2431405	C	T
chr1	2431477	A	C
chr1	2431634	A	T
chr1	2431644	C	A
chr1	2433507	A	C
chr1	2435777	A	G
chr1	2436334	C	A
chr1	2436519	A	G
chr1	2438714	G	A
chr1	2439345	C	T
chr1	2439554	T	C
chr1	2439590	C	T
chr1	2441778	G	C
chr1	2443845	G	A
chr1	2443897	C	T
chr1	2445679	C	T
chr1	2446524	T	C
chr1	2449140	T	A
chr1	2451036	C	A
chr1	2452185	G	T
chr1	2452949	C	A
chr1	2452973	T	C
chr1	2453600	A	G
chr1	2457923	G	A
chr1	2458504	A	C
chr1	2460624	A	T
chr1	2460796	C	A
chr1	2460950	A	C
chr1	2461320	T	A
chr1	2461564	A	T
chr1	2461841	G	T
chr1	2462206	A	G
chr1	2462612	T	A
chr1	2465652	C	G
chr1	2467107	G	A
chr1	2467817	C	T
chr1	2468735	T	C
chr1	2469201	G	A
chr1	2471021	T	C
chr1	2471506	A	G
chr1	2474003	G	A
chr1	2474671	C	T
chr1	2476258	C	T
chr1	2477381	A	G
chr1	2479847	T	C
chr1	2480439	A	G
chr1	2482473	C	G
chr1	2484987	T	A
chr1	2485851	A	G
chr1	2486041	G	A
chr1	2486946	A	T
chr1	2488769	C	T
chr1	2489590	G	A
chr1	2489986	A	G
chr1	2489997	C	A
chr1	2490039	C	T
chr1	2490242	C	T
chr1	2490319	C	T
chr1	2490497	A	G
chr1	2490503	A	G
chr1	2490621	T	A
chr1	2490657	G	A
chr1	2490771	C	T
chr1	2490777	G	C
chr1	2490778	T	G
chr1	2490848	G	T
chr1	2490908	A	G
chr1	2490953	A	T
chr1	2490987	G	A
chr1	2491025	C	T
chr1	2491028	T	C
chr1	2491149	T	A
chr1	2491169	A	T
chr1	2491180	C	T
chr1	2491194	T	C
chr1	2491313	G	A
chr1	2491524	C	T
chr1	2491563	T	C
chr1	2491590	G	C
chr1	2491621	A	T
chr1	2491908	C	T
chr1	2491991	G	A
chr1	2492001	G	T
chr1	2492048	T	C
chr1	2492052	T	C
chr1	2492054	T	A
chr1	2492080	A	T
chr1	2492109	T	A
chr1	2492229	C	A
chr1	2492254	T	G
chr1	2492291	T	C
chr1	2492363	C	G
chr1	2492368	C	G
chr1	2492411	C	A
chr1	2492448	C	G
chr1	2492454	G	A
chr1	2492535	T	C
chr1	2492547	A	T
chr1	2492548	G	C
chr1	2492559	G	A
chr1	2492595	G	T
chr1	2492629	G	A
chr1	2492677	G	A
chr1	2492714	A	C
chr1	2492722	C	A
chr1	2492729	A	G
chr1	2492730	G	A
chr1	2492817	A	G
chr1	2492829	G	A
chr1	2492842	T	A
chr1	2492918	G	T
chr1	2493111	T	G
chr1	2493115	G	T
chr1	2493166	G	T
chr1	2493178	T	G
chr1	2493285	G	A
chr1	2493382	C	A
chr1	2493426	A	G
chr1	2493440	C	A
chr1	2493544	C	G
chr1	2493614	G	A
chr1	2493618	C	T
chr1	2494143	G	A
chr1	2494254	T	G
chr1	2494302	T	C
chr1	2494326	C	A
chr1	2494344	A	G
chr1	2494468	A	G
chr1	2494696	G	A
chr1	2494764	C	A
chr1	2494851	G	A
chr1	2495069	G	A
chr1	2497712	C	T
chr1	2497912	A	T
chr1	2498881	G	A
chr1	2501089	A	G
chr1	2502279	A	G
chr1	2502501	T	C
chr1	2503415	T	A
chr1	2503546	A	G
chr1	2503820	G	A
chr1	2504104	C	G
chr1	2505068	A	C
chr1	2505289	G	A
chr1	2506046	T	A
chr1	2506057	C	T
chr1	2507106	C	T
chr1	2509048	T	G
chr1	2509853	C	A
chr1	2509854	G	A
chr1	2510522	G	A
chr1	2512118	T	C
chr1	2512212	A	T
chr1	2512573	C	G
chr1	2512977	C	A
chr1	2513630	G	T
chr1	2513981	G	C
chr1	2514060	A	G
chr1	2514108	C	G
chr1	2514126	A	G
chr1	2514143	A	G
chr1	2514204	G	A
chr1	2514211	G	C
chr1	2514251	T	C
chr1	2515397	C	T
chr1	2515576	A	C
chr1	2516326	T	C
chr1	2516522	G	A
chr1	2516841	T	A
chr1	2517099	A	G
chr1	2517550	A	T
chr1	2517617	T	G
chr1	2517618	A	T
chr1	2517622	G	T
chr1	2517741	T	G
chr1	2518184	T	G
chr1	2518362	C	T
chr1	2518433	G	A
chr1	2518434	T	G
chr1	2518457	A	T
chr1	2518499	A	G
chr1	2518591	G	A
chr1	2518645	C	G
chr1	2518653	G	A
chr1	2518724	A	C
chr1	2518758	A	G
chr1	2518823	C	T
chr1	2518839	T	C
chr1	2518919	G	A
chr1	2518969	A	G
chr1	2518997	G	A
chr1	2519108	A	T
chr1	2519113	A	C
chr1	2519132	A	G
chr1	2519156	A	T
chr1	2519292	T	C
chr1	2519331	A	G
chr1	2519407	A	T
chr1	2519408	A	T
chr1	2519607	G	A
chr1	2520128	G	T
chr1	2520226	A	G
chr1	2520249	C	T
chr1	2520391	T	A
chr1	2520618	T	C
chr1	2520724	G	T
chr1	2521015	A	G
chr1	2522294	A	C
chr1	2524032	G	A
chr1	2524207	T	A
chr1	2525175	G	T
chr1	2526116	A	G
chr1	2526221	G	C
chr1	2527937	T	G
chr1	2528034	C	T
chr1	2529113	T	A
chr1	2529296	C	G
chr1	2529477	A	C
chr1	2531374	C	T
chr1	2535177	C	T
chr1	2535690	T	C
chr1	2540106	C	G
chr1	2542377	T	G
chr1	2542488	T	C
chr1	2543457	T	C
chr1	2546306	A	G
chr1	2546527	C	T
chr1	2547384	T	C
chr1	2549136	A	G
chr1	2549166	G	A
chr1	2551150	A	G
chr1	2553100	A	G
chr1	2557081	A	G
chr1	2557617	T	C
chr1	2558238	A	C
chr1	2559048	C	G
chr1	2559416	A	G
chr1	2560654	T	C
chr1	2560781	C	A
chr1	2561431	A	G
chr1	2562149	T	A
chr1	2562384	G	C
chr1	2563458	A	G
chr1	2563473	G	C
chr1	2563544	C	T
chr1	2563569	A	G
chr1	2563673	A	T
chr1	2563757	G	A
chr1	2563784	C	T
chr1	2564006	A	C
chr1	2564199	G	T
chr1	2564435	A	G
chr1	2564447	A	T
chr1	2565321	T	G
chr1	2565700	C	A
chr1	2566174	T	G
chr1	2566259	A	C
chr1	2566349	C	T
chr1	2567122	G	C
chr1	2567549	G	C
chr1	2569526	C	T
chr1	2569541	T	A
chr1	2569543	T	C
chr1	2569574	A	T
chr1	2569693	T	G
chr1	2569726	T	C
chr1	2569727	T	C
chr1	2569788	T	G
chr1	2569832	C	A
chr1	2569956	G	A
chr1	2570651	A	T
chr1	2570954	T	A
chr1	2570962	T	G
chr1	2571139	A	G
chr1	2571222	A	C
chr1	2571254	T	C
chr1	2571385	G	C
chr1	2571532	A	T
chr1	2571577	A	G
chr1	2571742	T	C
chr1	2571913	C	T
chr1	2572153	C	T
chr1	2572186	T	A
chr1	2572587	T	C
chr1	2572692	A	G
chr1	2572881	G	A
chr1	2572905	A	G
chr1	2572956	A	C
chr1	2573028	G	T
chr1	2573210	T	C
chr1	2573244	T	C
chr1	2573479	A	G
chr1	2573598	T	C
chr1	2573614	T	C
chr1	2573674	T	A
chr1	2573683	T	A
chr1	2573845	C	G
chr1	2574401	T	C
chr1	2574408	A	C
chr1	2574426	A	C
chr1	2574443	A	C
chr1	2574621	G	A
chr1	2574627	G	A
chr1	2574654	C	A
chr1	2574669	A	G
chr1	2574676	A	G
chr1	2574821	A	G
chr1	2574826	T	C
chr1	2574975	A	G
chr1	2574994	A	C
chr1	2575032	G	A
chr1	2575106	A	G
chr1	2575163	T	A
chr1	2575236	T	A
chr1	2575259	T	A
chr1	2575298	A	T
chr1	2575436	A	G
chr1	2575437	T	A
chr1	2575525	T	C
chr1	2575630	A	G
chr1	2575635	G	C
chr1	2575653	A	G
chr1	2575706	T	A
chr1	2575711	T	A
chr1	2575788	T	C
chr1	2575846	G	T
chr1	2575849	G	A
chr1	2575862	C	T
chr1	2575964	T	C
chr1	2576010	A	T
chr1	2576033	C	A
chr1	2576088	A	T
chr1	2576241	G	A
chr1	2576306	T	C
chr1	2576318	A	G
chr1	2576361	A	G
chr1	2576630	C	T
chr1	2576797	A	G
chr1	2576821	T	C
chr1	2576896	A	T
chr1	2577283	G	C
chr1	2577288	G	C
chr1	2577330	C	T
chr1	2577460	C	T
chr1	2577673	A	G
chr1	2577837	G	A
chr1	2578169	C	T
chr1	2578536	T	G
chr1	2581155	A	G
chr1	2581699	G	A
chr1	2581777	C	T
chr1	2581838	T	C
chr1	2582308	T	C
chr1	2582336	G	A
chr1	2582435	C	T
chr1	2582456	C	T
chr1	2583661	A	C
chr1	2583853	C	G
chr1	2583877	A	G
chr1	2584230	A	G
chr1	2584326	T	A
chr1	2584616	A	G
chr1	2584662	G	T
chr1	2584663	G	T
chr1	2584702	G	A
chr1	2584705	C	T
chr1	2585038	C	A
chr1	2585893	T	A
chr1	2586222	C	A
chr1	2586413	A	G
chr1	2586414	G	T
chr1	2586806	C	T
chr1	2588479	T	C
chr1	2593412	A	T
chr1	2593968	G	A
chr1	2594045	A	T
chr1	2594547	T	C
chr1	2596142	C	A
chr1	2597525	A	C
chr1	2598065	G	A
chr1	2605447	G	A
chr1	2605831	T	G
chr1	2610606	C	T
chr1	2611044	A	G
chr1	2613270	T	G
chr1	2613655	A	T
chr1	2613733	C	T
chr1	2614938	G	C
chr1	2617806	C	T
chr1	2617809	T	A
chr1	2618641	T	A
chr1	2622605	C	G
chr1	2624102	A	C
chr1	2624195	T	C
chr1	2624197	T	A
chr1	2625164	A	C
chr1	2625206	T	G
chr1	2625960	T	G
chr1	2626307	T	G
chr1	2627283	G	A
chr1	2627330	A	G
chr1	2627547	A	G
chr1	2628860	T	C
chr1	2628867	C	T
chr1	2629290	A	C
chr1	2629455	T	A
chr1	2629513	C	A
chr1	2629873	C	G
chr1	2630076	C	G
chr1	2630634	A	G
chr1	2630806	T	A
chr1	2631084	A	G
chr1	2632794	A	T
chr1	2632825	T	A
chr1	2638050	C	T
chr1	2640047	A	G
chr1	2641341	T	C
chr1	2641395	A	T
chr1	2642170	A	G
chr1	2642446	A	C
chr1	2642814	G	C
chr1	2643750	C	A
chr1	2646112	A	G
chr1	2646345	C	T
chr1	2647801	G	A
chr1	2649626	G	C
chr1	2652078	A	G
chr1	2652210	G	A
chr1	2653132	T	C
chr1	2654106	G	A
chr1	2654227	T	C
chr1	2655668	T	C
chr1	2656466	C	T
chr1	2656969	G	T
chr1	2657131	T	C
chr1	2657335	A	C
chr1	2657403	G	C
chr1	2657528	T	C
chr1	2657579	C	T
chr1	2657838	C	T
chr1	2658099	C	T
chr1	2658286	C	A
chr1	2658309	T	G
chr1	2658865	T	A
chr1	2658905	T	G
chr1	2659078	T	G
chr1	2659276	A	G
chr1	2661045	A	T
chr1	2661111	G	A
chr1	2661372	T	A
chr1	2661864	C	T
chr1	2662258	A	G
chr1	2662473	A	G
chr1	2663539	A	T
chr1	2663605	G	A
chr1	2664419	C	T
chr1	2664489	C	G
chr1	2664550	G	T
chr1	2664706	G	A
chr1	2664744	A	T
chr1	2664756	T	G
chr1	2664772	C	T
chr1	2664818	C	A
chr1	2664873	A	G
chr1	2664941	A	G
chr1	2665295	T	G
chr1	2665466	C	T
chr1	2665738	C	G
chr1	2666315	T	G
chr1	2667078	G	T
chr1	2667275	A	C
chr1	2667525	A	C
chr1	2668086	C	A
chr1	2670892	G	A
chr1	2671066	G	C
chr1	2671604	A	G
chr1	2672399	A	C
chr1	2672729	T	G
chr1	2673586	T	G
chr1	2674334	G	C
chr1	2674356	C	T
chr1	2674399	A	T
chr1	2674429	C	G
chr1	2674437	A	T
chr1	2674640	T	G
chr1	2675121	T	C
chr1	2675512	C	A
chr1	2675754	C	T
chr1	2676164	C	T
chr1	2676239	A	G
chr1	2676533	T	A
chr1	2677744	T	C
chr1	2677853	A	T
chr1	2679553	G	C
chr1	2684066	C	A
chr1	2684776	G	C
chr1	2686371	C	G
chr1	2686931	T	C
chr1	2689107	A	G
chr1	2693300	G	A
chr1	2694021	A	G
chr1	2694957	T	C
chr1	2695893	T	A
chr1	2696489	T	A
chr1	2696490	A	C
chr1	2698932	T	C
chr1	2701308	C	T
chr1	2701778	A	T
chr1	2701873	T	G
chr1	2701944	A	T
chr1	2701963	C	T
chr1	2702135	A	G
chr1	2702224	C	A
chr1	2702300	T	C
chr1	2702470	T	A
chr1	2702515	C	T
chr1	2702524	C	A
chr1	2702546	T	C
chr1	2702697	G	T
chr1	2703013	A	G
chr1	2703254	T	A
chr1	2703258	T	A
chr1	2703308	A	T
chr1	2703322	T	C
chr1	2703328	T	G
chr1	2703350	G	T
chr1	2703353	T	G
chr1	2703356	A	T
chr1	2703512	A	C
chr1	2703629	G	T
chr1	2703742	T	C
chr1	2703743	T	C
chr1	2703869	T	A
chr1	2703965	A	T
chr1	2704026	A	T
chr1	2704027	T	A
chr1	2704037	A	T
chr1	2704071	G	A
chr1	2704081	T	A
chr1	2704201	G	T
chr1	2704225	G	A
chr1	2704327	G	A
chr1	2704344	T	C
chr1	2704389	A	C
chr1	2704497	G	A
chr1	2704500	G	A
chr1	2704539	C	T
chr1	2704560	A	T
chr1	2704659	G	A
chr1	2704725	G	A
chr1	2704774	T	C
chr1	2704794	T	G
chr1	2704795	A	T
chr1	2704796	T	C
chr1	2704832	A	T
chr1	2704989	G	A
chr1	2704998	T	C
chr1	2705031	A	C
chr1	2705058	C	T
chr1	2705076	G	A
chr1	2705097	T	C
chr1	2705128	C	T
chr1	2705136	T	C
chr1	2705152	A	C
chr1	2705153	G	T
chr1	2705164	C	A
chr1	2705179	G	T
chr1	2705197	G	T
chr1	2705206	G	C
chr1	2705262	C	T
chr1	2705270	G	A
chr1	2705311	G	A
chr1	2705333	T	A
chr1	2705400	G	A
chr1	2705420	G	A
chr1	2705475	T	A
chr1	2705495	T	G
chr1	2705710	T	A
chr1	2705773	A	T
chr1	2705812	G	T
chr1	2705884	G	T
chr1	2705899	G	A
chr1	2705944	G	A
chr1	2705953	G	C
chr1	2706026	T	C
chr1	2706068	T	G
chr1	2706084	A	C
chr1	2706147	A	G
chr1	2706180	A	G
chr1	2706225	A	G
chr1	2706279	C	T
chr1	2706316	A	T
chr1	2706341	C	G
chr1	2706345	G	T
chr1	2706346	A	T
chr1	2707710	C	A
chr1	2707747	C	T
chr1	2709500	A	C
chr1	2711780	A	G
chr1	2712443	A	G
chr1	2712878	A	C
chr1	2713106	T	G
chr1	2717418	G	C
chr1	2718476	T	A
chr1	2718579	C	T
chr1	2722853	G	A
chr1	2722960	A	G
chr1	2723135	A	C
chr1	2723158	C	T
chr1	2723235	C	T
chr1	2723366	C	T
chr1	2725344	A	G
chr1	2726925	C	T
chr1	2727281	T	G
chr1	2727937	G	A
chr1	2731204	T	C
chr1	2731409	G	A
chr1	2731890	A	G
chr1	2735687	T	G
chr1	2735872	G	T
chr1	2735901	C	T
chr1	2736202	A	T
chr1	2736265	T	G
chr1	2736301	T	C
chr1	2736339	C	G
chr1	2736479	T	G
chr1	2736933	A	T
chr1	2737975	A	G
chr1	2738287	C	A
chr1	2738632	A	G
chr1	2739242	C	A
chr1	2741927	G	T
chr1	2742370	T	A
chr1	2743935	C	T
chr1	2744120	G	A
chr1	2744151	C	A
chr1	2744307	G	A
chr1	2744896	T	A
chr1	2744965	G	T
chr1	2744999	A	T
chr1	2746095	A	G
chr1	2746290	T	A
chr1	2746337	G	A
chr1	2747110	G	T
chr1	2747871	G	T
chr1	2748028	G	A
chr1	2748163	T	A
chr1	2748164	C	A
chr1	2748482	T	A
chr1	2748640	C	A
chr1	2748910	G	A
chr1	2748940	A	T
chr1	2749062	A	G
chr1	2749318	C	T
chr1	2749451	A	G
chr1	2749635	G	C
chr1	2749772	A	G
chr1	2749829	G	A
chr1	2749874	A	C
chr1	2749881	A	T
chr1	2749882	A	C
chr1	2749901	T	A
chr1	2749918	T	C
chr1	2750058	C	T
chr1	2750102	G	T
chr1	2750240	A	C
chr1	2750247	A	C
chr1	2750274	T	C
chr1	2750311	A	C
chr1	2750312	C	T
chr1	2750384	C	T
chr1	2750390	A	C
chr1	2750449	T	G
chr1	2750531	A	G
chr1	2750537	C	T
chr1	2750624	A	T
chr1	2750628	A	G
chr1	2750830	G	A
chr1	2750861	C	A
chr1	2750889	A	G
chr1	2750909	G	A
chr1	2750948	G	T
chr1	2750964	T	C
chr1	2751023	C	T
chr1	2751026	T	A
chr1	2751104	C	T
chr1	2751138	A	G
chr1	2751143	A	T
chr1	2751156	T	G
chr1	2751176	C	T
chr1	2751217	C	A
chr1	2751266	T	C
chr1	2751373	T	G
chr1	2751425	C	A
chr1	2751426	T	A
chr1	2751578	C	T
chr1	2751597	A	G
chr1	2751598	G	A
chr1	2751670	G	C
chr1	2751679	C	A
chr1	2751838	C	A
chr1	2751983	G	T
chr1	2752244	C	G
chr1	2752349	A	G
chr1	2752352	C	T
chr1	2752548	C	T
chr1	2752562	G	C
chr1	2752721	C	T
chr1	2753108	A	G
chr1	2753410	A	G
chr1	2754080	A	T
chr1	2754177	G	A
chr1	2754198	A	T
chr1	2754426	T	C
chr1	2754448	G	A
chr1	2754492	A	C
chr1	2754795	G	C
chr1	2754867	C	A
chr1	2755008	G	T
chr1	2755307	T	A
chr1	2755639	C	G
chr1	2755688	T	C
chr1	2755961	T	A
chr1	2756288	G	A
chr1	2759388	C	T
chr1	2760302	C	A
chr1	2761628	A	T
chr1	2762123	G	A
chr1	2762352	T	A
chr1	2762743	T	C
chr1	2762746	T	G
chr1	2763499	T	A
chr1	2764653	C	T
chr1	2765011	G	A
chr1	2766820	C	T
chr1	2768542	G	C
chr1	2768966	C	T
chr1	2769565	A	C
chr1	2769870	A	C
chr1	2770065	A	G
chr1	2771411	C	A
chr1	2771582	T	A
chr1	2772308	C	A
chr1	2772434	G	T
chr1	2772686	T	C
chr1	2772965	C	G
chr1	2775632	T	A
chr1	2775824	C	T
chr1	2775846	A	G
chr1	2776240	C	G
chr1	2777308	T	G
chr1	2779108	T	A
chr1	2779748	T	A
chr1	2780429	A	G
chr1	2782205	G	T
chr1	2783858	T	A
chr1	2783929	C	A
chr1	2786642	A	T
chr1	2787118	T	A
chr1	2787453	G	A
chr1	2787761	T	A
chr1	2800781	A	T
chr1	2801647	T	G
chr1	2801771	G	A
chr1	2802301	A	T
chr1	2803229	T	C
chr1	2803306	A	C
chr1	2805328	A	T
chr1	2806763	A	G
chr1	2808268	G	A
chr1	2809650	T	A
chr1	2809775	C	A
chr1	2809880	A	C
chr1	2809981	G	A
chr1	2809982	C	A
chr1	2810902	G	A
chr1	2811983	A	C
chr1	2812411	C	T
chr1	2815002	C	G
chr1	2815021	A	C
chr1	2816609	G	A
chr1	2817007	G	A
chr1	2817314	G	A
chr1	2817541	A	G
chr1	2817736	G	A
chr1	2817741	A	G
chr1	2818511	A	C
chr1	2818949	T	G
chr1	2819549	G	A
chr1	2820443	T	A
chr1	2820576	T	G
chr1	2820577	G	C
chr1	2820728	T	A
chr1	2820735	T	G
chr1	2820798	A	G
chr1	2820870	T	C
chr1	2820960	G	A
chr1	2822649	A	G
chr1	2825256	A	G
chr1	2825718	A	T
chr1	2825746	G	T
chr1	2825828	G	C
chr1	2825925	T	G
chr1	2826029	G	A
chr1	2826044	A	G
chr1	2826059	G	C
chr1	2826608	T	A
chr1	2827042	T	C
chr1	2827267	A	G
chr1	2827624	T	G
chr1	2828059	A	T
chr1	2828940	T	C
chr1	2829156	A	T
chr1	2829247	A	G
chr1	2829253	T	A
chr1	2829303	T	C
chr1	2829546	A	C
chr1	2830044	G	A
chr1	2831840	T	G
chr1	2833457	C	T
chr1	2833678	C	T
chr1	2834116	T	A
chr1	2834256	A	T
chr1	2835088	T	C
chr1	2836367	C	A
chr1	2836454	A	G
chr1	2838055	C	A
chr1	2838936	A	G
chr1	2839777	T	G
chr1	2840319	C	T
chr1	2840959	A	C
chr1	2841169	T	G
chr1	2841947	A	G
chr1	2842263	C	T
chr1	2842333	G	T
chr1	2842355	C	T
chr1	2842415	A	T
chr1	2842608	A	T
chr1	2842887	T	A
chr1	2843126	A	G
chr1	2843380	G	C
chr1	2843607	G	A
chr1	2843972	T	A
chr1	2844522	C	T
chr1	2844995	A	C
chr1	2846038	T	A
chr1	2846247	A	G
chr1	2846900	T	C
chr1	2846965	G	T
chr1	2847808	G	A
chr1	2848821	C	G
chr1	2849453	C	T
chr1	2850324	T	G
chr1	2850395	A	C
chr1	2850521	G	A
chr1	2851196	G	C
chr1	2852039	C	T
chr1	2857210	G	A
chr1	2858528	G	T
chr1	2861709	G	A
chr1	2861710	C	A
chr1	2863823	T	C
chr1	2867023	T	C
chr1	2870641	A	T
chr1	2870680	G	A
chr1	2870747	C	A
chr1	2870801	G	A
chr1	2870837	C	T
chr1	2870937	C	T
chr1	2871042	T	C
chr1	2871155	A	C
chr1	2871929	A	C
chr1	2872224	A	T
chr1	2873024	G	A
chr1	2874286	A	T
chr1	2874393	C	T
chr1	2874460	T	A
chr1	2874628	A	C
chr1	2874656	G	C
chr1	2874726	C	T
chr1	2874742	A	G
chr1	2874750	T	A
chr1	2874772	T	C
chr1	2874780	T	C
chr1	2874876	C	T
chr1	2878963	G	A
chr1	2879276	A	T
chr1	2879396	A	T
chr1	2882273	T	A
chr1	2882277	T	C
chr1	2882770	C	T
chr1	2884327	T	C
chr1	2884591	A	T
chr1	2884808	T	C
chr1	2885287	T	G
chr1	2886995	C	T
chr1	2888475	C	T
chr1	2889193	A	T
chr1	2889223	C	T
chr1	2889286	G	A
chr1	2889337	T	G
chr1	2889516	T	G
chr1	2889640	C	G
chr1	2889736	T	C
chr1	2889756	A	C
chr1	2889822	T	A
chr1	2890823	A	G
chr1	2892608	T	C
chr1	2893087	G	T
chr1	2894348	A	G
chr1	2897496	T	C
chr1	2898580	C	T
chr1	2901321	G	A
chr1	2901980	C	T
chr1	2902490	A	C
chr1	2906161	G	C
chr1	2906789	C	T
chr1	2910424	C	G
chr1	2913921	A	C
chr1	2919963	C	T
chr1	2922208	A	C
chr1	2924611	A	G
chr1	2924735	C	G
chr1	2926849	A	T
chr1	2928356	A	G
chr1	2931959	G	C
chr1	2932361	G	A
chr1	2932672	T	A
chr1	2936381	G	A
chr1	2941598	T	C
chr1	2942666	T	C
chr1	2942905	C	T
chr1	2943123	A	T
chr1	2944187	A	G
chr1	2949556	G	T
chr1	2951283	G	A
chr1	2951285	C	T
chr1	2951763	C	G
chr1	2952254	C	T
chr1	2952345	T	G
chr1	2952349	T	C
chr1	2952671	C	G
chr1	2952773	C	T
chr1	2953006	A	T
chr1	2953508	T	C
chr1	2954529	T	A
chr1	2954889	C	T
chr1	2954892	T	C
chr1	2954912	A	G
chr1	2954943	T	A
chr1	2955177	T	G
chr1	2955182	C	T
chr1	2955573	A	G
chr1	2955707	G	A
chr1	2955754	T	G
chr1	2955923	T	C
chr1	2956194	T	G
chr1	2956521	C	T
chr1	2956585	A	T
chr1	2957290	C	T
chr1	2958676	A	G
chr1	2961396	G	A
chr1	2961421	T	C
chr1	2961528	G	A
chr1	2961664	A	G
chr1	2961858	T	G
chr1	2961909	A	G
chr1	2961936	C	A
chr1	2961995	A	G
chr1	2962072	C	G
chr1	2962090	C	T
chr1	2962092	G	C
chr1	2962184	T	C
chr1	2962249	A	T
chr1	2962345	C	A
chr1	2962431	T	A
chr1	2962454	C	A
chr1	2962456	A	T
chr1	2962681	G	A
chr1	2962726	T	A
chr1	2962776	G	T
chr1	2963203	C	T
chr1	2963258	A	G
chr1	2963323	A	T
chr1	2963353	C	T
chr1	2963387	G	A
chr1	2963508	A	T
chr1	2963595	G	A
chr1	2963608	T	C
chr1	2963635	A	T
chr1	2964038	A	G
chr1	2964097	T	G
chr1	2964546	G	A
chr1	2964558	T	C
chr1	2965237	G	T
chr1	2965505	G	A
chr1	2965679	A	C
chr1	2966590	G	A
chr1	2966607	C	G
chr1	2967823	T	C
chr1	2969252	T	G
chr1	2970412	C	T
chr1	2970420	C	T
chr1	2973366	A	T
chr1	2974341	C	T
chr1	2975115	T	C
chr1	2976864	T	G
chr1	2977430	A	G
chr1	2977635	G	T
chr1	2977831	T	C
chr1	2978310	G	T
chr1	2982197	G	A
chr1	2982267	A	G
chr1	2984251	C	T
chr1	2985586	G	A
chr1	2985919	C	T
chr1	2986351	A	C
chr1	2987016	T	C
chr1	2987050	G	A
chr1	2987370	A	T
chr1	2987661	T	C
chr1	2988181	T	C
chr1	2988522	C	T
chr1	2988629	A	T
chr1	2988686	T	C
chr1	2989039	A	C
chr1	2990065	G	A
chr1	2990369	G	C
chr1	2990397	A	T
chr1	2991095	A	T
chr1	2991297	G	T
chr1	2991383	C	G
chr1	2991814	T	C
chr1	2991899	A	G
chr1	2992593	T	C
chr1	2993007	G	A
chr1	2993471	A	G
chr1	2993484	A	T
chr1	2993497	G	A
chr1	2993511	C	T
chr1	2993538	T	C
chr1	2993697	C	A
chr1	2993748	T	C
chr1	2993820	A	G
chr1	2993887	C	G
chr1	2993977	C	T
chr1	2994305	T	C
chr1	2994866	T	C
chr1	2996945	G	T
chr1	2997090	C	A
chr1	2998302	G	A
chr1	2998732	A	G
chr1	3001019	A	G
chr1	3001564	A	T
chr1	3001880	C	G
chr1	3002165	G	T
chr1	3002172	T	C
chr1	3004639	T	G
chr1	3005381	A	G
chr1	3006350	A	C
chr1	3008989	T	A
chr1	3010373	A	T
chr1	3010546	C	A
chr1	3010813	T	C
chr1	3014453	G	A
chr1	3015220	G	T
chr1	3015892	C	A
chr1	3016934	A	G
chr1	3018133	G	A
chr1	3018571	A	T
chr1	3018643	T	C
chr1	3018681	A	G
chr1	3019572	A	C
chr1	3021009	G	A
chr1	3021141	C	G
chr1	3021427	A	T
chr1	3021496	A	T
chr1	3022101	G	T
chr1	3022471	T	A
chr1	3022472	T	A
chr1	3022570	A	G
chr1	3022606	C	T
chr1	3022607	A	T
chr1	3022909	A	T
chr1	3024457	C	A
chr1	3024816	A	G
chr1	3024930	A	G
chr1	3024999	C	T
chr1	3025295	T	C
chr1	3025355	T	C
chr1	3026189	A	C
chr1	3026297	C	A
chr1	3026615	C	G
chr1	3027590	A	G
chr1	3027776	A	C
chr1	3027810	T	C
chr1	3027910	T	C
chr1	3027913	T	A
chr1	3031417	G	T
chr1	3031852	C	A
chr1	3032106	C	A
chr1	3032303	T	C
chr1	3033756	G	A
chr1	3033959	C	T
chr1	3034174	G	C
chr1	3034793	A	G
chr1	3035024	G	T
chr1	3035499	A	T
chr1	3036087	G	A
chr1	3038186	C	T
chr1	3038194	T	C
chr1	3038659	A	G
chr1	3038945	A	C
chr1	3039674	A	T
chr1	3039818	T	C
chr1	3040040	G	A
chr1	3040298	T	C
chr1	3040595	A	G
chr1	3041006	A	T
chr1	3041353	G	C
chr1	3041367	C	G
chr1	3041597	C	T
chr1	3041799	A	G
chr1	3042212	C	T
chr1	3042491	T	C
chr1	3042865	T	G
chr1	3042975	G	T
chr1	3043883	T	A
chr1	3044387	A	G
chr1	3045392	T	C
chr1	3045467	T	A
chr1	3045547	C	G
chr1	3045548	T	A
chr1	3046337	C	T
chr1	3047428	T	G
chr1	3047732	G	C
chr1	3048739	T	A
chr1	3048740	T	A
chr1	3049198	T	C
chr1	3049404	C	A
chr1	3050216	T	G
chr1	3050782	T	C
chr1	3051289	G	T
chr1	3052365	C	T
chr1	3052716	G	T
chr1	3052765	A	G
chr1	3052864	A	T
chr1	3053276	A	T
chr1	3054896	G	A
chr1	3054993	A	G
chr1	3056269	G	C
chr1	3056468	C	A
chr1	3057321	T	A
chr1	3057339	T	G
chr1	3057343	T	C
chr1	3057972	T	G
chr1	3058253	G	A
chr1	3058668	T	C
chr1	3058866	A	G
chr1	3059119	T	A
chr1	3059128	G	A
chr1	3060980	A	G
chr1	3061037	G	A
chr1	3061157	G	A
chr1	3063593	T	C
chr1	3063615	T	C
chr1	3063624	C	T
chr1	3064125	C	T
chr1	3064380	A	T
chr1	3064566	A	T
chr1	3065875	A	T
chr1	3066904	A	G
chr1	3066995	C	T
chr1	3067771	C	G
chr1	3069530	T	C
chr1	3069666	C	G
chr1	3070894	C	T
chr1	3071608	A	G
chr1	3074956	C	G
chr1	3075174	G	C
chr1	3076056	C	T
chr1	3076072	A	G
chr1	3076115	A	G
chr1	3076241	C	T
chr1	3076497	C	A
chr1	3076653	T	C
chr1	3076657	C	A
chr1	3076677	G	A
chr1	3076679	C	T
chr1	3076699	T	C
chr1	3076737	T	A
chr1	3077078	A	T
chr1	3077167	T	C
chr1	3077294	C	T
chr1	3077323	T	A
chr1	3077352	T	C
chr1	3077372	T	A
chr1	3077507	C	T
chr1	3077678	G	C
chr1	3077681	T	C
chr1	3077684	T	C
chr1	3077696	C	T
chr1	3077729	G	C
chr1	3077777	T	C
chr1	3077834	A	T
chr1	3077862	C	A
chr1	3077876	T	C
chr1	3077933	T	G
chr1	3077936	G	C
chr1	3077965	C	T
chr1	3078012	G	A
chr1	3078140	A	G
chr1	3078149	A	G
chr1	3078295	T	C
chr1	3078324	T	C
chr1	3078330	G	C
chr1	3078373	A	C
chr1	3078396	A	G
chr1	3078523	A	C
chr1	3078524	C	A
chr1	3078616	C	T
chr1	3078636	C	G
chr1	3078643	T	C
chr1	3078682	T	G
chr1	3078812	T	A
chr1	3078905	G	A
chr1	3079011	C	A
chr1	3079064	T	A
chr1	3079195	G	C
chr1	3079229	C	G
chr1	3079244	T	C
chr1	3079246	G	A
chr1	3079253	C	T
chr1	3079304	C	T
chr1	3079418	C	T
chr1	3079467	A	T
chr1	3079722	T	C
chr1	3079726	C	T
chr1	3079829	C	A
chr1	3079837	G	A
chr1	3079939	C	G
chr1	3079947	G	T
chr1	3080164	A	T
chr1	3080372	T	G
chr1	3080391	G	C
chr1	3080418	A	G
chr1	3080959	A	T
chr1	3082641	G	T
chr1	3082705	C	G
chr1	3082734	T	A
chr1	3083285	A	T
chr1	3083566	T	A
chr1	3084009	G	T
chr1	3084103	A	T
chr1	3088287	C	T
chr1	3088450	C	G
chr1	3088819	A	G
chr1	3088825	A	G
chr1	3088870	A	G
chr1	3089011	G	A
chr1	3089041	A	G
chr1	3089046	A	G
chr1	3089144	A	C
chr1	3089186	T	G
chr1	3089223	T	C
chr1	3089224	A	T
chr1	3089371	T	C
chr1	3089375	A	C
chr1	3089378	T	A
chr1	3089400	G	T
chr1	3089429	C	T
chr1	3089456	T	A
chr1	3089502	A	C
chr1	3089568	C	T
chr1	3089669	A	G
chr1	3090581	C	A
chr1	3091125	G	A
chr1	3091131	A	T
chr1	3091162	T	A
chr1	3091168	C	T
chr1	3091294	T	A
chr1	3091598	C	T
chr1	3091618	C	T
chr1	3092286	T	C
chr1	3092496	T	C
chr1	3092602	C	G
chr1	3093137	C	A
chr1	3093372	T	A
chr1	3093421	T	A
chr1	3093811	T	C
chr1	3094004	C	A
chr1	3094014	C	G
chr1	3094213	A	T
chr1	3094249	A	T
chr1	3094252	T	C
chr1	3094273	C	T
chr1	3094288	A	T
chr1	3094324	T	A
chr1	3094327	G	A
chr1	3094328	G	A
chr1	3094333	T	C
chr1	3094790	C	A
chr1	3094989	T	C
chr1	3095017	A	T
chr1	3097957	C	T
chr1	3098803	C	G
chr1	3101410	A	G
chr1	3101676	G	A
chr1	3102662	C	T
chr1	3104294	G	C
chr1	3104635	A	C
chr1	3106888	A	G
chr1	3107641	T	A
chr1	3108328	C	T
chr1	3110385	T	C
chr1	3111113	T	A
chr1	3111263	C	A
chr1	3113115	G	A
chr1	3116038	T	C
chr1	3121154	T	G
chr1	3121467	A	G
chr1	3121697	C	T
chr1	3122531	T	A
chr1	3123136	A	G
chr1	3123540	G	A
chr1	3123773	T	A
chr1	3125344	T	C
chr1	3126349	A	C
chr1	3126626	A	C
chr1	3126941	G	C
chr1	3127000	T	C
chr1	3127037	G	A
chr1	3127093	C	T
chr1	3127369	G	T
chr1	3127379	G	T
chr1	3127410	A	T
chr1	3127810	G	T
chr1	3129358	A	G
chr1	3129690	A	T
chr1	3129704	T	C
chr1	3130251	G	C
chr1	3130265	C	T
chr1	3130589	G	A
chr1	3130648	A	T
chr1	3130864	A	G
chr1	3131139	T	A
chr1	3131193	A	C
chr1	3131225	A	T
chr1	3131244	A	G
chr1	3131332	G	C
chr1	3131592	A	T
chr1	3131695	C	A
chr1	3131720	T	A
chr1	3131744	T	A
chr1	3131766	A	G
chr1	3131785	A	G
chr1	3131821	A	G
chr1	3131875	C	A
chr1	3131905	A	T
chr1	3132101	C	T
chr1	3132102	C	T
chr1	3132227	T	C
chr1	3132314	T	C
chr1	3132494	T	G
chr1	3132588	A	G
chr1	3132752	T	G
chr1	3133190	T	A
chr1	3133199	A	G
chr1	3133295	C	T
chr1	3133310	A	G
chr1	3133391	T	C
chr1	3133421	T	G
chr1	3133547	C	A
chr1	3133629	C	T
chr1	3133632	T	A
chr1	3133663	A	G
chr1	3133693	C	T
chr1	3133702	G	A
chr1	3133718	G	A
chr1	3133755	A	G
chr1	3133862	G	A
chr1	3133863	G	A
chr1	3133870	C	T
chr1	3133921	T	G
chr1	3133939	T	A
chr1	3133952	C	A
chr1	3133968	A	G
chr1	3133976	A	T
chr1	3134105	A	T
chr1	3134139	C	A
chr1	3134204	A	T
chr1	3134220	A	C
chr1	3134251	A	G
chr1	3134284	T	A
chr1	3134425	C	T
chr1	3134485	T	C
chr1	3134488	A	C
chr1	3134502	G	T
chr1	3134562	C	T
chr1	3134643	C	T
chr1	3134689	G	A
chr1	3134749	C	A
chr1	3134752	G	T
chr1	3134758	A	G
chr1	3134919	T	C
chr1	3135031	C	A
chr1	3135043	C	T
chr1	3135067	T	C
chr1	3135126	T	G
chr1	3135279	G	A
chr1	3135379	A	T
chr1	3135437	A	C
chr1	3135561	A	T
chr1	3135636	G	A
chr1	3135637	T	G
chr1	3135726	C	A
chr1	3135828	C	T
chr1	3135836	T	G
chr1	3135893	T	C
chr1	3135961	A	C
chr1	3136036	C	T
chr1	3136051	T	G
chr1	3136052	T	C
chr1	3136081	C	T
chr1	3136115	A	T
chr1	3136169	A	C
chr1	3136256	A	G
chr1	3137011	T	C
chr1	3138578	C	T
chr1	3138626	C	T
chr1	3139578	A	C
chr1	3139660	C	T
chr1	3139847	C	G
chr1	3140151	T	G
chr1	3140163	A	T
chr1	3140194	C	A
chr1	3140514	C	T
chr1	3140831	C	T
chr1	3140946	T	G
chr1	3140951	G	A
chr1	3141024	G	C
chr1	3141050	T	A
chr1	3141087	T	C
chr1	3141127	T	G
chr1	3141240	T	C
chr1	3141241	T	A
chr1	3141669	T	A
chr1	3141783	T	C
chr1	3141934	T	G
chr1	3142107	C	T
chr1	3142130	G	A
chr1	3142136	A	C
chr1	3142868	A	G
chr1	3142900	G	T
chr1	3142957	C	T
chr1	3143011	G	A
chr1	3143016	T	A
chr1	3144631	A	G
chr1	3144668	A	G
chr1	3145400	G	T
chr1	3145409	A	T
chr1	3145423	T	C
chr1	3146294	G	C
chr1	3146318	C	T
chr1	3146479	G	A
chr1	3146575	T	G
chr1	3146584	C	T
chr1	3146743	G	C
chr1	3147036	T	A
chr1	3147198	A	G
chr1	3147545	A	G
chr1	3147566	A	G
chr1	3147580	T	C
chr1	3148263	A	G
chr1	3148660	C	T
chr1	3149707	A	T
chr1	3149881	C	T
chr1	3151111	A	G
chr1	3151389	C	T
chr1	3152014	C	T
chr1	3152020	G	C
chr1	3152599	T	G
chr1	3152654	C	A
chr1	3153503	T	C
chr1	3153971	A	C
chr1	3154325	G	A
chr1	3155192	C	G
chr1	3155231	A	C
chr1	3155525	T	C
chr1	3155619	A	C
chr1	3156086	A	C
chr1	3156184	G	A
chr1	3156356	G	A
chr1	3156413	G	T
chr1	3156480	A	C
chr1	3156701	C	A
chr1	3157352	C	T
chr1	3158714	A	G
chr1	3158792	G	A
chr1	3159013	C	T
chr1	3159086	C	T
chr1	3159183	A	C
chr1	3159199	G	C
chr1	3159224	A	G
chr1	3159234	T	A
chr1	3159255	C	T
chr1	3159257	T	A
chr1	3159296	G	C
chr1	3159433	G	C
chr1	3159471	G	A
chr1	3159473	T	A
chr1	3159503	G	A
chr1	3159511	G	A
chr1	3159531	T	C
chr1	3159532	C	T
chr1	3159533	C	A
chr1	3159660	T	A
chr1	3159764	G	A
chr1	3159811	T	A
chr1	3160098	A	T
chr1	3160122	A	C
chr1	3160181	C	A
chr1	3160225	A	C
chr1	3160247	T	C
chr1	3160464	T	A
chr1	3160529	A	G
chr1	3160599	T	C
chr1	3160656	C	G
chr1	3160713	C	A
chr1	3160824	G	T
chr1	3161012	C	T
chr1	3161161	A	T
chr1	3161238	A	G
chr1	3161434	A	C
chr1	3161648	A	T
chr1	3161683	G	A
chr1	3161688	G	A
chr1	3161689	A	C
chr1	3161914	C	G
chr1	3161929	A	G
chr1	3161934	G	T
chr1	3161976	G	T
chr1	3162181	A	T
chr1	3162196	T	A
chr1	3162223	A	G
chr1	3162226	A	C
chr1	3162347	G	A
chr1	3162361	T	A
chr1	3162412	C	G
chr1	3162506	A	G
chr1	3162563	T	C
chr1	3162749	G	T
chr1	3162929	G	C
chr1	3162947	G	A
chr1	3163211	T	C
chr1	3163337	T	C
chr1	3163388	A	G
chr1	3163475	G	A
chr1	3163500	T	C
chr1	3163691	G	A
chr1	3163763	T	A
chr1	3163832	G	T
chr1	3163841	A	G
chr1	3163898	T	A
chr1	3163922	A	C
chr1	3164239	T	C
chr1	3164295	T	G
chr1	3164592	G	A
chr1	3165093	A	G
chr1	3165214	A	T
chr1	3165534	A	T
chr1	3166371	A	G
chr1	3166547	T	A
chr1	3166648	G	C
chr1	3166843	T	A
chr1	3167369	C	T
chr1	3167534	T	A
chr1	3167714	G	A
chr1	3167756	C	T
chr1	3167759	A	G
chr1	3167795	A	G
chr1	3168119	T	G
chr1	3168567	A	T
chr1	3168574	T	A
chr1	3169068	T	G
chr1	3169640	A	C
chr1	3169658	C	T
chr1	3169703	T	A
chr1	3169854	T	G
chr1	3170013	A	G
chr1	3170066	C	T
chr1	3170101	T	A
chr1	3170102	C	A
chr1	3170150	G	C
chr1	3170235	T	C
chr1	3170273	C	T
chr1	3170710	T	A
chr1	3170773	C	A
chr1	3171152	T	C
chr1	3171169	G	T
chr1	3171359	A	T
chr1	3171367	T	A
chr1	3171471	T	C
chr1	3172031	G	T
chr1	3172309	C	G
chr1	3172328	G	C
chr1	3172329	A	T
chr1	3173153	C	T
chr1	3173382	A	T
chr1	3173809	C	G
chr1	3174213	C	T
chr1	3174752	A	C
chr1	3174774	C	G
chr1	3174987	C	T
chr1	3175543	T	C
chr1	3176406	T	C
chr1	3176640	C	G
chr1	3176744	C	T
chr1	3177414	A	G
chr1	3177931	G	A
chr1	3178150	A	T
chr1	3178930	A	T
chr1	3179399	A	C
chr1	3179994	G	A
chr1	3180305	C	G
chr1	3180526	T	A
chr1	3180543	G	A
chr1	3180741	A	T
chr1	3180994	C	T
chr1	3181053	C	A
chr1	3181127	C	A
chr1	3181594	A	C
chr1	3182548	A	G
chr1	3182859	C	T
chr1	3182930	A	G
chr1	3183094	C	G
chr1	3183737	G	C
chr1	3183797	A	G
chr1	3183798	C	T
chr1	3183800	A	G
chr1	3183825	C	T
chr1	3183942	C	T
chr1	3184367	C	A
chr1	3184398	T	C
chr1	3184422	C	T
chr1	3184713	A	T
chr1	3184848	G	T
chr1	3185143	C	A
chr1	3185227	G	A
chr1	3185319	A	G
chr1	3185349	A	G
chr1	3185685	G	T
chr1	3185723	G	T
chr1	3185856	A	T
chr1	3186008	C	G
chr1	3186094	A	G
chr1	3186316	C	A
chr1	3186415	T	C
chr1	3186476	C	A
chr1	3186493	A	G
chr1	3186507	T	C
chr1	3186622	C	G
chr1	3186628	G	A
chr1	3186640	T	G
chr1	3186723	G	T
chr1	3186776	G	A
chr1	3187304	C	T
chr1	3187533	G	A
chr1	3187534	A	T
chr1	3187552	A	G
chr1	3188082	G	A
chr1	3188090	A	C
chr1	3188091	C	T
chr1	3188094	T	A
chr1	3188573	G	A
chr1	3188597	T	C
chr1	3188645	A	G
chr1	3188690	T	C
chr1	3188896	G	T
chr1	3189075	T	A
chr1	3189199	A	G
chr1	3189222	A	G
chr1	3189224	C	T
chr1	3189236	T	A
chr1	3189253	T	A
chr1	3189258	T	G
chr1	3189259	C	T
chr1	3189397	A	C
chr1	3189540	G	A
chr1	3189558	G	C
chr1	3189680	T	G
chr1	3189681	T	G
chr1	3189686	T	C
chr1	3189975	C	T
chr1	3190117	G	T
chr1	3190506	G	A
chr1	3190615	G	A
chr1	3190650	G	T
chr1	3190828	T	C
chr1	3191160	C	A
chr1	3191293	A	G
chr1	3191305	A	G
chr1	3191317	T	A
chr1	3191341	T	G
chr1	3191387	T	A
chr1	3191416	C	A
chr1	3191418	A	T
chr1	3191620	A	G
chr1	3191662	A	C
chr1	3191938	C	T
chr1	3191952	T	A
chr1	3191975	T	C
chr1	3191983	A	T
chr1	3192028	T	C
chr1	3192055	G	A
chr1	3192058	T	C
chr1	3192061	T	A
chr1	3192112	A	T
chr1	3192114	G	A
chr1	3192115	T	C
chr1	3192150	A	T
chr1	3192197	T	A
chr1	3192205	C	G
chr1	3192327	A	C
chr1	3192380	T	A
chr1	3192481	C	T
chr1	3192596	G	T
chr1	3192598	C	T
chr1	3192604	C	A
chr1	3192617	T	A
chr1	3192629	T	C
chr1	3192646	G	A
chr1	3192660	G	A
chr1	3192758	G	A
chr1	3192768	C	A
chr1	3192801	C	T
chr1	3192838	T	C
chr1	3192846	G	A
chr1	3192873	T	C
chr1	3192918	C	T
chr1	3193064	A	C
chr1	3193130	C	T
chr1	3193131	A	G
chr1	3193134	A	G
chr1	3193155	C	A
chr1	3193207	A	G
chr1	3193213	G	A
chr1	3193220	T	A
chr1	3193429	G	A
chr1	3193474	C	A
chr1	3193922	C	T
chr1	3194010	A	C
chr1	3194098	A	G
chr1	3194234	T	C
chr1	3194578	T	C
chr1	3194784	A	G
chr1	3194869	T	C
chr1	3195004	C	T
chr1	3195038	G	T
chr1	3195198	T	A
chr1	3195489	A	G
chr1	3195654	G	T
chr1	3195659	A	G
chr1	3195747	T	C
chr1	3195775	C	G
chr1	3195877	C	T
chr1	3195972	A	G
chr1	3196682	C	A
chr1	3196683	G	A
chr1	3196984	A	G
chr1	3197029	G	A
chr1	3197098	T	A
chr1	3197144	T	A
chr1	3197193	T	C
chr1	3197218	T	C
chr1	3197224	G	A
chr1	3197347	A	C
chr1	3197371	C	G
chr1	3197375	G	A
chr1	3197403	C	T
chr1	3197437	T	A
chr1	3197449	A	G
chr1	3197482	A	T
chr1	3197503	T	A
chr1	3197592	C	T
chr1	3197676	T	A
chr1	3197791	A	G
chr1	3197848	A	T
chr1	3197932	G	A
chr1	3197979	T	G
chr1	3198016	A	C
chr1	3198074	A	G
chr1	3198079	G	A
chr1	3198085	C	T
chr1	3198229	G	A
chr1	3198235	A	G
chr1	3198427	C	T
chr1	3198428	G	A
chr1	3198441	G	A
chr1	3198461	G	A
chr1	3198491	A	G
chr1	3198522	C	A
chr1	3198559	A	T
chr1	3198576	A	G
chr1	3198653	T	A
chr1	3198677	A	G
chr1	3198695	C	T
chr1	3198701	T	C
chr1	3199078	C	G
chr1	3199215	C	T
chr1	3199288	A	T
chr1	3199315	T	A
chr1	3199402	T	C
chr1	3199497	C	T
chr1	3199536	A	T
chr1	3199542	T	C
chr1	3199568	C	T
chr1	3199664	G	A
chr1	3199781	C	T
chr1	3199792	A	T
chr1	3199821	A	G
chr1	3200098	T	C
chr1	3200175	A	G
chr1	3200557	A	T
chr1	3200830	T	G
chr1	3201104	T	C
chr1	3201487	A	T
chr1	3201558	A	G
chr1	3201584	A	C
chr1	3201679	C	T
chr1	3201708	T	A
chr1	3201721	C	T
chr1	3201856	G	C
chr1	3201872	A	G
chr1	3201909	C	T
chr1	3201934	T	C
chr1	3201977	G	A
chr1	3201978	G	A
chr1	3202039	G	C
chr1	3202069	C	T
chr1	3202087	T	C
chr1	3202117	G	A
chr1	3202318	A	T
chr1	3202325	A	T
chr1	3202386	C	A
chr1	3202401	T	G
chr1	3202403	G	A
chr1	3202445	A	G
chr1	3202475	C	G
chr1	3202610	C	G
chr1	3202752	T	C
chr1	3202976	T	G
chr1	3203019	T	G
chr1	3203083	T	C
chr1	3203425	A	G
chr1	3203878	G	A
chr1	3204330	C	A
chr1	3205170	A	G
chr1	3205188	T	A
chr1	3205189	A	G
chr1	3205333	T	C
chr1	3205416	G	A
chr1	3205454	G	T
chr1	3205492	T	A
chr1	3205572	A	G
chr1	3205573	A	C
chr1	3205642	A	C
chr1	3205778	T	C
chr1	3205800	T	A
chr1	3205958	G	A
chr1	3205965	T	C
chr1	3205994	A	G
chr1	3206003	A	C
chr1	3206030	G	A
chr1	3206165	T	C
chr1	3206183	C	T
chr1	3206205	G	A
chr1	3206253	G	A
chr1	3206313	A	G
chr1	3206626	G	A
chr1	3206635	G	A
chr1	3206787	C	T
chr1	3206799	C	T
chr1	3206857	G	T
chr1	3206885	A	T
chr1	3206909	G	A
chr1	3206926	C	T
chr1	3206953	T	G
chr1	3207023	A	G
chr1	3207140	T	G
chr1	3207536	A	G
chr1	3207555	T	C
chr1	3208151	C	T
chr1	3208237	T	C
chr1	3208816	C	T
chr1	3209296	G	C
chr1	3209406	A	G
chr1	3209420	T	C
chr1	3209466	G	C
chr1	3209484	T	C
chr1	3209490	A	G
chr1	3209491	T	A
chr1	3209552	A	G
chr1	3209610	A	T
chr1	3209625	T	C
chr1	3209636	A	G
chr1	3209670	C	T
chr1	3209702	T	A
chr1	3209749	C	T
chr1	3209920	C	T
chr1	3210096	C	A
chr1	3210135	A	T
chr1	3210171	C	T
chr1	3210232	T	A
chr1	3210397	G	A
chr1	3210608	C	T
chr1	3210828	T	G
chr1	3210863	G	A
chr1	3210878	A	G
chr1	3210890	T	C
chr1	3210951	T	G
chr1	3211095	T	C
chr1	3211117	T	C
chr1	3211171	C	G
chr1	3211173	A	G
chr1	3211239	T	A
chr1	3211258	C	T
chr1	3211347	A	G
chr1	3211491	A	C
chr1	3211672	A	G
chr1	3211696	A	G
chr1	3211713	T	C
chr1	3211729	A	C
chr1	3211754	A	G
chr1	3211944	C	T
chr1	3211987	T	C
chr1	3212018	G	T
chr1	3212122	T	G
chr1	3212136	T	G
chr1	3212155	G	C
chr1	3212167	G	T
chr1	3212201	A	G
chr1	3212323	A	T
chr1	3212338	T	A
chr1	3212345	A	G
chr1	3212416	C	T
chr1	3212526	G	T
chr1	3212557	G	A
chr1	3212882	T	C
chr1	3212926	C	T
chr1	3212951	C	T
chr1	3212964	G	T
chr1	3212982	T	C
chr1	3213068	C	T
chr1	3213100	G	C
chr1	3213115	G	C
chr1	3213138	T	G
chr1	3213224	G	T
chr1	3213235	G	A
chr1	3213247	T	A
chr1	3213248	A	G
chr1	3213868	G	A
chr1	3214163	G	T
chr1	3214250	T	G
chr1	3214257	T	G
chr1	3214279	T	C
chr1	3214335	G	C
chr1	3214345	A	G
chr1	3214366	C	T
chr1	3214372	G	A
chr1	3214417	G	T
chr1	3214437	T	A
chr1	3214450	C	T
chr1	3214455	T	C
chr1	3214473	T	C
chr1	3214501	A	C
chr1	3214505	T	C
chr1	3214575	G	C
chr1	3214591	A	C
chr1	3214609	T	G
chr1	3214633	G	C
chr1	3214654	G	A
chr1	3214697	T	C
chr1	3214777	C	T
chr1	3214778	A	G
chr1	3214792	A	T
chr1	3214873	A	T
chr1	3214906	C	T
chr1	3214974	T	G
chr1	3215083	A	T
chr1	3215121	G	T
chr1	3215127	G	A
chr1	3215142	A	C
chr1	3215163	T	C
chr1	3215190	T	C
chr1	3215199	T	C
chr1	3215695	G	A
chr1	3215760	T	G
chr1	3215763	G	A
chr1	3215868	A	G
chr1	3215910	T	A
chr1	3215916	A	G
chr1	3216057	C	T
chr1	3216080	C	G
chr1	3216108	A	C
chr1	3216132	C	T
chr1	3216626	G	T
chr1	3216627	T	C
chr1	3216647	G	C
chr1	3216891	G	A
chr1	3216916	T	A
chr1	3216927	T	A
chr1	3216959	T	C
chr1	3216962	C	T
chr1	3216966	G	T
chr1	3217297	C	T
chr1	3217369	T	A
chr1	3217465	A	C
chr1	3217577	G	T
chr1	3217606	T	A
chr1	3217612	A	T
chr1	3217648	A	G
chr1	3217694	T	C
chr1	3217736	T	A
chr1	3217806	G	A
chr1	3217832	T	C
chr1	3217938	G	A
chr1	3217956	C	T
chr1	3218123	A	T
chr1	3218128	C	T
chr1	3218203	A	G
chr1	3218262	A	G
chr1	3218466	A	C
chr1	3218480	T	A
chr1	3218549	G	C
chr1	3218564	T	C
chr1	3218567	C	T
chr1	3218580	T	A
chr1	3218583	G	A
chr1	3218603	A	T
chr1	3218609	C	T
chr1	3218627	C	T
chr1	3218660	T	C
chr1	3218705	G	T
chr1	3218723	A	G
chr1	3218747	C	T
chr1	3218777	C	T
chr1	3218901	C	T
chr1	3219098	T	C
chr1	3219113	T	C
chr1	3219155	G	T
chr1	3219161	C	T
chr1	3219221	G	A
chr1	3219275	T	C
chr1	3219485	T	G
chr1	3219527	T	A
chr1	3219545	G	T
chr1	3219551	T	C
chr1	3219563	G	A
chr1	3219614	A	G
chr1	3219675	A	G
chr1	3219731	G	T
chr1	3219948	C	T
chr1	3219959	T	C
chr1	3219963	G	C
chr1	3219967	T	G
chr1	3219995	A	G
chr1	3219998	T	C
chr1	3220008	T	G
chr1	3220017	C	T
chr1	3220107	T	A
chr1	3220265	C	T
chr1	3220278	G	T
chr1	3220362	A	T
chr1	3220416	T	C
chr1	3220475	G	T
chr1	3220680	T	C
chr1	3221028	C	G
chr1	3221034	A	G
chr1	3221065	T	C
chr1	3221141	A	C
chr1	3221499	G	T
chr1	3221909	T	C
chr1	3222193	T	A
chr1	3222340	C	T
chr1	3222561	A	G
chr1	3223065	G	C
chr1	3223551	A	T
chr1	3223552	A	T
chr1	3223583	C	T
chr1	3224044	G	A
chr1	3224157	A	G
chr1	3224468	T	C
chr1	3224577	A	G
chr1	3224596	C	G
chr1	3224615	A	G
chr1	3224631	T	C
chr1	3224755	T	C
chr1	3224970	G	T
chr1	3224977	C	A
chr1	3224979	C	G
chr1	3225083	T	C
chr1	3225099	A	C
chr1	3225109	A	C
chr1	3225130	A	G
chr1	3225210	T	G
chr1	3225239	A	C
chr1	3225264	A	G
chr1	3225296	G	A
chr1	3225297	T	C
chr1	3225467	T	A
chr1	3225512	G	A
chr1	3225629	C	G
chr1	3225635	G	A
chr1	3225650	C	T
chr1	3225652	T	G
chr1	3225706	C	G
chr1	3225751	G	T
chr1	3225814	C	A
chr1	3225930	T	A
chr1	3225961	A	C
chr1	3225967	A	T
chr1	3225982	A	T
chr1	3225989	T	C
chr1	3226075	C	T
chr1	3226177	A	G
chr1	3226234	G	C
chr1	3226298	T	G
chr1	3226331	C	A
chr1	3226982	T	C
chr1	3227162	C	G
chr1	3227223	T	C
chr1	3227252	G	C
chr1	3227258	C	T
chr1	3227268	A	G
chr1	3227328	T	C
chr1	3227356	C	G
chr1	3227937	G	A
chr1	3228415	T	G
chr1	3228636	A	C
chr1	3228643	G	A
chr1	3228659	G	A
chr1	3228736	G	A
chr1	3228775	A	G
chr1	3228787	G	A
chr1	3228804	G	C
chr1	3229018	A	G
chr1	3229123	C	A
chr1	3229297	C	A
chr1	3229311	A	T
chr1	3229506	C	A
chr1	3229810	A	C
chr1	3229846	A	G
chr1	3229954	C	G
chr1	3229963	G	A
chr1	3229984	G	A
chr1	3230060	A	C
chr1	3230076	T	A
chr1	3230600	T	A
chr1	3230609	C	G
chr1	3230695	T	A
chr1	3230697	A	T
chr1	3230698	C	A
chr1	3230711	T	C
chr1	3230772	A	T
chr1	3230785	A	G
chr1	3230978	T	G
chr1	3230980	C	T
chr1	3231056	T	C
chr1	3231059	A	G
chr1	3231088	A	T
chr1	3231111	G	A
chr1	3231160	C	T
chr1	3231201	T	C
chr1	3231357	T	C
chr1	3231376	A	T
chr1	3231390	G	T
chr1	3231404	T	C
chr1	3231823	G	C
chr1	3231897	C	T
chr1	3232097	A	C
chr1	3232099	C	T
chr1	3232209	T	C
chr1	3232210	A	G
chr1	3232250	C	T
chr1	3232288	T	C
chr1	3232432	A	G
chr1	3232481	A	G
chr1	3232482	C	T
chr1	3232515	A	T
chr1	3232572	G	A
chr1	3232583	A	T
chr1	3232584	A	T
chr1	3232700	G	A
chr1	3232739	T	C
chr1	3232781	T	C
chr1	3232793	A	G
chr1	3232825	C	A
chr1	3232826	T	C
chr1	3232899	A	C
chr1	3233012	T	C
chr1	3233162	G	C
chr1	3233168	A	C
chr1	3233199	G	A
chr1	3233245	C	T
chr1	3233564	A	G
chr1	3233624	G	A
chr1	3233630	T	C
chr1	3233631	A	T
chr1	3233770	C	A
chr1	3233788	T	C
chr1	3234010	A	T
chr1	3234034	A	T
chr1	3234066	C	T
chr1	3234079	G	C
chr1	3234095	A	G
chr1	3234137	T	A
chr1	3234138	A	T
chr1	3234173	T	G
chr1	3234252	A	C
chr1	3234255	A	G
chr1	3234313	A	T
chr1	3234393	C	T
chr1	3234541	C	T
chr1	3234721	G	A
chr1	3234822	A	C
chr1	3234828	C	T
chr1	3234842	A	G
chr1	3234853	A	G
chr1	3234855	G	A
chr1	3235048	G	T
chr1	3235180	T	G
chr1	3235203	A	T
chr1	3235210	C	T
chr1	3235343	A	G
chr1	3235382	C	T
chr1	3235385	G	T
chr1	3235597	T	G
chr1	3235686	A	G
chr1	3235815	G	T
chr1	3235929	T	C
chr1	3235957	A	C
chr1	3236063	G	A
chr1	3236087	A	T
chr1	3236110	A	G
chr1	3236170	A	T
chr1	3236247	C	A
chr1	3236255	C	T
chr1	3236285	G	T
chr1	3236325	A	C
chr1	3236421	A	G
chr1	3236458	A	C
chr1	3236461	A	T
chr1	3236602	T	A
chr1	3236607	G	T
chr1	3236610	C	T
chr1	3236725	A	C
chr1	3236734	A	G
chr1	3236773	G	T
chr1	3236779	A	G
chr1	3236817	A	T
chr1	3236822	A	G
chr1	3236946	T	C
chr1	3236971	C	T
chr1	3237066	A	G
chr1	3237150	G	T
chr1	3237171	G	A
chr1	3237204	A	C
chr1	3237308	A	C
chr1	3237339	T	C
chr1	3237452	G	C
chr1	3237532	A	G
chr1	3237533	C	A
chr1	3237587	G	T
chr1	3237866	G	A
chr1	3237889	C	T
chr1	3237983	A	C
chr1	3237992	T	A
chr1	3238028	G	T
chr1	3238064	G	A
chr1	3238067	A	G
chr1	3238094	T	C
chr1	3238121	T	C
chr1	3238154	C	T
chr1	3238163	A	C
chr1	3238271	C	T
chr1	3238277	A	G
chr1	3238316	T	C
chr1	3238322	C	A
chr1	3238448	A	G
chr1	3238455	T	G
chr1	3238469	G	A
chr1	3238520	T	C
chr1	3238590	G	A
chr1	3238644	G	T
chr1	3238780	G	T
chr1	3238781	G	A
chr1	3238789	G	A
chr1	3238806	T	A
chr1	3238886	T	C
chr1	3238909	A	C
chr1	3238911	G	A
chr1	3238915	A	C
chr1	3239010	C	T
chr1	3239081	G	A
chr1	3239152	T	A
chr1	3239183	G	T
chr1	3239217	G	A
chr1	3239224	C	T
chr1	3239296	A	T
chr1	3239331	G	A
chr1	3239398	C	A
chr1	3239498	A	G
chr1	3239575	T	A
chr1	3239582	A	C
chr1	3239617	C	T
chr1	3239618	C	T
chr1	3239659	C	A
chr1	3239663	A	T
chr1	3239690	A	G
chr1	3239730	A	G
chr1	3239798	G	A
chr1	3239980	G	T
chr1	3240013	T	G
chr1	3240078	A	C
chr1	3240086	G	T
chr1	3240192	G	A
chr1	3240205	T	G
chr1	3240229	C	A
chr1	3240250	G	A
chr1	3240269	T	G
chr1	3240303	C	T
chr1	3240335	C	G
chr1	3240486	C	A
chr1	3240520	A	G
chr1	3240729	T	A
chr1	3240993	T	C
chr1	3241017	C	T
chr1	3241192	T	C
chr1	3241198	T	C
chr1	3241206	G	C
chr1	3241239	C	G
chr1	3241242	A	T
chr1	3241269	T	G
chr1	3241271	A	G
chr1	3241275	A	G
chr1	3241329	C	T
chr1	3241398	G	A
chr1	3241428	A	G
chr1	3241561	C	G
chr1	3241897	A	C
chr1	3241899	A	G
chr1	3242012	C	T
chr1	3242419	A	G
chr1	3242472	G	C
chr1	3243484	T	A
chr1	3243538	A	T
chr1	3243577	A	G
chr1	3243579	C	T
chr1	3243609	G	C
chr1	3243633	T	C
chr1	3243783	G	T
chr1	3243787	G	T
chr1	3243903	A	G
chr1	3243934	A	T
chr1	3243986	T	A
chr1	3244065	A	T
chr1	3244231	T	A
chr1	3244273	C	A
chr1	3244274	A	C
chr1	3244292	T	C
chr1	3244315	G	C
chr1	3244328	C	A
chr1	3244332	T	A
chr1	3244351	T	C
chr1	3244360	A	C
chr1	3244470	G	A
chr1	3244782	T	C
chr1	3244814	G	T
chr1	3244898	A	G
chr1	3244905	A	T
chr1	3244906	T	C
chr1	3245018	G	A
chr1	3245023	T	C
chr1	3245181	A	G
chr1	3245184	T	G
chr1	3245373	C	T
chr1	3245394	A	T
chr1	3245407	G	A
chr1	3245607	G	T
chr1	3245682	T	G
chr1	3245940	T	A
chr1	3245948	C	A
chr1	3245968	G	C
chr1	3246009	C	T
chr1	3246077	T	C
chr1	3246120	T	G
chr1	3246719	G	A
chr1	3246984	A	T
chr1	3247810	G	A
chr1	3247933	G	A
chr1	3248173	G	C
chr1	3248236	T	G
chr1	3248333	C	G
chr1	3248972	G	T
chr1	3248978	T	C
chr1	3249163	T	G
chr1	3249171	C	T
chr1	3249284	C	T
chr1	3249395	T	G
chr1	3249449	T	C
chr1	3249536	G	C
chr1	3249697	C	T
chr1	3249779	A	C
chr1	3249780	A	G
chr1	3249829	G	A
chr1	3249903	T	C
chr1	3250052	T	C
chr1	3250192	G	A
chr1	3250260	C	T
chr1	3250360	A	T
chr1	3250408	A	T
chr1	3250419	A	T
chr1	3250529	A	C
chr1	3250590	C	T
chr1	3251519	C	A
chr1	3251578	T	C
chr1	3251726	C	A
chr1	3251795	A	G
chr1	3251901	A	G
chr1	3252149	C	A
chr1	3252369	G	C
chr1	3252387	T	C
chr1	3252473	A	G
chr1	3252505	T	C
chr1	3252515	G	A
chr1	3252551	G	C
chr1	3252598	T	C
chr1	3252681	T	C
chr1	3252803	A	G
chr1	3252813	G	A
chr1	3253052	T	C
chr1	3253172	G	A
chr1	3253466	G	A
chr1	3253490	C	G
chr1	3253526	C	T
chr1	3253538	T	C
chr1	3253555	C	G
chr1	3253631	A	C
chr1	3253811	C	T
chr1	3253850	C	G
chr1	3253853	A	G
chr1	3253892	C	T
chr1	3253895	T	C
chr1	3253904	T	G
chr1	3253940	C	G
chr1	3253967	A	T
chr1	3253976	C	G
chr1	3254006	C	T
chr1	3254041	G	T
chr1	3254064	T	C
chr1	3254105	A	C
chr1	3254162	C	A
chr1	3254168	T	C
chr1	3254173	C	T
chr1	3254253	T	G
chr1	3254498	G	T
chr1	3254519	C	T
chr1	3254555	G	A
chr1	3254636	C	T
chr1	3254639	C	T
chr1	3254723	G	T
chr1	3254729	T	C
chr1	3254831	C	G
chr1	3255036	G	T
chr1	3255191	C	T
chr1	3255808	A	G
chr1	3255815	T	A
chr1	3255912	C	G
chr1	3256527	C	T
chr1	3256860	A	C
chr1	3256992	A	G
chr1	3257341	T	C
chr1	3257815	C	A
chr1	3257936	A	T
chr1	3259108	A	G
chr1	3259164	T	A
chr1	3259365	G	A
chr1	3259881	C	T
chr1	3260034	G	C
chr1	3260105	G	T
chr1	3260806	T	G
chr1	3260892	A	G
chr1	3260945	T	C
chr1	3260986	T	A
chr1	3260988	G	C
chr1	3261005	G	A
chr1	3261027	C	T
chr1	3261108	C	A
chr1	3261120	T	C
chr1	3261162	G	A
chr1	3261198	A	C
chr1	3261257	T	A
chr1	3261262	A	T
chr1	3261473	C	G
chr1	3261511	T	A
chr1	3261604	T	A
chr1	3261738	A	C
chr1	3261870	T	A
chr1	3261873	T	A
chr1	3261936	C	G
chr1	3262013	G	T
chr1	3262058	A	C
chr1	3263441	A	C
chr1	3263805	C	G
chr1	3264470	T	G
chr1	3265107	C	T
chr1	3265117	T	A
chr1	3265118	T	A
chr1	3265278	G	T
chr1	3265635	C	G
chr1	3265843	T	A
chr1	3265896	A	C
chr1	3265898	T	G
chr1	3265988	A	C
chr1	3265996	C	T
chr1	3266446	G	C
chr1	3266531	T	A
chr1	3266587	T	C
chr1	3266590	A	T
chr1	3266763	A	C
chr1	3267143	T	A
chr1	3267717	G	A
chr1	3267804	A	C
chr1	3267936	T	C
chr1	3268096	A	C
chr1	3268523	T	C
chr1	3268527	C	T
chr1	3268660	C	G
chr1	3268864	C	A
chr1	3268879	A	G
chr1	3269670	A	T
chr1	3270542	C	A
chr1	3270822	T	A
chr1	3270956	A	C
chr1	3271066	A	G
chr1	3272537	C	G
chr1	3273280	G	T
chr1	3273300	C	G
chr1	3275204	A	T
chr1	3276025	G	T
chr1	3278911	G	A
chr1	3279034	C	T
chr1	3280754	C	T
chr1	3282571	C	T
chr1	3282856	A	G
chr1	3283264	G	T
chr1	3283372	A	G
chr1	3283479	T	C
chr1	3284116	C	T
chr1	3284137	A	T
chr1	3284245	A	T
chr1	3284417	A	C
chr1	3284473	A	C
chr1	3284814	A	G
chr1	3284992	T	A
chr1	3285087	G	T
chr1	3286243	G	T
chr1	3286960	A	T
chr1	3287835	T	A
chr1	3287911	T	C
chr1	3287916	A	G
chr1	3287984	T	C
chr1	3288072	T	C
chr1	3288082	C	T
chr1	3288264	A	G
chr1	3288270	A	T
chr1	3288445	C	T
chr1	3288472	T	C
chr1	3288484	G	A
chr1	3288514	C	T
chr1	3288616	T	A
chr1	3288622	C	T
chr1	3288658	A	C
chr1	3288665	T	C
chr1	3288689	C	T
chr1	3288790	C	T
chr1	3288827	G	A
chr1	3288838	A	G
chr1	3288857	G	A
chr1	3288858	C	T
chr1	3288897	A	G
chr1	3288902	G	T
chr1	3288920	T	C
chr1	3288923	G	A
chr1	3288932	C	T
chr1	3288936	A	G
chr1	3289005	G	A
chr1	3289031	A	G
chr1	3289065	T	A
chr1	3289182	A	T
chr1	3289307	T	C
chr1	3289379	G	T
chr1	3289475	A	T
chr1	3289497	T	G
chr1	3289506	T	C
chr1	3289604	C	T
chr1	3289845	G	C
chr1	3289877	G	A
chr1	3289915	C	T
chr1	3289951	C	A
chr1	3289963	A	C
chr1	3290024	T	C
chr1	3290101	C	T
chr1	3290107	A	C
chr1	3290296	A	T
chr1	3290354	T	A
chr1	3290516	T	C
chr1	3290545	A	G
chr1	3290593	G	A
chr1	3290620	G	T
chr1	3290663	T	C
chr1	3290779	G	C
chr1	3290785	T	C
chr1	3290904	A	G
chr1	3291011	T	G
chr1	3291014	G	T
chr1	3291048	G	A
chr1	3291093	C	A
chr1	3291116	C	T
chr1	3291144	A	C
chr1	3291252	A	G
chr1	3291267	T	C
chr1	3291347	A	G
chr1	3291363	A	G
chr1	3291374	C	G
chr1	3291398	A	T
chr1	3291437	T	A
chr1	3291468	T	C
chr1	3291561	A	G
chr1	3291613	G	A
chr1	3291649	T	C
chr1	3291651	G	A
chr1	3291672	C	G
chr1	3291862	A	T
chr1	3291885	C	T
chr1	3291975	A	T
chr1	3291989	G	A
chr1	3292000	A	T
chr1	3292025	C	A
chr1	3292030	G	A
chr1	3292135	T	C
chr1	3292198	T	C
chr1	3292205	T	A
chr1	3292228	C	T
chr1	3292255	C	T
chr1	3292263	T	C
chr1	3292297	A	G
chr1	3292311	C	T
chr1	3292316	T	A
chr1	3292369	G	A
chr1	3292374	G	T
chr1	3292632	T	C
chr1	3292799	G	A
chr1	3292980	C	G
chr1	3293050	A	T
chr1	3293064	T	A
chr1	3293070	C	T
chr1	3293079	G	C
chr1	3293116	T	A
chr1	3293131	A	G
chr1	3293145	C	A
chr1	3293165	T	G
chr1	3293259	T	G
chr1	3293308	A	G
chr1	3293338	T	G
chr1	3293374	G	T
chr1	3293376	A	G
chr1	3293384	C	T
chr1	3293419	C	T
chr1	3293458	A	G
chr1	3293468	G	T
chr1	3293483	T	A
chr1	3293507	T	G
chr1	3293540	G	A
chr1	3293565	T	A
chr1	3293566	A	T
chr1	3293705	C	T
chr1	3293721	T	C
chr1	3293772	T	G
chr1	3293796	C	G
chr1	3293798	A	T
chr1	3293839	G	A
chr1	3293960	C	A
chr1	3294012	A	T
chr1	3294025	T	A
chr1	3294110	A	G
chr1	3294112	A	T
chr1	3294118	A	C
chr1	3294405	G	A
chr1	3294409	T	A
chr1	3294623	A	T
chr1	3294646	T	C
chr1	3294666	G	A
chr1	3294804	G	A
chr1	3294868	T	G
chr1	3294880	A	T
chr1	3294914	G	A
chr1	3294935	T	C
chr1	3295050	T	G
chr1	3295086	A	T
chr1	3295206	C	A
chr1	3295226	T	A
chr1	3295334	G	A
chr1	3295359	G	A
chr1	3295360	A	G
chr1	3295460	G	A
chr1	3295464	C	A
chr1	3295495	G	C
chr1	3295513	C	A
chr1	3295546	G	C
chr1	3295555	T	A
chr1	3295569	A	G
chr1	3295641	C	A
chr1	3295642	T	C
chr1	3295662	T	C
chr1	3295690	C	T
chr1	3295731	A	T
chr1	3295783	G	C
chr1	3295861	A	T
chr1	3295917	C	A
chr1	3295928	T	C
chr1	3296028	A	T
chr1	3296050	T	C
chr1	3296075	T	A
chr1	3296181	C	T
chr1	3296222	C	T
chr1	3296258	G	T
chr1	3296272	C	T
chr1	3296696	T	C
chr1	3296737	A	T
chr1	3296840	G	A
chr1	3297233	T	C
chr1	3297281	A	G
chr1	3297311	G	A
chr1	3297371	C	T
chr1	3297385	G	C
chr1	3297460	C	A
chr1	3297483	C	T
chr1	3297501	G	A
chr1	3297530	T	C
chr1	3297585	G	A
chr1	3297587	A	T
chr1	3297595	G	T
chr1	3297596	C	T
chr1	3297694	A	T
chr1	3297703	A	G
chr1	3297732	T	C
chr1	3297772	G	A
chr1	3297843	A	T
chr1	3297846	T	C
chr1	3298038	C	T
chr1	3298044	T	C
chr1	3298048	T	G
chr1	3298100	C	G
chr1	3298135	T	A
chr1	3298207	G	A
chr1	3298244	C	G
chr1	3298404	G	A
chr1	3298485	T	G
chr1	3298627	C	T
chr1	3298649	C	T
chr1	3298887	G	T
chr1	3298932	A	C
chr1	3298937	A	C
chr1	3298949	A	G
chr1	3298962	G	C
chr1	3298985	G	A
chr1	3298991	C	T
chr1	3298997	T	C
chr1	3299004	C	G
chr1	3299020	C	A
chr1	3299047	G	C
chr1	3299099	T	A
chr1	3299143	G	A
chr1	3299155	G	A
chr1	3299156	C	T
chr1	3299164	C	A
chr1	3299213	C	T
chr1	3299244	C	A
chr1	3299408	T	A
chr1	3299409	A	G
chr1	3299426	G	A
chr1	3299488	A	G
chr1	3299505	T	G
chr1	3299539	G	T
chr1	3299612	C	A
chr1	3299804	A	C
chr1	3299903	G	T
chr1	3299956	C	T
chr1	3299993	T	A
chr1	3300018	T	C
chr1	3300130	T	C
chr1	3300134	G	C
chr1	3300158	A	T
chr1	3300191	A	T
chr1	3300246	A	C
chr1	3300291	G	A
chr1	3300327	A	T
chr1	3300362	A	G
chr1	3300413	T	C
chr1	3300429	C	T
chr1	3300479	T	A
chr1	3300568	T	A
chr1	3300569	T	A
chr1	3300631	A	C
chr1	3300766	T	G
chr1	3301175	T	A
chr1	3301187	A	G
chr1	3301259	T	A
chr1	3301278	T	A
chr1	3301463	G	A
chr1	3301487	C	A
chr1	3301517	A	C
chr1	3301578	T	C
chr1	3302125	T	C
chr1	3302222	A	G
chr1	3302243	C	T
chr1	3302247	A	C
chr1	3302428	C	A
chr1	3302610	A	G
chr1	3302661	C	T
chr1	3302813	C	G
chr1	3303190	G	A
chr1	3303266	A	G
chr1	3303389	A	C
chr1	3303551	T	C
chr1	3303622	T	C
chr1	3303667	C	G
chr1	3303768	T	A
chr1	3303984	G	C
chr1	3304001	T	C
chr1	3304027	G	A
chr1	3304031	T	C
chr1	3304032	A	T
chr1	3304042	A	G
chr1	3304073	T	C
chr1	3304127	T	C
chr1	3304284	C	T
chr1	3304304	T	G
chr1	3304384	T	C
chr1	3304462	A	G
chr1	3304500	A	T
chr1	3304505	G	T
chr1	3304641	G	T
chr1	3304757	A	G
chr1	3304829	A	T
chr1	3304997	G	C
chr1	3305320	T	A
chr1	3305345	T	C
chr1	3305506	T	A
chr1	3305550	C	A
chr1	3305719	G	C
chr1	3305811	G	A
chr1	3305937	T	C
chr1	3305949	G	A
chr1	3305979	A	G
chr1	3306007	G	A
chr1	3306017	G	A
chr1	3306384	G	A
chr1	3306489	A	G
chr1	3306532	A	G
chr1	3306644	G	A
chr1	3306679	G	A
chr1	3306977	C	T
chr1	3307133	T	G
chr1	3307349	A	T
chr1	3307766	T	A
chr1	3307785	A	G
chr1	3308079	T	A
chr1	3308264	C	A
chr1	3308265	C	G
chr1	3308309	T	A
chr1	3308393	A	C
chr1	3308495	T	G
chr1	3308574	A	G
chr1	3308627	T	G
chr1	3308977	G	C
chr1	3309002	T	A
chr1	3309499	T	A
chr1	3309526	T	C
chr1	3309557	A	C
chr1	3309595	C	T
chr1	3309689	A	T
chr1	3309708	T	G
chr1	3309789	G	A
chr1	3309824	G	C
chr1	3309849	A	G
chr1	3310017	C	A
chr1	3310084	C	T
chr1	3310139	A	T
chr1	3310190	T	A
chr1	3310225	A	T
chr1	3310231	A	T
chr1	3310326	A	G
chr1	3310387	A	G
chr1	3310398	C	G
chr1	3310416	T	G
chr1	3310431	A	G
chr1	3310482	T	C
chr1	3310558	G	C
chr1	3310588	G	A
chr1	3310610	G	T
chr1	3310659	C	T
chr1	3310813	A	T
chr1	3310927	G	A
chr1	3311042	C	T
chr1	3311191	C	T
chr1	3311204	T	C
chr1	3311205	G	T
chr1	3311253	C	G
chr1	3311275	G	T
chr1	3311277	G	A
chr1	3311303	G	T
chr1	3311322	T	C
chr1	3311325	C	A
chr1	3311351	T	G
chr1	3311352	G	T
chr1	3311489	C	A
chr1	3311541	C	A
chr1	3311567	A	T
chr1	3311610	C	G
chr1	3311997	T	C
chr1	3312005	T	C
chr1	3312077	G	A
chr1	3312083	C	G
chr1	3312330	T	C
chr1	3312369	T	A
chr1	3312430	G	A
chr1	3312532	T	A
chr1	3312621	A	G
chr1	3312641	G	A
chr1	3312745	G	T
chr1	3312809	T	G
chr1	3312820	A	T
chr1	3312828	C	G
chr1	3313105	C	T
chr1	3313186	A	T
chr1	3313292	A	G
chr1	3313349	G	T
chr1	3313411	A	C
chr1	3313415	C	T
chr1	3313451	C	A
chr1	3313478	T	G
chr1	3313592	A	T
chr1	3313678	T	C
chr1	3313889	T	A
chr1	3313923	T	G
chr1	3313942	A	G
chr1	3313981	T	C
chr1	3314014	G	A
chr1	3314066	C	T
chr1	3314223	A	T
chr1	3314224	A	G
chr1	3314271	A	C
chr1	3314373	A	G
chr1	3314482	A	T
chr1	3314519	T	G
chr1	3314562	C	G
chr1	3314587	A	T
chr1	3314642	A	C
chr1	3314658	T	A
chr1	3314678	A	T
chr1	3314903	A	T
chr1	3314931	A	T
chr1	3314951	C	T
chr1	3315016	C	T
chr1	3315298	C	T
chr1	3315312	A	G
chr1	3315320	T	C
chr1	3315370	A	C
chr1	3315513	A	G
chr1	3315846	C	T
chr1	3315884	C	T
chr1	3315952	A	G
chr1	3316168	G	A
chr1	3316200	A	G
chr1	3316550	A	G
chr1	3316616	A	T
chr1	3316640	A	G
chr1	3316817	A	T
chr1	3316823	G	C
chr1	3316853	C	G
chr1	3316856	T	G
chr1	3316868	T	A
chr1	3316954	C	T
chr1	3317098	A	G
chr1	3317106	T	C
chr1	3317308	T	G
chr1	3317545	G	T
chr1	3317547	A	T
chr1	3317559	A	T
chr1	3317914	A	C
chr1	3317962	C	T
chr1	3318120	G	T
chr1	3318144	T	A
chr1	3318299	A	G
chr1	3318392	G	A
chr1	3318645	C	T
chr1	3318836	A	G
chr1	3318891	A	C
chr1	3318945	G	T
chr1	3319025	T	G
chr1	3319212	T	A
chr1	3319589	T	G
chr1	3319740	A	T
chr1	3319768	A	G
chr1	3320093	T	G
chr1	3320363	A	T
chr1	3320399	C	T
chr1	3320480	A	G
chr1	3320735	G	A
chr1	3320890	C	A
chr1	3320903	A	T
chr1	3320950	C	T
chr1	3320999	T	G
chr1	3321163	C	T
chr1	3321543	T	C
chr1	3321689	A	T
chr1	3321761	T	C
chr1	3321772	A	T
chr1	3321800	T	A
chr1	3321813	T	C
chr1	3321828	G	T
chr1	3321865	T	G
chr1	3323366	A	C
chr1	3323661	T	G
chr1	3324269	T	A
chr1	3324508	A	C
chr1	3324618	A	G
chr1	3324906	A	G
chr1	3332285	A	G
chr1	3354275	T	G
chr1	3361324	C	A
chr1	3376916	C	T
chr1	3395748	C	G
chr1	3398383	T	A
chr1	3398442	T	G
chr1	3399014	G	A
chr1	3400376	T	G
chr1	3400487	G	C
chr1	3402411	T	G
chr1	3404590	T	A
chr1	3406508	T	A
chr1	3441906	C	T
chr1	3441938	C	G
chr1	3441995	T	C
chr1	3442120	T	C
chr1	3442204	G	A
chr1	3443042	T	C
chr1	3443081	A	T
chr1	3443087	C	T
chr1	3443518	G	A
chr1	3443524	A	T
chr1	3443568	G	A
chr1	3445192	G	A
chr1	3445209	C	T
chr1	3445239	T	C
chr1	3445411	G	C
chr1	3445451	A	C
chr1	3445472	T	A
chr1	3445485	A	T
chr1	3445639	G	A
chr1	3445692	G	T
chr1	3445726	A	G
chr1	3446209	G	A
chr1	3446761	G	T
chr1	3448507	T	A
chr1	3448515	G	T
chr1	3449328	G	A
chr1	3449332	T	A
chr1	3450512	C	G
chr1	3451083	A	G
chr1	3451120	G	A
chr1	3451255	A	G
chr1	3451533	G	A
chr1	3451540	A	T
chr1	3452192	C	T
chr1	3453547	C	G
chr1	3454021	G	A
chr1	3454272	C	G
chr1	3454807	C	T
chr1	3455703	A	C
chr1	3456554	G	C
chr1	3456808	C	T
chr1	3457222	C	T
chr1	3458055	C	T
chr1	3459439	A	G
chr1	3459781	G	T
chr1	3459900	C	G
chr1	3460271	A	G
chr1	3460366	T	G
chr1	3460383	A	C
chr1	3460703	C	T
chr1	3460930	G	C
chr1	3462812	T	G
chr1	3463227	G	T
chr1	3463230	T	A
chr1	3463363	A	C
chr1	3463596	T	G
chr1	3464131	T	C
chr1	3464235	C	G
chr1	3464366	A	T
chr1	3464385	T	C
chr1	3465262	G	C
chr1	3466173	A	C
chr1	3466345	G	C
chr1	3466830	C	T
chr1	3468684	G	A
chr1	3469282	T	C
chr1	3469433	G	A
chr1	3470937	C	T
chr1	3471189	C	T
chr1	3472776	T	A
chr1	3472945	C	T
chr1	3473078	T	G
chr1	3473143	T	A
chr1	3473495	G	C
chr1	3473536	G	A
chr1	3473557	T	A
chr1	3473647	A	G
chr1	3474348	T	G
chr1	3474425	A	C
chr1	3474489	C	A
chr1	3474640	A	T
chr1	3474918	T	C
chr1	3474970	A	G
chr1	3475813	C	A
chr1	3476243	A	G
chr1	3476422	A	G
chr1	3476482	T	A
chr1	3476564	T	C
chr1	3477375	G	C
chr1	3478209	T	G
chr1	3478286	G	C
chr1	3478765	A	T
chr1	3479146	C	T
chr1	3479452	G	T
chr1	3480237	T	C
chr1	3480382	T	A
chr1	3480897	A	C
chr1	3480913	C	T
chr1	3480925	A	G
chr1	3481072	C	T
chr1	3481255	A	T
chr1	3481364	T	C
chr1	3486161	G	A
chr1	3486885	T	C
chr1	3486964	A	T
chr1	3487541	C	T
chr1	3487899	C	T
chr1	3488122	G	A
chr1	3491879	C	A
chr1	3493900	A	T
chr1	3496638	A	G
chr1	3497923	A	C
chr1	3499224	A	T
chr1	3499793	T	C
chr1	3499816	C	A
chr1	3501687	C	T
chr1	3502815	G	A
chr1	3504562	T	A
chr1	3506824	G	A
chr1	3506978	G	A
chr1	3507407	C	T
chr1	3507429	G	A
chr1	3512840	G	C
chr1	3513509	T	G
chr1	3517327	T	G
chr1	3517334	C	T
chr1	3520776	A	C
chr1	3522557	T	G
chr1	3522764	T	G
chr1	3523432	G	T
chr1	3526872	A	G
chr1	3528009	G	C
chr1	3529103	A	C
chr1	3529232	G	A
chr1	3529412	T	C
chr1	3530081	T	C
chr1	3532233	G	A
chr1	3535377	A	G
chr1	3537321	C	T
chr1	3537742	A	G
chr1	3539882	G	A
chr1	3540404	G	A
chr1	3541089	A	C
chr1	3543643	C	A
chr1	3543898	A	T
chr1	3543998	G	C
chr1	3546497	A	G
chr1	3546529	G	A
chr1	3546637	T	A
chr1	3546764	T	C
chr1	3546799	G	A
chr1	3546816	G	A
chr1	3546891	A	G
chr1	3547766	G	A
chr1	3547767	A	G
chr1	3549014	A	T
chr1	3551002	T	G
chr1	3551054	A	G
chr1	3551112	C	T
chr1	3551335	C	T
chr1	3551466	G	A
chr1	3552142	A	C
chr1	3552143	C	G
chr1	3552659	A	G
chr1	3554155	A	G
chr1	3554298	A	G
chr1	3554690	G	A
chr1	3555713	A	G
chr1	3555714	A	T
chr1	3556047	C	T
chr1	3557678	T	C
chr1	3557962	G	T
chr1	3558018	A	C
chr1	3558077	C	G
chr1	3558258	A	C
chr1	3559511	A	C
chr1	3560899	A	T
chr1	3560980	A	G
chr1	3561504	C	G
chr1	3562114	A	G
chr1	3562592	A	T
chr1	3564166	T	C
chr1	3564939	A	T
chr1	3564940	T	G
chr1	3565198	G	A
chr1	3565345	G	T
chr1	3565374	C	G
chr1	3565604	C	A
chr1	3566053	A	T
chr1	3567037	C	T
chr1	3567532	T	C
chr1	3567589	G	A
chr1	3567919	T	A
chr1	3568044	G	A
chr1	3568596	G	T
chr1	3569395	G	A
chr1	3569566	G	A
chr1	3569963	C	G
chr1	3570006	A	T
chr1	3570593	G	C
chr1	3570594	A	G
chr1	3570688	C	T
chr1	3570857	G	C
chr1	3570984	A	T
chr1	3570985	T	A
chr1	3570990	G	T
chr1	3571075	T	C
chr1	3571177	A	T
chr1	3571773	C	A
chr1	3572426	T	G
chr1	3574005	G	A
chr1	3575288	T	C
chr1	3575764	C	T
chr1	3575908	T	A
chr1	3575973	G	A
chr1	3576029	A	G
chr1	3576226	C	A
chr1	3576286	T	C
chr1	3576378	G	T
chr1	3576726	T	A
chr1	3576739	C	T
chr1	3576826	A	T
chr1	3576901	A	C
chr1	3577316	G	T
chr1	3577333	C	G
chr1	3577378	A	G
chr1	3577444	C	T
chr1	3577489	C	T
chr1	3577505	C	A
chr1	3577510	A	G
chr1	3577517	C	T
chr1	3577528	T	A
chr1	3577545	T	A
chr1	3577576	A	G
chr1	3577581	G	A
chr1	3577609	C	T
chr1	3577632	T	A
chr1	3577636	G	T
chr1	3577679	T	C
chr1	3577700	T	A
chr1	3577905	C	T
chr1	3578331	C	T
chr1	3578433	T	C
chr1	3578516	A	G
chr1	3578554	A	G
chr1	3578910	A	T
chr1	3580185	A	T
chr1	3580306	C	A
chr1	3580437	G	A
chr1	3580646	T	C
chr1	3583917	G	A
chr1	3585199	T	A
chr1	3585703	G	A
chr1	3587880	A	G
chr1	3589889	C	T
chr1	3591204	A	G
chr1	3592074	C	T
chr1	3594178	G	A
chr1	3594847	T	G
chr1	3595294	T	A
chr1	3595307	G	T
chr1	3600937	C	A
chr1	3601390	C	T
chr1	3603239	A	T
chr1	3603444	C	G
chr1	3605625	T	A
chr1	3607374	G	A
chr1	3609284	A	G
chr1	3613314	T	C
chr1	3615488	C	A
chr1	3615989	G	A
chr1	3616572	C	T
chr1	3617160	G	A
chr1	3619818	C	A
chr1	3621441	T	C
chr1	3621563	T	C
chr1	3622506	T	A
chr1	3622507	G	A
chr1	3623326	A	G
chr1	3625529	G	A
chr1	3627054	G	C
chr1	3628043	T	G
chr1	3628875	A	T
chr1	3629727	A	T
chr1	3629854	T	C
chr1	3631607	A	G
chr1	3632202	G	T
chr1	3633901	G	T
chr1	3634809	G	A
chr1	3634829	A	C
chr1	3635028	G	T
chr1	3635030	T	A
chr1	3635116	A	T
chr1	3637252	T	C
chr1	3637500	G	C
chr1	3637855	C	G
chr1	3637935	T	A
chr1	3637979	G	T
chr1	3638496	A	C
chr1	3638706	G	T
chr1	3638801	A	C
chr1	3638868	C	T
chr1	3639124	A	G
chr1	3639596	A	C
chr1	3639616	T	A
chr1	3640194	T	C
chr1	3641148	A	G
chr1	3641423	T	C
chr1	3641927	T	C
chr1	3642549	G	A
chr1	3643382	C	A
chr1	3643966	T	A
chr1	3644199	G	C
chr1	3645500	G	T
chr1	3645705	T	G
chr1	3645885	T	C
chr1	3646376	C	G
chr1	3646846	G	A
chr1	3647054	G	T
chr1	3647124	T	C
chr1	3647946	A	C
chr1	3648982	G	A
chr1	3649216	C	A
chr1	3649261	G	T
chr1	3650580	A	G
chr1	3651414	T	C
chr1	3651857	G	A
chr1	3651969	G	T
chr1	3652276	G	A
chr1	3654196	A	G
chr1	3654198	T	A
chr1	3655063	A	G
chr1	3656821	T	A
chr1	3657164	C	T
chr1	3658895	T	C
chr1	3662412	T	C
chr1	3662671	C	T
chr1	3665426	A	G
chr1	3667203	C	G
chr1	3667224	G	A
chr1	3667793	G	C
chr1	3668264	T	A
chr1	3669156	G	C
chr1	3669570	G	C
chr1	3670220	G	A
chr1	3670354	T	C
chr1	3670916	T	A
chr1	3674112	T	C
chr1	3674900	G	A
chr1	3676526	G	C
chr1	3677300	T	C
chr1	3677478	A	T
chr1	3677505	G	A
chr1	3677520	A	T
chr1	3678383	A	T
chr1	3678543	G	A
chr1	3678711	A	C
chr1	3678883	A	G
chr1	3679021	T	C
chr1	3679682	C	A
chr1	3680796	A	G
chr1	3681272	C	G
chr1	3682404	C	G
chr1	3683326	T	C
chr1	3684170	T	C
chr1	3684357	A	T
chr1	3686147	A	G
chr1	3688309	G	A
chr1	3688706	T	C
chr1	3690440	G	C
chr1	3691267	A	G
chr1	3691561	C	A
chr1	3691586	G	A
chr1	3693394	C	T
chr1	3693660	A	T
chr1	3693829	T	A
chr1	3694480	C	T
chr1	3698900	T	A
chr1	3699440	A	G
chr1	3699466	T	G
chr1	3699843	T	C
chr1	3699989	A	G
chr1	3700017	A	C
chr1	3700039	A	T
chr1	3700069	G	T
chr1	3700696	A	G
chr1	3701239	C	G
chr1	3701934	T	C
chr1	3703979	T	C
chr1	3704043	G	T
chr1	3704852	G	A
chr1	3705260	A	G
chr1	3708592	T	A
chr1	3709178	C	T
chr1	3709739	C	G
chr1	3711161	T	A
chr1	3711377	A	C
chr1	3711591	A	G
chr1	3712388	T	G
chr1	3713336	A	C
chr1	3714257	G	A
chr1	3714642	A	G
chr1	3714709	T	C
chr1	3714726	A	C
chr1	3714741	C	G
chr1	3714783	G	T
chr1	3714823	G	T
chr1	3714844	A	C
chr1	3715132	C	T
chr1	3715182	A	C
chr1	3715184	C	T
chr1	3715668	G	A
chr1	3715715	T	G
chr1	3715758	G	A
chr1	3715836	A	T
chr1	3716128	T	A
chr1	3716278	T	C
chr1	3717045	A	G
chr1	3717046	T	G
chr1	3717094	G	C
chr1	3717273	G	A
chr1	3717852	G	T
chr1	3717984	C	T
chr1	3719706	A	T
chr1	3719971	A	C
chr1	3720321	T	A
chr1	3720348	T	G
chr1	3720350	C	T
chr1	3720422	T	A
chr1	3720670	A	G
chr1	3720848	A	C
chr1	3720915	C	T
chr1	3720932	T	C
chr1	3720970	T	C
chr1	3720972	G	A
chr1	3721001	A	G
chr1	3721228	C	A
chr1	3721618	C	A
chr1	3721643	A	T
chr1	3721825	T	C
chr1	3721909	G	A
chr1	3721989	C	T
chr1	3726623	G	T
chr1	3727779	A	C
chr1	3728128	C	G
chr1	3729236	A	G
chr1	3729242	G	A
chr1	3729399	T	C
chr1	3729479	T	C
chr1	3729605	C	T
chr1	3729606	G	A
chr1	3729743	T	C
chr1	3729828	C	G
chr1	3730049	C	A
chr1	3730062	C	A
chr1	3730139	C	T
chr1	3730638	C	T
chr1	3731000	C	T
chr1	3731387	G	A
chr1	3731450	A	G
chr1	3731508	T	C
chr1	3731577	T	C
chr1	3731813	A	G
chr1	3732076	T	A
chr1	3732083	A	T
chr1	3732194	G	T
chr1	3732355	T	A
chr1	3732464	T	C
chr1	3732490	T	C
chr1	3732558	A	C
chr1	3732677	A	T
chr1	3732681	A	G
chr1	3732728	T	A
chr1	3733492	A	T
chr1	3733650	G	T
chr1	3733789	A	C
chr1	3733807	G	C
chr1	3733921	T	G
chr1	3734076	C	G
chr1	3734671	G	A
chr1	3737959	T	C
chr1	3739636	T	C
chr1	3739956	T	A
chr1	3740706	A	G
chr1	3740908	G	A
chr1	3740923	G	A
chr1	3740936	T	C
chr1	3741003	C	T
chr1	3741130	A	T
chr1	3741202	C	T
chr1	3741265	G	A
chr1	3741314	G	T
chr1	3741391	G	A
chr1	3741472	C	T
chr1	3742348	T	C
chr1	3742661	T	G
chr1	3743165	T	C
chr1	3744170	T	C
chr1	3744550	A	T
chr1	3744771	T	A
chr1	3745047	T	C
chr1	3745370	G	C
chr1	3745423	G	C
chr1	3745446	G	A
chr1	3745772	G	A
chr1	3745853	A	C
chr1	3746177	T	A
chr1	3746203	A	T
chr1	3746288	T	A
chr1	3746307	A	G
chr1	3746318	C	T
chr1	3746397	C	G
chr1	3746819	C	G
chr1	3746995	A	C
chr1	3747038	T	C
chr1	3747385	T	C
chr1	3747571	T	A
chr1	3747589	A	C
chr1	3748250	A	G
chr1	3748489	A	T
chr1	3748716	A	G
chr1	3748833	C	T
chr1	3748851	A	C
chr1	3749037	G	A
chr1	3749166	A	T
chr1	3749167	A	T
chr1	3749321	A	G
chr1	3750088	G	T
chr1	3750760	T	A
chr1	3751111	T	C
chr1	3751632	A	C
chr1	3753730	G	A
chr1	3753854	G	C
chr1	3753907	A	C
chr1	3754018	A	C
chr1	3754130	C	T
chr1	3754175	T	G
chr1	3754183	G	C
chr1	3754234	T	C
chr1	3754246	A	G
chr1	3754287	T	G
chr1	3754602	T	C
chr1	3754605	T	C
chr1	3754662	G	C
chr1	3754741	G	A
chr1	3754764	T	A
chr1	3754803	A	G
chr1	3754966	G	T
chr1	3754973	A	G
chr1	3755101	G	A
chr1	3755563	C	A
chr1	3756008	C	T
chr1	3756098	T	A
chr1	3756330	G	T
chr1	3756429	C	T
chr1	3756470	T	C
chr1	3756504	C	A
chr1	3756573	A	G
chr1	3756600	T	C
chr1	3756917	C	A
chr1	3756977	G	C
chr1	3757100	T	C
chr1	3757190	T	G
chr1	3757211	T	A
chr1	3757374	C	G
chr1	3757389	C	T
chr1	3757405	C	T
chr1	3757422	G	T
chr1	3757455	T	G
chr1	3757600	T	A
chr1	3757915	A	T
chr1	3758049	C	A
chr1	3758067	G	A
chr1	3758249	A	T
chr1	3758329	C	T
chr1	3758362	T	A
chr1	3758402	T	G
chr1	3758424	A	T
chr1	3758545	C	T
chr1	3758685	A	G
chr1	3758691	G	A
chr1	3758699	A	T
chr1	3758784	T	G
chr1	3758945	C	G
chr1	3759142	A	T
chr1	3759155	G	A
chr1	3759161	A	T
chr1	3759321	T	G
chr1	3759374	G	T
chr1	3759380	A	G
chr1	3759392	G	T
chr1	3759475	A	C
chr1	3759478	T	A
chr1	3759597	G	C
chr1	3759681	G	A
chr1	3759703	A	T
chr1	3759732	C	A
chr1	3759761	C	T
chr1	3759765	A	T
chr1	3759965	A	G
chr1	3759970	C	T
chr1	3760024	A	T
chr1	3760326	T	G
chr1	3760331	G	C
chr1	3760335	G	T
chr1	3760403	C	A
chr1	3760404	A	T
chr1	3760506	T	C
chr1	3760573	A	C
chr1	3760598	C	A
chr1	3760623	T	A
chr1	3760645	T	G
chr1	3760655	G	A
chr1	3760665	G	T
chr1	3760729	G	A
chr1	3760850	A	G
chr1	3760881	C	G
chr1	3760932	C	A
chr1	3760965	C	T
chr1	3761001	A	G
chr1	3761058	T	G
chr1	3761112	C	G
chr1	3761123	C	T
chr1	3761124	G	A
chr1	3761189	G	A
chr1	3761440	A	G
chr1	3761443	G	T
chr1	3761777	G	T
chr1	3763103	C	T
chr1	3763435	C	A
chr1	3763505	T	C
chr1	3764724	C	G
chr1	3764754	A	C
chr1	3764778	G	A
chr1	3764809	C	T
chr1	3764872	T	A
chr1	3764912	C	A
chr1	3764930	G	A
chr1	3764938	A	G
chr1	3764981	T	A
chr1	3764987	T	C
chr1	3765282	G	A
chr1	3765292	A	G
chr1	3765323	G	T
chr1	3765458	C	T
chr1	3765460	A	T
chr1	3765511	A	T
chr1	3765587	T	G
chr1	3765650	A	T
chr1	3765652	G	T
chr1	3765681	T	C
chr1	3765901	A	G
chr1	3765911	G	A
chr1	3765922	G	A
chr1	3765942	A	C
chr1	3765989	C	T
chr1	3765991	G	A
chr1	3766010	C	T
chr1	3766012	T	C
chr1	3766099	G	A
chr1	3766124	A	G
chr1	3766125	A	C
chr1	3766210	A	C
chr1	3766218	A	G
chr1	3766227	G	A
chr1	3766291	C	A
chr1	3766377	C	G
chr1	3766380	C	T
chr1	3766475	C	T
chr1	3766492	T	C
chr1	3766551	C	T
chr1	3766711	T	G
chr1	3766714	A	G
chr1	3766768	G	A
chr1	3766808	A	T
chr1	3767095	T	C
chr1	3767166	A	T
chr1	3767293	T	C
chr1	3767371	G	A
chr1	3767400	G	T
chr1	3767477	T	C
chr1	3767599	A	C
chr1	3767632	C	A
chr1	3767672	G	A
chr1	3767709	A	C
chr1	3768003	C	A
chr1	3768214	A	G
chr1	3768275	T	A
chr1	3768305	A	C
chr1	3768407	T	G
chr1	3768474	T	G
chr1	3768510	G	C
chr1	3768562	T	C
chr1	3768606	C	A
chr1	3769009	T	C
chr1	3769044	T	G
chr1	3769502	G	T
chr1	3769547	G	A
chr1	3769640	C	A
chr1	3769775	T	C
chr1	3769967	T	C
chr1	3769978	T	G
chr1	3770012	T	A
chr1	3770042	T	A
chr1	3770372	G	C
chr1	3770512	C	G
chr1	3770634	T	C
chr1	3770702	T	A
chr1	3770723	A	T
chr1	3770769	T	A
chr1	3770927	A	T
chr1	3771999	G	T
chr1	3772130	C	A
chr1	3772187	G	A
chr1	3772320	G	A
chr1	3772487	T	C
chr1	3772619	T	A
chr1	3772683	T	G
chr1	3772883	G	A
chr1	3773053	T	C
chr1	3773054	A	G
chr1	3773062	C	T
chr1	3773102	A	G
chr1	3773216	A	T
chr1	3773223	C	T
chr1	3773276	C	T
chr1	3773371	A	G
chr1	3773399	T	C
chr1	3773408	T	A
chr1	3773446	C	T
chr1	3773535	C	A
chr1	3773548	G	C
chr1	3773564	A	C
chr1	3773612	G	A
chr1	3773657	A	G
chr1	3773661	G	T
chr1	3773808	T	C
chr1	3773865	C	T
chr1	3773964	G	A
chr1	3774031	A	C
chr1	3774046	C	T
chr1	3774050	C	T
chr1	3774087	A	C
chr1	3774088	T	A
chr1	3774224	A	T
chr1	3774262	T	A
chr1	3774564	G	A
chr1	3774708	A	C
chr1	3774750	A	G
chr1	3774977	G	C
chr1	3775250	A	G
chr1	3775268	C	T
chr1	3775313	C	A
chr1	3775315	T	C
chr1	3775325	T	A
chr1	3776471	A	T
chr1	3776483	A	G
chr1	3776609	C	T
chr1	3776796	A	T
chr1	3777089	A	G
chr1	3777743	C	T
chr1	3777913	T	G
chr1	3778072	C	A
chr1	3778144	C	T
chr1	3778623	T	G
chr1	3779309	G	A
chr1	3779327	A	T
chr1	3780260	A	G
chr1	3780330	T	C
chr1	3780343	T	A
chr1	3780409	T	A
chr1	3780435	G	A
chr1	3787075	A	T
chr1	3787623	C	T
chr1	3788090	A	G
chr1	3788162	G	T
chr1	3788313	C	A
chr1	3788340	A	T
chr1	3788365	A	G
chr1	3788652	A	G
chr1	3788771	C	T
chr1	3788880	T	A
chr1	3788909	A	G
chr1	3788932	A	T
chr1	3788955	T	C
chr1	3788956	G	T
chr1	3789003	T	G
chr1	3789044	A	G
chr1	3789220	C	T
chr1	3789386	G	C
chr1	3789397	T	C
chr1	3790103	T	C
chr1	3797951	C	T
chr1	3799001	A	G
chr1	3799119	A	C
chr1	3799195	G	T
chr1	3799911	C	G
chr1	3800820	C	A
chr1	3800859	T	A
chr1	3801169	G	A
chr1	3801193	G	A
chr1	3801527	T	C
chr1	3801662	T	A
chr1	3801779	A	C
chr1	3801780	A	C
chr1	3802450	T	C
chr1	3802453	A	T
chr1	3802717	A	T
chr1	3804109	G	T
chr1	3804390	G	A
chr1	3805273	T	A
chr1	3805329	G	A
chr1	3805381	A	C
chr1	3805411	C	T
chr1	3805521	T	C
chr1	3805530	G	T
chr1	3805761	G	A
chr1	3806017	A	G
chr1	3806021	C	G
chr1	3806736	A	C
chr1	3806854	C	T
chr1	3807696	G	T
chr1	3808279	T	C
chr1	3809080	A	T
chr1	3809172	T	A
chr1	3809313	C	T
chr1	3809381	A	G
chr1	3809443	G	A
chr1	3809456	T	A
chr1	3809514	C	A
chr1	3809542	C	G
chr1	3809640	C	A
chr1	3809643	A	G
chr1	3809679	A	T
chr1	3809690	C	G
chr1	3809708	A	G
chr1	3809732	T	C
chr1	3809741	A	T
chr1	3810112	G	A
chr1	3810127	C	T
chr1	3810162	A	G
chr1	3810388	C	A
chr1	3810406	T	G
chr1	3810431	T	C
chr1	3810442	G	T
chr1	3810481	G	C
chr1	3810515	A	C
chr1	3811774	C	A
chr1	3811833	T	C
chr1	3812996	G	A
chr1	3813679	G	C
chr1	3813842	A	T
chr1	3814730	A	C
chr1	3817109	G	A
chr1	3818431	G	A
chr1	3820276	A	T
chr1	3820799	A	G
chr1	3822127	C	G
chr1	3824367	A	C
chr1	3824671	T	G
chr1	3824738	A	T
chr1	3824751	G	T
chr1	3824764	A	G
chr1	3824771	T	A
chr1	3824772	T	A
chr1	3824815	G	C
chr1	3824817	C	T
chr1	3824839	C	T
chr1	3824872	G	C
chr1	3824900	A	T
chr1	3824965	T	G
chr1	3824986	A	C
chr1	3825046	C	T
chr1	3825054	G	C
chr1	3825095	C	A
chr1	3825152	A	T
chr1	3825181	A	C
chr1	3825186	A	T
chr1	3825269	C	T
chr1	3825322	A	G
chr1	3827747	A	G
chr1	3827828	C	T
chr1	3827841	T	C
chr1	3827951	T	A
chr1	3828048	T	C
chr1	3828098	T	C
chr1	3828117	C	G
chr1	3828201	G	A
chr1	3828225	G	T
chr1	3828362	A	T
chr1	3828380	G	A
chr1	3828410	T	C
chr1	3828411	C	T
chr1	3828543	C	T
chr1	3828581	T	G
chr1	3828673	A	T
chr1	3828695	G	A
chr1	3828753	A	G
chr1	3828872	G	A
chr1	3828999	T	A
chr1	3829000	T	A
chr1	3829097	T	C
chr1	3829434	A	G
chr1	3829580	G	T
chr1	3829636	T	A
chr1	3829671	G	T
chr1	3829677	T	C
chr1	3829782	T	A
chr1	3829828	A	G
chr1	3829985	C	A
chr1	3830011	T	C
chr1	3830232	T	C
chr1	3830946	T	A
chr1	3831120	G	T
chr1	3832261	G	C
chr1	3832457	T	A
chr1	3833068	T	C
chr1	3834348	T	C
chr1	3838164	T	G
chr1	3838419	A	G
chr1	3838694	T	A
chr1	3839037	T	A
chr1	3839791	A	T
chr1	3840429	G	A
chr1	3840979	T	C
chr1	3841065	G	A
chr1	3842536	G	A
chr1	3843283	T	A
chr1	3844293	T	G
chr1	3844791	G	A
chr1	3844965	A	T
chr1	3845280	C	A
chr1	3846760	G	A
chr1	3847403	A	G
chr1	3848300	G	T
chr1	3850417	C	T
chr1	3850902	C	T
chr1	3851972	G	C
chr1	3852015	T	C
chr1	3852547	A	C
chr1	3854310	T	A
chr1	3855380	T	C
chr1	3855459	A	G
chr1	3856511	C	A
chr1	3856621	A	C
chr1	3856849	G	T
chr1	3858059	G	A
chr1	3858068	A	G
chr1	3858439	T	C
chr1	3858471	T	A
chr1	3858555	T	G
chr1	3858637	G	A
chr1	3858714	G	C
chr1	3858758	A	C
chr1	3858855	T	A
chr1	3859005	A	G
chr1	3859014	T	A
chr1	3859088	A	G
chr1	3859094	A	T
chr1	3859170	A	C
chr1	3859490	T	A
chr1	3860186	T	G
chr1	3860253	C	G
chr1	3861371	G	C
chr1	3861485	T	A
chr1	3862425	A	T
chr1	3862562	A	T
chr1	3862735	G	A
chr1	3863829	A	G
chr1	3864590	C	T
chr1	3867347	C	G
chr1	3867387	G	A
chr1	3867872	T	G
chr1	3868089	A	T
chr1	3868878	C	A
chr1	3870242	G	A
chr1	3870742	A	C
chr1	3870807	A	T
chr1	3871868	C	T
chr1	3871986	G	A
chr1	3872014	C	T
chr1	3872281	G	A
chr1	3873151	C	T
chr1	3874178	C	T
chr1	3874889	T	G
chr1	3875085	A	T
chr1	3875710	G	T
chr1	3877554	A	G
chr1	3877581	A	G
chr1	3877605	G	C
chr1	3877606	G	T
chr1	3877652	T	A
chr1	3879106	G	C
chr1	3879480	C	T
chr1	3880409	G	T
chr1	3881350	G	A
chr1	3881520	A	G
chr1	3882319	T	G
chr1	3882964	C	T
chr1	3883752	A	T
chr1	3885288	T	A
chr1	3886494	A	T
chr1	3886799	C	T
chr1	3886806	G	A
chr1	3887036	T	G
chr1	3887039	T	C
chr1	3887111	C	A
chr1	3887140	C	A
chr1	3887337	A	T
chr1	3887340	G	C
chr1	3887461	T	G
chr1	3888360	A	C
chr1	3888369	A	T
chr1	3888665	T	G
chr1	3888703	A	C
chr1	3888713	T	A
chr1	3889096	T	C
chr1	3889347	C	T
chr1	3889462	G	T
chr1	3889545	A	T
chr1	3889798	C	T
chr1	3890049	T	C
chr1	3890315	G	C
chr1	3890857	T	C
chr1	3891139	G	A
chr1	3891695	G	C
chr1	3891969	T	C
chr1	3893200	C	T
chr1	3893542	C	T
chr1	3896858	T	C
chr1	3897926	G	A
chr1	3898320	A	G
chr1	3898357	T	C
chr1	3901098	G	A
chr1	3903392	G	T
chr1	3903779	C	G
chr1	3912288	G	T
chr1	3914705	T	A
chr1	3914707	A	G
chr1	3916113	A	C
chr1	3916947	A	G
chr1	3916976	G	T
chr1	3917089	A	G
chr1	3917352	C	T
chr1	3917572	G	A
chr1	3918247	G	A
chr1	3918489	C	T
chr1	3918597	G	T
chr1	3920164	G	A
chr1	3920166	A	G
chr1	3920284	C	T
chr1	3920415	G	T
chr1	3920870	C	T
chr1	3920984	C	T
chr1	3921016	C	T
chr1	3921859	G	A
chr1	3922313	G	T
chr1	3922660	T	C
chr1	3923941	A	G
chr1	3924451	G	C
chr1	3925522	C	T
chr1	3925904	G	A
chr1	3925997	C	T
chr1	3926310	C	T
chr1	3926320	A	T
chr1	3926432	C	A
chr1	3926710	A	C
chr1	3926847	T	C
chr1	3926885	A	T
chr1	3927056	C	G
chr1	3928412	A	T
chr1	3928436	C	A
chr1	3928487	C	T
chr1	3929277	G	A
chr1	3929355	A	G
chr1	3930111	T	C
chr1	3930182	A	G
chr1	3930234	A	C
chr1	3930250	C	A
chr1	3930271	A	G
chr1	3930488	G	A
chr1	3930491	G	A
chr1	3930494	A	G
chr1	3930515	A	G
chr1	3931276	G	A
chr1	3931913	C	G
chr1	3932271	C	T
chr1	3932938	T	A
chr1	3933012	A	C
chr1	3933018	T	G
chr1	3933096	T	C
chr1	3933117	G	A
chr1	3933563	T	G
chr1	3933770	C	A
chr1	3933775	G	A
chr1	3933802	T	A
chr1	3933893	C	T
chr1	3934204	T	C
chr1	3934385	G	T
chr1	3934409	T	C
chr1	3934410	T	C
chr1	3934422	T	G
chr1	3934448	T	G
chr1	3934449	T	A
chr1	3938146	T	A
chr1	4028320	T	G
chr1	4029763	C	T
chr1	4030377	G	T
chr1	4030482	T	A
chr1	4032248	T	G
chr1	4032619	A	C
chr1	4033062	C	A
chr1	4033179	T	A
chr1	4034108	A	T
chr1	4034601	T	A
chr1	4036434	A	G
chr1	4038857	T	A
chr1	4039526	A	G
chr1	4039902	C	T
chr1	4040579	A	C
chr1	4040943	T	A
chr1	4041654	T	A
chr1	4045437	T	A
chr1	4045438	A	G
chr1	4045808	G	A
chr1	4045873	T	A
chr1	4048532	A	T
chr1	4048857	A	G
chr1	4049620	A	G
chr1	4049678	G	T
chr1	4049773	A	T
chr1	4049917	T	C
chr1	4050076	C	G
chr1	4053000	G	A
chr1	4053428	C	A
chr1	4053677	C	T
chr1	4053899	C	G
chr1	4053956	T	G
chr1	4053961	T	A
chr1	4053962	G	A
chr1	4053999	T	G
chr1	4054090	C	G
chr1	4054134	C	T
chr1	4054136	T	C
chr1	4054140	A	C
chr1	4054224	A	T
chr1	4054263	G	A
chr1	4054291	T	G
chr1	4054489	T	C
chr1	4054504	T	C
chr1	4054527	A	T
chr1	4054625	T	C
chr1	4054818	T	G
chr1	4054837	T	A
chr1	4054932	C	G
chr1	4054942	T	A
chr1	4055000	T	G
chr1	4055034	G	T
chr1	4055116	G	A
chr1	4055193	G	A
chr1	4055233	A	C
chr1	4055281	G	A
chr1	4055326	G	A
chr1	4055348	A	C
chr1	4055349	A	G
chr1	4055354	T	G
chr1	4055479	C	T
chr1	4055480	T	C
chr1	4055587	G	T
chr1	4055719	G	A
chr1	4055730	T	C
chr1	4055980	C	A
chr1	4056734	A	G
chr1	4057102	G	A
chr1	4057129	C	T
chr1	4057138	T	C
chr1	4057183	T	C
chr1	4057189	C	T
chr1	4057226	A	C
chr1	4057244	A	C
chr1	4057288	A	C
chr1	4057305	A	T
chr1	4057327	C	A
chr1	4057358	T	G
chr1	4057413	A	G
chr1	4057433	G	A
chr1	4057505	A	G
chr1	4057516	A	G
chr1	4057587	G	C
chr1	4057616	A	G
chr1	4057654	T	C
chr1	4057655	G	C
chr1	4057690	C	T
chr1	4057753	G	A
chr1	4057823	C	T
chr1	4057872	A	T
chr1	4057944	G	A
chr1	4057980	A	T
chr1	4058102	C	T
chr1	4058224	A	G
chr1	4058237	G	T
chr1	4058240	A	G
chr1	4058278	A	G
chr1	4058405	G	A
chr1	4058450	C	G
chr1	4058454	T	C
chr1	4058661	A	T
chr1	4058662	T	C
chr1	4058726	T	G
chr1	4058922	G	A
chr1	4058931	T	G
chr1	4059066	G	C
chr1	4059151	C	G
chr1	4059155	A	C
chr1	4059169	G	A
chr1	4059229	T	C
chr1	4059871	G	C
chr1	4060341	A	T
chr1	4060616	C	A
chr1	4060829	C	A
chr1	4061394	A	G
chr1	4061398	T	C
chr1	4061495	A	G
chr1	4061524	C	T
chr1	4061550	A	G
chr1	4061619	C	T
chr1	4061701	T	C
chr1	4061735	C	T
chr1	4061783	A	G
chr1	4061906	A	G
chr1	4061913	A	G
chr1	4061957	A	G
chr1	4062298	T	C
chr1	4063316	G	C
chr1	4063468	C	G
chr1	4063909	A	C
chr1	4064259	G	A
chr1	4064275	C	A
chr1	4064374	C	T
chr1	4065141	G	A
chr1	4065249	A	G
chr1	4065599	T	A
chr1	4065846	A	T
chr1	4066936	A	T
chr1	4067079	C	A
chr1	4067087	C	A
chr1	4067289	A	C
chr1	4068939	C	T
chr1	4069226	C	G
chr1	4069421	T	C
chr1	4069605	C	G
chr1	4069735	C	T
chr1	4070738	T	C
chr1	4070795	A	G
chr1	4071537	C	T
chr1	4074834	A	T
chr1	4074992	C	T
chr1	4075678	G	A
chr1	4077395	C	A
chr1	4077754	A	G
chr1	4077785	G	C
chr1	4078110	A	T
chr1	4078340	A	T
chr1	4080799	T	G
chr1	4080900	C	A
chr1	4080949	A	T
chr1	4081780	A	T
chr1	4082744	G	T
chr1	4083110	C	T
chr1	4083660	T	C
chr1	4086032	G	A
chr1	4086107	T	C
chr1	4087002	C	A
chr1	4088195	C	T
chr1	4088371	C	A
chr1	4090578	A	G
chr1	4090614	T	C
chr1	4090851	T	C
chr1	4091228	T	C
chr1	4091814	T	A
chr1	4093241	T	C
chr1	4094493	A	G
chr1	4095471	A	G
chr1	4096004	T	A
chr1	4096121	A	T
chr1	4096220	G	C
chr1	4097027	G	A
chr1	4098325	T	G
chr1	4099239	C	T
chr1	4101753	T	C
chr1	4102713	T	C
chr1	4103157	G	A
chr1	4103558	C	T
chr1	4105057	G	C
chr1	4106793	T	A
chr1	4106840	A	G
chr1	4106972	C	A
chr1	4107704	T	C
chr1	4108291	A	G
chr1	4108627	G	A
chr1	4109833	G	C
chr1	4109991	A	G
chr1	4110090	T	C
chr1	4113622	A	G
chr1	4114337	G	C
chr1	4115961	C	T
chr1	4116529	A	C
chr1	4116567	A	G
chr1	4116573	A	C
chr1	4116614	C	G
chr1	4117316	G	A
chr1	4117741	A	C
chr1	4117805	T	C
chr1	4118099	T	G
chr1	4118255	C	T
chr1	4118745	G	A
chr1	4119028	T	C
chr1	4119698	G	A
chr1	4119877	T	C
chr1	4120080	C	G
chr1	4120269	C	T
chr1	4120317	G	A
chr1	4120483	G	A
chr1	4120496	A	G
chr1	4120533	C	A
chr1	4120652	A	G
chr1	4120714	G	A
chr1	4120730	T	C
chr1	4120745	G	A
chr1	4120748	T	C
chr1	4120751	C	T
chr1	4120809	A	C
chr1	4120829	A	G
chr1	4120846	A	T
chr1	4120852	G	A
chr1	4120891	G	A
chr1	4121964	A	G
chr1	4122374	A	G
chr1	4123993	A	T
chr1	4124685	T	G
chr1	4125142	G	T
chr1	4126166	C	T
chr1	4126175	C	T
chr1	4126208	C	G
chr1	4126232	T	A
chr1	4126233	T	C
chr1	4126241	G	A
chr1	4126242	G	C
chr1	4126271	A	C
chr1	4126364	C	T
chr1	4126370	G	A
chr1	4126382	C	G
chr1	4126418	C	T
chr1	4126528	A	G
chr1	4126621	A	T
chr1	4126647	A	G
chr1	4126664	C	T
chr1	4126671	G	T
chr1	4126679	G	T
chr1	4126762	G	C
chr1	4126798	T	G
chr1	4127016	T	A
chr1	4127054	T	A
chr1	4127070	A	T
chr1	4127343	C	G
chr1	4127466	A	G
chr1	4127588	G	C
chr1	4127622	G	A
chr1	4127724	A	T
chr1	4127764	G	A
chr1	4127789	A	G
chr1	4127793	A	G
chr1	4130782	C	T
chr1	4130800	C	T
chr1	4130843	A	G
chr1	4130939	T	C
chr1	4130985	T	A
chr1	4131011	A	G
chr1	4131106	C	T
chr1	4131124	G	T
chr1	4131306	T	A
chr1	4131398	G	A
chr1	4133018	G	A
chr1	4133345	T	C
chr1	4133561	A	G
chr1	4133881	C	T
chr1	4133931	C	A
chr1	4134607	C	G
chr1	4135568	A	T
chr1	4135591	G	T
chr1	4135779	C	A
chr1	4135959	A	G
chr1	4136004	C	T
chr1	4136698	C	A
chr1	4137130	A	T
chr1	4137242	T	A
chr1	4137385	G	A
chr1	4138499	G	A
chr1	4139461	C	T
chr1	4139802	T	C
chr1	4140064	C	G
chr1	4140265	T	C
chr1	4140299	T	A
chr1	4140300	G	A
chr1	4140308	G	A
chr1	4140372	T	G
chr1	4140389	G	C
chr1	4140402	A	C
chr1	4140425	G	A
chr1	4140428	T	G
chr1	4140496	G	T
chr1	4140523	G	T
chr1	4140565	T	C
chr1	4140569	G	A
chr1	4140614	T	A
chr1	4140752	A	G
chr1	4140761	T	A
chr1	4140773	A	G
chr1	4140829	C	T
chr1	4140855	G	T
chr1	4140858	C	A
chr1	4140965	G	T
chr1	4140971	G	T
chr1	4140988	A	T
chr1	4141088	C	G
chr1	4141136	T	G
chr1	4141146	A	C
chr1	4141163	T	C
chr1	4141199	C	T
chr1	4141219	G	T
chr1	4141227	A	C
chr1	4141245	T	C
chr1	4141316	A	G
chr1	4141351	T	A
chr1	4141359	A	G
chr1	4141361	A	G
chr1	4141374	G	A
chr1	4141379	T	G
chr1	4141439	C	T
chr1	4141541	T	C
chr1	4141624	A	G
chr1	4141828	A	G
chr1	4141863	A	G
chr1	4141875	A	G
chr1	4141892	T	C
chr1	4141931	A	G
chr1	4141955	C	T
chr1	4141971	C	T
chr1	4142018	C	T
chr1	4142105	C	A
chr1	4142117	A	G
chr1	4142167	C	T
chr1	4142349	G	A
chr1	4142364	G	T
chr1	4142366	C	T
chr1	4142382	A	G
chr1	4142478	G	A
chr1	4142525	C	T
chr1	4142526	A	G
chr1	4142541	C	T
chr1	4142768	C	A
chr1	4143051	G	A
chr1	4143078	C	A
chr1	4143079	A	C
chr1	4143086	G	C
chr1	4143119	G	T
chr1	4143149	A	C
chr1	4143176	A	G
chr1	4143194	A	T
chr1	4143251	G	T
chr1	4143254	C	T
chr1	4143291	A	T
chr1	4143313	C	T
chr1	4143314	A	G
chr1	4143326	A	G
chr1	4143345	C	G
chr1	4143346	A	C
chr1	4143410	G	A
chr1	4143680	A	C
chr1	4143687	T	C
chr1	4143700	T	C
chr1	4144255	A	G
chr1	4145220	C	T
chr1	4147775	C	A
chr1	4147806	T	G
chr1	4147832	A	T
chr1	4147907	G	A
chr1	4147934	A	G
chr1	4147997	T	C
chr1	4148020	T	G
chr1	4148043	G	A
chr1	4148097	A	G
chr1	4148132	A	C
chr1	4148262	T	C
chr1	4148313	T	A
chr1	4148314	G	T
chr1	4148470	A	G
chr1	4148473	C	A
chr1	4148482	G	A
chr1	4148609	A	C
chr1	4148631	A	T
chr1	4148676	T	A
chr1	4148683	G	C
chr1	4148890	T	G
chr1	4148907	G	T
chr1	4148915	C	G
chr1	4148927	G	T
chr1	4149022	C	T
chr1	4149174	T	G
chr1	4149178	T	A
chr1	4149223	A	T
chr1	4149241	C	A
chr1	4149303	A	T
chr1	4149361	T	A
chr1	4149516	T	C
chr1	4149610	G	T
chr1	4149611	A	C
chr1	4149647	T	C
chr1	4149668	C	G
chr1	4149724	C	A
chr1	4149806	A	T
chr1	4149827	G	C
chr1	4149848	T	G
chr1	4149855	T	G
chr1	4149869	T	C
chr1	4149899	T	A
chr1	4149902	T	G
chr1	4149904	A	T
chr1	4149942	A	T
chr1	4149958	T	G
chr1	4149972	T	A
chr1	4150074	A	T
chr1	4150076	T	C
chr1	4150099	G	A
chr1	4150102	A	G
chr1	4150107	C	A
chr1	4150132	G	T
chr1	4150144	T	C
chr1	4150207	G	T
chr1	4150345	T	C
chr1	4150381	T	C
chr1	4150387	T	C
chr1	4150405	T	G
chr1	4150423	T	C
chr1	4150468	C	A
chr1	4150504	A	T
chr1	4150512	C	T
chr1	4150574	G	A
chr1	4151132	T	A
chr1	4151209	A	C
chr1	4151324	A	T
chr1	4151616	T	A
chr1	4151808	G	T
chr1	4153237	A	G
chr1	4154007	T	C
chr1	4154526	A	T
chr1	4154533	C	G
chr1	4154594	G	A
chr1	4154597	T	G
chr1	4154704	G	A
chr1	4154792	G	T
chr1	4154843	C	T
chr1	4155071	T	G
chr1	4155082	C	T
chr1	4155086	A	C
chr1	4155094	A	T
chr1	4155130	A	G
chr1	4155160	C	T
chr1	4155175	C	T
chr1	4155199	T	C
chr1	4155241	C	T
chr1	4155277	T	C
chr1	4155322	C	T
chr1	4155328	G	C
chr1	4155362	G	A
chr1	4155365	C	T
chr1	4155650	C	A
chr1	4155701	C	T
chr1	4155734	T	G
chr1	4155803	A	C
chr1	4155821	T	C
chr1	4155971	A	G
chr1	4156052	A	G
chr1	4156109	T	C
chr1	4156189	A	C
chr1	4156226	G	C
chr1	4156312	C	G
chr1	4156409	G	A
chr1	4156585	C	T
chr1	4156716	A	G
chr1	4156767	C	A
chr1	4156774	A	C
chr1	4156788	G	A
chr1	4156821	A	G
chr1	4156872	G	C
chr1	4156934	A	C
chr1	4157034	T	C
chr1	4157044	A	C
chr1	4157092	G	A
chr1	4157105	G	A
chr1	4157132	C	T
chr1	4157190	G	A
chr1	4158507	T	C
chr1	4158881	T	A
chr1	4159387	T	C
chr1	4159981	C	A
chr1	4160401	T	G
chr1	4161562	T	G
chr1	4161602	C	T
chr1	4162122	C	T
chr1	4163546	G	C
chr1	4163576	G	C
chr1	4164595	T	G
chr1	4165272	T	C
chr1	4166258	A	G
chr1	4166413	T	C
chr1	4166784	T	A
chr1	4167179	C	G
chr1	4167277	T	A
chr1	4168020	T	A
chr1	4168194	C	T
chr1	4168344	G	A
chr1	4168549	C	T
chr1	4169521	C	A
chr1	4170030	A	T
chr1	4170079	A	C
chr1	4170633	C	G
chr1	4170725	G	A
chr1	4170752	T	C
chr1	4171047	T	C
chr1	4175358	T	C
chr1	4175374	T	G
chr1	4175763	A	C
chr1	4175820	A	T
chr1	4177053	G	A
chr1	4177311	C	A
chr1	4177422	C	G
chr1	4177496	A	C
chr1	4178603	C	T
chr1	4179456	A	C
chr1	4179729	T	C
chr1	4180118	G	A
chr1	4180667	T	C
chr1	4181096	T	G
chr1	4181750	A	G
chr1	4182085	T	C
chr1	4182288	C	T
chr1	4182442	C	G
chr1	4182453	G	C
chr1	4182597	C	A
chr1	4182619	A	C
chr1	4182620	A	G
chr1	4183044	A	G
chr1	4183068	T	A
chr1	4183274	A	G
chr1	4183410	G	C
chr1	4183689	C	A
chr1	4184238	A	C
chr1	4184284	A	G
chr1	4185460	C	T
chr1	4186156	C	G
chr1	4186220	A	G
chr1	4186352	A	G
chr1	4186383	A	G
chr1	4186424	T	G
chr1	4186496	C	T
chr1	4186510	A	C
chr1	4186584	T	C
chr1	4186620	T	G
chr1	4186823	T	G
chr1	4187986	A	G
chr1	4188341	A	C
chr1	4188548	A	T
chr1	4189204	A	G
chr1	4190524	G	C
chr1	4191569	G	A
chr1	4191922	T	A
chr1	4192788	C	T
chr1	4192967	T	A
chr1	4193233	C	A
chr1	4193399	C	G
chr1	4193422	G	T
chr1	4193460	T	A
chr1	4193681	C	T
chr1	4193731	T	C
chr1	4193806	C	A
chr1	4194580	G	A
chr1	4199596	A	T
chr1	4199877	A	C
chr1	4200108	C	T
chr1	4200418	C	A
chr1	4200426	A	G
chr1	4201106	C	G
chr1	4201794	A	C
chr1	4202898	G	A
chr1	4204793	C	G
chr1	4205170	A	G
chr1	4206064	T	A
chr1	4207143	C	G
chr1	4207579	A	G
chr1	4208775	A	G
chr1	4210110	A	T
chr1	4210885	G	C
chr1	4211085	T	A
chr1	4211407	A	G
chr1	4211429	C	T
chr1	4212166	C	G
chr1	4213951	A	G
chr1	4213984	C	T
chr1	4214251	T	C
chr1	4214257	C	T
chr1	4214511	C	T
chr1	4216764	T	C
chr1	4216938	T	A
chr1	4217855	T	G
chr1	4218808	A	C
chr1	4219051	A	C
chr1	4219587	A	T
chr1	4220180	G	A
chr1	4220293	C	A
chr1	4220308	G	A
chr1	4220316	C	G
chr1	4220323	A	T
chr1	4220336	A	G
chr1	4220424	A	T
chr1	4220445	T	C
chr1	4220662	C	T
chr1	4221289	A	G
chr1	4222233	T	C
chr1	4222235	G	A
chr1	4222265	T	C
chr1	4222273	G	A
chr1	4222325	C	A
chr1	4222346	G	C
chr1	4222371	T	G
chr1	4222392	T	A
chr1	4222402	G	C
chr1	4222404	A	G
chr1	4222429	T	A
chr1	4222441	A	G
chr1	4222519	C	T
chr1	4222534	A	T
chr1	4222546	C	T
chr1	4222585	C	T
chr1	4222776	G	C
chr1	4222869	A	G
chr1	4222929	T	A
chr1	4222958	G	A
chr1	4222972	A	T
chr1	4223146	G	C
chr1	4223195	A	G
chr1	4223319	C	T
chr1	4223364	T	A
chr1	4223366	G	C
chr1	4223376	T	C
chr1	4223428	C	T
chr1	4223450	T	C
chr1	4223490	G	A
chr1	4223807	G	C
chr1	4223858	A	G
chr1	4223882	G	C
chr1	4224399	A	T
chr1	4224440	C	T
chr1	4224478	A	G
chr1	4224496	G	A
chr1	4224520	T	C
chr1	4224533	C	T
chr1	4224588	T	C
chr1	4224617	A	G
chr1	4224744	T	A
chr1	4224766	G	C
chr1	4225041	T	C
chr1	4225054	A	T
chr1	4225101	A	G
chr1	4225153	A	T
chr1	4225238	C	T
chr1	4225424	T	G
chr1	4228259	A	C
chr1	4228664	A	G
chr1	4229683	A	G
chr1	4229684	A	T
chr1	4229686	G	A
chr1	4229692	C	T
chr1	4229742	T	C
chr1	4229780	T	C
chr1	4230063	C	T
chr1	4232884	T	C
chr1	4232928	G	A
chr1	4233446	C	T
chr1	4233888	A	T
chr1	4235774	A	G
chr1	4238733	A	G
chr1	4239316	C	T
chr1	4240078	A	G
chr1	4241619	C	T
chr1	4242344	C	T
chr1	4244326	C	A
chr1	4244945	T	G
chr1	4246362	C	T
chr1	4246369	T	A
chr1	4246803	A	T
chr1	4249323	G	A
chr1	4249346	C	T
chr1	4251072	A	G
chr1	4251166	A	T
chr1	4252494	G	C
chr1	4252499	A	C
chr1	4254892	C	G
chr1	4255575	G	A
chr1	4256342	C	T
chr1	4256680	A	T
chr1	4257825	C	T
chr1	4257827	A	G
chr1	4258533	T	A
chr1	4258932	A	G
chr1	4259467	C	T
chr1	4260101	C	G
chr1	4261735	T	A
chr1	4261742	A	G
chr1	4261744	T	G
chr1	4262776	C	T
chr1	4262833	A	G
chr1	4262839	C	T
chr1	4262857	A	T
chr1	4262925	A	G
chr1	4262928	G	A
chr1	4262995	T	A
chr1	4263173	G	A
chr1	4265105	T	G
chr1	4265477	C	T
chr1	4265571	C	T
chr1	4265867	T	G
chr1	4266002	T	G
chr1	4266415	A	C
chr1	4266614	G	C
chr1	4267087	A	T
chr1	4267119	G	C
chr1	4267130	A	G
chr1	4267231	C	T
chr1	4267692	C	A
chr1	4267957	T	G
chr1	4268316	C	A
chr1	4269017	T	G
chr1	4269058	G	A
chr1	4271079	T	A
chr1	4271383	G	T
chr1	4272454	A	T
chr1	4272615	A	G
chr1	4273048	G	A
chr1	4273106	G	A
chr1	4273537	G	C
chr1	4273583	T	C
chr1	4273596	A	C
chr1	4273610	G	C
chr1	4273662	C	G
chr1	4273752	G	A
chr1	4275011	C	T
chr1	4275032	C	A
chr1	4275047	C	G
chr1	4275051	T	G
chr1	4275101	T	C
chr1	4275144	G	T
chr1	4275193	T	G
chr1	4275202	T	A
chr1	4275225	T	G
chr1	4275390	T	C
chr1	4275402	C	T
chr1	4275408	G	A
chr1	4275438	T	C
chr1	4275447	C	T
chr1	4275480	T	C
chr1	4275542	T	C
chr1	4275624	C	A
chr1	4275679	C	G
chr1	4275705	A	T
chr1	4275765	T	A
chr1	4275834	G	C
chr1	4275862	T	C
chr1	4275867	T	C
chr1	4275989	G	A
chr1	4276025	G	A
chr1	4276107	T	C
chr1	4276346	G	A
chr1	4276437	G	T
chr1	4277294	A	G
chr1	4277492	C	T
chr1	4277687	C	T
chr1	4277692	A	G
chr1	4277805	T	G
chr1	4278494	T	A
chr1	4279202	A	G
chr1	4279893	T	A
chr1	4279948	G	T
chr1	4280147	T	A
chr1	4280272	C	G
chr1	4280978	C	A
chr1	4281586	G	T
chr1	4282122	A	G
chr1	4282269	A	C
chr1	4285965	A	G
chr1	4285970	C	T
chr1	4285986	T	A
chr1	4286001	A	G
chr1	4286090	C	T
chr1	4288731	G	A
chr1	4288845	G	T
chr1	4289116	G	T
chr1	4289556	C	A
chr1	4290013	G	A
chr1	4290313	T	C
chr1	4290436	C	T
chr1	4290559	A	G
chr1	4290735	T	G
chr1	4290739	G	T
chr1	4290873	G	A
chr1	4291052	C	G
chr1	4291090	C	T
chr1	4291117	A	T
chr1	4291420	C	T
chr1	4291422	G	C
chr1	4291497	C	T
chr1	4292046	G	A
chr1	4292227	C	A
chr1	4292522	A	T
chr1	4292611	C	A
chr1	4292646	C	G
chr1	4292971	A	C
chr1	4293038	A	C
chr1	4293081	C	G
chr1	4293088	C	A
chr1	4293092	C	T
chr1	4293120	C	T
chr1	4293171	C	A
chr1	4293174	C	T
chr1	4293192	A	G
chr1	4293233	C	T
chr1	4293348	C	T
chr1	4295097	C	A
chr1	4295692	C	T
chr1	4295909	A	T
chr1	4296440	A	G
chr1	4296538	G	T
chr1	4296781	A	T
chr1	4296782	A	T
chr1	4296783	A	T
chr1	4297086	A	G
chr1	4297228	A	T
chr1	4297282	T	G
chr1	4297477	T	G
chr1	4297484	G	A
chr1	4297548	G	A
chr1	4297573	C	T
chr1	4297688	G	A
chr1	4297745	C	A
chr1	4298237	A	T
chr1	4298288	T	G
chr1	4298481	C	T
chr1	4298482	A	T
chr1	4298887	G	T
chr1	4298889	C	T
chr1	4298933	C	T
chr1	4299042	T	C
chr1	4299058	A	C
chr1	4299115	C	T
chr1	4299126	T	C
chr1	4299158	G	C
chr1	4299230	A	G
chr1	4299352	T	A
chr1	4299430	T	G
chr1	4299933	A	T
chr1	4300169	C	A
chr1	4300170	A	T
chr1	4300175	T	A
chr1	4300198	A	G
chr1	4300349	A	G
chr1	4300373	T	G
chr1	4300964	A	G
chr1	4301109	A	G
chr1	4301116	T	C
chr1	4301122	T	C
chr1	4301133	C	T
chr1	4301301	G	T
chr1	4301320	G	C
chr1	4301361	G	A
chr1	4301419	T	C
chr1	4301621	A	C
chr1	4301678	G	A
chr1	4301999	T	C
chr1	4302053	C	T
chr1	4302152	T	C
chr1	4302193	C	A
chr1	4302204	T	C
chr1	4302206	T	C
chr1	4302374	T	C
chr1	4302405	A	C
chr1	4302410	A	C
chr1	4302417	C	T
chr1	4302576	T	G
chr1	4302644	T	G
chr1	4302645	T	G
chr1	4302670	G	A
chr1	4302673	T	A
chr1	4302674	T	A
chr1	4302685	T	G
chr1	4302698	C	A
chr1	4302721	T	G
chr1	4303097	C	T
chr1	4303214	G	C
chr1	4303226	T	G
chr1	4303480	A	G
chr1	4303611	C	T
chr1	4303628	C	A
chr1	4303667	T	C
chr1	4303700	A	G
chr1	4303775	G	T
chr1	4303783	A	T
chr1	4303848	A	G
chr1	4303933	G	A
chr1	4303943	G	C
chr1	4304080	G	A
chr1	4304081	C	T
chr1	4304098	A	G
chr1	4304114	A	T
chr1	4304117	G	T
chr1	4304200	G	A
chr1	4304236	C	T
chr1	4304304	C	A
chr1	4304317	A	G
chr1	4304388	G	A
chr1	4304483	C	A
chr1	4304502	G	A
chr1	4304547	G	A
chr1	4304580	A	C
chr1	4304604	T	C
chr1	4304631	T	G
chr1	4304652	C	G
chr1	4304664	C	T
chr1	4304697	A	G
chr1	4304741	T	G
chr1	4304756	T	A
chr1	4304882	G	T
chr1	4304891	A	G
chr1	4305062	G	A
chr1	4305198	G	A
chr1	4305199	G	T
chr1	4305439	T	G
chr1	4305682	T	A
chr1	4305751	T	G
chr1	4306043	G	T
chr1	4306096	A	T
chr1	4306209	G	C
chr1	4306215	A	G
chr1	4306307	G	T
chr1	4306520	G	T
chr1	4306822	A	T
chr1	4307001	T	A
chr1	4307369	A	C
chr1	4307406	G	T
chr1	4307407	C	T
chr1	4307497	G	A
chr1	4307538	G	A
chr1	4307568	T	A
chr1	4307677	T	G
chr1	4307700	G	A
chr1	4307710	T	C
chr1	4307831	A	C
chr1	4307989	T	A
chr1	4308040	A	G
chr1	4308049	T	C
chr1	4308162	T	C
chr1	4308274	A	T
chr1	4308309	G	T
chr1	4308323	A	T
chr1	4308342	T	A
chr1	4308350	T	A
chr1	4308373	T	C
chr1	4308564	C	T
chr1	4308568	T	C
chr1	4308599	A	C
chr1	4308614	C	T
chr1	4308620	C	A
chr1	4308649	G	A
chr1	4308671	T	G
chr1	4308940	A	C
chr1	4308966	G	T
chr1	4309102	T	A
chr1	4309137	G	C
chr1	4309217	T	C
chr1	4309346	T	A
chr1	4309373	T	G
chr1	4309464	G	T
chr1	4309601	G	A
chr1	4310014	T	G
chr1	4310313	A	T
chr1	4311538	C	T
chr1	4311577	A	T
chr1	4312374	T	G
chr1	4312388	A	G
chr1	4312436	G	A
chr1	4312437	A	C
chr1	4312445	A	G
chr1	4312481	A	C
chr1	4312656	G	A
chr1	4312781	T	C
chr1	4312959	T	C
chr1	4313036	A	T
chr1	4313052	T	A
chr1	4313059	A	C
chr1	4313082	C	T
chr1	4313155	G	A
chr1	4313159	G	C
chr1	4313201	G	C
chr1	4313248	G	T
chr1	4313275	A	T
chr1	4313276	C	A
chr1	4313283	A	T
chr1	4313331	C	T
chr1	4313342	A	T
chr1	4313370	G	T
chr1	4313427	T	A
chr1	4313572	G	A
chr1	4313646	C	G
chr1	4313648	G	A
chr1	4313656	A	G
chr1	4314698	T	A
chr1	4314720	G	T
chr1	4314773	C	T
chr1	4314803	T	C
chr1	4314876	G	T
chr1	4314895	A	C
chr1	4315055	A	G
chr1	4315062	T	G
chr1	4315073	T	G
chr1	4315120	G	A
chr1	4315151	G	T
chr1	4315175	A	T
chr1	4315231	A	G
chr1	4315232	A	T
chr1	4315314	T	A
chr1	4315352	T	C
chr1	4315366	T	C
chr1	4315374	C	T
chr1	4315483	C	G
chr1	4315514	G	A
chr1	4315525	T	C
chr1	4315565	C	G
chr1	4315607	A	G
chr1	4315682	T	A
chr1	4315728	C	T
chr1	4316083	G	A
chr1	4316193	G	T
chr1	4316238	G	T
chr1	4316803	T	C
chr1	4317311	C	T
chr1	4317651	A	G
chr1	4317792	A	T
chr1	4318076	A	T
chr1	4318958	A	T
chr1	4318972	C	T
chr1	4319276	C	A
chr1	4319627	A	T
chr1	4319889	T	C
chr1	4320106	C	G
chr1	4320145	C	T
chr1	4322498	T	G
chr1	4322716	G	A
chr1	4322893	A	G
chr1	4323408	A	G
chr1	4323467	G	T
chr1	4324149	G	C
chr1	4324566	G	A
chr1	4324566	G	T
chr1	4325360	C	T
chr1	4325391	C	T
chr1	4326043	C	A
chr1	4326098	G	T
chr1	4326298	G	C
chr1	4326683	G	C
chr1	4327927	T	G
chr1	4330187	C	A
chr1	4330247	A	G
chr1	4330475	A	T
chr1	4330506	A	G
chr1	4330641	C	T
chr1	4330651	A	G
chr1	4330893	T	A
chr1	4330894	T	C
chr1	4331225	A	G
chr1	4331227	G	A
chr1	4331323	A	G
chr1	4331460	T	C
chr1	4331651	A	T
chr1	4331763	G	C
chr1	4331907	C	T
chr1	4331986	T	G
chr1	4332116	C	A
chr1	4332459	A	G
chr1	4332462	C	G
chr1	4332681	A	G
chr1	4333054	T	G
chr1	4333264	C	A
chr1	4333469	C	G
chr1	4333781	A	C
chr1	4333985	A	G
chr1	4334103	A	T
chr1	4334572	G	A
chr1	4334573	T	G
chr1	4334710	T	A
chr1	4336251	G	A
chr1	4337213	G	T
chr1	4337681	G	C
chr1	4339030	T	A
chr1	4339842	C	A
chr1	4340326	A	T
chr1	4340328	C	T
chr1	4340924	T	C
chr1	4340963	C	A
chr1	4341516	G	A
chr1	4341539	A	C
chr1	4341581	A	G
chr1	4342065	C	G
chr1	4342389	G	A
chr1	4342530	A	G
chr1	4342572	T	C
chr1	4342596	C	T
chr1	4343097	A	C
chr1	4343331	A	T
chr1	4343542	C	T
chr1	4343672	G	A
chr1	4343791	A	C
chr1	4343900	G	C
chr1	4343956	T	C
chr1	4343959	A	C
chr1	4344126	C	A
chr1	4344148	G	C
chr1	4344202	T	C
chr1	4344393	T	A
chr1	4344422	C	T
chr1	4344427	G	T
chr1	4344452	G	T
chr1	4344548	A	G
chr1	4344557	G	A
chr1	4344589	G	A
chr1	4344592	T	G
chr1	4344638	T	A
chr1	4344785	G	A
chr1	4344801	A	T
chr1	4344807	T	G
chr1	4344848	G	A
chr1	4344931	T	C
chr1	4345036	A	T
chr1	4345059	T	C
chr1	4345177	C	T
chr1	4345192	A	G
chr1	4345943	T	C
chr1	4346070	G	A
chr1	4346071	T	A
chr1	4346102	G	A
chr1	4346120	C	A
chr1	4346929	A	C
chr1	4346933	T	C
chr1	4346977	C	A
chr1	4347480	T	A
chr1	4347518	C	T
chr1	4348473	C	T
chr1	4348521	A	G
chr1	4348611	T	C
chr1	4348799	A	T
chr1	4348823	T	A
chr1	4348846	A	G
chr1	4348916	T	A
chr1	4348952	A	G
chr1	4349066	T	G
chr1	4349094	A	C
chr1	4349232	C	A
chr1	4349288	A	T
chr1	4349314	G	A
chr1	4349373	G	A
chr1	4349511	A	G
chr1	4349524	T	C
chr1	4349533	T	A
chr1	4349577	T	G
chr1	4349595	C	A
chr1	4349598	G	T
chr1	4349604	A	C
chr1	4349606	T	G
chr1	4349937	G	T
chr1	4349985	T	A
chr1	4350024	T	A
chr1	4350029	C	T
chr1	4350521	A	G
chr1	4350819	A	G
chr1	4350941	G	A
chr1	4350991	A	T
chr1	4351101	C	T
chr1	4351479	A	T
chr1	4353291	C	T
chr1	4353300	G	T
chr1	4353910	T	C
chr1	4357889	C	T
chr1	4357903	A	G
chr1	4358138	G	A
chr1	4358141	A	G
chr1	4358317	A	G
chr1	4358332	C	T
chr1	4358600	T	A
chr1	4358772	C	A
chr1	4359035	A	T
chr1	4359041	T	A
chr1	4359168	G	T
chr1	4359218	C	T
chr1	4359258	G	T
chr1	4359326	G	A
chr1	4359348	G	A
chr1	4359390	T	A
chr1	4359394	A	G
chr1	4359546	G	A
chr1	4359665	T	C
chr1	4359769	C	T
chr1	4359802	T	A
chr1	4359842	T	C
chr1	4359944	C	T
chr1	4360020	T	C
chr1	4360032	G	A
chr1	4360151	A	C
chr1	4360302	T	C
chr1	4360326	C	G
chr1	4360348	A	T
chr1	4360357	A	C
chr1	4360430	A	G
chr1	4360479	A	C
chr1	4360518	T	A
chr1	4360519	T	C
chr1	4360523	G	A
chr1	4360641	G	C
chr1	4360801	C	G
chr1	4361693	G	C
chr1	4365040	A	G
chr1	4365204	G	A
chr1	4365706	G	C
chr1	4365828	G	T
chr1	4366010	T	C
chr1	4366137	A	G
chr1	4366381	C	T
chr1	4366477	G	A
chr1	4366484	A	T
chr1	4366909	G	A
chr1	4368049	T	A
chr1	4368321	T	G
chr1	4368558	T	G
chr1	4368735	T	G
chr1	4368783	G	A
chr1	4369257	C	T
chr1	4369714	T	G
chr1	4371291	A	G
chr1	4372068	T	A
chr1	4372522	C	T
chr1	4372649	C	A
chr1	4372871	A	C
chr1	4372877	A	T
chr1	4372880	T	A
chr1	4372902	C	T
chr1	4373108	A	T
chr1	4373170	T	G
chr1	4373174	A	C
chr1	4373186	T	C
chr1	4373233	G	T
chr1	4374375	G	A
chr1	4374800	C	T
chr1	4375320	C	T
chr1	4375365	A	C
chr1	4375411	T	C
chr1	4375456	C	A
chr1	4375595	A	G
chr1	4375743	C	G
chr1	4375771	C	A
chr1	4375932	T	G
chr1	4375965	A	T
chr1	4376344	A	G
chr1	4376345	A	C
chr1	4376410	G	C
chr1	4376578	T	C
chr1	4376609	C	T
chr1	4376654	G	A
chr1	4376682	G	T
chr1	4377533	T	A
chr1	4378319	C	T
chr1	4378347	A	C
chr1	4378556	T	C
chr1	4378568	G	C
chr1	4378658	T	C
chr1	4378926	C	T
chr1	4379353	G	A
chr1	4379364	C	A
chr1	4379540	G	A
chr1	4379760	T	A
chr1	4379761	C	T
chr1	4379870	A	G
chr1	4379889	C	A
chr1	4379892	G	T
chr1	4379934	C	T
chr1	4379974	C	T
chr1	4379983	C	A
chr1	4380070	C	A
chr1	4380100	C	A
chr1	4380218	T	A
chr1	4380364	G	A
chr1	4380574	A	G
chr1	4380742	A	C
chr1	4380812	C	T
chr1	4380814	C	A
chr1	4380885	T	C
chr1	4381080	A	G
chr1	4381100	G	A
chr1	4381769	A	G
chr1	4382324	T	A
chr1	4382479	A	C
chr1	4383175	T	C
chr1	4383428	A	G
chr1	4383431	T	G
chr1	4383435	G	C
chr1	4383445	C	G
chr1	4383536	T	C
chr1	4383556	C	G
chr1	4383561	T	C
chr1	4383677	A	T
chr1	4383723	T	C
chr1	4383774	A	T
chr1	4384031	A	T
chr1	4384032	A	T
chr1	4384063	T	G
chr1	4384805	A	G
chr1	4384916	C	G
chr1	4385013	G	A
chr1	4385019	G	A
chr1	4385075	G	A
chr1	4385261	A	T
chr1	4385291	A	G
chr1	4385384	C	T
chr1	4385389	G	C
chr1	4385405	T	A
chr1	4385408	T	A
chr1	4385561	T	C
chr1	4385696	T	C
chr1	4385715	C	A
chr1	4385798	C	T
chr1	4385800	C	A
chr1	4385807	T	C
chr1	4385927	A	G
chr1	4386057	A	T
chr1	4386141	G	T
chr1	4386159	T	C
chr1	4386271	A	T
chr1	4386277	C	T
chr1	4386485	A	T
chr1	4386558	G	T
chr1	4386616	A	G
chr1	4386617	T	A
chr1	4386637	C	T
chr1	4386667	T	C
chr1	4386698	T	G
chr1	4386715	T	C
chr1	4386766	C	T
chr1	4386768	A	G
chr1	4386809	A	C
chr1	4387086	T	A
chr1	4387213	T	G
chr1	4387324	T	A
chr1	4387761	C	A
chr1	4387834	T	A
chr1	4387899	A	G
chr1	4387958	G	T
chr1	4388565	G	T
chr1	4388589	G	A
chr1	4388702	T	G
chr1	4388730	G	C
chr1	4388732	G	A
chr1	4388750	G	C
chr1	4388774	A	G
chr1	4389802	A	T
chr1	4389849	C	G
chr1	4389850	T	G
chr1	4390123	C	A
chr1	4390433	A	T
chr1	4390721	A	T
chr1	4391488	G	A
chr1	4394432	C	G
chr1	4394692	G	T
chr1	4396089	A	G
chr1	4398370	T	G
chr1	4398585	T	G
chr1	4400135	G	A
chr1	4400204	A	T
chr1	4400326	G	A
chr1	4400994	G	A
chr1	4401289	T	C
chr1	4401412	T	A
chr1	4401700	T	A
chr1	4401832	C	T
chr1	4402197	C	T
chr1	4403722	A	G
chr1	4403768	G	A
chr1	4403769	T	G
chr1	4404164	A	G
chr1	4404315	C	T
chr1	4404777	A	C
chr1	4405073	T	A
chr1	4405889	T	G
chr1	4411186	G	A
chr1	4412865	T	G
chr1	4412875	T	C
chr1	4413071	T	C
chr1	4413076	C	A
chr1	4413682	T	G
chr1	4413689	C	T
chr1	4413739	A	G
chr1	4414001	T	C
chr1	4414016	G	A
chr1	4414020	A	G
chr1	4414180	T	C
chr1	4414240	G	A
chr1	4414256	C	T
chr1	4414293	A	G
chr1	4414300	C	T
chr1	4414330	T	C
chr1	4414369	T	A
chr1	4414485	C	T
chr1	4414507	G	A
chr1	4414560	A	G
chr1	4414698	G	C
chr1	4415162	G	A
chr1	4415221	C	A
chr1	4415368	A	T
chr1	4415546	C	G
chr1	4415577	A	C
chr1	4415597	A	T
chr1	4415603	A	G
chr1	4415724	A	G
chr1	4415848	A	G
chr1	4415860	C	T
chr1	4415897	G	A
chr1	4416014	G	A
chr1	4416079	A	G
chr1	4416093	G	T
chr1	4417183	T	G
chr1	4418381	C	G
chr1	4418555	A	C
chr1	4418948	A	G
chr1	4418993	G	C
chr1	4419038	C	T
chr1	4420046	C	T
chr1	4421404	A	T
chr1	4422339	T	A
chr1	4422486	A	G
chr1	4423828	T	A
chr1	4424039	T	C
chr1	4424132	G	T
chr1	4424238	A	G
chr1	4424316	G	A
chr1	4425157	C	T
chr1	4425251	T	C
chr1	4425449	G	A
chr1	4425542	G	A
chr1	4425633	T	C
chr1	4425895	T	A
chr1	4426045	G	A
chr1	4426053	A	T
chr1	4426101	G	A
chr1	4426452	G	T
chr1	4426545	T	C
chr1	4426689	C	T
chr1	4426704	A	G
chr1	4426859	G	T
chr1	4426886	C	T
chr1	4426891	G	A
chr1	4427274	A	C
chr1	4427458	A	G
chr1	4427570	T	C
chr1	4427575	T	C
chr1	4427610	C	G
chr1	4427743	C	T
chr1	4427809	C	A
chr1	4428152	G	T
chr1	4428324	C	T
chr1	4428380	A	T
chr1	4428402	C	T
chr1	4428468	C	A
chr1	4428471	A	C
chr1	4428664	C	A
chr1	4429054	A	C
chr1	4429557	A	C
chr1	4429645	C	G
chr1	4429706	T	C
chr1	4430281	C	A
chr1	4430330	T	G
chr1	4430331	C	T
chr1	4430565	A	G
chr1	4430566	A	C
chr1	4430642	T	G
chr1	4431758	G	C
chr1	4431865	T	C
chr1	4432380	T	G
chr1	4432870	C	A
chr1	4433564	T	G
chr1	4434414	T	G
chr1	4437566	T	C
chr1	4440374	C	T
chr1	4443681	A	T
chr1	4444108	A	C
chr1	4445053	A	T
chr1	4445848	C	T
chr1	4445932	C	T
chr1	4446139	C	T
chr1	4451893	A	T
chr1	4454094	G	T
chr1	4454382	A	G
chr1	4456188	A	G
chr1	4456979	G	T
chr1	4457488	T	G
chr1	4457602	A	G
chr1	4458843	T	C
chr1	4459173	C	G
chr1	4459727	A	G
chr1	4459748	T	A
chr1	4459930	A	G
chr1	4460000	G	A
chr1	4460006	A	G
chr1	4460027	C	T
chr1	4460033	T	C
chr1	4460081	C	A
chr1	4460141	C	T
chr1	4460174	A	G
chr1	4460636	A	G
chr1	4460656	G	C
chr1	4460813	A	C
chr1	4460815	T	A
chr1	4461114	T	A
chr1	4461175	T	C
chr1	4461176	T	C
chr1	4461268	T	A
chr1	4461488	A	T
chr1	4461510	C	T
chr1	4461750	A	C
chr1	4465734	A	C
chr1	4466974	T	G
chr1	4466982	G	T
chr1	4468057	A	G
chr1	4468860	T	C
chr1	4469142	G	C
chr1	4469209	G	A
chr1	4469645	T	C
chr1	4469820	G	A
chr1	4470004	A	C
chr1	4470381	A	T
chr1	4470639	A	G
chr1	4470666	A	C
chr1	4470767	G	C
chr1	4470768	C	G
chr1	4470772	G	A
chr1	4470776	A	G
chr1	4470836	C	T
chr1	4470855	A	T
chr1	4470862	A	C
chr1	4470978	C	G
chr1	4471019	C	A
chr1	4471028	G	A
chr1	4471039	T	C
chr1	4471066	G	A
chr1	4471074	T	A
chr1	4471156	A	G
chr1	4471223	T	C
chr1	4471349	G	A
chr1	4471525	G	A
chr1	4471568	A	C
chr1	4471616	A	G
chr1	4471636	A	T
chr1	4471683	T	C
chr1	4471730	T	C
chr1	4471736	G	C
chr1	4471973	T	C
chr1	4472083	T	C
chr1	4472098	T	A
chr1	4472133	C	T
chr1	4472154	C	A
chr1	4472189	G	A
chr1	4472208	G	T
chr1	4472216	C	T
chr1	4472357	T	A
chr1	4472423	G	A
chr1	4472458	C	A
chr1	4472622	C	T
chr1	4472675	A	G
chr1	4472907	G	C
chr1	4473010	T	A
chr1	4473140	G	T
chr1	4473235	A	G
chr1	4473268	T	C
chr1	4473371	A	T
chr1	4473783	C	T
chr1	4473786	A	C
chr1	4473878	C	T
chr1	4473929	T	A
chr1	4474054	G	T
chr1	4474258	G	A
chr1	4474305	A	T
chr1	4474483	C	T
chr1	4474757	T	C
chr1	4474818	G	A
chr1	4474819	T	G
chr1	4474965	G	A
chr1	4475223	T	C
chr1	4475235	C	G
chr1	4475627	C	T
chr1	4476589	C	T
chr1	4478282	T	C
chr1	4478331	C	T
chr1	4479201	T	C
chr1	4480462	A	T
chr1	4480831	T	A
chr1	4482646	A	G
chr1	4482860	G	A
chr1	4483556	T	C
chr1	4484243	A	T
chr1	4484864	G	C
chr1	4486720	A	T
chr1	4487001	A	T
chr1	4487030	G	C
chr1	4488084	A	G
chr1	4488086	A	T
chr1	4488582	G	T
chr1	4488602	C	T
chr1	4489867	G	A
chr1	4490313	A	G
chr1	4490566	T	C
chr1	4490911	T	C
chr1	4491171	G	C
chr1	4493408	T	C
chr1	4493854	T	C
chr1	4493894	T	G
chr1	4494434	C	G
chr1	4495226	G	A
chr1	4496101	G	C
chr1	4496160	G	A
chr1	4496638	G	C
chr1	4497293	C	T
chr1	4497626	A	C
chr1	4499139	T	A
chr1	4502781	G	A
chr1	4503968	T	C
chr1	4504072	G	A
chr1	4504194	C	T
chr1	4504817	G	C
chr1	4505195	T	G
chr1	4505276	A	T
chr1	4505607	A	G
chr1	4505808	C	T
chr1	4506541	A	T
chr1	4506722	T	A
chr1	4507555	C	G
chr1	4507626	A	G
chr1	4507647	G	C
chr1	4507650	C	G
chr1	4507750	T	C
chr1	4507846	A	G
chr1	4508001	G	C
chr1	4508136	G	A
chr1	4508213	T	A
chr1	4508269	G	C
chr1	4508352	G	T
chr1	4508358	A	C
chr1	4508388	C	G
chr1	4508525	T	C
chr1	4508539	G	A
chr1	4508545	A	C
chr1	4508589	A	G
chr1	4509522	A	G
chr1	4509677	G	A
chr1	4509690	A	G
chr1	4509732	G	A
chr1	4509804	T	A
chr1	4510838	G	A
chr1	4511176	A	T
chr1	4511845	C	A
chr1	4512135	A	T
chr1	4512439	G	C
chr1	4512907	A	T
chr1	4513209	T	C
chr1	4513224	C	T
chr1	4513231	C	T
chr1	4513342	A	G
chr1	4513389	T	C
chr1	4515091	A	G
chr1	4515224	A	T
chr1	4515242	A	C
chr1	4515931	A	G
chr1	4517296	T	C
chr1	4517387	T	G
chr1	4517499	G	A
chr1	4517506	G	T
chr1	4518168	T	A
chr1	4519283	G	A
chr1	4519876	A	T
chr1	4521331	T	C
chr1	4522507	T	C
chr1	4522975	T	A
chr1	4523701	T	G
chr1	4524397	A	C
chr1	4524398	C	T
chr1	4524579	G	T
chr1	4526278	C	A
chr1	4527060	G	T
chr1	4529000	A	G
chr1	4529181	A	G
chr1	4529508	G	A
chr1	4530451	T	C
chr1	4531439	G	T
chr1	4531490	C	A
chr1	4531807	C	T
chr1	4531844	G	A
chr1	4531958	T	C
chr1	4533065	A	G
chr1	4533378	G	C
chr1	4533829	C	T
chr1	4534796	C	A
chr1	4535188	C	A
chr1	4535635	T	A
chr1	4537476	C	A
chr1	4537662	G	T
chr1	4538089	T	C
chr1	4538187	G	A
chr1	4538343	C	T
chr1	4538578	T	G
chr1	4538828	G	A
chr1	4539862	T	C
chr1	4539931	C	A
chr1	4539989	A	T
chr1	4539995	C	T
chr1	4540314	A	G
chr1	4540457	T	C
chr1	4541160	T	G
chr1	4541176	C	A
chr1	4541204	A	C
chr1	4541927	T	C
chr1	4542102	C	A
chr1	4542122	A	C
chr1	4542344	T	A
chr1	4542350	C	T
chr1	4542384	A	T
chr1	4542403	T	A
chr1	4542442	C	T
chr1	4542514	G	A
chr1	4542707	C	G
chr1	4542924	G	A
chr1	4542930	G	A
chr1	4543015	A	G
chr1	4543069	G	A
chr1	4543471	C	T
chr1	4544446	C	A
chr1	4544624	T	G
chr1	4544684	C	T
chr1	4545098	C	A
chr1	4545220	C	T
chr1	4545271	G	A
chr1	4545675	G	A
chr1	4545680	A	G
chr1	4546221	G	A
chr1	4546483	G	A
chr1	4546611	A	C
chr1	4546899	G	A
chr1	4547020	C	T
chr1	4547023	G	C
chr1	4547035	A	G
chr1	4547128	T	G
chr1	4547202	A	C
chr1	4547264	G	T
chr1	4547300	G	A
chr1	4547366	T	A
chr1	4547484	A	C
chr1	4548333	C	T
chr1	4548535	G	A
chr1	4548800	G	T
chr1	4548876	C	A
chr1	4549039	C	A
chr1	4549198	C	T
chr1	4549881	A	C
chr1	4550280	T	G
chr1	4550313	T	C
chr1	4550394	T	C
chr1	4550467	C	T
chr1	4550472	A	T
chr1	4550537	C	A
chr1	4550545	T	C
chr1	4550837	C	T
chr1	4551062	A	C
chr1	4551090	C	T
chr1	4551318	A	G
chr1	4551337	C	G
chr1	4551422	T	C
chr1	4551516	A	G
chr1	4551613	T	C
chr1	4551771	A	T
chr1	4551812	G	T
chr1	4551886	A	T
chr1	4551973	A	G
chr1	4551974	A	C
chr1	4552024	C	T
chr1	4552028	A	T
chr1	4552029	A	T
chr1	4552182	G	A
chr1	4552274	C	T
chr1	4552519	T	C
chr1	4553484	A	G
chr1	4553515	G	A
chr1	4553811	A	T
chr1	4553812	A	T
chr1	4554731	T	C
chr1	4554789	T	C
chr1	4555049	T	G
chr1	4557169	G	A
chr1	4559778	A	G
chr1	4560811	T	A
chr1	4563230	A	T
chr1	4563309	A	G
chr1	4563534	G	A
chr1	4563878	T	C
chr1	4565577	A	G
chr1	4565968	T	A
chr1	4566930	A	G
chr1	4567034	T	C
chr1	4569804	G	A
chr1	4571160	C	G
chr1	4571188	A	G
chr1	4571496	A	T
chr1	4571546	A	G
chr1	4571582	A	G
chr1	4574815	G	T
chr1	4576568	G	A
chr1	4577122	G	C
chr1	4577991	C	G
chr1	4578076	G	T
chr1	4578084	C	T
chr1	4578142	T	C
chr1	4578300	T	C
chr1	4578315	A	C
chr1	4578350	C	T
chr1	4578456	T	C
chr1	4578539	C	A
chr1	4578584	T	A
chr1	4578957	C	T
chr1	4579030	A	G
chr1	4579913	G	T
chr1	4580599	G	C
chr1	4581547	A	G
chr1	4582086	A	G
chr1	4582114	C	A
chr1	4582540	G	A
chr1	4582578	C	T
chr1	4583836	A	T
chr1	4583840	G	T
chr1	4583844	T	C
chr1	4584084	A	T
chr1	4584089	T	G
chr1	4584126	T	G
chr1	4584197	C	A
chr1	4584298	A	C
chr1	4584471	A	T
chr1	4584603	T	C
chr1	4584628	T	G
chr1	4584642	G	A
chr1	4584689	G	C
chr1	4584715	C	T
chr1	4584742	C	T
chr1	4584784	G	T
chr1	4584871	A	G
chr1	4584883	A	C
chr1	4584898	A	G
chr1	4585143	A	T
chr1	4585207	G	A
chr1	4585436	A	C
chr1	4585878	A	G
chr1	4585906	A	G
chr1	4586085	T	C
chr1	4586303	A	C
chr1	4586321	T	C
chr1	4586351	A	T
chr1	4586416	A	C
chr1	4586529	A	G
chr1	4586795	G	C
chr1	4587073	G	T
chr1	4587149	G	A
chr1	4587163	A	T
chr1	4587235	T	A
chr1	4587333	T	A
chr1	4587351	A	G
chr1	4587371	A	G
chr1	4587385	T	C
chr1	4587397	C	T
chr1	4587417	A	T
chr1	4587486	A	G
chr1	4587505	G	A
chr1	4587673	C	T
chr1	4587736	G	A
chr1	4587741	T	C
chr1	4587849	G	A
chr1	4588504	A	T
chr1	4588650	A	G
chr1	4588758	T	C
chr1	4588820	T	G
chr1	4589513	G	T
chr1	4589976	T	C
chr1	4590452	C	A
chr1	4590806	G	A
chr1	4590926	C	T
chr1	4591227	A	C
chr1	4591254	C	T
chr1	4591426	T	A
chr1	4591858	C	T
chr1	4592194	G	A
chr1	4592239	T	C
chr1	4592240	A	C
chr1	4592246	C	T
chr1	4592281	G	T
chr1	4593343	C	T
chr1	4593554	G	T
chr1	4593555	G	C
chr1	4593828	A	T
chr1	4593829	C	T
chr1	4593847	A	G
chr1	4593997	T	A
chr1	4594030	A	C
chr1	4594169	G	A
chr1	4594207	G	A
chr1	4594227	G	T
chr1	4594412	T	G
chr1	4595087	A	G
chr1	4595186	T	A
chr1	4595223	C	T
chr1	4595299	G	A
chr1	4595367	G	T
chr1	4595384	G	A
chr1	4595599	G	A
chr1	4595720	A	G
chr1	4595803	C	A
chr1	4596022	C	A
chr1	4596540	T	A
chr1	4597079	A	G
chr1	4597083	T	G
chr1	4597135	C	T
chr1	4597328	G	A
chr1	4597501	C	T
chr1	4597565	G	A
chr1	4597690	A	C
chr1	4597742	C	G
chr1	4597760	G	T
chr1	4598080	G	A
chr1	4598094	A	C
chr1	4598189	A	C
chr1	4598387	A	G
chr1	4598413	G	T
chr1	4598499	A	C
chr1	4598523	G	C
chr1	4598548	T	C
chr1	4598554	T	A
chr1	4598656	C	T
chr1	4598863	T	C
chr1	4598926	T	G
chr1	4601203	A	C
chr1	4601453	T	C
chr1	4601507	T	A
chr1	4601563	C	T
chr1	4601635	T	C
chr1	4601656	A	G
chr1	4601741	G	C
chr1	4601762	A	G
chr1	4601800	T	C
chr1	4601806	A	G
chr1	4601809	A	T
chr1	4601860	T	G
chr1	4601874	G	A
chr1	4601908	G	A
chr1	4602068	T	A
chr1	4602070	A	G
chr1	4602073	G	A
chr1	4602078	G	A
chr1	4602267	G	A
chr1	4602271	T	G
chr1	4602297	G	A
chr1	4602320	A	T
chr1	4602331	T	C
chr1	4602396	C	A
chr1	4602575	A	G
chr1	4602610	T	A
chr1	4602611	C	G
chr1	4602688	C	T
chr1	4602752	T	C
chr1	4602780	A	T
chr1	4602850	T	G
chr1	4602884	G	C
chr1	4602903	T	A
chr1	4602908	C	A
chr1	4603103	G	A
chr1	4603129	A	G
chr1	4603158	A	G
chr1	4603169	A	C
chr1	4603200	A	G
chr1	4603224	T	A
chr1	4603225	T	A
chr1	4603257	C	A
chr1	4603263	C	T
chr1	4603267	G	C
chr1	4603405	T	G
chr1	4603411	G	A
chr1	4603472	A	G
chr1	4603478	G	A
chr1	4603500	A	C
chr1	4603548	A	G
chr1	4603625	T	C
chr1	4603644	A	T
chr1	4603670	A	T
chr1	4603696	A	T
chr1	4603818	G	A
chr1	4603993	C	T
chr1	4604137	A	G
chr1	4604181	T	A
chr1	4604225	A	C
chr1	4604250	T	C
chr1	4604329	A	G
chr1	4604343	G	A
chr1	4604355	G	T
chr1	4604444	C	T
chr1	4604495	A	T
chr1	4604592	T	G
chr1	4604619	T	G
chr1	4604632	T	A
chr1	4604705	A	G
chr1	4604726	G	C
chr1	4604750	T	A
chr1	4604856	A	G
chr1	4604943	A	T
chr1	4604987	A	T
chr1	4605008	C	T
chr1	4605026	C	T
chr1	4605032	T	C
chr1	4605053	T	A
chr1	4605064	A	T
chr1	4605083	G	C
chr1	4605113	G	A
chr1	4605152	G	T
chr1	4605167	C	T
chr1	4605176	C	A
chr1	4605260	T	C
chr1	4605272	G	A
chr1	4605311	C	T
chr1	4605314	T	C
chr1	4605332	G	A
chr1	4605386	A	G
chr1	4605494	A	G
chr1	4605859	A	T
chr1	4605994	T	G
chr1	4606020	G	C
chr1	4606030	G	C
chr1	4606177	A	G
chr1	4606202	A	G
chr1	4606243	G	A
chr1	4606294	C	T
chr1	4606304	G	A
chr1	4606432	T	C
chr1	4606462	G	A
chr1	4606498	A	G
chr1	4606663	A	T
chr1	4606666	A	T
chr1	4606698	C	A
chr1	4606731	C	T
chr1	4606749	G	A
chr1	4606832	A	G
chr1	4606877	A	C
chr1	4606896	G	A
chr1	4606985	T	C
chr1	4607141	C	A
chr1	4607370	A	G
chr1	4607415	T	C
chr1	4607466	A	G
chr1	4607622	G	T
chr1	4607670	A	G
chr1	4607693	C	T
chr1	4607714	C	T
chr1	4607837	A	G
chr1	4607866	T	C
chr1	4608081	C	T
chr1	4608084	T	C
chr1	4608088	T	A
chr1	4608114	C	T
chr1	4608231	G	A
chr1	4608307	G	C
chr1	4608660	T	A
chr1	4608676	C	T
chr1	4608681	T	A
chr1	4608717	C	G
chr1	4608860	C	T
chr1	4609341	C	T
chr1	4610331	C	A
chr1	4610498	G	T
chr1	4610584	A	C
chr1	4610696	A	T
chr1	4610834	A	C
chr1	4611107	A	T
chr1	4612038	C	T
chr1	4612258	G	C
chr1	4612846	C	A
chr1	4612868	T	G
chr1	4613079	T	A
chr1	4613090	T	C
chr1	4613239	C	A
chr1	4613241	C	A
chr1	4613979	T	A
chr1	4613980	G	T
chr1	4613992	T	C
chr1	4614025	C	G
chr1	4614089	C	A
chr1	4614111	C	T
chr1	4614265	G	A
chr1	4614266	C	A
chr1	4614299	C	A
chr1	4614354	A	T
chr1	4614483	G	C
chr1	4614588	T	C
chr1	4614702	T	C
chr1	4614864	C	T
chr1	4614867	T	A
chr1	4614876	T	C
chr1	4615407	C	T
chr1	4616041	A	C
chr1	4616105	T	G
chr1	4616115	G	T
chr1	4616378	T	C
chr1	4616603	A	G
chr1	4616627	C	A
chr1	4617964	G	A
chr1	4618030	C	A
chr1	4618102	T	C
chr1	4618120	T	C
chr1	4618126	A	G
chr1	4618129	G	A
chr1	4618268	C	T
chr1	4618377	G	T
chr1	4618489	G	A
chr1	4618502	A	G
chr1	4618573	G	A
chr1	4618891	A	G
chr1	4618895	A	C
chr1	4618900	A	G
chr1	4618925	G	C
chr1	4618981	C	T
chr1	4618987	T	C
chr1	4619086	T	G
chr1	4619193	G	A
chr1	4619315	T	C
chr1	4619329	G	A
chr1	4619382	A	T
chr1	4619420	A	G
chr1	4619479	C	T
chr1	4619519	A	T
chr1	4619532	C	A
chr1	4619567	T	C
chr1	4619724	G	A
chr1	4619763	C	T
chr1	4619971	G	T
chr1	4620114	A	T
chr1	4620205	G	A
chr1	4620237	T	C
chr1	4620251	T	A
chr1	4620385	C	T
chr1	4620403	T	C
chr1	4620432	T	C
chr1	4620598	C	A
chr1	4620613	C	A
chr1	4620789	C	G
chr1	4620919	C	T
chr1	4620922	A	T
chr1	4621219	T	C
chr1	4621823	A	G
chr1	4622077	G	T
chr1	4622434	A	T
chr1	4622544	T	A
chr1	4623626	G	C
chr1	4625669	T	G
chr1	4626152	C	G
chr1	4626700	C	T
chr1	4626795	G	C
chr1	4627465	G	A
chr1	4627618	G	C
chr1	4628055	C	A
chr1	4628505	T	C
chr1	4629545	A	T
chr1	4629555	A	G
chr1	4629613	G	A
chr1	4630724	G	A
chr1	4631551	G	C
chr1	4632512	T	C
chr1	4634108	T	C
chr1	4634168	G	T
chr1	4635103	C	T
chr1	4635244	G	A
chr1	4635259	T	C
chr1	4636318	A	G
chr1	4637398	T	C
chr1	4638896	T	G
chr1	4639522	C	G
chr1	4639946	G	A
chr1	4641457	A	T
chr1	4642252	T	A
chr1	4642727	C	G
chr1	4643670	C	A
chr1	4646372	C	G
chr1	4646940	A	G
chr1	4647211	A	G
chr1	4647569	C	T
chr1	4648033	T	C
chr1	4648131	C	T
chr1	4648432	G	A
chr1	4649385	A	T
chr1	4650334	C	T
chr1	4650523	T	A
chr1	4650732	T	C
chr1	4652413	A	T
chr1	4653087	T	A
chr1	4654291	C	T
chr1	4654541	T	G
chr1	4690603	T	A
chr1	4694570	G	A
chr1	4709570	T	C
chr1	4740751	T	G
chr1	4740890	A	G
chr1	4741697	C	T
chr1	4741972	G	T
chr1	4743412	G	A
chr1	4744225	A	G
chr1	4744235	A	T
chr1	4744395	A	G
chr1	4745093	G	T
chr1	4746416	T	C
chr1	4746510	T	C
chr1	4746837	T	G
chr1	4746874	C	A
chr1	4747265	G	A
chr1	4747651	G	C
chr1	4748189	T	C
chr1	4748647	A	G
chr1	4748707	T	C
chr1	4749840	T	G
chr1	4750283	A	G
chr1	4750684	G	A
chr1	4751965	T	C
chr1	4752253	C	T
chr1	4752467	T	C
chr1	4753060	T	G
chr1	4754238	G	A
chr1	4754352	G	A
chr1	4755096	T	G
chr1	4755590	A	G
chr1	4755623	T	C
chr1	4755638	C	T
chr1	4756914	G	A
chr1	4757119	G	A
chr1	4757867	A	T
chr1	4757970	A	G
chr1	4758856	A	C
chr1	4759145	C	T
chr1	4760037	T	C
chr1	4760346	G	C
chr1	4760429	C	A
chr1	4760536	G	A
chr1	4760917	A	T
chr1	4762183	T	C
chr1	4762919	A	G
chr1	4764166	A	G
chr1	4764619	C	A
chr1	4765183	G	T
chr1	4765184	T	G
chr1	4765888	A	C
chr1	4766423	C	G
chr1	4766768	A	G
chr1	4767181	T	A
chr1	4767792	G	T
chr1	4767833	G	T
chr1	4767860	T	A
chr1	4768309	T	C
chr1	4768637	G	A
chr1	4768773	T	C
chr1	4768824	T	A
chr1	4768904	A	G
chr1	4769269	C	A
chr1	4769273	T	C
chr1	4769429	G	C
chr1	4769433	T	G
chr1	4769653	G	C
chr1	4770100	A	G
chr1	4770672	T	C
chr1	4770685	C	A
chr1	4770826	T	A
chr1	4770863	G	T
chr1	4770864	G	T
chr1	4770994	A	G
chr1	4771314	A	G
chr1	4771611	A	T
chr1	4771616	A	T
chr1	4771792	C	A
chr1	4771895	G	A
chr1	4772893	C	A
chr1	4773084	C	T
chr1	4773137	A	T
chr1	4773205	C	G
chr1	4773285	A	G
chr1	4773428	G	A
chr1	4774364	G	A
chr1	4774757	G	T
chr1	4774972	T	C
chr1	4775303	T	A
chr1	4776026	A	G
chr1	4776218	T	C
chr1	4776387	A	C
chr1	4776551	G	A
chr1	4777628	G	T
chr1	4778412	A	C
chr1	4778412	C	A
chr1	4779155	G	A
chr1	4779442	G	A
chr1	4779869	C	G
chr1	4780252	A	G
chr1	4780293	T	C
chr1	4780401	T	G
chr1	4780407	T	A
chr1	4780505	T	G
chr1	4780557	A	G
chr1	4780577	T	A
chr1	4780613	T	C
chr1	4780622	C	A
chr1	4780624	A	G
chr1	4780658	G	T
chr1	4780665	T	C
chr1	4780682	G	A
chr1	4780691	A	G
chr1	4780717	G	A
chr1	4781250	T	G
chr1	4781548	A	T
chr1	4782078	A	G
chr1	4783252	G	C
chr1	4783467	C	G
chr1	4783616	A	C
chr1	4783826	T	A
chr1	4784136	G	A
chr1	4784589	T	C
chr1	4785273	C	T
chr1	4787264	C	T
chr1	4787356	T	G
chr1	4788329	T	A
chr1	4788491	A	G
chr1	4788514	A	C
chr1	4788621	C	G
chr1	4788812	G	A
chr1	4789109	T	G
chr1	4789206	T	C
chr1	4789870	A	C
chr1	4791238	G	A
chr1	4791424	T	C
chr1	4793650	C	G
chr1	4795515	C	T
chr1	4795789	C	A
chr1	4795948	C	T
chr1	4797122	A	T
chr1	4798100	G	A
chr1	4798562	G	A
chr1	4799750	A	T
chr1	4800469	G	A
chr1	4800649	A	G
chr1	4800880	G	T
chr1	4801662	T	A
chr1	4802569	A	T
chr1	4802991	C	T
chr1	4803019	A	G
chr1	4803464	C	T
chr1	4804941	G	A
chr1	4805313	A	G
chr1	4805623	T	A
chr1	4805744	G	C
chr1	4808134	C	T
chr1	4808423	C	A
chr1	4808925	G	A
chr1	4808974	A	T
chr1	4809241	C	A
chr1	4809595	C	T
chr1	4810086	T	A
chr1	4810096	G	C
chr1	4810113	G	C
chr1	4810244	T	C
chr1	4810313	A	T
chr1	4810395	C	G
chr1	4810568	T	A
chr1	4810722	T	A
chr1	4810733	T	C
chr1	4810802	T	C
chr1	4810898	T	G
chr1	4810909	G	A
chr1	4810973	C	T
chr1	4810997	C	T
chr1	4811010	A	C
chr1	4811042	A	T
chr1	4811237	T	A
chr1	4811250	G	C
chr1	4811257	T	A
chr1	4811352	G	A
chr1	4811370	A	T
chr1	4811448	C	T
chr1	4811783	T	G
chr1	4811936	C	A
chr1	4811972	A	G
chr1	4811981	T	C
chr1	4812037	G	A
chr1	4812044	T	C
chr1	4812107	A	G
chr1	4812116	T	G
chr1	4812731	G	A
chr1	4812735	A	G
chr1	4812736	A	T
chr1	4812737	A	C
chr1	4812826	T	A
chr1	4812838	T	A
chr1	4813682	A	G
chr1	4813795	C	A
chr1	4813799	T	A
chr1	4813803	A	C
chr1	4813807	T	C
chr1	4814158	C	T
chr1	4814170	G	T
chr1	4814248	A	G
chr1	4814362	C	A
chr1	4814385	T	G
chr1	4815190	A	C
chr1	4815670	C	T
chr1	4816715	A	G
chr1	4816814	C	G
chr1	4816908	A	G
chr1	4817906	A	C
chr1	4817907	G	T
chr1	4817947	A	T
chr1	4818075	C	T
chr1	4818079	T	C
chr1	4818199	A	G
chr1	4818332	G	A
chr1	4818355	C	G
chr1	4818378	A	T
chr1	4818387	G	C
chr1	4818488	G	T
chr1	4818527	T	A
chr1	4818625	T	C
chr1	4818636	T	C
chr1	4818641	G	T
chr1	4818659	C	G
chr1	4818665	C	A
chr1	4818687	G	A
chr1	4818797	G	A
chr1	4818857	C	T
chr1	4819099	T	A
chr1	4819484	C	A
chr1	4820863	C	A
chr1	4822116	T	C
chr1	4827710	A	C
chr1	4830990	G	C
chr1	4831014	C	T
chr1	4831344	T	C
chr1	4831545	G	A
chr1	4831953	A	G
chr1	4835546	A	G
chr1	4835987	A	G
chr1	4841040	A	C
chr1	4841041	T	C
chr1	4841056	A	G
chr1	4841097	G	T
chr1	4841270	G	C
chr1	4842251	T	C
chr1	4848779	G	T
chr1	4850961	T	C
chr1	4852087	C	T
chr1	4855119	A	C
chr1	4855245	G	T
chr1	4855837	C	T
chr1	4857245	A	C
chr1	4857771	A	C
chr1	4859205	A	G
chr1	4863468	G	T
chr1	4864935	T	A
chr1	4867068	C	T
chr1	4867069	G	A
chr1	4867868	T	C
chr1	4867943	T	C
chr1	4868116	A	T
chr1	4868171	A	G
chr1	4868315	G	A
chr1	4868390	A	C
chr1	4868497	A	G
chr1	4869597	T	A
chr1	4869764	C	G
chr1	4869992	C	T
chr1	4870313	C	A
chr1	4871395	C	T
chr1	4871454	T	A
chr1	4871543	G	T
chr1	4871740	C	T
chr1	4871813	T	G
chr1	4871819	C	A
chr1	4871841	T	C
chr1	4871877	A	T
chr1	4872272	T	A
chr1	4872961	G	C
chr1	4873143	C	G
chr1	4873250	T	A
chr1	4873347	T	C
chr1	4874819	T	C
chr1	4875390	A	G
chr1	4876547	C	T
chr1	4876932	G	T
chr1	4876933	A	C
chr1	4877062	T	C
chr1	4878115	A	C
chr1	4878562	C	G
chr1	4878682	T	A
chr1	4879035	G	C
chr1	4879086	A	C
chr1	4879241	A	T
chr1	4880107	T	C
chr1	4880180	C	T
chr1	4880934	T	C
chr1	4881087	C	A
chr1	4881511	A	G
chr1	4881826	T	A
chr1	4881950	T	G
chr1	4881980	T	C
chr1	4881994	G	A
chr1	4882001	T	A
chr1	4882046	C	G
chr1	4882073	A	G
chr1	4882267	A	G
chr1	4883236	G	T
chr1	4883507	T	C
chr1	4883840	G	A
chr1	4884084	T	C
chr1	4884187	A	T
chr1	4884560	A	T
chr1	4884934	A	T
chr1	4885106	C	T
chr1	4885286	A	C
chr1	4885294	T	A
chr1	4885683	G	A
chr1	4886342	T	A
chr1	4886636	G	A
chr1	4886755	T	G
chr1	4886887	A	C
chr1	4887365	C	G
chr1	4887955	G	A
chr1	4888048	A	G
chr1	4888087	T	A
chr1	4889097	T	A
chr1	4889209	T	G
chr1	4890219	A	T
chr1	4893442	T	C
chr1	4893512	C	T
chr1	4894949	T	A
chr1	4895565	T	C
chr1	4896474	G	A
chr1	4896502	A	G
chr1	4896924	T	C
chr1	4897186	C	G
chr1	4897356	C	T
chr1	4897357	C	G
chr1	4899961	G	A
chr1	4900870	T	C
chr1	4901122	G	T
chr1	4901255	A	T
chr1	4901625	T	C
chr1	4901726	T	G
chr1	4902678	A	G
chr1	4902802	T	C
chr1	4902992	A	T
chr1	4904076	T	G
chr1	4904408	G	A
chr1	4905743	C	T
chr1	4906272	A	T
chr1	4908188	T	A
chr1	4908724	A	T
chr1	4909526	G	T
chr1	4909545	C	G
chr1	4909773	G	T
chr1	4910361	A	G
chr1	4913059	C	T
chr1	4913233	A	G
chr1	4913249	A	T
chr1	4914390	C	A
chr1	4914846	A	G
chr1	4914962	C	A
chr1	4917348	C	G
chr1	4918129	G	C
chr1	4921643	A	T
chr1	4921688	G	T
chr1	4924652	C	A
chr1	4925172	C	T
chr1	4925773	T	C
chr1	4928180	C	T
chr1	4929328	T	C
chr1	4930237	G	C
chr1	4931230	T	C
chr1	4931695	A	G
chr1	4932549	A	T
chr1	4933125	T	A
chr1	4936368	C	T
chr1	4936581	G	A
chr1	4937064	G	T
chr1	4937376	T	C
chr1	4937704	G	A
chr1	4937906	C	T
chr1	4938066	C	T
chr1	4939011	G	A
chr1	4940588	T	G
chr1	4941269	G	A
chr1	4941416	G	C
chr1	4942466	T	C
chr1	4942910	T	C
chr1	4943285	A	T
chr1	4943495	C	T
chr1	4943929	T	C
chr1	4944035	A	G
chr1	4946045	A	C
chr1	4948849	A	T
chr1	4949251	A	G
chr1	4953738	A	T
chr1	4954007	A	T
chr1	4966392	A	G
chr1	4967219	C	T
chr1	4969845	T	A
chr1	4977190	A	G
chr1	4977414	C	A
chr1	4977460	C	A
chr1	4977609	T	C
chr1	4977738	A	G
chr1	4977739	A	C
chr1	4977770	T	C
chr1	4977806	T	A
chr1	4977861	A	G
chr1	4977887	G	A
chr1	4977917	C	G
chr1	4978029	A	G
chr1	4978164	G	A
chr1	4978205	G	T
chr1	4978301	A	C
chr1	4978392	A	C
chr1	4978410	A	T
chr1	4978430	C	A
chr1	4978447	G	T
chr1	4979083	C	T
chr1	4980034	C	A
chr1	4982787	G	T
chr1	4983061	C	A
chr1	4985421	T	A
chr1	4986770	A	G
chr1	4986845	G	A
chr1	4988553	A	G
chr1	4990359	A	T
chr1	4990764	A	G
chr1	4991438	G	C
chr1	4993000	A	G
chr1	4993080	A	C
chr1	4993329	T	C
chr1	4993447	G	A
chr1	4995053	G	C
chr1	4997758	A	G
chr1	4998546	A	T
chr1	4998702	T	A
chr1	4998784	C	T
chr1	4998966	A	G
chr1	4999160	A	G
chr1	5000545	G	A
chr1	5000555	T	G
chr1	5000647	C	T
chr1	5000709	A	G
chr1	5000882	C	T
chr1	5008849	C	T
chr1	5021513	C	A
chr1	5035603	G	A
chr1	5044354	T	C
chr1	5044383	C	A
chr1	5044461	T	C
chr1	5044558	A	G
chr1	5044668	A	C
chr1	5045263	A	G
chr1	5045491	G	T
chr1	5054681	A	G
chr1	5070376	T	C
chr1	5072878	A	G
chr1	5116528	A	C
chr1	5116659	G	A
chr1	5119148	C	T
chr1	5124479	C	G
chr1	5125595	C	A
chr1	5127261	T	G
chr1	5127313	A	C
chr1	5127324	T	A
chr1	5127398	T	C
chr1	5129181	C	T
chr1	5129208	C	A
chr1	5129372	A	G
chr1	5129597	T	C
chr1	5129618	G	A
chr1	5129691	C	T
chr1	5129694	C	G
chr1	5129723	T	C
chr1	5129926	T	C
chr1	5130149	C	A
chr1	5130323	T	A
chr1	5130514	T	A
chr1	5130592	A	G
chr1	5130763	G	T
chr1	5130789	A	C
chr1	5130842	T	G
chr1	5130869	C	A
chr1	5130937	A	C
chr1	5130946	G	A
chr1	5130980	C	A
chr1	5131093	A	G
chr1	5131098	G	A
chr1	5131162	C	G
chr1	5131666	G	T
chr1	5131682	T	A
chr1	5131742	G	C
chr1	5131743	T	G
chr1	5131879	C	A
chr1	5132103	T	C
chr1	5132104	C	T
chr1	5132285	C	A
chr1	5132334	C	T
chr1	5132474	C	G
chr1	5132550	C	A
chr1	5132839	A	T
chr1	5132903	A	G
chr1	5133040	A	G
chr1	5133207	A	T
chr1	5133304	T	G
chr1	5133360	T	C
chr1	5133585	G	C
chr1	5133626	C	A
chr1	5133693	G	A
chr1	5133738	C	G
chr1	5133752	A	G
chr1	5133754	T	C
chr1	5133779	G	T
chr1	5133921	A	G
chr1	5133951	T	C
chr1	5133957	A	T
chr1	5133989	A	G
chr1	5133995	T	A
chr1	5134126	A	G
chr1	5134145	C	T
chr1	5134231	A	T
chr1	5134245	C	T
chr1	5134335	A	C
chr1	5134370	T	G
chr1	5134482	T	C
chr1	5134502	A	T
chr1	5134677	T	C
chr1	5134711	G	A
chr1	5134733	A	T
chr1	5135130	T	C
chr1	5135240	T	C
chr1	5135313	T	C
chr1	5135343	G	A
chr1	5135905	A	T
chr1	5135906	A	T
chr1	5135992	T	C
chr1	5136119	A	G
chr1	5136147	T	C
chr1	5136273	T	G
chr1	5136275	A	G
chr1	5136311	C	T
chr1	5136333	A	C
chr1	5136342	A	T
chr1	5136380	A	C
chr1	5136381	T	A
chr1	5136408	A	G
chr1	5136415	A	T
chr1	5136454	G	A
chr1	5136508	C	T
chr1	5136521	A	G
chr1	5136526	C	T
chr1	5136566	T	A
chr1	5136594	A	G
chr1	5136617	G	A
chr1	5136633	C	T
chr1	5136646	A	G
chr1	5136722	T	A
chr1	5136842	G	A
chr1	5136863	C	A
chr1	5136927	G	A
chr1	5137001	C	A
chr1	5137116	T	C
chr1	5137206	T	C
chr1	5137209	T	C
chr1	5137245	G	T
chr1	5137290	C	T
chr1	5137308	A	G
chr1	5137332	C	G
chr1	5137383	A	G
chr1	5137393	G	T
chr1	5137437	C	G
chr1	5137499	A	C
chr1	5137638	C	A
chr1	5137640	A	C
chr1	5137692	C	T
chr1	5137708	A	C
chr1	5137727	T	A
chr1	5137921	T	C
chr1	5138159	G	A
chr1	5139089	A	G
chr1	5139404	A	G
chr1	5139633	G	A
chr1	5139651	C	T
chr1	5139746	A	G
chr1	5139750	A	T
chr1	5143204	C	G
chr1	5143846	T	C
chr1	5143863	A	T
chr1	5143942	G	A
chr1	5143962	T	C
chr1	5143966	T	A
chr1	5147182	C	T
chr1	5147996	G	C
chr1	5148203	T	G
chr1	5148586	T	C
chr1	5148667	C	A
chr1	5149407	A	C
chr1	5149536	C	G
chr1	5149854	T	C
chr1	5149959	A	G
chr1	5149974	A	G
chr1	5150009	C	G
chr1	5150010	C	T
chr1	5150028	G	T
chr1	5151582	C	T
chr1	5151846	T	C
chr1	5151917	A	G
chr1	5151964	A	G
chr1	5151998	C	A
chr1	5152107	T	G
chr1	5152237	G	A
chr1	5153282	G	A
chr1	5153499	T	C
chr1	5153622	C	T
chr1	5153741	C	T
chr1	5154274	G	T
chr1	5157747	T	C
chr1	5161381	C	A
chr1	5162205	A	G
chr1	5162272	C	A
chr1	5162377	T	C
chr1	5162881	A	C
chr1	5164164	A	T
chr1	5164324	G	A
chr1	5165442	G	T
chr1	5165460	G	T
chr1	5165609	T	C
chr1	5165647	A	C
chr1	5165727	T	C
chr1	5166044	T	A
chr1	5166077	C	T
chr1	5166266	G	A
chr1	5166274	T	C
chr1	5166487	T	C
chr1	5166554	G	A
chr1	5167120	G	T
chr1	5167182	C	T
chr1	5167293	A	G
chr1	5167945	C	T
chr1	5168273	T	C
chr1	5170479	T	A
chr1	5170703	G	T
chr1	5171291	C	G
chr1	5171322	A	T
chr1	5171812	T	C
chr1	5171832	A	G
chr1	5171862	C	T
chr1	5171949	G	T
chr1	5171979	A	G
chr1	5171990	G	A
chr1	5173306	G	A
chr1	5174450	G	C
chr1	5175073	A	C
chr1	5175155	T	C
chr1	5175340	C	A
chr1	5175721	T	C
chr1	5175791	A	G
chr1	5175828	T	A
chr1	5175843	T	C
chr1	5175847	T	A
chr1	5176000	C	T
chr1	5176168	A	C
chr1	5176199	A	G
chr1	5176262	C	T
chr1	5176395	T	C
chr1	5176403	A	G
chr1	5176430	C	G
chr1	5176455	A	C
chr1	5176456	G	A
chr1	5176728	C	T
chr1	5176730	T	A
chr1	5176806	A	T
chr1	5176900	T	A
chr1	5176959	A	G
chr1	5177115	C	A
chr1	5177214	C	T
chr1	5177408	G	A
chr1	5177411	T	A
chr1	5177657	A	G
chr1	5177890	G	A
chr1	5178362	C	T
chr1	5178614	C	T
chr1	5178854	G	T
chr1	5179267	T	C
chr1	5180961	G	C
chr1	5181050	T	C
chr1	5181596	G	A
chr1	5182982	A	T
chr1	5183146	G	C
chr1	5183249	C	T
chr1	5184191	T	G
chr1	5185356	G	T
chr1	5185578	G	A
chr1	5187702	T	C
chr1	5187866	A	G
chr1	5187962	T	A
chr1	5187975	C	G
chr1	5188019	C	T
chr1	5188175	A	T
chr1	5188226	T	G
chr1	5188265	G	A
chr1	5188299	A	C
chr1	5188317	T	C
chr1	5188371	T	G
chr1	5188418	G	T
chr1	5188491	A	C
chr1	5188507	C	T
chr1	5188508	G	T
chr1	5188561	G	T
chr1	5188621	T	C
chr1	5188722	G	A
chr1	5188777	A	G
chr1	5188849	T	G
chr1	5188862	C	T
chr1	5188878	G	T
chr1	5188883	A	C
chr1	5189092	T	G
chr1	5189189	T	G
chr1	5189206	A	C
chr1	5189233	G	C
chr1	5189251	A	G
chr1	5189271	G	A
chr1	5189287	G	C
chr1	5189392	G	C
chr1	5189417	G	A
chr1	5189438	C	A
chr1	5189471	C	T
chr1	5189478	G	C
chr1	5189538	C	G
chr1	5189632	G	T
chr1	5189647	C	A
chr1	5189682	G	A
chr1	5189812	T	C
chr1	5189838	A	G
chr1	5189851	G	A
chr1	5189853	C	T
chr1	5189855	G	T
chr1	5189941	T	A
chr1	5190099	C	T
chr1	5190404	C	T
chr1	5190486	A	T
chr1	5190554	A	T
chr1	5190584	A	T
chr1	5190589	T	C
chr1	5191532	C	A
chr1	5191537	G	A
chr1	5191565	C	T
chr1	5191949	C	A
chr1	5191959	T	A
chr1	5192509	C	T
chr1	5192628	T	G
chr1	5192637	C	A
chr1	5192763	G	A
chr1	5192916	T	C
chr1	5192946	A	G
chr1	5193047	C	T
chr1	5193155	T	A
chr1	5193188	T	C
chr1	5193293	C	G
chr1	5193314	G	T
chr1	5193323	G	A
chr1	5193343	C	T
chr1	5193665	A	G
chr1	5193668	T	C
chr1	5193699	T	C
chr1	5193838	C	A
chr1	5193894	A	G
chr1	5194015	T	A
chr1	5194668	T	C
chr1	5194740	A	C
chr1	5194787	T	A
chr1	5195362	C	A
chr1	5195970	G	A
chr1	5196051	T	C
chr1	5196351	A	C
chr1	5196666	C	A
chr1	5197555	G	A
chr1	5198873	C	A
chr1	5198885	T	A
chr1	5199024	A	G
chr1	5200305	G	A
chr1	5200448	G	A
chr1	5201709	C	T
chr1	5202235	A	G
chr1	5204473	A	G
chr1	5204561	A	G
chr1	5204615	T	G
chr1	5204684	A	T
chr1	5206122	C	T
chr1	5206673	A	G
chr1	5206772	A	G
chr1	5206917	T	A
chr1	5210009	A	T
chr1	5210130	A	G
chr1	5210278	T	C
chr1	5212285	T	C
chr1	5213920	T	C
chr1	5214594	A	T
chr1	5216635	T	C
chr1	5217846	A	T
chr1	5219293	G	C
chr1	5222391	T	C
chr1	5222841	T	C
chr1	5222970	G	A
chr1	5225296	A	G
chr1	5226672	T	G
chr1	5226799	A	T
chr1	5227077	G	A
chr1	5227652	C	T
chr1	5227818	A	G
chr1	5228200	T	C
chr1	5229810	C	G
chr1	5229828	A	G
chr1	5230638	A	T
chr1	5230778	C	G
chr1	5231026	T	C
chr1	5233149	G	A
chr1	5233697	T	C
chr1	5234013	A	G
chr1	5234032	C	A
chr1	5234036	C	T
chr1	5234067	T	C
chr1	5235708	G	A
chr1	5235712	G	T
chr1	5236289	G	A
chr1	5236295	A	G
chr1	5236331	G	A
chr1	5236346	G	A
chr1	5236361	A	G
chr1	5236460	A	G
chr1	5236590	T	C
chr1	5236696	C	A
chr1	5237133	C	A
chr1	5237135	A	C
chr1	5237360	G	T
chr1	5237401	C	G
chr1	5237606	T	C
chr1	5237652	G	A
chr1	5237743	A	T
chr1	5237813	C	T
chr1	5237900	A	T
chr1	5237912	T	C
chr1	5239052	G	A
chr1	5239629	C	G
chr1	5242029	A	C
chr1	5242397	G	C
chr1	5242421	T	G
chr1	5243418	T	C
chr1	5244172	G	T
chr1	5244775	T	A
chr1	5245686	C	T
chr1	5246561	T	C
chr1	5247210	A	G
chr1	5247245	A	T
chr1	5248474	T	C
chr1	5248703	C	A
chr1	5249290	C	A
chr1	5249494	T	C
chr1	5249531	C	T
chr1	5249719	C	T
chr1	5249729	G	C
chr1	5249817	A	G
chr1	5249819	T	C
chr1	5249881	A	G
chr1	5249908	C	A
chr1	5250154	G	A
chr1	5250175	T	C
chr1	5250259	T	C
chr1	5250334	C	T
chr1	5250343	G	A
chr1	5250358	C	T
chr1	5250535	C	A
chr1	5250629	C	G
chr1	5250641	A	G
chr1	5250680	T	C
chr1	5250703	G	T
chr1	5250942	A	G
chr1	5251035	G	A
chr1	5251050	C	T
chr1	5251055	G	A
chr1	5251081	A	T
chr1	5251112	A	G
chr1	5251181	C	A
chr1	5251199	A	T
chr1	5251205	C	T
chr1	5251238	A	G
chr1	5251321	C	A
chr1	5251342	G	A
chr1	5251346	G	A
chr1	5251380	T	A
chr1	5251401	A	G
chr1	5251816	T	G
chr1	5252434	C	A
chr1	5252503	A	G
chr1	5252759	T	G
chr1	5253318	C	A
chr1	5254420	A	C
chr1	5254890	A	G
chr1	5255159	T	A
chr1	5255309	C	A
chr1	5255772	A	G
chr1	5255920	T	G
chr1	5256102	T	C
chr1	5256266	C	G
chr1	5256310	G	A
chr1	5256357	C	G
chr1	5256442	A	C
chr1	5256794	A	G
chr1	5257249	T	A
chr1	5257284	A	G
chr1	5257974	G	T
chr1	5258101	G	A
chr1	5258872	C	G
chr1	5259429	A	G
chr1	5259935	T	A
chr1	5259976	G	C
chr1	5260370	G	A
chr1	5261325	G	T
chr1	5261771	C	T
chr1	5262049	T	C
chr1	5262763	G	A
chr1	5262834	G	T
chr1	5262924	G	A
chr1	5263146	C	T
chr1	5263545	C	A
chr1	5263590	C	G
chr1	5263607	C	G
chr1	5263914	C	T
chr1	5265799	C	A
chr1	5266080	G	A
chr1	5266098	A	T
chr1	5266193	T	C
chr1	5267019	T	C
chr1	5267020	G	T
chr1	5267055	C	A
chr1	5267140	C	T
chr1	5267369	C	T
chr1	5269660	A	C
chr1	5270115	A	G
chr1	5270117	G	A
chr1	5271091	T	A
chr1	5272145	A	C
chr1	5272186	T	C
chr1	5272315	T	C
chr1	5272676	G	A
chr1	5272962	A	C
chr1	5273010	T	C
chr1	5273595	T	G
chr1	5273972	A	G
chr1	5275514	G	A
chr1	5275565	A	G
chr1	5276543	C	T
chr1	5277179	A	C
chr1	5278020	T	A
chr1	5278158	G	A
chr1	5278545	T	G
chr1	5278569	G	T
chr1	5278755	G	A
chr1	5280134	C	A
chr1	5281220	A	T
chr1	5281263	G	A
chr1	5281299	C	T
chr1	5282018	A	T
chr1	5282690	A	T
chr1	5284822	C	T
chr1	5285077	T	G
chr1	5285411	G	C
chr1	5285454	G	A
chr1	5285531	G	T
chr1	5285638	T	C
chr1	5286536	T	C
chr1	5287462	A	T
chr1	5287931	A	C
chr1	5288655	T	A
chr1	5289014	T	C
chr1	5289465	A	G
chr1	5293354	A	G
chr1	5293684	A	C
chr1	5294788	C	T
chr1	5294863	C	T
chr1	5294865	T	G
chr1	5295982	C	A
chr1	5296106	A	G
chr1	5296130	T	A
chr1	5296465	T	C
chr1	5296537	G	C
chr1	5296546	A	G
chr1	5297061	T	A
chr1	5298060	T	A
chr1	5298555	T	C
chr1	5299757	G	A
chr1	5300388	G	C
chr1	5303466	T	A
chr1	5303669	G	A
chr1	5303713	A	T
chr1	5304046	G	A
chr1	5304491	G	A
chr1	5304763	A	T
chr1	5304825	A	G
chr1	5304916	G	A
chr1	5304965	T	G
chr1	5305113	G	A
chr1	5305118	G	T
chr1	5305424	T	G
chr1	5305955	A	C
chr1	5306234	A	G
chr1	5306656	C	T
chr1	5307006	A	G
chr1	5307680	C	A
chr1	5308062	G	T
chr1	5308741	T	C
chr1	5309110	T	C
chr1	5309510	T	A
chr1	5309936	T	A
chr1	5310521	A	C
chr1	5311750	G	T
chr1	5312019	A	G
chr1	5312927	C	G
chr1	5313913	A	G
chr1	5314283	A	C
chr1	5314580	A	T
chr1	5315502	T	C
chr1	5315674	G	C
chr1	5315767	C	G
chr1	5316481	A	G
chr1	5317663	C	G
chr1	5318268	C	A
chr1	5318353	T	G
chr1	5318747	G	A
chr1	5319082	C	T
chr1	5320134	G	T
chr1	5320187	G	A
chr1	5320767	A	T
chr1	5321956	C	G
chr1	5322083	T	C
chr1	5322340	G	A
chr1	5324613	T	G
chr1	5324844	G	C
chr1	5325156	C	T
chr1	5325747	G	C
chr1	5327650	T	C
chr1	5328315	A	T
chr1	5331449	T	G
chr1	5331490	G	T
chr1	5331613	G	C
chr1	5332080	C	A
chr1	5333239	A	G
chr1	5333529	T	G
chr1	5335212	A	G
chr1	5335357	T	C
chr1	5337687	G	A
chr1	5337739	T	A
chr1	5338260	G	A
chr1	5338587	A	T
chr1	5339264	T	A
chr1	5339270	A	T
chr1	5339301	T	G
chr1	5339657	G	T
chr1	5339895	A	T
chr1	5343813	A	C
chr1	5344153	C	T
chr1	5345826	T	C
chr1	5346962	C	G
chr1	5348542	C	T
chr1	5349068	G	T
chr1	5349413	A	G
chr1	5349766	C	G
chr1	5350122	C	T
chr1	5350567	T	G
chr1	5350845	A	T
chr1	5350969	G	T
chr1	5351151	C	A
chr1	5351244	A	G
chr1	5351682	C	T
chr1	5351697	A	T
chr1	5351826	A	G
chr1	5352243	T	C
chr1	5352673	G	A
chr1	5353138	G	A
chr1	5353246	T	C
chr1	5353826	G	A
chr1	5354329	G	A
chr1	5354332	A	T
chr1	5354383	A	G
chr1	5354408	C	T
chr1	5354826	C	G
chr1	5354927	G	A
chr1	5355386	C	A
chr1	5355411	A	G
chr1	5356072	A	T
chr1	5356587	C	G
chr1	5356799	C	A
chr1	5356811	T	C
chr1	5356886	T	C
chr1	5357026	C	A
chr1	5357037	A	G
chr1	5357058	G	A
chr1	5357098	G	A
chr1	5357141	G	A
chr1	5357190	T	C
chr1	5357269	C	T
chr1	5357304	G	A
chr1	5357494	A	T
chr1	5357574	T	C
chr1	5357697	C	T
chr1	5357705	T	C
chr1	5358114	T	C
chr1	5358608	T	C
chr1	5358705	G	A
chr1	5358993	T	C
chr1	5359006	T	C
chr1	5359036	A	G
chr1	5359096	A	G
chr1	5359109	C	T
chr1	5359123	T	C
chr1	5359459	G	T
chr1	5359572	A	T
chr1	5359735	A	C
chr1	5360032	G	C
chr1	5360165	G	A
chr1	5360248	C	A
chr1	5360481	G	A
chr1	5360977	T	C
chr1	5361654	T	A
chr1	5361770	C	T
chr1	5362318	G	T
chr1	5362955	G	C
chr1	5363634	A	G
chr1	5365115	A	G
chr1	5365416	T	G
chr1	5365809	C	T
chr1	5366063	A	T
chr1	5366260	G	A
chr1	5366886	A	T
chr1	5366935	C	G
chr1	5367089	G	A
chr1	5367543	A	G
chr1	5368494	C	G
chr1	5368613	G	T
chr1	5368631	T	C
chr1	5368776	A	G
chr1	5368808	A	G
chr1	5368869	T	C
chr1	5368871	G	A
chr1	5368942	G	C
chr1	5368955	C	T
chr1	5368994	T	C
chr1	5368999	G	A
chr1	5369057	T	C
chr1	5369736	C	G
chr1	5369850	T	A
chr1	5369926	T	G
chr1	5369937	C	T
chr1	5370008	C	T
chr1	5370065	C	G
chr1	5370084	A	G
chr1	5370128	C	A
chr1	5370925	C	T
chr1	5371088	C	T
chr1	5371172	G	A
chr1	5371290	A	T
chr1	5371549	C	T
chr1	5373039	A	G
chr1	5373859	G	A
chr1	5373910	T	C
chr1	5373922	A	T
chr1	5375484	A	C
chr1	5376368	A	T
chr1	5376738	T	A
chr1	5377090	A	G
chr1	5378586	T	A
chr1	5379460	T	C
chr1	5379713	C	A
chr1	5380057	T	C
chr1	5380112	T	A
chr1	5380114	A	T
chr1	5380115	C	G
chr1	5380237	C	T
chr1	5380254	C	T
chr1	5380256	T	A
chr1	5380258	C	G
chr1	5380315	C	A
chr1	5380333	T	A
chr1	5380396	A	G
chr1	5380413	C	T
chr1	5380416	C	T
chr1	5380702	T	A
chr1	5381832	G	T
chr1	5381846	T	A
chr1	5382319	G	T
chr1	5382353	C	G
chr1	5382386	A	G
chr1	5382478	G	A
chr1	5382704	A	T
chr1	5382736	T	G
chr1	5382988	T	C
chr1	5383039	A	G
chr1	5383258	G	A
chr1	5383311	A	G
chr1	5383352	T	A
chr1	5383415	G	C
chr1	5383578	A	T
chr1	5383790	C	T
chr1	5383882	T	C
chr1	5383904	A	T
chr1	5383989	G	A
chr1	5383991	G	A
chr1	5384254	T	C
chr1	5384310	T	G
chr1	5384392	A	C
chr1	5384394	A	C
chr1	5384523	G	T
chr1	5384612	T	C
chr1	5384683	G	C
chr1	5384690	A	T
chr1	5384756	T	G
chr1	5385091	C	G
chr1	5385101	C	A
chr1	5385117	A	T
chr1	5385532	T	A
chr1	5385560	A	T
chr1	5385928	T	C
chr1	5385973	T	C
chr1	5385975	G	A
chr1	5386329	C	G
chr1	5386465	T	A
chr1	5386648	C	T
chr1	5387211	T	A
chr1	5387226	C	A
chr1	5387662	C	T
chr1	5387764	G	C
chr1	5387989	T	C
chr1	5388586	T	A
chr1	5388590	C	G
chr1	5388615	G	C
chr1	5388727	T	C
chr1	5388729	T	A
chr1	5388921	C	G
chr1	5388951	A	C
chr1	5388985	G	T
chr1	5389033	A	G
chr1	5389140	A	G
chr1	5389158	A	G
chr1	5389222	G	A
chr1	5389272	A	G
chr1	5389274	C	T
chr1	5389433	T	C
chr1	5389553	T	G
chr1	5389559	T	C
chr1	5389597	C	T
chr1	5389602	T	C
chr1	5389609	T	C
chr1	5389670	T	C
chr1	5389762	C	T
chr1	5389951	A	C
chr1	5390488	T	G
chr1	5390601	T	C
chr1	5390613	G	T
chr1	5390705	G	A
chr1	5390825	C	G
chr1	5390911	A	C
chr1	5391275	G	T
chr1	5391339	A	T
chr1	5391369	T	A
chr1	5391379	T	G
chr1	5392782	A	G
chr1	5392900	T	A
chr1	5392901	T	A
chr1	5392902	T	A
chr1	5392904	T	C
chr1	5392946	A	G
chr1	5393083	T	C
chr1	5393130	C	G
chr1	5393146	C	A
chr1	5393159	A	C
chr1	5393312	T	C
chr1	5393355	A	C
chr1	5393412	G	A
chr1	5393506	A	G
chr1	5393529	C	A
chr1	5393607	A	C
chr1	5393758	A	G
chr1	5393794	A	G
chr1	5393882	T	G
chr1	5393886	G	A
chr1	5393970	T	C
chr1	5394040	A	C
chr1	5394051	T	G
chr1	5394119	G	A
chr1	5394153	T	C
chr1	5394184	C	T
chr1	5394193	C	G
chr1	5394193	C	A
chr1	5394255	G	A
chr1	5394257	G	A
chr1	5394258	T	C
chr1	5394331	C	T
chr1	5394619	C	G
chr1	5394665	T	C
chr1	5394704	C	T
chr1	5394709	T	C
chr1	5394790	T	C
chr1	5394797	A	T
chr1	5394810	T	C
chr1	5394821	G	A
chr1	5394917	T	A
chr1	5394955	A	T
chr1	5394964	A	C
chr1	5395002	A	G
chr1	5395014	G	A
chr1	5395125	T	C
chr1	5395131	G	T
chr1	5395171	A	G
chr1	5395173	A	G
chr1	5395189	A	C
chr1	5395213	T	C
chr1	5395235	G	A
chr1	5395258	C	A
chr1	5395322	A	G
chr1	5395363	A	G
chr1	5395391	T	C
chr1	5395411	G	A
chr1	5395414	G	A
chr1	5395422	G	A
chr1	5395535	C	A
chr1	5395540	G	A
chr1	5395589	T	G
chr1	5395590	T	C
chr1	5395608	G	A
chr1	5395671	C	T
chr1	5395708	G	C
chr1	5395711	A	G
chr1	5395718	G	A
chr1	5395735	T	C
chr1	5395768	T	G
chr1	5395773	A	G
chr1	5396123	G	A
chr1	5396158	T	C
chr1	5396168	T	C
chr1	5397074	A	C
chr1	5397090	T	A
chr1	5397122	G	T
chr1	5397135	A	T
chr1	5397136	A	C
chr1	5397169	C	T
chr1	5397198	C	T
chr1	5397706	A	G
chr1	5397915	C	T
chr1	5398007	T	G
chr1	5398374	C	T
chr1	5398779	T	C
chr1	5398882	C	A
chr1	5399032	G	T
chr1	5399570	G	A
chr1	5400208	A	T
chr1	5400473	C	T
chr1	5401402	G	T
chr1	5401735	A	C
chr1	5403687	C	A
chr1	5403940	T	G
chr1	5404213	T	C
chr1	5404858	C	T
chr1	5404918	T	A
chr1	5404920	T	G
chr1	5405488	C	G
chr1	5405515	T	C
chr1	5405533	T	G
chr1	5405646	G	C
chr1	5405722	A	G
chr1	5405728	G	A
chr1	5405898	G	A
chr1	5405965	C	T
chr1	5406187	T	A
chr1	5406208	T	C
chr1	5406264	C	T
chr1	5406292	A	G
chr1	5406297	A	C
chr1	5406365	G	A
chr1	5406386	A	G
chr1	5406425	C	T
chr1	5406473	T	C
chr1	5406511	C	T
chr1	5406512	A	G
chr1	5406569	T	G
chr1	5406602	C	T
chr1	5406606	A	G
chr1	5406759	G	A
chr1	5406826	G	A
chr1	5406842	T	A
chr1	5406906	T	C
chr1	5406925	G	A
chr1	5406963	A	G
chr1	5406980	T	A
chr1	5407025	T	A
chr1	5407124	A	G
chr1	5407154	A	G
chr1	5407262	C	T
chr1	5407313	G	C
chr1	5407321	A	G
chr1	5407326	C	G
chr1	5407403	G	C
chr1	5407433	G	C
chr1	5407719	C	A
chr1	5408280	C	T
chr1	5408428	A	T
chr1	5409121	A	C
chr1	5409251	T	A
chr1	5410031	A	G
chr1	5410328	C	T
chr1	5413204	A	G
chr1	5413625	T	C
chr1	5415043	T	A
chr1	5415659	C	A
chr1	5416793	G	A
chr1	5417483	C	T
chr1	5418150	G	T
chr1	5419396	C	T
chr1	5419701	T	A
chr1	5420505	G	C
chr1	5421106	C	T
chr1	5421172	A	C
chr1	5421346	G	T
chr1	5421514	G	A
chr1	5421597	T	G
chr1	5421942	G	A
chr1	5421984	G	A
chr1	5422063	G	A
chr1	5422131	A	G
chr1	5422171	A	G
chr1	5422254	A	G
chr1	5422260	A	G
chr1	5422507	G	T
chr1	5422858	A	G
chr1	5423105	C	A
chr1	5423157	T	C
chr1	5423195	T	A
chr1	5423652	A	T
chr1	5423997	G	T
chr1	5424091	T	G
chr1	5424105	T	G
chr1	5424209	C	T
chr1	5424619	C	T
chr1	5424830	C	T
chr1	5425216	A	C
chr1	5425296	C	A
chr1	5425385	C	G
chr1	5425485	G	A
chr1	5425507	T	C
chr1	5425866	C	T
chr1	5426133	C	G
chr1	5426158	C	G
chr1	5426822	G	T
chr1	5427595	G	A
chr1	5427642	T	A
chr1	5427653	G	A
chr1	5427654	T	A
chr1	5427658	T	C
chr1	5427761	C	T
chr1	5427785	C	A
chr1	5427793	A	G
chr1	5427926	A	G
chr1	5427939	T	A
chr1	5427962	A	T
chr1	5427974	G	A
chr1	5427985	A	C
chr1	5428098	C	T
chr1	5428926	C	A
chr1	5429515	T	A
chr1	5429750	T	A
chr1	5431603	G	A
chr1	5431767	T	A
chr1	5432549	C	T
chr1	5432758	T	C
chr1	5433724	G	A
chr1	5434759	A	G
chr1	5435477	C	A
chr1	5436167	T	A
chr1	5436280	C	G
chr1	5436859	T	C
chr1	5438175	G	A
chr1	5439448	T	A
chr1	5439452	A	C
chr1	5440187	A	T
chr1	5440443	A	C
chr1	5440562	T	G
chr1	5440588	G	A
chr1	5441222	A	G
chr1	5441361	G	A
chr1	5441684	A	G
chr1	5442887	C	G
chr1	5442953	G	T
chr1	5443401	C	G
chr1	5443433	G	C
chr1	5443995	T	G
chr1	5444138	T	A
chr1	5445148	T	C
chr1	5445614	C	T
chr1	5445955	T	C
chr1	5445956	G	T
chr1	5445976	A	G
chr1	5446023	G	A
chr1	5446577	T	A
chr1	5447602	G	T
chr1	5447607	C	T
chr1	5447608	T	C
chr1	5448345	G	T
chr1	5449702	T	C
chr1	5450237	C	T
chr1	5450744	T	G
chr1	5451043	T	C
chr1	5451292	G	T
chr1	5451977	T	C
chr1	5452273	G	A
chr1	5452438	A	G
chr1	5452534	C	T
chr1	5453015	C	A
chr1	5453022	G	T
chr1	5453030	C	A
chr1	5453121	T	A
chr1	5453473	T	C
chr1	5453644	C	T
chr1	5453689	C	G
chr1	5453984	T	A
chr1	5454283	C	G
chr1	5454593	C	A
chr1	5454605	C	G
chr1	5454762	G	C
chr1	5454834	T	C
chr1	5454997	T	G
chr1	5455224	T	C
chr1	5455252	C	A
chr1	5455410	G	T
chr1	5455417	G	T
chr1	5455873	C	A
chr1	5455875	G	T
chr1	5455901	T	C
chr1	5456667	G	A
chr1	5456672	T	C
chr1	5456972	A	T
chr1	5457023	A	T
chr1	5457181	G	A
chr1	5457293	G	A
chr1	5457355	T	C
chr1	5457374	T	C
chr1	5457546	T	A
chr1	5457580	A	T
chr1	5457582	T	A
chr1	5457656	A	C
chr1	5457677	T	G
chr1	5457701	G	T
chr1	5457811	C	G
chr1	5457986	C	T
chr1	5457992	C	T
chr1	5458005	A	C
chr1	5458026	A	G
chr1	5458119	A	G
chr1	5458366	A	G
chr1	5458491	G	C
chr1	5458523	C	T
chr1	5458564	T	G
chr1	5458586	T	G
chr1	5458656	G	A
chr1	5458769	G	T
chr1	5458910	C	A
chr1	5458949	C	T
chr1	5459026	C	T
chr1	5459140	T	A
chr1	5459182	A	T
chr1	5459348	G	A
chr1	5459374	A	T
chr1	5459391	G	A
chr1	5459411	G	A
chr1	5459433	C	A
chr1	5459440	C	A
chr1	5459468	A	G
chr1	5459472	C	T
chr1	5459478	T	C
chr1	5459567	C	T
chr1	5459621	C	T
chr1	5459633	T	A
chr1	5459690	C	T
chr1	5459701	G	T
chr1	5459712	T	G
chr1	5459713	T	A
chr1	5459723	T	C
chr1	5459741	G	T
chr1	5459965	A	G
chr1	5460010	T	C
chr1	5460096	T	C
chr1	5460114	C	A
chr1	5460153	A	C
chr1	5460258	C	G
chr1	5460284	T	C
chr1	5460345	A	C
chr1	5460358	A	G
chr1	5460402	C	T
chr1	5460784	A	G
chr1	5460844	T	C
chr1	5461236	T	G
chr1	5461447	G	C
chr1	5461481	C	G
chr1	5461494	T	A
chr1	5461507	T	A
chr1	5461516	G	T
chr1	5461553	A	C
chr1	5461571	A	C
chr1	5461624	T	A
chr1	5461844	G	A
chr1	5461906	C	A
chr1	5461933	T	G
chr1	5462096	G	A
chr1	5462160	T	G
chr1	5462266	T	A
chr1	5462283	A	G
chr1	5462336	C	G
chr1	5462440	T	C
chr1	5462458	A	G
chr1	5462461	C	A
chr1	5462462	A	T
chr1	5462473	C	A
chr1	5462536	G	A
chr1	5462626	G	A
chr1	5462635	T	A
chr1	5462778	G	A
chr1	5462782	A	G
chr1	5462782	A	C
chr1	5462833	C	G
chr1	5462860	G	A
chr1	5462863	G	T
chr1	5462866	C	A
chr1	5462872	A	G
chr1	5463088	C	T
chr1	5463117	G	T
chr1	5463298	C	T
chr1	5463459	A	G
chr1	5463475	A	C
chr1	5463530	C	A
chr1	5463619	T	A
chr1	5464028	C	G
chr1	5464368	T	G
chr1	5464400	A	G
chr1	5464405	G	C
chr1	5464460	T	G
chr1	5464470	T	C
chr1	5464538	T	A
chr1	5464610	G	A
chr1	5464783	G	A
chr1	5464828	G	A
chr1	5464885	A	G
chr1	5464941	A	G
chr1	5465003	A	T
chr1	5465068	A	T
chr1	5465101	T	C
chr1	5465113	T	A
chr1	5465131	C	G
chr1	5465242	C	T
chr1	5465261	T	A
chr1	5465315	C	T
chr1	5465405	C	T
chr1	5465445	T	C
chr1	5465645	G	A
chr1	5465733	G	T
chr1	5465770	T	G
chr1	5465796	G	A
chr1	5465866	A	C
chr1	5467209	T	A
chr1	5468316	A	T
chr1	5468472	G	C
chr1	5468764	T	A
chr1	5468768	C	A
chr1	5468910	A	G
chr1	5469199	A	T
chr1	5469274	G	T
chr1	5469411	C	T
chr1	5469687	G	C
chr1	5469834	A	T
chr1	5469994	C	A
chr1	5470018	C	T
chr1	5470447	A	T
chr1	5471083	G	A
chr1	5471495	G	T
chr1	5471530	A	C
chr1	5471822	C	G
chr1	5472311	T	C
chr1	5473133	G	T
chr1	5473178	T	A
chr1	5473179	T	A
chr1	5473184	A	G
chr1	5473236	T	A
chr1	5473592	C	G
chr1	5474002	G	A
chr1	5474050	T	C
chr1	5474078	T	A
chr1	5474305	A	C
chr1	5478425	A	C
chr1	5479290	T	A
chr1	5479509	G	C
chr1	5479851	G	A
chr1	5480264	G	A
chr1	5480273	G	A
chr1	5480306	A	G
chr1	5480375	G	C
chr1	5480581	A	T
chr1	5480594	C	A
chr1	5480600	T	C
chr1	5480667	A	G
chr1	5481126	T	C
chr1	5481134	A	C
chr1	5481137	G	T
chr1	5481989	T	G
chr1	5482762	T	C
chr1	5483131	G	T
chr1	5483312	G	T
chr1	5484572	G	T
chr1	5484582	C	T
chr1	5485102	A	G
chr1	5485497	C	A
chr1	5485783	A	G
chr1	5485862	A	C
chr1	5486048	C	T
chr1	5486436	T	G
chr1	5487901	T	C
chr1	5488057	C	T
chr1	5488918	A	G
chr1	5490544	C	A
chr1	5491953	A	T
chr1	5492035	G	A
chr1	5493341	C	T
chr1	5494491	C	T
chr1	5494826	A	T
chr1	5495189	G	A
chr1	5495728	G	A
chr1	5496291	G	A
chr1	5496984	T	A
chr1	5497323	A	T
chr1	5497990	A	G
chr1	5498375	T	C
chr1	5499732	T	C
chr1	5502112	T	C
chr1	5502144	T	G
chr1	5502869	G	A
chr1	5504489	C	A
chr1	5504620	G	A
chr1	5505099	T	C
chr1	5505228	A	G
chr1	5505786	A	G
chr1	5506421	C	T
chr1	5506545	T	G
chr1	5506795	C	A
chr1	5506923	A	G
chr1	5507056	C	A
chr1	5507119	C	T
chr1	5507121	A	G
chr1	5507163	A	G
chr1	5507389	G	A
chr1	5507390	T	A
chr1	5507391	G	C
chr1	5507393	T	A
chr1	5507600	A	T
chr1	5507639	A	C
chr1	5507794	T	A
chr1	5508080	C	T
chr1	5508253	C	T
chr1	5508567	T	C
chr1	5508718	A	T
chr1	5508721	C	A
chr1	5508751	A	C
chr1	5509546	C	A
chr1	5510088	T	C
chr1	5513582	T	G
chr1	5515569	T	C
chr1	5515821	A	T
chr1	5518040	C	A
chr1	5519786	T	G
chr1	5520356	G	T
chr1	5521110	A	T
chr1	5522028	T	G
chr1	5522235	C	T
chr1	5522421	C	A
chr1	5523865	A	C
chr1	5527968	C	T
chr1	5528733	C	A
chr1	5528738	T	A
chr1	5530664	A	C
chr1	5532271	T	C
chr1	5535375	T	G
chr1	5535691	T	C
chr1	5539494	C	G
chr1	5539499	G	C
chr1	5540601	C	G
chr1	5540659	T	G
chr1	5541131	T	C
chr1	5542280	C	T
chr1	5542780	G	A
chr1	5542962	T	A
chr1	5543228	T	C
chr1	5543755	G	C
chr1	5543779	A	G
chr1	5543973	G	A
chr1	5544108	C	T
chr1	5546268	G	A
chr1	5546439	T	C
chr1	5546583	A	C
chr1	5546809	C	T
chr1	5546817	T	C
chr1	5546843	G	T
chr1	5546844	T	A
chr1	5546845	G	A
chr1	5547094	A	C
chr1	5547106	T	C
chr1	5548391	T	G
chr1	5549270	C	G
chr1	5555793	T	C
chr1	5556778	C	A
chr1	5560470	A	T
chr1	5562099	T	C
chr1	5562102	T	G
chr1	5562195	C	T
chr1	5562273	T	C
chr1	5562281	A	T
chr1	5562352	T	G
chr1	5562435	T	G
chr1	5562657	C	T
chr1	5562668	C	G
chr1	5564696	G	A
chr1	5565120	T	C
chr1	5565275	T	A
chr1	5566444	G	A
chr1	5566544	C	A
chr1	5566934	C	T
chr1	5568049	G	A
chr1	5568171	C	A
chr1	5568511	C	T
chr1	5569402	T	G
chr1	5569430	C	T
chr1	5569520	G	C
chr1	5570373	T	C
chr1	5570442	A	C
chr1	5570494	T	C
chr1	5570668	A	T
chr1	5572098	G	C
chr1	5572135	C	T
chr1	5574105	A	G
chr1	5574120	A	G
chr1	5574203	T	C
chr1	5576827	C	T
chr1	5577106	A	C
chr1	5577155	T	C
chr1	5578889	G	C
chr1	5579011	A	T
chr1	5588488	G	A
chr1	5592880	C	G
chr1	5593226	C	T
chr1	5593292	A	G
chr1	5594754	A	G
chr1	5594834	A	G
chr1	5594842	C	T
chr1	5594847	A	T
chr1	5594892	T	G
chr1	5594998	A	G
chr1	5595014	T	A
chr1	5595050	T	C
chr1	5595051	C	T
chr1	5595203	C	A
chr1	5595204	T	G
chr1	5595254	G	A
chr1	5595279	A	T
chr1	5595319	G	A
chr1	5595349	T	C
chr1	5595443	T	A
chr1	5595518	A	T
chr1	5595565	G	A
chr1	5595676	A	T
chr1	5595812	G	T
chr1	5596011	T	C
chr1	5596015	C	G
chr1	5596158	T	C
chr1	5596311	T	G
chr1	5596466	G	T
chr1	5596584	A	T
chr1	5596618	C	A
chr1	5596717	T	C
chr1	5596824	A	C
chr1	5596835	T	C
chr1	5596908	T	A
chr1	5596938	C	T
chr1	5597472	T	G
chr1	5597502	A	C
chr1	5597504	T	G
chr1	5597541	C	T
chr1	5597605	A	T
chr1	5597630	C	T
chr1	5597665	A	G
chr1	5597683	C	A
chr1	5597687	C	T
chr1	5597706	G	A
chr1	5597734	C	A
chr1	5597736	T	G
chr1	5597760	A	T
chr1	5597787	C	T
chr1	5597790	C	T
chr1	5597851	T	G
chr1	5597883	G	A
chr1	5597901	C	T
chr1	5597922	T	A
chr1	5597952	G	A
chr1	5597982	C	A
chr1	5597988	A	G
chr1	5599283	T	A
chr1	5599853	C	T
chr1	5600214	A	T
chr1	5600413	A	G
chr1	5600479	T	G
chr1	5600659	G	A
chr1	5600862	A	G
chr1	5601484	T	A
chr1	5601486	A	T
chr1	5601540	A	T
chr1	5601629	A	G
chr1	5601763	C	T
chr1	5601771	A	G
chr1	5601956	A	G
chr1	5601961	A	G
chr1	5601963	G	A
chr1	5601999	C	T
chr1	5602042	T	A
chr1	5602184	C	A
chr1	5602451	T	C
chr1	5602452	T	C
chr1	5604133	C	A
chr1	5604166	G	C
chr1	5604815	A	T
chr1	5605341	C	A
chr1	5607421	T	A
chr1	5607490	G	A
chr1	5607785	A	C
chr1	5607851	T	A
chr1	5607894	A	G
chr1	5608559	G	C
chr1	5608622	C	A
chr1	5608988	T	C
chr1	5609726	G	A
chr1	5610283	G	T
chr1	5610307	C	A
chr1	5610511	A	C
chr1	5610710	G	C
chr1	5611106	G	C
chr1	5611313	T	C
chr1	5611387	T	A
chr1	5611653	G	T
chr1	5611655	A	G
chr1	5611662	G	A
chr1	5611674	C	G
chr1	5611696	T	G
chr1	5611704	G	A
chr1	5611717	A	T
chr1	5611767	T	G
chr1	5611872	A	G
chr1	5611900	G	T
chr1	5612000	C	A
chr1	5612028	T	G
chr1	5612286	A	T
chr1	5613460	G	C
chr1	5613557	A	C
chr1	5613665	T	G
chr1	5613997	G	C
chr1	5616158	A	G
chr1	5626281	C	A
chr1	5626425	G	A
chr1	5626971	A	T
chr1	5627619	C	A
chr1	5637327	A	C
chr1	5638779	C	T
chr1	5638876	A	G
chr1	5639760	T	C
chr1	5640774	C	A
chr1	5641450	A	G
chr1	5641972	C	A
chr1	5642007	A	T
chr1	5642032	A	G
chr1	5642080	A	T
chr1	5642101	T	C
chr1	5642141	A	G
chr1	5642198	A	T
chr1	5642216	G	A
chr1	5642243	A	C
chr1	5642267	G	T
chr1	5642404	A	T
chr1	5642408	C	T
chr1	5642451	A	C
chr1	5642483	C	A
chr1	5642685	T	C
chr1	5643151	T	A
chr1	5643755	T	C
chr1	5645658	G	T
chr1	5645709	T	A
chr1	5646065	A	G
chr1	5646136	T	C
chr1	5646175	C	G
chr1	5646499	A	G
chr1	5646525	T	C
chr1	5646560	C	T
chr1	5646575	T	C
chr1	5646799	T	G
chr1	5646864	T	C
chr1	5646974	C	T
chr1	5646989	T	C
chr1	5647005	T	G
chr1	5647501	C	A
chr1	5647731	G	C
chr1	5647747	G	A
chr1	5649599	C	A
chr1	5651476	A	C
chr1	5651842	A	G
chr1	5651917	C	T
chr1	5652019	A	C
chr1	5652020	T	A
chr1	5652241	A	G
chr1	5652895	A	G
chr1	5653024	G	A
chr1	5653025	A	T
chr1	5653064	T	G
chr1	5653134	G	T
chr1	5653191	A	T
chr1	5653239	T	A
chr1	5653261	A	T
chr1	5653262	A	G
chr1	5653489	G	T
chr1	5653554	G	T
chr1	5653665	A	T
chr1	5653686	G	C
chr1	5653687	G	T
chr1	5653900	T	C
chr1	5653918	A	T
chr1	5654039	A	T
chr1	5654051	T	C
chr1	5654066	A	T
chr1	5654087	C	G
chr1	5654176	A	T
chr1	5654285	G	C
chr1	5654318	G	A
chr1	5654326	C	A
chr1	5654367	A	C
chr1	5654428	C	A
chr1	5654429	G	A
chr1	5654430	C	T
chr1	5654536	A	G
chr1	5654567	G	A
chr1	5654624	T	C
chr1	5654642	C	A
chr1	5654826	T	G
chr1	5654892	A	T
chr1	5654931	T	C
chr1	5654956	C	T
chr1	5654961	A	T
chr1	5655042	T	G
chr1	5655062	C	T
chr1	5655081	C	G
chr1	5655082	A	G
chr1	5655088	G	A
chr1	5655130	C	G
chr1	5655146	T	G
chr1	5655155	C	A
chr1	5655158	A	G
chr1	5655192	A	C
chr1	5655205	A	C
chr1	5655229	G	C
chr1	5655276	G	A
chr1	5655280	A	C
chr1	5655280	A	T
chr1	5655317	A	C
chr1	5655330	G	A
chr1	5655335	C	T
chr1	5655375	A	G
chr1	5655383	T	G
chr1	5655402	C	T
chr1	5655492	G	A
chr1	5655545	A	C
chr1	5655763	A	C
chr1	5655766	A	G
chr1	5655767	C	T
chr1	5655793	T	A
chr1	5655818	A	T
chr1	5655823	G	A
chr1	5655960	G	T
chr1	5655979	T	A
chr1	5655996	A	C
chr1	5656014	T	C
chr1	5656406	T	C
chr1	5656623	A	G
chr1	5656646	G	A
chr1	5656672	A	T
chr1	5656730	A	G
chr1	5656911	C	T
chr1	5656933	C	T
chr1	5656979	T	C
chr1	5657098	A	C
chr1	5657100	T	G
chr1	5657106	G	A
chr1	5657223	C	G
chr1	5657291	C	G
chr1	5657312	A	G
chr1	5657914	C	A
chr1	5659345	T	G
chr1	5659677	C	T
chr1	5659754	A	T
chr1	5659806	G	A
chr1	5659850	A	G
chr1	5659857	G	A
chr1	5659874	G	T
chr1	5660133	C	A
chr1	5660152	C	T
chr1	5660378	A	G
chr1	5660463	T	C
chr1	5660491	T	A
chr1	5660636	C	G
chr1	5660784	A	G
chr1	5660851	T	C
chr1	5661032	C	T
chr1	5661092	G	A
chr1	5661104	C	T
chr1	5661328	T	A
chr1	5661426	C	G
chr1	5661486	A	G
chr1	5661674	C	T
chr1	5661695	T	C
chr1	5661696	G	A
chr1	5661736	A	T
chr1	5661756	T	G
chr1	5662100	A	G
chr1	5662139	T	A
chr1	5662178	C	A
chr1	5662203	T	G
chr1	5662308	G	T
chr1	5662603	G	A
chr1	5662608	A	C
chr1	5662609	G	A
chr1	5662776	G	C
chr1	5662856	G	C
chr1	5662912	G	T
chr1	5662984	A	G
chr1	5662988	C	G
chr1	5662993	T	G
chr1	5663001	G	T
chr1	5663093	A	C
chr1	5663110	T	G
chr1	5663217	C	A
chr1	5663276	A	T
chr1	5663321	A	T
chr1	5663445	G	T
chr1	5663453	A	T
chr1	5663455	C	T
chr1	5663478	T	C
chr1	5663510	C	T
chr1	5663599	C	G
chr1	5663613	T	C
chr1	5663936	G	C
chr1	5664090	T	A
chr1	5664600	C	T
chr1	5664607	T	G
chr1	5664624	T	C
chr1	5664826	A	G
chr1	5664837	C	T
chr1	5664874	A	G
chr1	5664944	A	G
chr1	5665123	G	T
chr1	5665286	G	A
chr1	5665295	A	T
chr1	5665320	C	T
chr1	5665336	T	C
chr1	5665349	A	T
chr1	5665511	T	G
chr1	5665598	A	T
chr1	5665606	C	T
chr1	5665670	A	T
chr1	5665888	G	A
chr1	5665925	G	T
chr1	5666131	T	C
chr1	5666155	T	G
chr1	5666197	T	A
chr1	5666199	G	A
chr1	5666432	G	T
chr1	5666489	G	A
chr1	5666657	T	C
chr1	5666719	A	G
chr1	5666728	T	C
chr1	5666733	T	G
chr1	5666734	A	G
chr1	5666735	G	A
chr1	5666758	A	G
chr1	5666803	G	C
chr1	5666887	G	A
chr1	5666890	T	A
chr1	5666945	G	A
chr1	5666970	C	T
chr1	5667004	T	C
chr1	5667048	A	T
chr1	5667072	G	A
chr1	5667278	C	T
chr1	5667288	A	G
chr1	5667338	C	T
chr1	5667362	T	A
chr1	5667497	G	A
chr1	5667653	A	G
chr1	5667662	C	T
chr1	5667755	T	C
chr1	5667783	C	G
chr1	5667797	C	G
chr1	5667800	T	A
chr1	5667981	G	T
chr1	5668174	T	A
chr1	5668421	T	C
chr1	5668497	T	C
chr1	5668564	G	A
chr1	5668578	G	T
chr1	5668602	A	G
chr1	5668607	A	C
chr1	5668620	C	T
chr1	5668636	T	C
chr1	5668680	C	G
chr1	5668685	C	T
chr1	5668686	C	G
chr1	5668738	A	T
chr1	5668787	C	T
chr1	5668981	T	C
chr1	5669090	T	A
chr1	5669101	A	C
chr1	5669155	G	A
chr1	5669201	A	C
chr1	5669263	T	C
chr1	5669282	A	T
chr1	5669333	C	G
chr1	5669470	T	C
chr1	5669582	G	A
chr1	5669621	T	C
chr1	5669878	T	C
chr1	5669973	T	C
chr1	5669983	T	G
chr1	5669985	C	T
chr1	5670376	C	T
chr1	5670386	G	A
chr1	5670415	G	A
chr1	5670416	A	G
chr1	5670524	T	A
chr1	5670531	T	G
chr1	5670592	T	C
chr1	5670679	C	T
chr1	5670684	G	T
chr1	5670848	T	C
chr1	5670852	G	A
chr1	5671019	A	T
chr1	5671029	C	G
chr1	5671079	A	T
chr1	5671092	A	G
chr1	5671350	C	T
chr1	5671355	A	G
chr1	5671469	G	A
chr1	5671547	T	C
chr1	5671606	C	T
chr1	5671633	T	A
chr1	5671685	A	G
chr1	5671785	A	G
chr1	5671807	A	G
chr1	5671813	C	T
chr1	5671814	A	G
chr1	5671829	A	G
chr1	5671830	T	G
chr1	5671900	A	G
chr1	5672520	G	A
chr1	5672854	T	C
chr1	5672870	A	G
chr1	5672997	C	A
chr1	5673069	T	A
chr1	5673151	A	T
chr1	5673157	A	T
chr1	5673206	G	T
chr1	5673219	T	G
chr1	5673323	C	G
chr1	5673479	C	T
chr1	5673581	G	T
chr1	5673634	C	A
chr1	5673659	G	A
chr1	5673750	T	A
chr1	5673780	T	C
chr1	5673890	G	A
chr1	5673893	G	T
chr1	5673912	A	T
chr1	5673940	G	C
chr1	5673951	G	A
chr1	5673975	T	G
chr1	5673977	C	T
chr1	5674030	C	A
chr1	5674142	T	A
chr1	5674328	G	A
chr1	5674336	T	A
chr1	5674434	A	C
chr1	5674439	G	A
chr1	5674532	A	T
chr1	5674864	G	A
chr1	5674898	T	C
chr1	5674993	T	A
chr1	5675033	T	C
chr1	5675067	C	G
chr1	5675068	A	T
chr1	5675088	C	A
chr1	5675102	G	C
chr1	5675138	G	A
chr1	5675197	G	A
chr1	5675204	A	T
chr1	5675210	A	G
chr1	5675465	A	C
chr1	5675482	A	G
chr1	5675542	A	T
chr1	5675568	A	G
chr1	5675569	A	G
chr1	5675570	A	G
chr1	5675588	T	A
chr1	5675790	T	C
chr1	5675808	A	T
chr1	5675998	C	T
chr1	5676084	T	G
chr1	5676108	C	T
chr1	5676123	C	T
chr1	5676156	T	C
chr1	5676173	T	A
chr1	5676194	T	G
chr1	5676227	T	A
chr1	5676275	T	C
chr1	5676344	T	G
chr1	5676369	T	C
chr1	5676386	C	A
chr1	5676551	T	C
chr1	5676566	G	T
chr1	5676567	G	A
chr1	5676624	T	A
chr1	5676714	C	T
chr1	5676733	A	T
chr1	5676758	T	A
chr1	5676761	T	C
chr1	5676778	A	C
chr1	5676927	G	T
chr1	5676939	T	A
chr1	5677125	C	A
chr1	5677217	G	A
chr1	5677273	C	T
chr1	5677646	G	A
chr1	5677679	T	C
chr1	5677800	A	G
chr1	5677813	T	C
chr1	5677836	A	T
chr1	5677884	C	T
chr1	5677910	T	C
chr1	5677955	A	T
chr1	5677956	C	A
chr1	5678033	C	T
chr1	5678051	C	A
chr1	5678082	G	A
chr1	5678120	A	G
chr1	5678215	A	G
chr1	5678217	C	T
chr1	5681896	T	A
chr1	5682986	G	A
chr1	5683255	C	G
chr1	5683422	A	T
chr1	5683649	C	A
chr1	5684025	T	C
chr1	5684139	C	T
chr1	5684897	A	G
chr1	5685237	T	C
chr1	5685789	G	A
chr1	5685864	T	G
chr1	5686395	T	C
chr1	5688419	A	G
chr1	5689169	A	G
chr1	5689980	A	T
chr1	5691189	T	G
chr1	5691867	G	A
chr1	5692135	C	T
chr1	5692149	C	T
chr1	5692244	C	T
chr1	5692455	G	C
chr1	5692489	A	G
chr1	5692560	C	A
chr1	5692611	A	G
chr1	5692638	G	A
chr1	5692854	A	G
chr1	5692946	A	C
chr1	5692951	T	C
chr1	5692967	A	G
chr1	5692998	T	C
chr1	5693161	A	T
chr1	5693633	A	G
chr1	5693877	A	G
chr1	5694317	G	A
chr1	5694449	G	T
chr1	5694502	A	G
chr1	5694669	C	T
chr1	5694823	G	A
chr1	5695314	A	G
chr1	5695338	A	T
chr1	5695466	G	A
chr1	5696030	T	C
chr1	5696034	A	G
chr1	5696098	A	G
chr1	5696129	A	G
chr1	5696297	A	G
chr1	5696396	T	C
chr1	5696478	A	G
chr1	5696595	T	C
chr1	5696759	T	C
chr1	5697044	A	C
chr1	5697854	C	T
chr1	5698746	T	C
chr1	5702088	C	A
chr1	5702370	G	C
chr1	5703806	A	T
chr1	5705102	G	A
chr1	5705868	T	C
chr1	5705905	T	C
chr1	5706102	T	C
chr1	5706583	G	A
chr1	5711767	T	C
chr1	5712082	C	G
chr1	5712224	G	T
chr1	5712563	C	T
chr1	5713769	A	G
chr1	5714148	G	A
chr1	5716134	T	C
chr1	5716534	C	T
chr1	5717342	C	T
chr1	5721152	A	C
chr1	5722421	T	C
chr1	5723369	T	C
chr1	5724627	T	C
chr1	5726276	A	C
chr1	5726367	C	T
chr1	5727385	G	A
chr1	5728635	C	T
chr1	5729304	A	G
chr1	5731137	A	C
chr1	5731350	C	T
chr1	5732040	A	G
chr1	5732465	A	T
chr1	5732744	C	T
chr1	5732750	C	T
chr1	5732756	C	A
chr1	5732758	C	T
chr1	5733227	A	T
chr1	5734736	T	G
chr1	5737538	A	T
chr1	5738378	G	A
chr1	5738944	A	T
chr1	5739456	A	T
chr1	5742739	C	T
chr1	5743853	A	G
chr1	5743921	A	G
chr1	5744215	T	A
chr1	5744218	C	G
chr1	5744436	G	A
chr1	5744452	C	T
chr1	5744583	A	G
chr1	5744619	A	T
chr1	5744719	A	T
chr1	5744775	A	T
chr1	5745231	G	T
chr1	5745249	A	T
chr1	5745525	A	C
chr1	5746242	A	T
chr1	5746930	T	C
chr1	5747240	C	T
chr1	5747617	T	G
chr1	5747944	G	A
chr1	5748017	T	C
chr1	5748052	C	T
chr1	5748402	T	C
chr1	5749159	C	A
chr1	5749809	C	T
chr1	5750259	C	T
chr1	5750405	C	T
chr1	5750500	A	C
chr1	5750885	G	A
chr1	5750916	C	G
chr1	5750989	T	C
chr1	5751104	C	A
chr1	5751139	C	A
chr1	5751291	T	C
chr1	5751306	A	G
chr1	5751725	A	C
chr1	5752047	A	G
chr1	5753039	T	G
chr1	5753583	C	G
chr1	5753618	C	T
chr1	5753816	G	A
chr1	5753838	C	A
chr1	5753902	G	A
chr1	5753933	G	A
chr1	5755087	G	A
chr1	5755581	T	A
chr1	5755662	C	T
chr1	5755992	A	T
chr1	5755999	T	G
chr1	5758751	A	T
chr1	5759008	C	A
chr1	5760340	A	C
chr1	5760691	T	A
chr1	5762770	T	C
chr1	5762849	C	A
chr1	5763138	C	T
chr1	5763541	A	C
chr1	5764127	T	A
chr1	5764209	C	G
chr1	5764235	T	C
chr1	5764579	C	T
chr1	5764909	G	C
chr1	5765254	C	T
chr1	5765510	C	G
chr1	5766115	G	T
chr1	5766145	G	T
chr1	5768336	G	C
chr1	5768811	A	G
chr1	5768840	C	T
chr1	5772482	T	G
chr1	5772627	A	T
chr1	5772656	C	T
chr1	5773105	T	C
chr1	5773363	T	A
chr1	5773843	T	A
chr1	5776349	C	G
chr1	5782267	T	C
chr1	5782352	T	A
chr1	5782649	A	T
chr1	5784113	C	T
chr1	5784446	G	C
chr1	5784942	G	A
chr1	5785250	T	A
chr1	5786383	A	T
chr1	5788428	A	T
chr1	5788815	A	T
chr1	5788855	A	T
chr1	5789314	A	G
chr1	5790007	T	C
chr1	5790915	T	C
chr1	5790921	C	T
chr1	5791543	C	G
chr1	5792979	G	A
chr1	5793001	C	T
chr1	5795174	G	A
chr1	5795849	C	A
chr1	5796373	A	C
chr1	5796706	T	G
chr1	5797664	T	G
chr1	5797885	A	C
chr1	5798722	G	A
chr1	5799535	G	A
chr1	5803149	C	T
chr1	5804781	G	A
chr1	5806074	A	T
chr1	5806269	G	C
chr1	5806435	T	A
chr1	5806452	T	C
chr1	5806784	T	A
chr1	5807457	A	G
chr1	5808914	G	A
chr1	5809522	C	A
chr1	5811920	A	T
chr1	5812084	G	C
chr1	5812320	T	A
chr1	5812325	A	T
chr1	5812732	G	C
chr1	5812854	A	G
chr1	5813067	G	C
chr1	5814149	A	G
chr1	5815283	A	C
chr1	5815321	C	T
chr1	5815494	G	A
chr1	5815800	G	T
chr1	5815881	T	C
chr1	5818410	A	C
chr1	5820915	A	G
chr1	5821451	A	T
chr1	5821452	A	G
chr1	5821947	T	C
chr1	5822362	A	G
chr1	5822363	T	G
chr1	5823605	T	A
chr1	5824208	C	G
chr1	5825314	T	C
chr1	5825854	T	C
chr1	5826231	A	T
chr1	5826410	A	G
chr1	5828152	G	A
chr1	5829830	T	A
chr1	5830946	C	T
chr1	5832720	A	G
chr1	5833087	T	C
chr1	5834047	A	G
chr1	5834307	A	G
chr1	5834726	T	C
chr1	5836957	A	G
chr1	5837428	A	T
chr1	5837495	A	G
chr1	5837496	A	G
chr1	5837737	C	G
chr1	5838858	C	T
chr1	5840234	A	T
chr1	5840961	C	G
chr1	5841117	T	A
chr1	5841183	A	G
chr1	5841867	G	C
chr1	5841871	T	A
chr1	5841966	T	C
chr1	5842134	A	G
chr1	5843565	C	T
chr1	5843810	A	G
chr1	5843817	C	T
chr1	5843994	A	C
chr1	5844019	A	T
chr1	5844538	T	C
chr1	5844563	T	A
chr1	5845046	T	C
chr1	5846326	T	A
chr1	5846817	A	G
chr1	5848946	G	C
chr1	5849436	C	T
chr1	5849943	T	C
chr1	5851211	G	T
chr1	5851965	T	C
chr1	5852334	C	T
chr1	5853037	G	T
chr1	5853070	A	C
chr1	5853221	T	G
chr1	5853254	T	C
chr1	5853601	C	A
chr1	5853703	T	A
chr1	5853704	T	C
chr1	5853744	G	A
chr1	5853747	C	T
chr1	5853763	G	A
chr1	5853786	C	T
chr1	5853796	G	T
chr1	5853889	A	C
chr1	5853895	T	A
chr1	5854058	C	A
chr1	5854151	A	G
chr1	5854281	G	T
chr1	5854338	G	A
chr1	5854446	A	G
chr1	5854542	G	T
chr1	5854562	T	A
chr1	5854591	T	A
chr1	5854592	T	C
chr1	5854593	C	G
chr1	5854605	A	T
chr1	5854679	A	T
chr1	5854706	A	G
chr1	5854726	T	A
chr1	5854761	T	G
chr1	5854841	G	T
chr1	5854854	A	C
chr1	5854876	T	C
chr1	5854880	G	A
chr1	5855071	C	T
chr1	5855185	C	T
chr1	5855333	A	G
chr1	5855338	G	T
chr1	5855352	A	C
chr1	5855382	G	A
chr1	5855468	A	C
chr1	5855498	G	T
chr1	5855516	A	G
chr1	5855559	A	T
chr1	5855577	T	C
chr1	5855625	A	C
chr1	5855627	C	T
chr1	5855631	C	T
chr1	5855633	A	G
chr1	5855676	G	C
chr1	5855805	G	A
chr1	5858134	A	C
chr1	5859075	A	T
chr1	5859389	A	C
chr1	5860202	T	C
chr1	5860262	A	T
chr1	5861504	A	C
chr1	5862206	C	A
chr1	5862583	T	G
chr1	5862593	C	T
chr1	5862596	A	G
chr1	5862787	T	G
chr1	5862914	T	G
chr1	5863566	T	C
chr1	5863596	T	G
chr1	5863846	T	G
chr1	5863921	C	T
chr1	5863952	T	C
chr1	5863968	A	T
chr1	5864002	A	T
chr1	5864024	A	G
chr1	5864086	C	T
chr1	5864105	T	A
chr1	5864477	A	G
chr1	5864607	T	A
chr1	5864670	G	A
chr1	5864950	A	C
chr1	5864977	A	C
chr1	5865584	A	C
chr1	5865758	C	T
chr1	5865936	C	T
chr1	5865952	A	C
chr1	5865968	T	A
chr1	5866221	G	C
chr1	5866298	G	A
chr1	5866321	T	C
chr1	5866458	T	A
chr1	5866535	C	T
chr1	5866537	G	T
chr1	5866586	C	G
chr1	5866723	C	T
chr1	5866787	A	G
chr1	5866810	A	G
chr1	5866978	A	G
chr1	5867021	G	T
chr1	5867041	G	A
chr1	5867044	C	T
chr1	5867082	T	C
chr1	5867114	A	G
chr1	5867132	G	A
chr1	5867149	C	T
chr1	5867170	C	T
chr1	5867205	T	G
chr1	5867222	C	A
chr1	5867240	C	T
chr1	5867246	A	G
chr1	5867248	T	A
chr1	5867318	A	G
chr1	5867359	C	G
chr1	5867360	C	T
chr1	5867381	G	A
chr1	5867387	T	C
chr1	5867406	C	A
chr1	5867428	G	T
chr1	5867448	G	C
chr1	5867491	G	A
chr1	5867550	A	T
chr1	5867661	C	T
chr1	5867662	C	G
chr1	5867800	C	A
chr1	5867832	C	T
chr1	5867968	C	G
chr1	5868029	C	T
chr1	5868085	A	T
chr1	5868247	T	A
chr1	5868292	G	C
chr1	5868304	G	A
chr1	5868352	T	G
chr1	5868374	C	T
chr1	5868499	G	A
chr1	5868515	C	G
chr1	5868590	T	A
chr1	5868620	T	C
chr1	5868714	A	C
chr1	5868729	T	G
chr1	5868774	T	A
chr1	5868818	A	T
chr1	5868828	G	A
chr1	5868850	T	G
chr1	5868865	A	G
chr1	5869069	T	C
chr1	5869077	G	A
chr1	5869080	A	T
chr1	5869081	T	C
chr1	5869111	A	G
chr1	5869188	T	C
chr1	5869203	A	C
chr1	5869411	C	T
chr1	5869439	T	C
chr1	5869711	A	T
chr1	5869766	G	A
chr1	5869785	T	A
chr1	5869875	G	A
chr1	5869978	T	C
chr1	5870047	T	C
chr1	5870140	C	T
chr1	5870174	C	G
chr1	5870217	A	T
chr1	5870229	G	A
chr1	5870246	T	G
chr1	5870306	C	G
chr1	5870370	G	A
chr1	5870412	G	A
chr1	5870476	A	G
chr1	5870512	C	T
chr1	5870525	C	G
chr1	5870550	C	T
chr1	5870553	T	C
chr1	5870911	C	A
chr1	5871213	T	G
chr1	5871419	A	T
chr1	5871627	T	C
chr1	5871927	A	C
chr1	5872559	C	G
chr1	5873791	G	T
chr1	5874436	T	C
chr1	5874920	C	T
chr1	5875780	C	T
chr1	5875821	A	G
chr1	5875842	G	A
chr1	5875893	A	T
chr1	5875957	A	C
chr1	5876177	C	T
chr1	5876257	T	A
chr1	5876358	A	C
chr1	5876375	A	G
chr1	5876376	A	C
chr1	5876400	G	A
chr1	5876491	G	A
chr1	5876510	A	T
chr1	5876516	T	A
chr1	5876539	G	A
chr1	5876608	C	G
chr1	5876701	T	C
chr1	5876769	T	A
chr1	5876817	T	C
chr1	5876857	T	C
chr1	5876865	A	T
chr1	5876882	C	G
chr1	5876903	C	T
chr1	5876911	G	A
chr1	5877109	C	T
chr1	5877160	T	C
chr1	5877222	T	C
chr1	5877672	G	A
chr1	5877708	T	C
chr1	5878018	G	T
chr1	5878160	G	T
chr1	5878224	A	G
chr1	5878363	T	A
chr1	5878379	C	T
chr1	5878382	T	G
chr1	5878439	A	G
chr1	5878479	A	G
chr1	5878621	C	T
chr1	5878636	A	G
chr1	5878738	T	A
chr1	5878802	A	G
chr1	5878820	G	C
chr1	5878860	T	C
chr1	5878895	G	C
chr1	5878918	A	G
chr1	5878992	T	C
chr1	5879109	C	A
chr1	5879204	A	G
chr1	5879329	C	T
chr1	5879703	T	C
chr1	5879962	G	A
chr1	5879966	G	C
chr1	5879972	C	G
chr1	5880001	C	T
chr1	5880158	T	C
chr1	5880244	G	A
chr1	5880781	A	C
chr1	5880999	T	C
chr1	5881476	G	C
chr1	5881960	G	A
chr1	5882055	A	G
chr1	5882376	A	G
chr1	5882416	C	T
chr1	5882876	G	C
chr1	5882892	T	G
chr1	5882909	T	G
chr1	5883199	C	T
chr1	5883272	T	C
chr1	5883293	T	A
chr1	5883347	T	G
chr1	5883423	G	A
chr1	5883475	A	C
chr1	5883487	A	T
chr1	5883515	G	A
chr1	5883534	G	C
chr1	5883737	C	A
chr1	5883785	A	G
chr1	5883875	A	G
chr1	5883877	A	G
chr1	5883898	T	C
chr1	5884057	A	T
chr1	5884059	A	G
chr1	5884198	T	A
chr1	5884228	T	C
chr1	5884239	T	A
chr1	5884408	G	A
chr1	5884412	T	C
chr1	5884448	A	G
chr1	5884698	C	G
chr1	5884889	T	A
chr1	5884994	G	T
chr1	5885000	T	C
chr1	5885039	A	T
chr1	5885691	G	A
chr1	5885805	A	G
chr1	5885844	T	G
chr1	5885863	T	A
chr1	5885979	A	G
chr1	5886070	T	G
chr1	5886075	T	C
chr1	5886082	G	A
chr1	5886126	C	A
chr1	5886225	A	G
chr1	5886441	T	G
chr1	5886501	C	T
chr1	5886513	T	A
chr1	5886517	G	A
chr1	5886537	T	C
chr1	5886594	A	T
chr1	5886618	T	C
chr1	5886906	T	C
chr1	5886969	T	C
chr1	5886971	G	A
chr1	5887001	T	C
chr1	5887029	T	C
chr1	5887035	C	T
chr1	5887057	C	G
chr1	5887112	A	G
chr1	5887168	G	T
chr1	5887720	G	T
chr1	5887727	G	T
chr1	5887798	T	G
chr1	5887896	T	C
chr1	5888046	T	G
chr1	5888506	T	A
chr1	5889208	A	G
chr1	5889875	G	A
chr1	5889916	A	C
chr1	5889950	T	C
chr1	5890211	A	G
chr1	5890645	C	T
chr1	5890711	C	A
chr1	5891225	T	C
chr1	5891815	C	T
chr1	5893006	A	G
chr1	5895822	T	G
chr1	5895906	G	A
chr1	5896468	C	A
chr1	5896750	A	C
chr1	5896882	C	A
chr1	5896967	C	T
chr1	5896980	T	C
chr1	5897076	T	C
chr1	5897083	A	G
chr1	5897135	A	T
chr1	5897249	A	G
chr1	5897273	C	T
chr1	5897275	T	C
chr1	5897460	C	T
chr1	5897467	C	A
chr1	5897476	C	T
chr1	5897539	A	G
chr1	5897572	C	G
chr1	5897652	C	T
chr1	5897663	T	C
chr1	5897729	T	G
chr1	5897752	G	A
chr1	5897822	G	T
chr1	5897831	G	C
chr1	5897847	T	G
chr1	5897884	G	C
chr1	5897911	A	G
chr1	5897939	A	T
chr1	5897975	G	C
chr1	5897977	A	T
chr1	5898119	C	G
chr1	5898135	T	C
chr1	5898145	G	A
chr1	5898198	G	C
chr1	5898199	G	T
chr1	5898204	G	C
chr1	5898236	A	C
chr1	5898291	T	C
chr1	5898298	T	C
chr1	5898333	G	A
chr1	5898466	G	A
chr1	5898469	G	C
chr1	5898502	C	A
chr1	5898517	T	A
chr1	5898521	G	A
chr1	5898523	A	C
chr1	5898541	G	T
chr1	5898553	T	C
chr1	5898568	G	A
chr1	5898586	A	G
chr1	5898627	T	C
chr1	5898683	A	G
chr1	5898762	T	G
chr1	5898786	T	C
chr1	5898797	T	G
chr1	5898826	G	C
chr1	5898839	T	G
chr1	5898854	G	C
chr1	5899915	G	C
chr1	5899942	G	A
chr1	5899958	T	C
chr1	5900005	C	T
chr1	5900006	C	T
chr1	5900064	T	A
chr1	5900065	G	A
chr1	5900096	T	A
chr1	5900153	T	C
chr1	5900219	G	A
chr1	5900228	T	C
chr1	5900270	G	A
chr1	5900275	T	C
chr1	5900289	T	G
chr1	5900330	C	T
chr1	5900363	T	A
chr1	5900382	G	A
chr1	5900403	T	A
chr1	5900449	T	G
chr1	5900486	T	C
chr1	5900578	T	C
chr1	5900589	C	T
chr1	5900612	G	T
chr1	5900688	A	G
chr1	5900689	A	T
chr1	5900749	T	C
chr1	5900757	T	G
chr1	5900917	A	T
chr1	5900918	A	C
chr1	5902276	G	A
chr1	5903647	C	T
chr1	5904570	A	T
chr1	5904802	T	C
chr1	5907052	T	A
chr1	5907585	A	T
chr1	5911079	T	A
chr1	5911694	A	T
chr1	5912076	C	T
chr1	5912525	C	G
chr1	5912602	G	A
chr1	5913083	C	T
chr1	5914170	T	C
chr1	5914179	A	G
chr1	5915425	T	G
chr1	5915843	G	A
chr1	5916537	C	T
chr1	5918198	A	C
chr1	5921853	C	T
chr1	5922465	T	G
chr1	5923300	G	A
chr1	5923364	T	C
chr1	5923547	G	T
chr1	5923661	G	C
chr1	5923784	C	T
chr1	5923821	T	A
chr1	5925007	G	T
chr1	5925062	G	A
chr1	5925389	G	T
chr1	5925513	T	G
chr1	5926172	G	C
chr1	5926412	T	A
chr1	5926852	T	C
chr1	5927262	C	G
chr1	5927442	G	T
chr1	5927494	A	G
chr1	5927630	G	A
chr1	5927643	T	C
chr1	5928071	T	A
chr1	5928217	G	T
chr1	5928543	G	A
chr1	5928749	T	G
chr1	5928803	T	C
chr1	5928914	A	T
chr1	5929724	T	A
chr1	5929970	C	T
chr1	5931366	G	A
chr1	5931375	T	A
chr1	5931501	C	T
chr1	5931749	A	G
chr1	5931771	A	T
chr1	5931804	T	A
chr1	5932024	A	T
chr1	5932026	A	T
chr1	5932528	C	A
chr1	5932827	G	A
chr1	5932894	A	G
chr1	5932905	C	T
chr1	5933722	T	A
chr1	5933747	A	T
chr1	5933832	C	T
chr1	5933864	T	C
chr1	5934186	C	T
chr1	5934846	G	A
chr1	5934953	A	C
chr1	5938876	G	C
chr1	5939422	A	C
chr1	5943178	G	T
chr1	5944404	G	C
chr1	5944639	T	G
chr1	5945284	G	A
chr1	5945546	G	C
chr1	5945940	T	C
chr1	5946094	G	A
chr1	5946320	C	A
chr1	5947600	G	A
chr1	5948729	G	C
chr1	5949972	T	C
chr1	5954869	C	T
chr1	5956670	T	G
chr1	5957690	C	A
chr1	5957709	G	T
chr1	5957929	T	G
chr1	5958157	C	A
chr1	5959950	T	C
chr1	5962268	A	T
chr1	5962729	T	C
chr1	5962889	C	T
chr1	5963494	A	T
chr1	5963590	T	C
chr1	5964015	A	T
chr1	5964057	G	T
chr1	5964098	G	A
chr1	5964254	A	G
chr1	5964309	A	G
chr1	5964816	C	T
chr1	5965002	G	A
chr1	5965433	T	C
chr1	5965472	A	G
chr1	5965479	G	A
chr1	5966990	T	C
chr1	5967269	G	T
chr1	5967760	A	G
chr1	5968153	C	T
chr1	5968289	A	G
chr1	5968512	T	A
chr1	5969562	G	C
chr1	5969759	T	G
chr1	5970697	T	C
chr1	5970818	T	C
chr1	5970844	T	C
chr1	5970885	A	G
chr1	5970893	T	A
chr1	5971207	T	C
chr1	5971247	C	A
chr1	5971283	T	A
chr1	5971327	C	T
chr1	5971469	G	A
chr1	5973412	T	A
chr1	5973692	T	A
chr1	5974262	A	C
chr1	5974898	C	T
chr1	5974901	C	T
chr1	5975753	C	T
chr1	5975896	G	A
chr1	5976672	G	A
chr1	5976924	A	T
chr1	5976965	T	C
chr1	5979099	A	G
chr1	5979374	A	G
chr1	5979385	G	A
chr1	5982393	C	T
chr1	5982609	G	C
chr1	5982615	C	A
chr1	5982618	G	T
chr1	5982622	T	A
chr1	5982666	G	T
chr1	5982680	G	T
chr1	5982803	A	G
chr1	5982925	T	C
chr1	5982927	A	T
chr1	5983015	T	G
chr1	5983023	C	T
chr1	5983033	G	T
chr1	5983139	C	G
chr1	5983366	G	A
chr1	5984817	T	C
chr1	5984926	A	G
chr1	5986966	C	G
chr1	5987058	A	T
chr1	5987163	T	C
chr1	5989837	T	G
chr1	5991994	A	G
chr1	5995188	T	A
chr1	5997888	G	A
chr1	5998319	T	A
chr1	5998856	A	T
chr1	5999650	A	G
chr1	6000509	T	C
chr1	6001460	T	C
chr1	6001545	T	C
chr1	6001598	C	T
chr1	6001732	A	C
chr1	6001737	T	A
chr1	6002091	C	G
chr1	6002468	A	G
chr1	6003071	G	C
chr1	6006468	A	C
chr1	6008459	T	G
chr1	6008488	C	T
chr1	6008739	T	A
chr1	6009619	G	A
chr1	6009680	T	C
chr1	6010367	C	A
chr1	6010660	A	G
chr1	6011212	C	T
chr1	6011320	T	C
chr1	6011555	G	A
chr1	6011632	T	C
chr1	6012117	A	G
chr1	6012119	A	G
chr1	6012135	G	A
chr1	6012443	C	T
chr1	6012474	T	C
chr1	6012484	A	T
chr1	6012824	C	T
chr1	6012950	G	T
chr1	6013057	C	T
chr1	6013092	A	T
chr1	6013093	T	C
chr1	6013553	C	A
chr1	6013616	A	G
chr1	6014565	G	A
chr1	6015010	T	A
chr1	6015934	T	G
chr1	6017009	A	G
chr1	6017454	A	G
chr1	6017801	A	T
chr1	6021970	C	T
chr1	6022477	C	G
chr1	6022482	A	T
chr1	6023301	T	G
chr1	6025388	A	G
chr1	6025673	G	T
chr1	6026276	T	C
chr1	6028703	G	A
chr1	6028723	T	A
chr1	6028744	C	T
chr1	6029131	T	C
chr1	6029193	G	C
chr1	6029845	C	G
chr1	6031015	A	G
chr1	6032540	C	A
chr1	6034085	A	T
chr1	6034463	T	C
chr1	6034610	T	C
chr1	6034733	G	C
chr1	6034755	C	G
chr1	6034804	T	G
chr1	6034806	G	T
chr1	6034859	A	G
chr1	6034913	G	A
chr1	6035414	A	G
chr1	6036233	T	A
chr1	6036535	A	C
chr1	6036536	C	T
chr1	6036879	C	T
chr1	6037159	A	G
chr1	6037546	G	T
chr1	6037916	T	C
chr1	6038189	C	A
chr1	6038711	C	G
chr1	6039818	A	C
chr1	6041421	C	T
chr1	6041792	A	G
chr1	6042166	A	G
chr1	6042386	G	A
chr1	6043252	G	C
chr1	6043631	C	T
chr1	6043888	G	A
chr1	6044251	G	T
chr1	6045018	A	T
chr1	6047390	T	G
chr1	6049349	A	C
chr1	6049805	G	C
chr1	6049999	T	C
chr1	6050399	G	A
chr1	6050464	T	C
chr1	6051258	T	C
chr1	6052185	A	C
chr1	6053479	T	C
chr1	6054059	G	A
chr1	6056864	T	A
chr1	6058451	T	A
chr1	6059360	C	A
chr1	6061846	C	A
chr1	6063725	A	C
chr1	6063946	C	T
chr1	6064218	A	G
chr1	6064822	G	T
chr1	6065051	T	G
chr1	6065056	C	A
chr1	6066071	C	G
chr1	6066207	G	A
chr1	6067199	T	C
chr1	6067348	G	A
chr1	6069028	T	G
chr1	6069179	T	A
chr1	6069180	T	C
chr1	6070299	C	T
chr1	6070538	G	A
chr1	6070569	A	G
chr1	6071708	T	C
chr1	6072143	C	T
chr1	6072655	C	T
chr1	6073138	A	G
chr1	6073378	A	G
chr1	6075529	T	A
chr1	6075610	T	C
chr1	6075704	T	C
chr1	6075782	G	C
chr1	6076045	A	G
chr1	6076061	C	A
chr1	6077318	C	G
chr1	6077459	C	T
chr1	6077699	C	A
chr1	6077781	G	C
chr1	6078288	A	G
chr1	6079573	T	C
chr1	6079879	T	C
chr1	6080989	C	T
chr1	6081825	A	C
chr1	6082186	T	G
chr1	6082907	A	T
chr1	6085121	A	G
chr1	6087849	A	G
chr1	6088339	A	T
chr1	6089330	C	T
chr1	6089572	G	A
chr1	6089648	A	G
chr1	6090247	T	C
chr1	6091088	C	T
chr1	6091096	C	G
chr1	6091152	A	G
chr1	6091573	G	A
chr1	6091589	G	T
chr1	6091648	T	A
chr1	6092141	A	G
chr1	6092566	A	G
chr1	6092823	C	T
chr1	6092868	T	C
chr1	6092980	G	T
chr1	6093096	T	A
chr1	6093275	G	T
chr1	6093397	A	T
chr1	6093401	G	T
chr1	6093524	A	G
chr1	6094290	A	T
chr1	6094618	A	T
chr1	6095071	A	G
chr1	6095662	A	G
chr1	6097462	G	A
chr1	6097465	A	G
chr1	6097910	T	C
chr1	6098404	G	T
chr1	6098564	G	A
chr1	6098581	G	A
chr1	6098582	T	G
chr1	6098589	C	A
chr1	6098679	A	T
chr1	6098681	A	C
chr1	6099146	G	C
chr1	6099827	C	A
chr1	6100558	A	G
chr1	6101102	C	T
chr1	6101135	T	G
chr1	6101143	T	A
chr1	6101801	T	C
chr1	6101947	T	A
chr1	6102444	T	C
chr1	6102472	T	C
chr1	6102713	G	A
chr1	6102869	T	C
chr1	6102937	G	C
chr1	6103222	T	C
chr1	6103225	G	A
chr1	6104191	A	G
chr1	6105011	G	A
chr1	6105480	A	T
chr1	6105902	T	A
chr1	6105922	C	A
chr1	6106053	G	T
chr1	6106090	T	A
chr1	6106418	A	T
chr1	6106570	G	C
chr1	6107016	G	C
chr1	6107227	T	C
chr1	6107240	T	C
chr1	6107323	G	C
chr1	6107330	A	G
chr1	6107390	A	G
chr1	6107419	A	G
chr1	6107444	G	A
chr1	6107447	A	T
chr1	6107468	C	G
chr1	6107495	G	C
chr1	6107516	A	C
chr1	6107517	A	T
chr1	6107530	G	A
chr1	6107546	T	C
chr1	6107563	G	A
chr1	6107789	G	A
chr1	6107807	A	T
chr1	6107841	T	C
chr1	6107850	G	A
chr1	6107897	A	G
chr1	6108134	T	C
chr1	6108155	G	T
chr1	6108158	C	T
chr1	6108176	A	G
chr1	6108183	T	A
chr1	6108188	T	C
chr1	6108202	A	G
chr1	6108219	C	G
chr1	6108259	T	A
chr1	6108266	C	T
chr1	6108279	T	C
chr1	6108359	C	T
chr1	6108366	A	G
chr1	6108407	A	G
chr1	6108507	A	G
chr1	6108536	G	A
chr1	6108617	T	C
chr1	6108621	C	T
chr1	6108623	T	G
chr1	6108654	C	T
chr1	6108731	C	A
chr1	6108789	G	C
chr1	6108860	G	C
chr1	6108971	T	C
chr1	6108995	G	T
chr1	6109115	C	A
chr1	6109145	T	A
chr1	6109149	G	T
chr1	6109223	A	G
chr1	6109380	T	C
chr1	6109385	T	C
chr1	6109460	T	A
chr1	6109466	T	A
chr1	6109505	A	T
chr1	6109521	G	A
chr1	6109555	T	C
chr1	6109561	C	T
chr1	6109621	A	G
chr1	6109626	T	G
chr1	6109654	G	C
chr1	6109655	G	A
chr1	6109751	A	G
chr1	6109909	A	G
chr1	6109915	G	C
chr1	6109936	G	C
chr1	6109970	G	A
chr1	6109993	G	T
chr1	6110016	A	T
chr1	6110035	G	T
chr1	6110080	T	G
chr1	6110083	C	G
chr1	6110304	C	T
chr1	6110377	T	G
chr1	6110383	G	A
chr1	6110400	A	G
chr1	6110406	T	C
chr1	6110468	A	C
chr1	6110469	G	T
chr1	6110474	G	A
chr1	6110543	T	A
chr1	6110546	G	A
chr1	6110680	G	A
chr1	6110700	G	A
chr1	6110760	A	G
chr1	6110791	C	T
chr1	6110834	T	A
chr1	6110841	T	C
chr1	6110842	T	A
chr1	6110953	G	A
chr1	6110976	A	C
chr1	6110991	G	T
chr1	6111040	A	T
chr1	6111045	A	C
chr1	6111179	G	A
chr1	6111234	C	A
chr1	6111257	A	T
chr1	6111278	A	C
chr1	6111374	T	G
chr1	6111376	T	A
chr1	6111419	A	G
chr1	6111461	T	C
chr1	6111531	C	T
chr1	6111687	G	A
chr1	6111713	A	G
chr1	6111767	G	A
chr1	6111825	T	C
chr1	6111874	C	T
chr1	6111875	G	A
chr1	6111934	C	A
chr1	6111972	T	C
chr1	6112031	A	G
chr1	6112060	C	T
chr1	6112068	T	A
chr1	6112069	C	A
chr1	6112115	T	C
chr1	6112120	C	T
chr1	6112162	G	A
chr1	6112193	T	C
chr1	6112201	C	A
chr1	6112202	C	G
chr1	6112232	G	T
chr1	6112269	A	T
chr1	6112277	G	A
chr1	6112330	A	G
chr1	6112397	A	T
chr1	6112404	T	C
chr1	6112445	C	T
chr1	6112588	G	C
chr1	6112643	C	T
chr1	6112670	G	T
chr1	6112698	T	C
chr1	6112741	T	C
chr1	6112892	G	A
chr1	6112935	T	C
chr1	6112978	C	A
chr1	6112981	C	T
chr1	6113056	C	A
chr1	6113415	C	A
chr1	6113606	T	C
chr1	6113680	T	A
chr1	6113694	A	C
chr1	6113778	A	C
chr1	6113784	G	A
chr1	6113837	G	A
chr1	6113842	G	C
chr1	6114004	A	G
chr1	6114014	G	A
chr1	6114053	G	C
chr1	6114067	C	T
chr1	6114072	C	A
chr1	6114073	G	A
chr1	6114168	C	T
chr1	6114247	T	C
chr1	6114333	A	C
chr1	6114334	C	T
chr1	6114390	T	A
chr1	6114435	G	C
chr1	6114508	A	G
chr1	6114571	C	A
chr1	6114594	A	G
chr1	6114671	C	A
chr1	6114681	G	A
chr1	6114793	T	G
chr1	6114974	C	T
chr1	6115010	T	C
chr1	6115065	T	C
chr1	6115363	G	A
chr1	6115421	C	G
chr1	6115444	A	G
chr1	6115461	A	T
chr1	6115476	A	C
chr1	6115510	C	T
chr1	6115528	A	T
chr1	6115611	A	G
chr1	6115808	G	T
chr1	6116096	C	T
chr1	6116255	A	G
chr1	6116342	A	G
chr1	6116375	C	A
chr1	6116409	A	C
chr1	6116413	A	T
chr1	6116455	C	A
chr1	6116524	C	G
chr1	6116542	G	T
chr1	6116564	G	A
chr1	6116591	C	T
chr1	6116683	A	T
chr1	6116956	T	C
chr1	6117000	C	A
chr1	6117134	C	A
chr1	6117269	A	G
chr1	6117769	C	A
chr1	6117969	G	A
chr1	6118052	A	G
chr1	6118099	T	C
chr1	6118190	G	A
chr1	6118371	C	T
chr1	6118397	T	C
chr1	6118537	C	T
chr1	6118538	A	C
chr1	6118609	T	C
chr1	6118647	T	A
chr1	6118666	T	A
chr1	6118672	C	T
chr1	6118737	T	C
chr1	6118751	C	T
chr1	6118760	A	C
chr1	6118785	T	C
chr1	6118790	C	A
chr1	6118905	A	G
chr1	6118961	C	A
chr1	6118995	A	G
chr1	6119094	C	T
chr1	6119209	C	T
chr1	6119372	T	C
chr1	6119476	A	G
chr1	6119494	C	A
chr1	6119546	G	C
chr1	6119819	C	T
chr1	6119941	T	G
chr1	6120356	G	A
chr1	6120426	C	T
chr1	6120470	A	T
chr1	6120471	A	T
chr1	6120604	A	T
chr1	6120629	T	A
chr1	6120651	C	T
chr1	6120680	A	T
chr1	6120683	A	G
chr1	6120700	A	T
chr1	6120841	T	A
chr1	6120842	T	G
chr1	6120859	A	C
chr1	6120873	A	T
chr1	6120935	C	T
chr1	6121007	A	G
chr1	6121051	T	A
chr1	6121235	C	T
chr1	6121253	A	T
chr1	6121268	T	A
chr1	6121342	A	C
chr1	6121475	C	T
chr1	6121588	G	A
chr1	6121619	C	T
chr1	6121650	A	C
chr1	6121816	C	T
chr1	6121832	C	T
chr1	6122042	T	C
chr1	6122081	T	A
chr1	6122117	G	A
chr1	6122160	G	A
chr1	6122164	A	G
chr1	6122255	C	T
chr1	6122259	C	G
chr1	6122264	C	T
chr1	6122693	G	A
chr1	6122780	C	A
chr1	6122901	C	T
chr1	6122991	T	C
chr1	6123004	A	T
chr1	6123035	T	G
chr1	6123128	T	G
chr1	6123129	C	A
chr1	6123175	G	A
chr1	6123422	T	C
chr1	6123470	T	C
chr1	6123522	G	A
chr1	6123757	T	G
chr1	6124001	T	G
chr1	6124061	C	T
chr1	6124241	T	G
chr1	6124403	A	C
chr1	6124927	A	G
chr1	6124974	A	G
chr1	6125108	A	G
chr1	6125251	T	C
chr1	6125280	T	C
chr1	6125357	A	G
chr1	6125562	A	G
chr1	6125590	T	C
chr1	6125607	T	G
chr1	6125642	A	C
chr1	6125644	A	G
chr1	6125650	C	A
chr1	6125835	G	A
chr1	6126178	T	G
chr1	6126365	G	A
chr1	6126448	A	G
chr1	6126773	A	G
chr1	6126993	G	A
chr1	6127311	T	G
chr1	6127453	A	C
chr1	6127572	C	T
chr1	6127597	G	A
chr1	6127622	C	A
chr1	6127744	G	A
chr1	6127761	G	A
chr1	6127876	T	C
chr1	6127903	C	T
chr1	6127928	A	G
chr1	6127943	G	A
chr1	6127996	G	C
chr1	6128001	T	C
chr1	6128003	C	G
chr1	6128005	T	G
chr1	6128031	A	G
chr1	6128114	G	A
chr1	6128131	G	A
chr1	6128145	C	A
chr1	6128168	T	A
chr1	6128210	G	C
chr1	6128223	G	A
chr1	6128225	T	A
chr1	6128270	C	T
chr1	6128272	T	C
chr1	6128638	T	A
chr1	6128917	C	G
chr1	6128961	G	A
chr1	6128968	T	C
chr1	6129063	A	T
chr1	6129064	A	T
chr1	6129119	T	G
chr1	6129263	A	G
chr1	6129299	A	C
chr1	6129337	C	T
chr1	6129441	T	C
chr1	6129460	G	A
chr1	6129754	A	C
chr1	6130202	G	A
chr1	6130394	C	A
chr1	6130456	A	G
chr1	6130967	A	G
chr1	6130980	A	C
chr1	6130981	C	A
chr1	6130999	T	C
chr1	6131049	A	G
chr1	6131058	T	G
chr1	6131166	G	A
chr1	6131238	T	C
chr1	6131241	C	T
chr1	6131358	G	T
chr1	6131520	A	G
chr1	6131524	G	C
chr1	6131658	C	A
chr1	6131660	T	G
chr1	6131707	C	A
chr1	6131950	C	G
chr1	6132084	T	C
chr1	6132094	G	A
chr1	6132100	T	G
chr1	6132408	C	G
chr1	6132478	C	G
chr1	6132590	G	A
chr1	6132602	C	T
chr1	6132731	T	C
chr1	6132840	T	A
chr1	6132856	G	A
chr1	6133032	A	G
chr1	6133136	C	T
chr1	6133155	C	T
chr1	6133216	A	G
chr1	6133243	C	A
chr1	6133261	A	C
chr1	6133510	C	G
chr1	6133521	T	A
chr1	6133785	T	C
chr1	6133975	G	C
chr1	6133992	T	A
chr1	6134091	A	C
chr1	6134106	C	A
chr1	6134140	C	G
chr1	6134166	C	T
chr1	6134460	T	C
chr1	6134529	T	C
chr1	6134686	G	C
chr1	6134713	T	C
chr1	6134741	C	T
chr1	6134859	A	C
chr1	6135177	A	G
chr1	6135724	T	C
chr1	6135755	C	T
chr1	6135857	T	A
chr1	6135993	T	G
chr1	6135994	T	A
chr1	6136163	T	A
chr1	6136172	A	T
chr1	6137048	A	T
chr1	6137580	C	G
chr1	6138166	C	T
chr1	6138227	T	A
chr1	6138238	C	G
chr1	6138646	C	G
chr1	6138892	C	T
chr1	6139943	A	G
chr1	6140057	G	A
chr1	6140104	G	C
chr1	6140180	G	A
chr1	6140314	T	G
chr1	6140422	A	T
chr1	6140444	G	T
chr1	6141031	G	A
chr1	6141038	A	G
chr1	6141078	A	C
chr1	6141580	C	T
chr1	6141588	A	T
chr1	6141611	G	T
chr1	6141721	C	A
chr1	6141993	A	T
chr1	6141995	A	G
chr1	6141998	T	G
chr1	6142499	A	T
chr1	6142512	T	A
chr1	6142530	C	G
chr1	6142726	A	G
chr1	6142802	C	A
chr1	6142838	C	G
chr1	6142878	A	C
chr1	6142884	A	T
chr1	6142914	A	G
chr1	6143256	T	A
chr1	6143283	T	A
chr1	6143297	G	C
chr1	6143383	T	A
chr1	6143490	C	A
chr1	6143496	C	T
chr1	6143595	A	T
chr1	6143601	A	G
chr1	6143646	C	T
chr1	6143854	A	G
chr1	6144057	T	C
chr1	6144071	T	A
chr1	6144240	A	G
chr1	6144289	C	T
chr1	6144358	C	T
chr1	6144367	T	C
chr1	6144497	C	A
chr1	6144509	T	G
chr1	6144541	T	A
chr1	6144607	A	C
chr1	6144747	C	T
chr1	6144934	T	C
chr1	6144949	G	A
chr1	6145059	G	C
chr1	6145152	C	T
chr1	6145233	C	T
chr1	6145260	G	C
chr1	6145331	T	C
chr1	6145405	C	T
chr1	6145414	C	A
chr1	6145448	A	C
chr1	6145483	C	T
chr1	6145609	G	A
chr1	6145618	T	C
chr1	6145636	T	C
chr1	6145651	T	C
chr1	6145922	T	C
chr1	6146463	A	G
chr1	6146567	C	G
chr1	6146581	A	G
chr1	6146590	A	T
chr1	6146593	C	T
chr1	6146790	C	A
chr1	6146852	G	T
chr1	6146882	G	C
chr1	6146899	C	A
chr1	6146904	T	G
chr1	6146924	C	T
chr1	6146927	C	A
chr1	6146950	T	C
chr1	6147555	T	C
chr1	6147583	T	C
chr1	6147596	C	T
chr1	6147622	G	A
chr1	6147648	G	C
chr1	6147699	G	T
chr1	6147700	A	T
chr1	6147763	C	A
chr1	6148001	G	C
chr1	6148040	G	A
chr1	6148107	G	A
chr1	6148127	A	G
chr1	6148152	T	C
chr1	6148252	A	T
chr1	6148344	T	A
chr1	6148777	G	A
chr1	6148798	G	A
chr1	6148850	G	A
chr1	6148882	C	G
chr1	6148924	A	T
chr1	6149094	C	G
chr1	6149130	C	G
chr1	6149312	A	C
chr1	6149355	C	T
chr1	6149361	A	G
chr1	6149401	T	C
chr1	6149404	C	T
chr1	6149486	A	G
chr1	6149563	A	G
chr1	6149567	T	C
chr1	6149620	C	T
chr1	6149758	A	G
chr1	6149954	A	C
chr1	6150282	T	C
chr1	6150302	T	C
chr1	6150351	A	G
chr1	6150399	A	C
chr1	6150461	C	G
chr1	6150464	G	A
chr1	6150526	T	C
chr1	6150688	A	C
chr1	6150890	A	C
chr1	6151225	A	G
chr1	6151228	T	C
chr1	6151240	C	T
chr1	6151258	T	A
chr1	6151260	A	C
chr1	6151406	A	T
chr1	6151445	T	C
chr1	6151454	G	A
chr1	6151466	G	A
chr1	6151499	G	A
chr1	6151520	T	C
chr1	6151529	C	T
chr1	6151565	C	A
chr1	6151572	C	A
chr1	6151598	A	C
chr1	6151611	G	C
chr1	6151670	T	C
chr1	6151698	T	C
chr1	6151716	G	A
chr1	6151728	T	A
chr1	6151736	A	G
chr1	6151896	T	C
chr1	6151973	T	A
chr1	6151990	G	A
chr1	6152015	G	A
chr1	6152043	G	A
chr1	6152073	G	T
chr1	6152092	A	G
chr1	6152097	T	A
chr1	6152098	C	T
chr1	6152099	T	A
chr1	6152145	G	C
chr1	6152158	A	G
chr1	6152159	T	A
chr1	6152178	G	A
chr1	6152187	G	A
chr1	6152214	T	C
chr1	6152222	C	A
chr1	6152226	T	G
chr1	6152290	A	G
chr1	6152296	T	A
chr1	6152318	T	A
chr1	6152322	G	A
chr1	6152397	T	C
chr1	6152414	T	C
chr1	6152443	T	C
chr1	6152548	G	T
chr1	6152635	A	T
chr1	6152668	T	A
chr1	6152686	A	G
chr1	6152719	T	C
chr1	6152770	A	G
chr1	6152796	G	A
chr1	6152823	A	T
chr1	6152839	C	T
chr1	6152843	A	C
chr1	6152886	G	A
chr1	6152889	A	C
chr1	6152896	C	G
chr1	6152912	A	T
chr1	6152920	A	C
chr1	6152939	A	T
chr1	6152941	G	A
chr1	6153078	A	T
chr1	6153113	G	A
chr1	6153220	A	G
chr1	6153323	T	C
chr1	6153366	A	T
chr1	6153456	C	A
chr1	6153473	A	C
chr1	6153481	A	G
chr1	6153485	A	T
chr1	6153504	G	A
chr1	6154024	G	C
chr1	6154056	A	G
chr1	6154146	A	C
chr1	6154171	G	C
chr1	6154224	A	T
chr1	6154266	T	C
chr1	6154291	G	A
chr1	6154411	A	T
chr1	6154441	G	T
chr1	6154474	T	G
chr1	6154502	T	C
chr1	6154532	G	A
chr1	6154541	A	T
chr1	6154544	C	T
chr1	6154584	C	T
chr1	6154607	C	T
chr1	6154661	T	C
chr1	6154730	G	A
chr1	6154760	A	G
chr1	6154775	G	C
chr1	6154796	C	T
chr1	6154829	A	T
chr1	6154835	A	G
chr1	6154892	C	A
chr1	6155033	C	T
chr1	6155039	G	A
chr1	6155057	G	A
chr1	6155060	A	G
chr1	6155066	C	T
chr1	6155075	A	G
chr1	6155129	T	C
chr1	6155130	G	T
chr1	6155156	C	T
chr1	6155174	C	A
chr1	6155192	G	A
chr1	6155213	C	A
chr1	6155234	T	G
chr1	6155270	A	G
chr1	6155306	T	C
chr1	6155429	A	G
chr1	6155432	T	C
chr1	6155484	A	C
chr1	6155557	A	G
chr1	6155559	A	C
chr1	6155586	T	G
chr1	6155601	T	G
chr1	6155629	C	A
chr1	6155639	T	A
chr1	6155658	A	T
chr1	6155717	T	C
chr1	6155823	A	T
chr1	6155879	C	G
chr1	6155890	A	T
chr1	6155941	C	T
chr1	6156039	A	G
chr1	6156069	G	T
chr1	6156096	C	T
chr1	6156159	A	G
chr1	6156174	A	G
chr1	6156227	G	A
chr1	6156240	T	G
chr1	6156304	G	C
chr1	6156378	C	T
chr1	6158959	C	G
chr1	6158964	C	G
chr1	6159043	A	G
chr1	6159052	T	C
chr1	6159235	T	A
chr1	6159248	C	T
chr1	6159256	T	A
chr1	6159282	C	G
chr1	6159285	G	A
chr1	6159432	C	T
chr1	6159435	G	A
chr1	6159457	C	G
chr1	6159539	C	G
chr1	6159548	T	C
chr1	6159550	A	C
chr1	6159580	C	G
chr1	6159581	G	T
chr1	6159587	G	A
chr1	6159791	C	T
chr1	6159792	T	G
chr1	6159829	C	G
chr1	6159847	A	C
chr1	6159898	C	G
chr1	6160066	T	C
chr1	6160104	A	G
chr1	6160244	A	G
chr1	6160358	G	A
chr1	6160359	T	C
chr1	6160464	A	G
chr1	6160553	C	G
chr1	6160641	T	A
chr1	6160695	G	A
chr1	6160739	C	T
chr1	6160741	T	G
chr1	6160829	T	G
chr1	6160844	A	G
chr1	6160859	T	C
chr1	6161001	T	G
chr1	6161096	G	A
chr1	6161159	T	G
chr1	6161243	C	T
chr1	6161270	A	T
chr1	6161390	T	C
chr1	6161411	C	G
chr1	6161429	G	A
chr1	6161447	G	A
chr1	6161450	A	G
chr1	6161462	T	A
chr1	6161557	A	T
chr1	6161599	T	C
chr1	6161604	A	C
chr1	6161610	A	G
chr1	6161620	G	A
chr1	6161686	A	G
chr1	6161730	G	A
chr1	6161758	A	T
chr1	6161780	C	A
chr1	6161817	G	A
chr1	6161826	A	T
chr1	6161891	T	A
chr1	6161912	T	C
chr1	6162080	G	T
chr1	6162397	A	G
chr1	6162427	T	C
chr1	6162487	A	G
chr1	6162639	C	G
chr1	6162726	A	C
chr1	6162747	C	G
chr1	6162822	G	T
chr1	6162846	C	T
chr1	6162885	A	T
chr1	6162900	T	G
chr1	6162938	T	G
chr1	6162966	A	G
chr1	6162998	G	A
chr1	6163038	T	A
chr1	6163077	T	C
chr1	6163160	G	T
chr1	6163286	T	A
chr1	6163307	T	G
chr1	6163334	A	G
chr1	6163340	C	G
chr1	6163849	A	C
chr1	6163972	T	G
chr1	6163974	C	G
chr1	6164013	T	G
chr1	6164481	T	C
chr1	6165950	A	C
chr1	6166010	C	T
chr1	6166552	G	A
chr1	6166966	G	C
chr1	6167565	A	C
chr1	6167716	G	A
chr1	6167776	C	A
chr1	6167809	T	A
chr1	6167839	C	A
chr1	6167966	C	T
chr1	6168124	G	A
chr1	6168142	C	A
chr1	6168168	C	T
chr1	6168206	G	T
chr1	6168286	A	G
chr1	6168442	C	T
chr1	6168473	A	T
chr1	6168502	C	A
chr1	6168520	T	C
chr1	6168569	C	G
chr1	6168832	G	T
chr1	6168851	A	T
chr1	6168879	T	A
chr1	6168925	C	A
chr1	6168944	T	G
chr1	6168945	G	T
chr1	6169040	C	T
chr1	6169047	G	T
chr1	6169167	T	A
chr1	6169370	G	A
chr1	6169376	A	T
chr1	6169454	G	A
chr1	6169517	C	A
chr1	6169519	T	C
chr1	6169714	A	C
chr1	6169741	T	G
chr1	6169805	G	A
chr1	6169939	C	T
chr1	6169970	C	A
chr1	6170544	A	G
chr1	6170595	A	G
chr1	6170742	T	A
chr1	6171191	T	G
chr1	6171982	T	A
chr1	6172021	C	T
chr1	6172046	A	G
chr1	6172084	C	G
chr1	6172149	C	T
chr1	6172164	A	T
chr1	6172257	G	T
chr1	6172451	C	T
chr1	6172489	C	T
chr1	6172510	T	G
chr1	6172513	G	A
chr1	6172636	T	C
chr1	6172946	A	T
chr1	6173066	T	G
chr1	6173614	C	A
chr1	6173637	T	G
chr1	6173715	G	T
chr1	6173732	A	G
chr1	6173761	A	C
chr1	6173937	T	C
chr1	6174038	G	C
chr1	6174357	A	G
chr1	6176913	C	A
chr1	6178123	T	C
chr1	6178153	T	C
chr1	6178228	A	C
chr1	6178532	A	T
chr1	6178793	G	A
chr1	6178904	T	C
chr1	6178993	C	G
chr1	6179144	T	C
chr1	6179175	C	A
chr1	6179188	G	T
chr1	6179311	C	A
chr1	6179328	C	G
chr1	6179375	A	T
chr1	6179379	A	T
chr1	6179475	T	A
chr1	6179563	T	G
chr1	6179604	T	A
chr1	6179695	T	A
chr1	6179698	T	C
chr1	6182309	G	A
chr1	6182318	C	T
chr1	6182582	A	G
chr1	6182621	C	T
chr1	6182677	G	A
chr1	6182679	A	G
chr1	6182715	A	G
chr1	6183270	G	A
chr1	6183323	T	C
chr1	6183423	C	T
chr1	6183603	T	A
chr1	6186767	T	C
chr1	6205174	C	G
chr1	6206052	A	G
chr1	6208555	G	A
chr1	6211647	A	G
chr1	6211980	T	G
chr1	6215757	G	A
chr1	6217744	T	A
chr1	6219327	T	C
chr1	6221598	C	A
chr1	6224081	T	A
chr1	6227484	C	T
chr1	6227879	A	C
chr1	6228088	A	G
chr1	6228911	G	A
chr1	6229612	A	G
chr1	6230796	T	C
chr1	6230934	A	C
chr1	6231021	G	A
chr1	6231027	T	G
chr1	6231161	C	T
chr1	6231304	G	A
chr1	6232816	T	C
chr1	6235157	A	G
chr1	6235189	T	C
chr1	6235221	G	A
chr1	6235317	C	G
chr1	6235389	T	C
chr1	6235428	T	A
chr1	6235712	T	C
chr1	6235730	C	G
chr1	6235936	C	T
chr1	6236036	A	T
chr1	6236225	A	G
chr1	6237765	A	G
chr1	6237774	C	T
chr1	6237805	A	G
chr1	6237956	A	G
chr1	6238189	A	G
chr1	6238363	A	C
chr1	6238783	C	A
chr1	6238889	A	C
chr1	6239358	A	T
chr1	6239439	T	A
chr1	6239731	A	G
chr1	6239894	A	G
chr1	6239988	T	C
chr1	6239997	A	G
chr1	6240048	A	G
chr1	6240147	G	T
chr1	6240190	C	A
chr1	6240284	C	T
chr1	6240355	A	T
chr1	6240435	T	A
chr1	6240560	T	G
chr1	6240862	C	A
chr1	6241157	A	T
chr1	6241455	A	C
chr1	6241465	G	T
chr1	6241578	T	C
chr1	6241629	T	A
chr1	6241696	T	C
chr1	6241745	G	A
chr1	6241749	A	T
chr1	6241862	A	G
chr1	6241870	C	A
chr1	6242203	C	G
chr1	6243089	C	T
chr1	6243165	C	A
chr1	6243402	C	T
chr1	6243466	G	A
chr1	6243518	A	T
chr1	6243642	A	C
chr1	6243815	C	T
chr1	6243835	T	A
chr1	6243927	T	A
chr1	6244239	T	A
chr1	6244240	T	G
chr1	6245127	T	C
chr1	6245229	C	T
chr1	6245458	G	A
chr1	6245659	G	A
chr1	6245833	T	C
chr1	6245889	G	C
chr1	6245977	A	G
chr1	6245978	G	A
chr1	6246002	T	A
chr1	6246056	C	T
chr1	6246182	C	T
chr1	6246216	C	A
chr1	6246231	T	C
chr1	6246234	A	C
chr1	6246285	T	C
chr1	6246413	T	A
chr1	6246478	A	G
chr1	6246615	G	A
chr1	6246681	C	A
chr1	6246759	A	G
chr1	6246771	C	A
chr1	6247465	A	G
chr1	6248012	C	T
chr1	6248917	A	G
chr1	6249320	T	A
chr1	6251079	G	A
chr1	6252182	A	G
chr1	6255156	G	C
chr1	6255739	T	C
chr1	6257156	C	T
chr1	6259244	T	C
chr1	6260044	C	T
chr1	6260567	A	G
chr1	6260827	C	T
chr1	6261475	T	A
chr1	6261740	G	A
chr1	6263735	C	A
chr1	6263817	T	A
chr1	6264967	T	C
chr1	6264969	C	T
chr1	6266255	A	G
chr1	6267202	C	A
chr1	6267235	T	G
chr1	6267276	T	C
chr1	6267534	T	A
chr1	6267555	C	G
chr1	6267556	T	G
chr1	6269073	A	G
chr1	6269656	G	A
chr1	6270165	C	A
chr1	6271452	T	G
chr1	6272101	C	T
chr1	6272720	C	T
chr1	6272937	T	C
chr1	6273306	G	A
chr1	6276336	A	G
chr1	6276421	T	C
chr1	6277736	A	C
chr1	6277769	C	A
chr1	6277779	G	A
chr1	6277807	T	C
chr1	6277886	T	C
chr1	6277903	C	A
chr1	6277976	A	G
chr1	6277980	A	T
chr1	6278025	C	G
chr1	6278062	C	A
chr1	6278477	A	G
chr1	6278555	T	C
chr1	6278562	C	T
chr1	6278678	A	T
chr1	6278741	A	G
chr1	6278842	A	G
chr1	6278911	G	A
chr1	6279039	T	C
chr1	6279319	T	C
chr1	6279334	G	A
chr1	6279480	A	C
chr1	6279523	T	C
chr1	6279991	A	G
chr1	6280000	C	T
chr1	6280341	T	C
chr1	6280367	T	C
chr1	6280428	T	A
chr1	6280508	G	A
chr1	6280537	T	G
chr1	6280726	G	T
chr1	6280727	T	A
chr1	6281355	T	C
chr1	6281586	C	T
chr1	6281631	T	C
chr1	6281945	C	T
chr1	6283826	T	C
chr1	6287480	C	T
chr1	6287481	A	G
chr1	6288610	A	G
chr1	6290460	T	C
chr1	6291062	T	G
chr1	6291189	C	T
chr1	6292147	A	G
chr1	6292166	T	C
chr1	6292831	T	C
chr1	6293830	T	C
chr1	6294287	A	G
chr1	6295079	G	A
chr1	6295498	T	A
chr1	6296154	C	T
chr1	6296321	G	T
chr1	6296338	A	G
chr1	6298100	G	T
chr1	6298316	T	C
chr1	6298475	T	C
chr1	6298476	C	T
chr1	6298519	T	C
chr1	6298539	A	G
chr1	6298556	A	C
chr1	6298557	C	T
chr1	6298580	T	C
chr1	6298773	G	A
chr1	6300918	T	C
chr1	6303170	T	C
chr1	6304282	A	G
chr1	6310786	A	T
chr1	6314131	A	T
chr1	6314132	C	T
chr1	6314286	A	T
chr1	6314762	C	A
chr1	6315038	A	T
chr1	6315442	C	T
chr1	6315479	G	C
chr1	6316159	A	G
chr1	6317260	G	A
chr1	6317831	G	T
chr1	6319039	T	C
chr1	6319068	G	A
chr1	6319312	A	G
chr1	6319422	T	A
chr1	6319441	T	A
chr1	6319504	T	C
chr1	6319544	T	C
chr1	6319598	C	A
chr1	6319613	A	T
chr1	6319660	T	G
chr1	6319722	C	G
chr1	6319725	T	A
chr1	6319798	T	A
chr1	6319855	T	A
chr1	6320364	T	A
chr1	6320912	G	A
chr1	6321700	C	T
chr1	6321932	A	C
chr1	6322991	T	A
chr1	6323888	C	T
chr1	6325203	T	A
chr1	6326264	C	T
chr1	6326365	G	T
chr1	6326988	T	C
chr1	6328544	T	A
chr1	6330126	C	T
chr1	6330281	G	C
chr1	6331163	C	G
chr1	6332643	G	A
chr1	6334302	C	T
chr1	6334792	A	G
chr1	6335637	A	T
chr1	6336400	A	T
chr1	6336767	G	T
chr1	6338999	A	C
chr1	6340034	C	T
chr1	6340931	T	A
chr1	6341508	T	A
chr1	6342100	C	T
chr1	6342276	G	A
chr1	6342973	C	T
chr1	6343771	G	A
chr1	6343841	G	A
chr1	6343873	T	C
chr1	6343899	T	A
chr1	6343945	A	C
chr1	6344160	C	A
chr1	6345863	A	C
chr1	6346132	C	G
chr1	6346187	C	T
chr1	6346221	G	A
chr1	6347211	G	A
chr1	6347547	T	A
chr1	6348190	G	C
chr1	6348613	A	G
chr1	6350073	G	A
chr1	6350155	C	T
chr1	6350252	C	T
chr1	6350451	T	A
chr1	6350963	G	T
chr1	6351921	A	T
chr1	6352902	C	A
chr1	6353900	T	C
chr1	6354210	A	G
chr1	6356132	T	G
chr1	6359187	G	A
chr1	6361020	A	T
chr1	6361704	C	A
chr1	6361738	T	A
chr1	6362475	G	A
chr1	6362732	T	C
chr1	6362937	T	C
chr1	6363252	C	T
chr1	6363297	T	C
chr1	6364357	G	A
chr1	6364957	T	C
chr1	6364968	T	G
chr1	6364976	C	T
chr1	6365455	T	A
chr1	6365704	A	G
chr1	6372434	C	G
chr1	6372623	G	C
chr1	6372674	C	T
chr1	6372780	T	A
chr1	6373277	C	T
chr1	6374927	A	C
chr1	6375612	T	G
chr1	6375697	C	T
chr1	6375855	A	G
chr1	6376266	C	T
chr1	6376293	T	C
chr1	6376358	G	A
chr1	6376362	C	A
chr1	6376436	A	C
chr1	6376504	A	T
chr1	6376514	A	T
chr1	6376552	G	A
chr1	6376601	A	C
chr1	6376753	T	G
chr1	6376812	C	T
chr1	6377225	T	C
chr1	6377401	A	T
chr1	6377634	T	A
chr1	6377900	A	T
chr1	6377925	A	T
chr1	6377971	T	C
chr1	6378000	A	G
chr1	6378028	A	G
chr1	6378061	A	T
chr1	6378179	G	C
chr1	6378197	C	T
chr1	6378211	A	G
chr1	6378213	A	C
chr1	6378267	A	G
chr1	6378271	A	T
chr1	6378288	A	T
chr1	6378339	G	C
chr1	6378785	T	C
chr1	6378882	A	G
chr1	6379206	C	T
chr1	6379348	T	C
chr1	6379349	T	A
chr1	6380648	C	A
chr1	6380664	A	T
chr1	6380706	C	T
chr1	6380792	T	C
chr1	6380806	T	C
chr1	6380853	G	A
chr1	6380888	G	A
chr1	6381018	G	A
chr1	6381045	G	A
chr1	6381118	C	A
chr1	6381199	A	T
chr1	6381624	T	A
chr1	6382266	T	C
chr1	6383015	A	G
chr1	6383074	C	A
chr1	6383209	T	A
chr1	6384657	G	A
chr1	6384915	G	A
chr1	6385564	T	A
chr1	6388687	A	G
chr1	6388904	A	G
chr1	6389057	T	C
chr1	6390631	G	A
chr1	6392162	C	G
chr1	6392254	T	A
chr1	6392852	T	C
chr1	6393214	T	C
chr1	6393441	T	A
chr1	6393794	C	A
chr1	6393855	G	A
chr1	6393896	T	A
chr1	6394402	G	A
chr1	6395218	C	T
chr1	6395573	G	C
chr1	6395581	T	G
chr1	6395981	G	A
chr1	6398348	A	G
chr1	6402938	C	G
chr1	6403196	A	G
chr1	6404992	T	C
chr1	6405502	T	C
chr1	6410655	C	T
chr1	6422350	T	C
chr1	6428282	T	C
chr1	6429103	T	C
chr1	6429525	A	G
chr1	6430238	A	C
chr1	6430490	A	C
chr1	6433226	A	G
chr1	6434213	G	A
chr1	6435508	T	G
chr1	6436227	A	G
chr1	6436772	C	A
chr1	6437793	G	A
chr1	6438258	C	T
chr1	6438607	G	A
chr1	6438950	A	G
chr1	6439158	T	C
chr1	6439699	C	A
chr1	6440117	T	A
chr1	6440382	T	C
chr1	6441524	G	T
chr1	6442368	A	G
chr1	6443093	T	A
chr1	6443338	A	T
chr1	6443415	A	T
chr1	6443426	A	G
chr1	6443656	A	T
chr1	6443688	C	T
chr1	6443692	A	C
chr1	6444199	A	G
chr1	6444259	T	A
chr1	6444478	G	T
chr1	6444512	G	A
chr1	6445235	G	T
chr1	6445249	G	A
chr1	6445345	T	C
chr1	6446053	A	G
chr1	6446118	G	A
chr1	6446963	A	G
chr1	6447238	A	C
chr1	6447378	C	T
chr1	6447579	A	G
chr1	6447824	C	A
chr1	6448498	A	T
chr1	6448547	C	T
chr1	6448569	C	G
chr1	6448680	C	A
chr1	6448806	A	G
chr1	6449046	G	C
chr1	6449366	T	C
chr1	6449367	C	A
chr1	6449385	A	G
chr1	6449475	C	A
chr1	6449908	C	T
chr1	6450089	A	G
chr1	6450262	G	A
chr1	6450592	G	A
chr1	6451282	C	T
chr1	6451434	C	T
chr1	6452315	C	A
chr1	6452689	C	T
chr1	6452887	T	A
chr1	6453236	A	G
chr1	6453581	C	T
chr1	6453583	T	C
chr1	6453733	C	T
chr1	6453784	A	G
chr1	6453788	T	C
chr1	6454204	A	T
chr1	6456063	G	A
chr1	6456636	C	T
chr1	6456737	G	A
chr1	6456761	G	A
chr1	6457198	T	C
chr1	6457378	C	A
chr1	6457571	A	T
chr1	6457712	C	A
chr1	6457778	A	G
chr1	6457831	T	C
chr1	6458576	T	C
chr1	6458596	C	T
chr1	6458821	T	C
chr1	6458834	C	A
chr1	6458841	T	G
chr1	6459074	C	T
chr1	6459077	G	A
chr1	6459714	T	A
chr1	6460191	A	G
chr1	6460193	T	C
chr1	6460218	A	C
chr1	6460219	G	A
chr1	6460283	C	A
chr1	6460475	A	G
chr1	6460477	G	C
chr1	6460577	C	A
chr1	6460585	T	G
chr1	6460593	T	C
chr1	6460683	A	G
chr1	6460755	A	C
chr1	6460769	G	T
chr1	6460787	G	A
chr1	6461139	T	G
chr1	6461329	C	T
chr1	6462100	C	A
chr1	6462172	G	A
chr1	6462220	G	C
chr1	6462222	A	G
chr1	6462235	C	G
chr1	6462312	G	T
chr1	6462865	G	C
chr1	6463142	A	T
chr1	6463161	C	A
chr1	6463686	C	T
chr1	6464209	T	G
chr1	6465419	G	A
chr1	6465490	T	A
chr1	6466444	G	A
chr1	6468628	C	A
chr1	6468726	C	T
chr1	6469262	G	C
chr1	6469292	G	C
chr1	6469736	T	A
chr1	6469787	A	C
chr1	6469791	A	T
chr1	6469805	C	A
chr1	6469916	A	T
chr1	6469978	T	C
chr1	6470282	T	C
chr1	6470393	T	C
chr1	6470433	G	A
chr1	6470439	C	T
chr1	6470440	T	G
chr1	6470517	G	A
chr1	6470534	G	A
chr1	6470639	G	T
chr1	6470660	C	T
chr1	6470680	C	T
chr1	6470899	A	G
chr1	6470910	G	A
chr1	6470934	A	G
chr1	6470944	T	C
chr1	6471021	G	A
chr1	6471096	G	A
chr1	6471111	T	C
chr1	6471132	C	T
chr1	6471145	C	T
chr1	6471186	T	C
chr1	6471260	T	C
chr1	6471382	C	T
chr1	6471391	T	G
chr1	6471486	T	A
chr1	6472913	A	C
chr1	6474055	T	C
chr1	6474230	C	T
chr1	6474328	A	G
chr1	6475123	T	C
chr1	6475464	A	T
chr1	6475565	C	T
chr1	6475590	A	C
chr1	6477089	A	T
chr1	6477341	A	C
chr1	6478398	T	C
chr1	6478438	A	T
chr1	6478484	C	T
chr1	6478506	T	C
chr1	6479243	A	C
chr1	6479255	A	C
chr1	6479623	C	G
chr1	6479913	T	A
chr1	6480275	G	T
chr1	6480744	G	T
chr1	6480882	A	G
chr1	6480956	A	G
chr1	6481188	C	T
chr1	6481834	C	T
chr1	6481858	A	C
chr1	6482488	G	A
chr1	6483090	C	A
chr1	6483333	T	A
chr1	6483334	T	A
chr1	6483525	C	T
chr1	6486093	G	A
chr1	6486531	A	G
chr1	6487522	C	T
chr1	6487912	T	A
chr1	6487921	C	T
chr1	6487926	T	C
chr1	6487931	C	G
chr1	6487961	G	T
chr1	6487979	C	A
chr1	6488025	A	T
chr1	6488031	T	C
chr1	6488077	T	C
chr1	6488079	T	A
chr1	6488097	G	T
chr1	6488218	G	A
chr1	6488260	G	A
chr1	6488267	G	A
chr1	6488416	A	T
chr1	6488486	A	C
chr1	6488565	T	C
chr1	6488579	G	A
chr1	6488618	G	C
chr1	6488622	A	G
chr1	6488742	A	G
chr1	6488761	G	C
chr1	6488777	C	A
chr1	6488790	A	T
chr1	6488833	C	G
chr1	6488886	A	T
chr1	6488958	A	G
chr1	6488962	G	C
chr1	6489157	C	G
chr1	6489353	C	T
chr1	6489438	T	C
chr1	6489572	T	C
chr1	6489603	A	C
chr1	6489648	C	T
chr1	6489653	T	A
chr1	6489690	C	T
chr1	6489826	A	G
chr1	6489855	T	A
chr1	6489966	G	A
chr1	6490004	T	A
chr1	6490023	C	T
chr1	6490120	G	T
chr1	6490126	A	T
chr1	6490285	T	C
chr1	6490290	G	A
chr1	6490304	A	T
chr1	6490318	C	A
chr1	6490365	C	A
chr1	6490470	A	C
chr1	6490632	C	T
chr1	6491093	A	G
chr1	6491471	T	C
chr1	6491713	A	T
chr1	6492066	A	C
chr1	6492085	T	A
chr1	6492162	A	G
chr1	6492184	T	A
chr1	6492214	C	T
chr1	6492215	G	A
chr1	6492249	T	G
chr1	6492265	T	A
chr1	6492283	A	T
chr1	6492411	A	G
chr1	6492460	T	G
chr1	6492483	C	A
chr1	6492710	A	T
chr1	6492743	C	A
chr1	6492774	A	G
chr1	6492874	A	C
chr1	6493044	T	G
chr1	6493048	A	T
chr1	6493141	G	A
chr1	6493158	T	C
chr1	6493181	C	A
chr1	6493217	A	C
chr1	6493257	T	C
chr1	6493265	T	G
chr1	6493276	T	C
chr1	6493284	G	A
chr1	6493396	A	C
chr1	6493746	T	A
chr1	6493815	A	C
chr1	6493915	A	G
chr1	6494096	G	T
chr1	6494503	G	T
chr1	6495486	G	A
chr1	6497722	T	C
chr1	6498066	G	T
chr1	6499069	T	A
chr1	6499095	A	C
chr1	6499434	C	A
chr1	6499626	A	C
chr1	6499695	C	T
chr1	6499808	T	G
chr1	6499817	T	G
chr1	6499836	T	C
chr1	6499839	A	T
chr1	6499860	T	C
chr1	6499951	C	T
chr1	6500237	C	T
chr1	6500370	T	G
chr1	6501695	A	G
chr1	6502063	G	A
chr1	6502814	C	T
chr1	6503011	A	G
chr1	6504067	G	T
chr1	6504683	T	G
chr1	6504724	T	C
chr1	6504834	A	C
chr1	6506530	G	T
chr1	6506565	A	T
chr1	6507346	A	G
chr1	6507452	G	T
chr1	6507475	T	C
chr1	6507498	A	G
chr1	6507587	C	A
chr1	6509473	T	C
chr1	6509612	C	A
chr1	6509769	T	C
chr1	6510309	C	T
chr1	6510420	T	C
chr1	6510442	A	C
chr1	6510962	C	T
chr1	6511016	T	C
chr1	6511476	A	T
chr1	6511746	T	C
chr1	6511804	A	C
chr1	6512025	A	T
chr1	6512038	T	C
chr1	6512146	A	G
chr1	6512240	T	G
chr1	6512602	G	T
chr1	6512745	G	A
chr1	6512867	A	G
chr1	6513097	A	T
chr1	6513489	A	G
chr1	6513794	G	A
chr1	6514420	C	T
chr1	6514888	G	A
chr1	6515363	C	A
chr1	6516080	A	C
chr1	6516986	T	A
chr1	6517013	T	G
chr1	6517119	T	A
chr1	6517159	C	T
chr1	6517174	A	T
chr1	6517272	T	G
chr1	6517888	A	T
chr1	6518652	T	G
chr1	6518688	G	A
chr1	6519244	G	C
chr1	6520117	G	A
chr1	6520979	C	T
chr1	6521629	A	C
chr1	6522606	C	T
chr1	6525536	A	T
chr1	6525667	G	T
chr1	6525682	A	G
chr1	6525754	C	T
chr1	6525976	G	A
chr1	6527066	G	A
chr1	6527447	A	C
chr1	6527703	G	T
chr1	6528089	A	G
chr1	6528144	T	C
chr1	6528379	C	T
chr1	6528402	T	C
chr1	6528543	C	T
chr1	6528557	G	A
chr1	6528669	T	C
chr1	6528781	G	A
chr1	6528898	T	A
chr1	6528934	G	C
chr1	6528939	G	A
chr1	6528974	T	C
chr1	6529116	C	T
chr1	6529147	T	G
chr1	6529163	T	C
chr1	6529168	C	T
chr1	6529178	T	C
chr1	6529280	A	G
chr1	6529300	G	T
chr1	6529356	T	G
chr1	6529538	A	G
chr1	6529728	T	G
chr1	6529730	G	C
chr1	6529771	T	G
chr1	6529786	C	G
chr1	6529825	C	T
chr1	6529856	A	G
chr1	6529893	A	C
chr1	6529905	A	G
chr1	6529932	G	C
chr1	6530005	A	G
chr1	6530044	T	G
chr1	6530083	T	A
chr1	6530107	C	G
chr1	6530128	C	T
chr1	6530225	T	G
chr1	6530236	G	A
chr1	6530366	A	G
chr1	6530369	T	C
chr1	6530431	T	C
chr1	6530530	A	C
chr1	6530557	G	A
chr1	6530581	G	A
chr1	6530629	A	G
chr1	6530633	T	C
chr1	6530782	C	T
chr1	6530794	G	A
chr1	6530800	G	T
chr1	6531026	G	A
chr1	6531208	C	T
chr1	6531342	A	G
chr1	6531484	T	C
chr1	6531748	T	G
chr1	6532558	C	T
chr1	6532875	C	G
chr1	6533175	A	G
chr1	6533248	C	T
chr1	6533439	T	C
chr1	6533818	G	A
chr1	6534265	A	G
chr1	6534517	A	T
chr1	6534679	G	T
chr1	6535785	A	C
chr1	6536217	C	T
chr1	6536501	A	G
chr1	6537677	G	T
chr1	6537787	T	C
chr1	6538032	C	G
chr1	6538100	G	C
chr1	6543599	C	T
chr1	6543634	G	C
chr1	6544211	C	T
chr1	6544238	A	T
chr1	6544280	C	T
chr1	6544298	C	T
chr1	6544469	T	C
chr1	6544471	C	T
chr1	6544477	C	T
chr1	6544537	G	A
chr1	6544656	A	G
chr1	6544674	A	T
chr1	6544734	A	G
chr1	6544789	T	A
chr1	6544806	T	G
chr1	6544848	A	G
chr1	6544890	C	A
chr1	6545004	G	T
chr1	6545019	T	C
chr1	6545085	A	G
chr1	6545361	A	G
chr1	6545423	G	A
chr1	6545424	C	T
chr1	6545487	A	C
chr1	6545508	C	T
chr1	6545551	A	C
chr1	6545577	A	G
chr1	6545607	T	C
chr1	6545640	T	C
chr1	6545654	T	A
chr1	6545939	A	T
chr1	6547924	G	A
chr1	6547941	C	T
chr1	6548389	T	C
chr1	6548398	T	G
chr1	6548887	C	T
chr1	6552008	G	C
chr1	6552229	T	A
chr1	6552493	A	T
chr1	6552550	T	A
chr1	6553137	C	A
chr1	6553149	C	T
chr1	6553444	C	G
chr1	6553895	T	G
chr1	6553910	G	C
chr1	6553964	T	G
chr1	6553998	A	T
chr1	6554452	C	G
chr1	6554672	A	G
chr1	6554985	G	A
chr1	6555059	C	T
chr1	6555068	A	G
chr1	6555074	C	T
chr1	6555346	G	A
chr1	6555369	T	A
chr1	6555392	G	A
chr1	6555407	A	T
chr1	6555506	A	C
chr1	6555544	T	G
chr1	6555604	C	A
chr1	6555725	A	T
chr1	6555889	T	C
chr1	6556056	T	C
chr1	6556089	G	A
chr1	6556193	T	A
chr1	6556313	A	G
chr1	6556316	G	T
chr1	6556342	T	G
chr1	6556875	C	A
chr1	6558265	C	T
chr1	6558510	A	G
chr1	6559004	T	A
chr1	6559119	C	A
chr1	6561098	A	T
chr1	6563107	G	T
chr1	6564527	C	T
chr1	6565378	T	C
chr1	6565389	A	G
chr1	6565417	A	C
chr1	6565449	T	C
chr1	6565607	T	C
chr1	6565708	T	A
chr1	6565796	A	G
chr1	6566360	C	T
chr1	6566513	C	T
chr1	6566551	G	A
chr1	6566767	T	C
chr1	6567530	A	T
chr1	6567632	A	T
chr1	6567940	A	T
chr1	6568486	C	T
chr1	6568488	A	T
chr1	6568557	A	C
chr1	6569501	G	A
chr1	6569521	G	A
chr1	6570351	C	G
chr1	6570955	G	T
chr1	6571591	T	C
chr1	6571792	T	G
chr1	6572582	T	C
chr1	6572749	T	A
chr1	6573178	T	C
chr1	6574017	C	T
chr1	6574034	T	C
chr1	6574055	A	G
chr1	6574087	G	A
chr1	6574125	G	A
chr1	6574438	A	T
chr1	6574510	G	A
chr1	6574560	T	C
chr1	6575522	T	C
chr1	6575736	C	A
chr1	6576385	C	G
chr1	6577568	C	G
chr1	6577591	T	G
chr1	6577984	T	C
chr1	6578226	C	A
chr1	6578524	A	T
chr1	6578578	A	T
chr1	6578651	C	T
chr1	6578665	A	T
chr1	6578669	A	G
chr1	6578677	G	T
chr1	6578697	A	G
chr1	6578707	G	A
chr1	6578712	A	G
chr1	6579101	A	G
chr1	6579125	G	T
chr1	6580964	C	A
chr1	6581487	T	A
chr1	6581531	G	T
chr1	6581694	C	T
chr1	6581772	A	G
chr1	6582284	A	C
chr1	6582579	T	C
chr1	6582731	G	A
chr1	6582804	A	T
chr1	6582819	A	G
chr1	6582996	A	G
chr1	6583035	A	C
chr1	6583200	G	T
chr1	6583223	G	C
chr1	6583234	C	G
chr1	6583417	A	G
chr1	6583420	G	C
chr1	6583468	T	A
chr1	6583620	T	C
chr1	6583701	T	C
chr1	6583702	A	C
chr1	6583809	G	T
chr1	6584025	A	G
chr1	6584041	A	G
chr1	6584123	A	G
chr1	6584216	T	G
chr1	6584577	C	T
chr1	6584693	A	T
chr1	6585877	C	A
chr1	6586401	A	G
chr1	6586527	C	T
chr1	6586868	A	G
chr1	6587139	T	C
chr1	6587447	A	G
chr1	6587482	C	A
chr1	6587530	G	A
chr1	6587635	C	G
chr1	6587655	A	G
chr1	6587698	C	G
chr1	6587795	T	C
chr1	6588014	A	G
chr1	6588027	C	A
chr1	6588170	C	T
chr1	6588277	C	T
chr1	6588288	A	G
chr1	6588403	G	A
chr1	6588424	C	A
chr1	6588426	T	G
chr1	6588633	C	A
chr1	6588660	T	A
chr1	6588713	C	T
chr1	6588779	C	T
chr1	6588841	C	T
chr1	6588877	A	G
chr1	6589216	T	C
chr1	6589364	T	C
chr1	6589562	A	G
chr1	6589874	C	T
chr1	6589921	T	A
chr1	6590201	C	A
chr1	6590280	A	C
chr1	6590336	T	C
chr1	6590366	C	T
chr1	6590538	C	T
chr1	6590539	A	G
chr1	6590628	C	T
chr1	6590765	C	G
chr1	6590795	G	A
chr1	6591420	T	A
chr1	6591427	T	C
chr1	6591565	T	C
chr1	6591705	G	A
chr1	6592210	T	C
chr1	6592265	T	A
chr1	6592330	A	G
chr1	6592551	A	G
chr1	6592588	A	T
chr1	6592690	C	T
chr1	6593006	T	C
chr1	6593043	T	A
chr1	6593358	C	G
chr1	6593641	G	T
chr1	6593682	A	C
chr1	6593708	A	G
chr1	6593749	A	T
chr1	6593870	C	T
chr1	6593889	G	T
chr1	6594121	G	A
chr1	6594135	T	C
chr1	6594560	T	C
chr1	6594986	C	T
chr1	6595240	T	C
chr1	6595358	C	T
chr1	6595535	G	T
chr1	6596436	T	A
chr1	6596648	A	T
chr1	6596984	A	G
chr1	6597945	G	A
chr1	6598269	T	C
chr1	6598869	A	G
chr1	6599287	A	C
chr1	6599362	G	T
chr1	6599505	G	A
chr1	6600006	G	A
chr1	6600201	T	A
chr1	6600852	T	A
chr1	6600950	A	C
chr1	6600960	A	G
chr1	6601264	A	G
chr1	6601477	G	C
chr1	6601779	C	T
chr1	6601871	G	C
chr1	6601939	C	T
chr1	6601944	G	A
chr1	6602350	T	C
chr1	6602584	T	C
chr1	6603735	T	C
chr1	6604055	G	A
chr1	6604364	T	G
chr1	6604641	G	A
chr1	6605142	C	T
chr1	6605218	C	T
chr1	6605942	G	A
chr1	6606484	G	A
chr1	6609022	T	G
chr1	6612253	C	A
chr1	6613103	C	T
chr1	6613129	G	A
chr1	6613920	T	A
chr1	6614046	A	G
chr1	6615150	A	C
chr1	6615496	A	C
chr1	6615893	A	C
chr1	6616514	G	A
chr1	6616549	A	G
chr1	6616767	T	A
chr1	6617391	C	T
chr1	6617526	C	A
chr1	6617703	G	C
chr1	6617865	T	G
chr1	6618054	A	G
chr1	6618067	G	C
chr1	6618073	A	T
chr1	6618131	T	C
chr1	6618158	C	T
chr1	6618557	A	G
chr1	6619539	A	C
chr1	6619726	G	A
chr1	6619805	T	A
chr1	6619970	A	G
chr1	6620119	A	G
chr1	6620457	T	G
chr1	6621019	G	T
chr1	6621021	T	G
chr1	6621287	T	G
chr1	6621317	A	T
chr1	6622215	G	A
chr1	6623446	T	C
chr1	6623447	A	T
chr1	6623991	G	T
chr1	6624079	C	T
chr1	6625801	T	C
chr1	6626698	G	T
chr1	6626738	A	T
chr1	6626745	G	A
chr1	6626764	T	A
chr1	6626866	G	A
chr1	6626896	A	C
chr1	6626902	A	C
chr1	6627176	C	T
chr1	6627522	C	T
chr1	6627538	A	T
chr1	6628725	A	G
chr1	6629178	G	C
chr1	6629642	A	G
chr1	6630503	A	T
chr1	6630754	C	A
chr1	6631393	G	T
chr1	6632138	T	G
chr1	6632141	G	A
chr1	6632289	C	T
chr1	6632320	G	A
chr1	6632795	C	A
chr1	6633340	C	T
chr1	6635063	C	T
chr1	6635717	A	G
chr1	6635874	G	T
chr1	6635940	G	A
chr1	6636247	T	G
chr1	6641514	T	A
chr1	6642102	A	T
chr1	6642175	T	A
chr1	6642322	C	T
chr1	6642400	T	A
chr1	6642423	C	A
chr1	6643234	C	G
chr1	6643247	C	T
chr1	6643280	C	G
chr1	6643312	T	A
chr1	6643397	A	T
chr1	6643505	G	A
chr1	6645247	C	T
chr1	6645395	A	G
chr1	6645689	A	G
chr1	6645712	T	C
chr1	6646308	C	T
chr1	6647013	T	C
chr1	6647296	G	T
chr1	6648209	G	A
chr1	6648504	C	A
chr1	6649122	G	A
chr1	6649649	A	G
chr1	6650038	C	A
chr1	6650263	G	C
chr1	6650319	C	A
chr1	6650558	T	C
chr1	6651079	A	C
chr1	6651219	G	C
chr1	6651872	G	T
chr1	6651967	C	A
chr1	6652493	A	C
chr1	6652620	A	G
chr1	6653204	G	T
chr1	6653663	C	T
chr1	6653770	G	A
chr1	6653778	G	A
chr1	6656405	A	G
chr1	6656790	A	T
chr1	6657164	G	A
chr1	6659610	T	A
chr1	6661964	T	C
chr1	6662435	T	A
chr1	6662504	G	C
chr1	6662604	T	G
chr1	6663295	G	T
chr1	6664518	G	T
chr1	6665020	A	G
chr1	6667000	C	T
chr1	6667778	T	C
chr1	6668825	G	A
chr1	6668941	G	T
chr1	6669703	T	C
chr1	6672437	T	G
chr1	6672684	T	A
chr1	6673244	A	G
chr1	6673901	T	A
chr1	6674670	C	G
chr1	6674686	T	G
chr1	6675240	T	G
chr1	6675302	T	A
chr1	6675366	A	G
chr1	6675599	C	T
chr1	6675933	C	A
chr1	6676008	A	C
chr1	6676054	C	A
chr1	6676269	T	C
chr1	6677422	C	G
chr1	6677546	T	G
chr1	6678403	G	T
chr1	6679053	G	A
chr1	6679677	T	C
chr1	6679691	C	A
chr1	6679833	G	C
chr1	6680660	T	G
chr1	6681322	C	G
chr1	6681966	C	T
chr1	6682144	T	A
chr1	6683448	T	G
chr1	6684127	C	A
chr1	6684974	C	A
chr1	6686935	C	A
chr1	6686942	C	T
chr1	6686957	A	G
chr1	6687105	A	T
chr1	6687110	T	C
chr1	6687433	T	A
chr1	6687447	A	T
chr1	6687470	T	C
chr1	6687545	A	T
chr1	6687569	G	C
chr1	6687615	C	T
chr1	6687616	C	T
chr1	6687729	T	G
chr1	6687763	C	T
chr1	6687796	C	T
chr1	6687864	G	T
chr1	6687882	A	C
chr1	6688150	A	G
chr1	6689336	A	T
chr1	6689713	C	T
chr1	6691020	C	T
chr1	6691997	C	T
chr1	6692053	C	T
chr1	6693171	A	G
chr1	6693437	G	T
chr1	6693756	C	G
chr1	6694039	T	C
chr1	6695021	T	C
chr1	6695065	A	G
chr1	6696060	C	T
chr1	6696098	A	T
chr1	6696659	C	T
chr1	6696977	G	C
chr1	6697405	A	T
chr1	6697426	A	G
chr1	6697535	C	T
chr1	6697597	A	T
chr1	6697625	T	C
chr1	6697802	A	T
chr1	6698047	T	C
chr1	6698169	A	T
chr1	6698746	G	C
chr1	6698819	C	T
chr1	6698959	A	T
chr1	6698965	T	A
chr1	6699329	A	C
chr1	6699475	T	C
chr1	6699579	T	C
chr1	6701228	A	G
chr1	6701250	G	A
chr1	6701257	G	T
chr1	6701330	G	T
chr1	6701535	T	C
chr1	6701547	T	A
chr1	6701992	A	C
chr1	6702038	T	C
chr1	6702072	A	G
chr1	6702092	A	T
chr1	6702114	C	T
chr1	6702300	A	C
chr1	6702469	A	G
chr1	6702484	G	A
chr1	6702497	T	G
chr1	6702509	C	T
chr1	6702728	A	G
chr1	6702745	G	A
chr1	6702825	T	C
chr1	6703658	T	C
chr1	6703666	C	T
chr1	6703778	G	A
chr1	6703814	T	A
chr1	6703874	A	C
chr1	6703932	G	A
chr1	6704000	A	T
chr1	6704051	C	T
chr1	6704055	C	G
chr1	6708966	T	G
chr1	6709351	T	G
chr1	6709372	A	T
chr1	6709392	A	G
chr1	6709457	T	G
chr1	6709478	T	A
chr1	6709508	A	C
chr1	6709832	G	A
chr1	6709836	A	T
chr1	6709948	T	C
chr1	6710339	C	A
chr1	6710388	C	T
chr1	6710562	A	T
chr1	6710589	C	T
chr1	6710817	G	T
chr1	6710819	T	C
chr1	6710916	C	T
chr1	6711007	T	A
chr1	6711484	A	G
chr1	6711542	C	A
chr1	6711601	T	C
chr1	6711788	A	T
chr1	6711977	A	G
chr1	6711978	C	A
chr1	6712527	T	C
chr1	6712733	A	C
chr1	6712844	A	C
chr1	6712886	A	G
chr1	6713538	C	T
chr1	6713607	G	T
chr1	6713648	C	T
chr1	6714197	T	A
chr1	6714295	A	T
chr1	6714305	A	C
chr1	6714418	C	T
chr1	6714430	A	T
chr1	6714461	A	G
chr1	6714467	A	T
chr1	6714529	A	G
chr1	6714815	G	A
chr1	6714895	G	C
chr1	6714973	G	C
chr1	6715028	A	T
chr1	6715064	C	T
chr1	6715096	G	A
chr1	6715124	A	G
chr1	6715126	A	C
chr1	6715134	C	T
chr1	6715154	T	A
chr1	6715155	C	T
chr1	6715160	G	T
chr1	6715583	A	G
chr1	6715621	G	T
chr1	6715711	T	C
chr1	6715783	A	T
chr1	6715836	G	C
chr1	6716326	C	T
chr1	6716520	C	A
chr1	6716859	T	A
chr1	6717190	T	C
chr1	6717294	A	G
chr1	6717410	T	C
chr1	6717413	T	C
chr1	6717441	C	T
chr1	6717797	G	A
chr1	6717988	C	T
chr1	6719470	C	T
chr1	6719761	T	A
chr1	6720054	G	T
chr1	6721922	A	T
chr1	6722138	C	T
chr1	6722245	A	G
chr1	6722565	T	C
chr1	6722585	A	G
chr1	6722591	G	A
chr1	6722674	C	G
chr1	6722684	C	T
chr1	6722707	G	A
chr1	6722713	C	T
chr1	6722768	A	G
chr1	6722824	A	C
chr1	6722825	A	T
chr1	6722827	T	A
chr1	6723148	C	T
chr1	6723286	C	T
chr1	6723501	T	G
chr1	6723502	G	T
chr1	6723564	A	G
chr1	6723577	G	A
chr1	6723594	A	C
chr1	6723595	G	T
chr1	6723625	A	G
chr1	6723632	G	A
chr1	6723761	A	T
chr1	6723764	G	A
chr1	6723778	A	T
chr1	6723785	A	T
chr1	6723786	T	G
chr1	6723866	T	A
chr1	6723937	T	C
chr1	6723969	G	A
chr1	6724521	T	G
chr1	6725828	T	A
chr1	6725863	C	T
chr1	6726567	C	T
chr1	6726579	C	T
chr1	6726672	C	A
chr1	6726697	T	C
chr1	6726810	T	C
chr1	6727015	T	G
chr1	6727100	G	A
chr1	6727289	T	C
chr1	6727294	T	C
chr1	6727314	C	G
chr1	6727315	A	G
chr1	6727330	G	T
chr1	6727545	T	C
chr1	6727938	A	G
chr1	6727983	C	T
chr1	6727984	T	A
chr1	6728500	G	A
chr1	6728548	C	T
chr1	6728605	C	T
chr1	6729435	T	C
chr1	6730931	A	G
chr1	6731189	A	G
chr1	6732083	A	T
chr1	6732247	C	T
chr1	6732268	G	T
chr1	6732624	T	A
chr1	6732703	A	C
chr1	6732827	A	C
chr1	6732864	A	C
chr1	6733026	C	T
chr1	6733329	C	A
chr1	6733524	A	G
chr1	6733551	C	T
chr1	6733556	C	T
chr1	6733684	T	C
chr1	6733701	A	G
chr1	6733727	G	A
chr1	6733822	G	T
chr1	6733839	G	C
chr1	6733868	C	T
chr1	6733949	G	C
chr1	6734008	G	A
chr1	6734016	C	A
chr1	6734036	C	G
chr1	6734086	C	G
chr1	6734086	C	T
chr1	6734424	T	A
chr1	6734645	T	C
chr1	6734688	C	T
chr1	6734811	C	T
chr1	6735021	C	G
chr1	6735464	A	C
chr1	6735527	A	T
chr1	6735693	A	G
chr1	6737401	A	G
chr1	6737450	G	C
chr1	6737640	T	A
chr1	6737944	T	A
chr1	6738040	G	A
chr1	6738133	T	G
chr1	6738838	C	G
chr1	6738976	G	C
chr1	6738979	G	A
chr1	6739169	T	G
chr1	6739208	T	C
chr1	6739558	A	C
chr1	6739801	G	T
chr1	6739832	T	C
chr1	6739897	G	T
chr1	6739964	A	C
chr1	6740260	G	A
chr1	6740351	A	C
chr1	6740396	C	A
chr1	6740422	C	G
chr1	6740532	T	A
chr1	6740627	G	A
chr1	6741626	G	A
chr1	6741681	A	T
chr1	6741806	T	G
chr1	6741808	G	A
chr1	6742057	C	G
chr1	6742286	T	G
chr1	6742360	T	A
chr1	6742544	A	G
chr1	6742585	C	T
chr1	6742592	C	T
chr1	6742614	A	C
chr1	6742620	G	A
chr1	6742754	C	A
chr1	6742806	C	T
chr1	6742925	T	A
chr1	6744105	A	G
chr1	6744457	A	T
chr1	6744603	C	T
chr1	6744751	C	A
chr1	6744777	C	A
chr1	6744835	G	T
chr1	6745020	T	G
chr1	6745203	G	A
chr1	6745533	C	T
chr1	6745572	A	G
chr1	6745590	T	C
chr1	6745856	T	G
chr1	6745977	G	A
chr1	6746041	A	C
chr1	6746079	C	G
chr1	6746088	C	A
chr1	6746089	T	C
chr1	6746170	G	C
chr1	6746185	A	G
chr1	6746241	A	G
chr1	6746280	G	C
chr1	6746284	C	T
chr1	6746430	A	G
chr1	6746493	A	T
chr1	6746881	C	T
chr1	6746939	T	A
chr1	6746995	C	A
chr1	6747174	G	A
chr1	6747271	T	C
chr1	6747592	C	G
chr1	6748001	C	T
chr1	6750139	C	G
chr1	6750734	T	A
chr1	6751298	G	A
chr1	6751541	T	A
chr1	6751854	T	A
chr1	6752169	T	A
chr1	6752336	C	T
chr1	6752711	G	A
chr1	6752743	G	T
chr1	6752775	G	A
chr1	6752908	C	T
chr1	6753057	C	T
chr1	6753087	C	T
chr1	6753097	C	A
chr1	6753228	A	G
chr1	6753334	A	T
chr1	6753354	T	C
chr1	6753411	C	G
chr1	6753494	G	A
chr1	6753500	T	C
chr1	6753771	C	T
chr1	6753951	C	A
chr1	6753997	C	T
chr1	6754274	A	G
chr1	6754353	T	G
chr1	6754364	G	T
chr1	6754681	G	A
chr1	6754934	T	C
chr1	6755132	A	G
chr1	6755154	G	A
chr1	6755195	T	C
chr1	6755235	C	A
chr1	6755372	G	A
chr1	6755455	C	G
chr1	6755672	T	A
chr1	6755699	G	A
chr1	6755774	T	C
chr1	6755853	T	A
chr1	6756112	T	C
chr1	6756167	A	G
chr1	6756220	G	A
chr1	6756246	A	C
chr1	6756261	C	A
chr1	6756477	A	G
chr1	6756480	A	G
chr1	6756506	T	A
chr1	6756571	C	T
chr1	6756587	A	G
chr1	6756729	A	G
chr1	6756841	A	G
chr1	6757032	C	T
chr1	6757036	G	T
chr1	6757177	C	G
chr1	6757488	A	G
chr1	6757530	A	C
chr1	6757538	C	G
chr1	6757597	G	A
chr1	6757688	G	A
chr1	6758087	A	G
chr1	6758356	C	T
chr1	6758370	T	C
chr1	6758376	A	C
chr1	6758453	A	C
chr1	6758463	A	G
chr1	6758541	C	G
chr1	6758599	C	T
chr1	6760205	A	G
chr1	6760264	C	T
chr1	6761476	T	C
chr1	6763446	G	A
chr1	6764851	G	C
chr1	6766446	G	A
chr1	6767739	T	G
chr1	6768352	A	T
chr1	6768641	A	G
chr1	6769149	C	T
chr1	6771007	T	A
chr1	6771100	T	G
chr1	6771130	G	A
chr1	6771176	A	T
chr1	6771259	T	G
chr1	6771267	A	G
chr1	6771326	G	A
chr1	6771383	G	A
chr1	6771438	C	T
chr1	6771653	A	G
chr1	6771887	C	T
chr1	6772041	A	G
chr1	6772303	A	G
chr1	6772314	A	G
chr1	6772489	A	G
chr1	6772532	T	G
chr1	6772562	T	A
chr1	6772663	T	G
chr1	6772721	T	A
chr1	6772739	A	G
chr1	6773648	T	A
chr1	6773657	T	C
chr1	6773657	C	T
chr1	6773774	C	T
chr1	6773867	G	T
chr1	6774290	T	C
chr1	6774303	A	T
chr1	6775277	T	C
chr1	6775288	G	A
chr1	6775874	G	A
chr1	6775909	C	T
chr1	6776226	A	C
chr1	6776240	C	T
chr1	6777684	T	A
chr1	6778032	C	T
chr1	6778085	G	T
chr1	6778143	A	G
chr1	6778253	A	G
chr1	6778489	C	T
chr1	6778517	T	C
chr1	6778540	T	C
chr1	6778654	C	T
chr1	6778757	A	G
chr1	6778807	C	T
chr1	6778813	G	T
chr1	6778846	A	G
chr1	6778865	G	A
chr1	6779303	C	T
chr1	6780203	G	T
chr1	6780877	T	G
chr1	6782339	G	A
chr1	6782450	G	A
chr1	6783020	A	G
chr1	6783673	C	T
chr1	6784013	A	T
chr1	6784121	T	C
chr1	6784279	A	C
chr1	6784415	C	G
chr1	6784894	G	T
chr1	6785091	T	G
chr1	6785454	A	G
chr1	6785593	G	T
chr1	6785639	C	T
chr1	6785771	G	A
chr1	6785774	T	C
chr1	6785815	G	T
chr1	6785817	T	G
chr1	6785849	G	A
chr1	6785938	A	T
chr1	6786057	G	A
chr1	6786093	A	C
chr1	6786195	A	C
chr1	6786219	G	A
chr1	6786229	T	G
chr1	6786354	G	A
chr1	6786455	G	A
chr1	6786529	A	C
chr1	6786566	T	A
chr1	6786567	A	G
chr1	6786590	A	T
chr1	6786766	G	T
chr1	6786929	A	T
chr1	6786944	G	A
chr1	6786948	G	T
chr1	6786949	A	T
chr1	6786957	A	G
chr1	6787049	G	A
chr1	6787092	C	G
chr1	6787107	T	G
chr1	6787191	T	A
chr1	6787345	G	A
chr1	6787346	T	C
chr1	6787395	G	A
chr1	6787410	C	T
chr1	6787459	C	T
chr1	6787537	A	T
chr1	6787627	A	C
chr1	6787693	A	C
chr1	6787712	G	A
chr1	6787749	T	C
chr1	6787764	G	A
chr1	6787803	G	A
chr1	6787865	C	T
chr1	6787867	C	T
chr1	6787910	A	T
chr1	6787993	A	G
chr1	6787998	G	A
chr1	6788045	C	T
chr1	6788063	C	G
chr1	6788064	C	T
chr1	6788134	A	G
chr1	6788335	A	G
chr1	6788410	T	A
chr1	6788427	T	G
chr1	6788488	T	C
chr1	6788527	T	C
chr1	6789046	G	C
chr1	6789174	C	T
chr1	6789374	A	G
chr1	6789654	G	T
chr1	6789742	T	A
chr1	6789767	A	G
chr1	6789853	C	T
chr1	6789931	C	T
chr1	6790271	G	A
chr1	6790420	C	T
chr1	6790423	T	C
chr1	6790436	C	A
chr1	6790615	G	A
chr1	6790625	T	A
chr1	6790633	G	T
chr1	6790644	C	A
chr1	6790657	G	C
chr1	6790729	C	T
chr1	6790961	A	G
chr1	6791074	T	C
chr1	6791284	C	G
chr1	6791308	A	T
chr1	6791491	A	G
chr1	6791617	A	G
chr1	6791661	C	T
chr1	6791667	A	C
chr1	6791804	A	C
chr1	6791960	A	T
chr1	6792088	T	A
chr1	6792210	A	T
chr1	6792212	T	A
chr1	6792945	T	G
chr1	6793693	A	C
chr1	6793738	G	A
chr1	6793739	G	A
chr1	6793911	A	G
chr1	6794038	T	C
chr1	6794923	C	G
chr1	6795151	G	C
chr1	6795338	A	G
chr1	6795914	G	A
chr1	6795988	A	T
chr1	6796250	A	T
chr1	6796262	A	T
chr1	6796643	T	C
chr1	6797180	C	T
chr1	6797318	T	C
chr1	6797496	T	C
chr1	6797821	C	G
chr1	6798133	G	A
chr1	6798848	G	T
chr1	6799026	G	C
chr1	6799298	G	A
chr1	6799862	C	A
chr1	6800197	A	G
chr1	6800951	G	C
chr1	6802508	G	A
chr1	6803428	T	A
chr1	6805829	A	C
chr1	6805954	A	G
chr1	6806602	G	A
chr1	6807608	A	C
chr1	6807764	A	T
chr1	6807854	A	G
chr1	6807987	A	G
chr1	6808235	C	T
chr1	6808240	A	T
chr1	6809077	T	C
chr1	6810000	G	A
chr1	6810087	G	C
chr1	6810327	T	C
chr1	6810348	C	T
chr1	6810392	T	A
chr1	6810398	G	T
chr1	6810480	T	C
chr1	6810485	A	G
chr1	6810495	C	T
chr1	6810498	T	C
chr1	6810544	A	C
chr1	6810547	A	C
chr1	6810633	T	A
chr1	6810678	G	A
chr1	6810717	A	G
chr1	6810783	C	G
chr1	6810785	A	G
chr1	6810786	C	T
chr1	6811029	C	T
chr1	6811083	G	C
chr1	6811092	T	A
chr1	6811108	T	C
chr1	6811147	C	A
chr1	6811156	T	A
chr1	6811168	T	A
chr1	6811244	C	T
chr1	6811278	C	T
chr1	6811465	G	T
chr1	6811471	T	C
chr1	6811979	A	G
chr1	6812094	T	C
chr1	6812214	G	A
chr1	6813411	C	T
chr1	6813996	T	C
chr1	6814165	C	G
chr1	6814203	A	G
chr1	6814231	G	A
chr1	6814271	T	A
chr1	6814314	T	A
chr1	6814419	A	G
chr1	6814423	A	C
chr1	6814531	T	A
chr1	6814561	C	T
chr1	6815519	A	G
chr1	6816872	A	T
chr1	6817387	C	T
chr1	6818659	T	C
chr1	6819527	G	A
chr1	6819651	A	G
chr1	6819743	A	T
chr1	6822007	C	A
chr1	6823887	T	C
chr1	6823892	C	G
chr1	6824209	A	G
chr1	6824298	C	T
chr1	6824731	T	C
chr1	6825500	C	A
chr1	6825901	C	A
chr1	6826206	C	T
chr1	6826320	A	G
chr1	6826508	T	G
chr1	6826654	C	A
chr1	6826909	A	T
chr1	6827192	T	G
chr1	6827397	C	T
chr1	6828192	A	G
chr1	6828234	G	A
chr1	6828256	C	T
chr1	6828513	C	T
chr1	6828695	A	T
chr1	6830497	C	T
chr1	6830644	T	G
chr1	6830995	G	A
chr1	6831320	T	C
chr1	6831557	A	T
chr1	6831697	C	T
chr1	6831925	T	C
chr1	6832062	C	T
chr1	6832148	A	T
chr1	6832170	T	C
chr1	6832501	G	A
chr1	6832808	T	C
chr1	6832895	C	A
chr1	6833932	G	C
chr1	6834639	A	T
chr1	6835101	T	G
chr1	6835497	A	C
chr1	6835521	T	G
chr1	6836557	T	C
chr1	6836919	T	C
chr1	6837188	A	G
chr1	6837269	T	A
chr1	6837388	C	T
chr1	6837533	A	T
chr1	6837803	C	T
chr1	6838075	G	T
chr1	6838404	C	G
chr1	6838408	T	A
chr1	6838411	A	G
chr1	6838649	G	A
chr1	6838676	A	C
chr1	6838865	A	G
chr1	6839935	C	T
chr1	6840402	G	T
chr1	6840407	G	C
chr1	6840421	C	A
chr1	6840518	A	G
chr1	6840594	G	C
chr1	6840617	T	C
chr1	6840644	A	T
chr1	6840652	C	T
chr1	6840667	A	G
chr1	6840706	A	T
chr1	6841218	T	A
chr1	6843433	T	C
chr1	6843900	A	C
chr1	6845344	G	T
chr1	6846199	G	A
chr1	6846249	G	A
chr1	6846897	T	C
chr1	6848180	C	T
chr1	6851205	C	G
chr1	6852533	G	A
chr1	6852598	G	T
chr1	6852820	A	T
chr1	6853061	C	T
chr1	6853298	T	A
chr1	6854153	G	A
chr1	6854159	T	A
chr1	6854581	A	C
chr1	6855013	T	A
chr1	6855098	C	T
chr1	6855215	G	A
chr1	6855317	G	T
chr1	6857294	C	T
chr1	6858877	G	A
chr1	6860169	A	G
chr1	6860200	T	A
chr1	6860493	T	A
chr1	6860494	G	T
chr1	6860609	C	T
chr1	6860731	G	C
chr1	6862064	G	A
chr1	6862077	A	G
chr1	6862143	A	G
chr1	6862152	T	A
chr1	6862153	T	A
chr1	6862189	A	G
chr1	6862320	A	C
chr1	6862714	T	A
chr1	6862717	C	A
chr1	6862722	T	G
chr1	6862780	T	C
chr1	6863006	G	A
chr1	6863325	C	A
chr1	6863793	A	G
chr1	6863819	A	C
chr1	6864022	C	T
chr1	6864198	G	C
chr1	6865068	T	A
chr1	6865155	C	T
chr1	6865472	T	A
chr1	6865752	C	G
chr1	6865845	G	A
chr1	6866345	C	G
chr1	6866838	A	G
chr1	6866884	C	T
chr1	6867502	T	A
chr1	6867907	A	G
chr1	6868206	G	A
chr1	6868388	A	T
chr1	6868442	A	G
chr1	6868571	T	A
chr1	6868595	C	G
chr1	6868776	T	C
chr1	6868817	A	G
chr1	6868914	T	C
chr1	6869036	T	G
chr1	6869843	T	A
chr1	6870447	C	A
chr1	6871182	A	C
chr1	6871474	G	A
chr1	6871759	T	C
chr1	6871996	C	T
chr1	6872035	A	C
chr1	6872101	G	T
chr1	6872250	G	A
chr1	6872310	T	A
chr1	6872322	G	A
chr1	6872421	T	A
chr1	6872476	T	C
chr1	6872490	G	A
chr1	6872744	G	A
chr1	6872875	C	T
chr1	6872918	C	A
chr1	6872941	G	A
chr1	6872980	G	A
chr1	6873470	A	T
chr1	6875102	A	G
chr1	6875633	G	T
chr1	6877366	T	A
chr1	6877367	T	A
chr1	6877938	A	T
chr1	6877967	G	A
chr1	6879348	A	C
chr1	6879810	T	C
chr1	6881798	A	T
chr1	6882081	T	G
chr1	6882218	G	T
chr1	6882270	T	C
chr1	6882614	T	C
chr1	6882726	A	G
chr1	6882947	A	G
chr1	6883276	A	G
chr1	6885199	C	A
chr1	6885288	C	T
chr1	6885300	C	G
chr1	6885664	G	A
chr1	6886821	G	T
chr1	6887503	T	C
chr1	6887609	A	G
chr1	6888408	G	A
chr1	6888409	T	A
chr1	6888525	A	T
chr1	6889502	G	C
chr1	6891421	G	A
chr1	6891565	T	A
chr1	6891934	G	A
chr1	6894147	A	C
chr1	6894281	T	G
chr1	6894464	T	G
chr1	6895875	C	G
chr1	6895876	T	A
chr1	6897344	G	A
chr1	6898729	A	G
chr1	6899862	C	T
chr1	6900424	A	T
chr1	6900723	G	A
chr1	6901343	T	A
chr1	6903217	C	A
chr1	6904065	A	G
chr1	6904935	G	T
chr1	6905943	T	C
chr1	6906116	A	G
chr1	6906157	A	G
chr1	6906467	C	T
chr1	6906486	A	G
chr1	6907590	T	C
chr1	6909432	G	A
chr1	6909939	T	G
chr1	6910660	A	T
chr1	6911396	C	A
chr1	6911397	A	T
chr1	6912667	A	T
chr1	6912724	T	G
chr1	6913079	T	A
chr1	6913259	A	T
chr1	6918110	G	T
chr1	6919063	A	T
chr1	6919637	T	C
chr1	6920638	A	T
chr1	6920855	A	C
chr1	6921079	G	A
chr1	6921220	T	A
chr1	6921738	T	C
chr1	6922827	T	C
chr1	6923964	A	T
chr1	6924272	A	G
chr1	6926771	C	T
chr1	6927165	A	G
chr1	6927199	G	T
chr1	6927353	G	A
chr1	6928974	G	A
chr1	6930712	G	A
chr1	6932577	C	T
chr1	6933272	T	A
chr1	6934063	G	C
chr1	6934934	T	A
chr1	6935089	C	G
chr1	6935345	G	T
chr1	6935402	T	C
chr1	6935480	G	C
chr1	6935490	A	G
chr1	6937074	C	T
chr1	6937813	T	G
chr1	6938765	T	A
chr1	6938916	C	T
chr1	6939247	A	G
chr1	6939393	T	C
chr1	6939674	G	C
chr1	6939825	G	A
chr1	6939921	A	G
chr1	6940497	A	G
chr1	6940999	A	T
chr1	6941175	T	A
chr1	6941254	T	A
chr1	6941719	G	A
chr1	6941861	G	A
chr1	6942010	A	G
chr1	6942472	C	A
chr1	6942678	C	G
chr1	6943214	G	T
chr1	6943495	A	G
chr1	6944366	T	A
chr1	6944592	G	A
chr1	6944595	A	G
chr1	6944729	T	A
chr1	6944755	T	C
chr1	6944791	G	A
chr1	6944931	T	C
chr1	6945283	A	C
chr1	6945356	A	T
chr1	6945360	T	A
chr1	6945441	A	C
chr1	6945452	A	T
chr1	6945611	A	G
chr1	6945673	C	T
chr1	6945714	T	G
chr1	6945720	T	A
chr1	6945984	A	G
chr1	6946084	A	C
chr1	6946123	T	C
chr1	6946143	T	C
chr1	6946149	C	T
chr1	6946224	C	T
chr1	6946272	A	C
chr1	6946278	C	T
chr1	6946319	C	G
chr1	6946410	G	A
chr1	6946858	G	A
chr1	6946889	T	A
chr1	6946944	A	G
chr1	6946968	C	T
chr1	6946998	G	A
chr1	6947055	C	A
chr1	6947468	A	C
chr1	6947556	A	C
chr1	6947615	G	A
chr1	6947616	C	T
chr1	6947635	G	A
chr1	6947679	A	G
chr1	6947683	C	T
chr1	6947684	A	G
chr1	6947771	A	G
chr1	6947775	C	T
chr1	6947789	T	C
chr1	6947815	G	A
chr1	6947853	C	T
chr1	6947863	T	C
chr1	6948088	G	T
chr1	6948288	C	A
chr1	6948289	A	T
chr1	6948318	T	G
chr1	6948380	T	A
chr1	6948381	A	T
chr1	6948393	A	T
chr1	6948414	T	A
chr1	6948415	A	T
chr1	6948476	C	A
chr1	6948495	A	C
chr1	6948714	A	G
chr1	6948769	A	G
chr1	6948779	T	C
chr1	6948806	A	C
chr1	6949037	T	G
chr1	6949075	C	T
chr1	6949077	C	A
chr1	6949078	A	G
chr1	6949353	T	C
chr1	6949395	A	C
chr1	6949437	C	T
chr1	6950137	C	G
chr1	6950149	G	C
chr1	6950150	A	T
chr1	6950178	T	C
chr1	6950309	A	G
chr1	6950338	T	C
chr1	6950368	G	C
chr1	6950376	T	C
chr1	6950387	C	T
chr1	6950505	G	A
chr1	6950577	A	T
chr1	6950605	C	G
chr1	6950715	C	G
chr1	6950718	G	A
chr1	6950735	G	A
chr1	6950944	C	T
chr1	6951045	A	G
chr1	6951144	G	C
chr1	6951196	A	C
chr1	6951199	G	C
chr1	6951231	A	G
chr1	6951234	A	T
chr1	6951291	A	G
chr1	6951364	C	A
chr1	6951388	T	A
chr1	6951695	G	T
chr1	6951702	C	T
chr1	6951720	G	A
chr1	6951743	C	G
chr1	6951761	G	T
chr1	6951763	G	A
chr1	6951774	A	C
chr1	6951845	T	C
chr1	6951891	C	T
chr1	6951942	C	G
chr1	6951947	C	A
chr1	6952126	T	C
chr1	6952142	A	G
chr1	6952170	T	C
chr1	6952192	G	T
chr1	6952194	T	C
chr1	6952282	C	A
chr1	6952284	A	G
chr1	6952312	A	G
chr1	6952318	G	C
chr1	6952412	A	G
chr1	6952539	G	T
chr1	6952659	T	G
chr1	6952680	G	T
chr1	6952719	A	G
chr1	6952756	G	C
chr1	6952822	C	T
chr1	6952854	A	T
chr1	6952858	T	A
chr1	6952904	G	C
chr1	6953028	C	A
chr1	6953029	C	A
chr1	6953045	T	G
chr1	6953137	G	T
chr1	6953189	T	C
chr1	6953206	A	G
chr1	6953215	C	G
chr1	6953281	C	T
chr1	6953349	A	C
chr1	6953413	C	T
chr1	6953425	C	T
chr1	6953430	G	C
chr1	6953505	T	A
chr1	6953617	G	C
chr1	6953755	G	A
chr1	6953775	G	C
chr1	6953811	C	A
chr1	6953913	C	T
chr1	6954142	A	G
chr1	6954234	A	G
chr1	6954250	G	T
chr1	6954264	T	G
chr1	6954432	T	A
chr1	6954454	C	T
chr1	6954468	T	A
chr1	6954566	G	T
chr1	6954662	C	G
chr1	6955434	C	T
chr1	6955537	G	A
chr1	6955586	C	T
chr1	6955604	C	T
chr1	6955676	G	A
chr1	6955716	A	C
chr1	6955739	T	A
chr1	6955753	A	C
chr1	6955914	C	T
chr1	6955940	T	C
chr1	6955956	T	G
chr1	6956009	G	A
chr1	6956030	A	G
chr1	6956034	C	T
chr1	6956039	T	A
chr1	6956082	G	T
chr1	6956160	C	G
chr1	6956192	A	G
chr1	6956195	A	T
chr1	6956199	A	C
chr1	6956199	A	T
chr1	6956565	C	T
chr1	6956612	G	T
chr1	6956723	A	C
chr1	6957119	G	T
chr1	6957316	G	T
chr1	6958020	T	C
chr1	6958749	C	T
chr1	6959223	T	A
chr1	6962410	G	A
chr1	6962623	T	C
chr1	6962628	T	A
chr1	6964018	G	A
chr1	6964207	C	T
chr1	6965177	G	A
chr1	6965992	T	C
chr1	6966101	G	A
chr1	6966146	G	A
chr1	6966175	A	T
chr1	6966176	G	C
chr1	6966232	T	C
chr1	6966310	A	T
chr1	6967202	G	C
chr1	6967312	T	C
chr1	6967361	A	C
chr1	6967455	T	C
chr1	6967583	G	T
chr1	6967585	T	C
chr1	6970007	A	T
chr1	6971746	T	A
chr1	6972357	A	G
chr1	6972589	G	A
chr1	6973091	A	G
chr1	6974987	A	T
chr1	6975094	A	G
chr1	6975118	C	T
chr1	6975330	G	A
chr1	6975525	G	T
chr1	6975620	A	G
chr1	6977287	T	C
chr1	6977329	A	T
chr1	6977681	A	C
chr1	6978167	T	C
chr1	6978360	A	C
chr1	6980681	A	T
chr1	6983550	C	T
chr1	6985496	T	A
chr1	6987001	A	G
chr1	6987086	C	G
chr1	6987087	G	T
chr1	6987157	G	T
chr1	6987183	C	G
chr1	6987212	C	A
chr1	6987327	T	C
chr1	6987336	C	T
chr1	6987337	G	C
chr1	6987348	T	G
chr1	6987350	G	A
chr1	6987368	A	G
chr1	6987383	C	T
chr1	6987410	T	A
chr1	6987446	A	T
chr1	6987449	A	G
chr1	6987470	G	A
chr1	6987548	A	G
chr1	6987608	T	C
chr1	6987618	C	T
chr1	6987772	C	A
chr1	6987869	T	C
chr1	6987879	T	G
chr1	6987905	A	T
chr1	6987957	T	G
chr1	6987958	A	T
chr1	6988008	T	C
chr1	6988123	T	G
chr1	6988277	G	A
chr1	6988292	T	A
chr1	6988422	C	G
chr1	6988426	A	G
chr1	6988504	G	A
chr1	6988608	A	G
chr1	6988676	G	A
chr1	6988751	T	C
chr1	6988836	C	A
chr1	6989107	A	G
chr1	6991324	A	G
chr1	6991442	G	T
chr1	6991732	A	G
chr1	6991860	G	A
chr1	6991867	T	G
chr1	6991881	G	A
chr1	6992055	A	G
chr1	6992107	G	A
chr1	6992134	C	T
chr1	6992160	A	T
chr1	6992163	A	G
chr1	6992233	A	G
chr1	6992241	A	G
chr1	6992340	G	A
chr1	6992365	C	T
chr1	6992420	A	C
chr1	6992540	T	C
chr1	6992696	A	G
chr1	6992894	A	G
chr1	6992960	G	C
chr1	6992972	G	T
chr1	6992997	G	A
chr1	6993005	G	A
chr1	6993047	T	C
chr1	6993062	A	G
chr1	6993095	A	G
chr1	6993124	G	A
chr1	6993130	C	G
chr1	6993166	C	T
chr1	6994377	G	A
chr1	6995061	A	C
chr1	6995593	T	C
chr1	6995687	G	T
chr1	6995831	A	C
chr1	6995917	C	T
chr1	6996467	T	A
chr1	6996501	G	C
chr1	7000030	C	G
chr1	7000276	C	G
chr1	7000979	A	T
chr1	7000983	A	T
chr1	7001079	A	T
chr1	7001136	T	C
chr1	7001208	G	C
chr1	7001415	A	G
chr1	7001660	T	A
chr1	7001667	A	G
chr1	7001772	T	C
chr1	7001941	C	T
chr1	7002383	G	A
chr1	7002556	T	A
chr1	7002611	A	G
chr1	7002632	G	A
chr1	7002702	G	A
chr1	7003056	A	C
chr1	7003096	T	C
chr1	7003397	T	C
chr1	7003894	C	G
chr1	7003987	G	T
chr1	7004020	A	G
chr1	7004039	A	T
chr1	7004042	G	A
chr1	7004092	A	C
chr1	7004125	G	A
chr1	7004193	C	G
chr1	7004298	A	T
chr1	7004463	T	C
chr1	7004487	C	G
chr1	7004625	A	G
chr1	7004682	T	G
chr1	7004862	A	T
chr1	7004951	G	A
chr1	7005021	C	T
chr1	7005318	T	G
chr1	7005398	A	G
chr1	7005425	G	T
chr1	7005440	T	G
chr1	7005445	G	T
chr1	7005458	A	G
chr1	7005545	G	A
chr1	7005547	C	A
chr1	7005565	T	C
chr1	7005574	A	G
chr1	7005741	A	T
chr1	7005742	T	C
chr1	7005746	T	A
chr1	7005828	T	C
chr1	7005926	T	A
chr1	7006036	A	G
chr1	7006082	A	C
chr1	7006326	T	G
chr1	7006400	T	G
chr1	7006412	A	G
chr1	7006527	T	C
chr1	7006587	A	C
chr1	7006637	A	G
chr1	7006671	A	C
chr1	7006712	C	T
chr1	7006845	A	G
chr1	7007001	A	C
chr1	7007023	A	G
chr1	7007110	A	T
chr1	7007196	C	T
chr1	7007900	G	A
chr1	7007918	C	T
chr1	7007969	G	A
chr1	7008029	A	T
chr1	7008041	A	C
chr1	7008098	T	C
chr1	7008122	C	G
chr1	7008156	G	C
chr1	7008210	G	T
chr1	7008213	A	C
chr1	7008494	C	T
chr1	7009197	C	G
chr1	7009224	A	G
chr1	7009330	T	G
chr1	7009345	C	T
chr1	7009409	T	G
chr1	7009427	G	T
chr1	7009509	A	T
chr1	7009639	T	G
chr1	7009704	A	G
chr1	7009725	C	T
chr1	7009810	A	G
chr1	7009944	T	G
chr1	7010106	C	T
chr1	7010212	G	A
chr1	7010325	A	G
chr1	7010544	T	C
chr1	7010612	C	A
chr1	7011011	T	C
chr1	7011138	G	A
chr1	7011150	C	T
chr1	7011347	C	A
chr1	7011528	A	T
chr1	7011762	A	G
chr1	7011928	T	A
chr1	7011990	G	T
chr1	7012065	A	G
chr1	7012120	T	G
chr1	7012548	C	A
chr1	7012747	T	G
chr1	7012908	T	A
chr1	7012972	A	G
chr1	7013137	A	T
chr1	7013154	A	G
chr1	7013201	T	G
chr1	7013218	T	C
chr1	7013234	T	C
chr1	7013277	A	T
chr1	7013385	C	A
chr1	7013886	G	A
chr1	7014014	T	C
chr1	7014367	C	T
chr1	7015494	A	G
chr1	7015524	C	T
chr1	7015669	A	T
chr1	7015786	A	T
chr1	7016312	G	A
chr1	7016356	C	A
chr1	7016397	A	G
chr1	7016862	C	A
chr1	7017501	A	T
chr1	7017542	A	T
chr1	7017722	T	A
chr1	7017777	T	A
chr1	7017804	C	T
chr1	7018049	G	A
chr1	7018152	T	G
chr1	7018615	G	A
chr1	7018708	T	C
chr1	7018836	C	T
chr1	7019271	C	T
chr1	7020492	A	T
chr1	7020973	C	T
chr1	7021172	A	G
chr1	7022290	A	G
chr1	7022671	G	A
chr1	7023025	T	A
chr1	7023171	T	C
chr1	7023482	C	T
chr1	7023499	T	C
chr1	7023522	G	A
chr1	7024632	A	C
chr1	7025913	C	G
chr1	7026065	C	T
chr1	7026112	T	G
chr1	7026156	T	G
chr1	7026404	A	G
chr1	7027058	G	A
chr1	7028435	C	T
chr1	7028456	G	A
chr1	7028459	T	A
chr1	7028478	G	A
chr1	7028519	T	G
chr1	7028531	T	C
chr1	7028573	T	C
chr1	7028723	G	A
chr1	7028768	T	G
chr1	7028769	T	A
chr1	7028864	C	G
chr1	7028901	T	C
chr1	7028958	A	T
chr1	7029041	G	T
chr1	7029099	A	T
chr1	7029185	T	G
chr1	7029651	C	T
chr1	7029982	C	T
chr1	7031525	A	T
chr1	7032232	C	G
chr1	7037959	G	A
chr1	7038294	C	A
chr1	7040667	A	G
chr1	7041074	T	G
chr1	7041121	C	A
chr1	7041209	C	G
chr1	7041300	T	C
chr1	7045933	G	A
chr1	7046633	T	C
chr1	7046901	G	C
chr1	7047292	C	T
chr1	7047568	A	G
chr1	7047686	A	G
chr1	7047712	A	C
chr1	7047713	A	T
chr1	7047716	T	A
chr1	7047869	T	G
chr1	7047964	T	C
chr1	7048196	A	C
chr1	7048308	T	C
chr1	7048547	G	A
chr1	7049020	C	A
chr1	7049315	G	A
chr1	7049903	C	G
chr1	7051899	C	A
chr1	7053328	G	T
chr1	7053619	A	T
chr1	7057016	G	A
chr1	7058461	C	G
chr1	7058899	T	C
chr1	7059022	G	C
chr1	7059771	G	T
chr1	7060041	T	C
chr1	7060289	G	A
chr1	7060699	T	C
chr1	7060777	T	C
chr1	7060797	G	A
chr1	7061094	C	G
chr1	7061990	T	G
chr1	7062007	T	A
chr1	7062398	G	C
chr1	7062479	C	T
chr1	7062722	G	A
chr1	7063191	G	C
chr1	7063346	A	T
chr1	7063692	T	C
chr1	7063730	C	T
chr1	7063859	T	C
chr1	7063865	T	C
chr1	7063907	T	G
chr1	7063979	T	C
chr1	7064034	G	A
chr1	7064153	C	T
chr1	7064177	A	T
chr1	7064318	A	T
chr1	7064488	T	G
chr1	7064616	T	G
chr1	7064772	C	T
chr1	7064973	C	T
chr1	7065055	A	T
chr1	7065114	A	C
chr1	7065149	A	T
chr1	7065204	C	T
chr1	7065224	T	G
chr1	7065231	G	T
chr1	7065251	T	G
chr1	7065954	A	G
chr1	7065981	A	G
chr1	7066119	A	G
chr1	7066161	A	G
chr1	7066164	C	T
chr1	7066227	C	T
chr1	7066229	A	G
chr1	7066243	G	A
chr1	7066256	A	G
chr1	7066266	C	T
chr1	7066329	A	G
chr1	7066335	G	A
chr1	7066356	A	G
chr1	7066360	A	G
chr1	7066387	G	A
chr1	7066503	G	A
chr1	7066524	G	C
chr1	7066524	G	A
chr1	7066589	A	G
chr1	7066605	A	C
chr1	7066647	C	T
chr1	7066713	T	C
chr1	7066763	A	T
chr1	7067031	A	G
chr1	7067034	A	G
chr1	7067040	T	C
chr1	7067176	C	A
chr1	7067184	C	A
chr1	7067232	A	G
chr1	7067244	A	T
chr1	7067302	G	A
chr1	7067415	C	T
chr1	7067540	T	C
chr1	7067556	T	C
chr1	7067586	G	A
chr1	7067637	G	A
chr1	7067746	C	T
chr1	7067774	T	C
chr1	7067946	A	C
chr1	7067967	T	C
chr1	7068001	C	T
chr1	7068003	A	G
chr1	7068053	G	A
chr1	7068192	T	C
chr1	7068339	G	A
chr1	7068426	C	T
chr1	7068537	A	G
chr1	7068564	A	G
chr1	7068808	C	G
chr1	7068825	G	A
chr1	7068886	T	C
chr1	7069056	A	T
chr1	7069086	C	T
chr1	7069164	T	C
chr1	7069191	G	C
chr1	7069191	G	A
chr1	7069204	G	C
chr1	7069224	A	G
chr1	7069367	C	T
chr1	7069380	G	A
chr1	7069430	A	G
chr1	7069557	C	T
chr1	7069580	G	C
chr1	7069659	A	G
chr1	7069716	A	G
chr1	7069722	C	A
chr1	7069736	A	T
chr1	7069812	G	A
chr1	7069936	G	A
chr1	7069952	T	C
chr1	7070025	C	T
chr1	7070030	C	T
chr1	7070031	C	T
chr1	7070073	G	A
chr1	7070124	T	C
chr1	7070157	A	G
chr1	7070186	T	C
chr1	7070238	A	C
chr1	7070295	C	T
chr1	7070370	T	C
chr1	7070447	G	T
chr1	7070453	T	C
chr1	7070473	C	A
chr1	7070550	T	C
chr1	7070610	G	A
chr1	7070658	C	T
chr1	7070748	A	C
chr1	7070802	A	G
chr1	7070886	T	C
chr1	7070907	T	C
chr1	7071096	A	G
chr1	7071149	A	T
chr1	7071297	C	T
chr1	7071312	C	T
chr1	7071448	T	C
chr1	7071462	G	A
chr1	7071477	C	A
chr1	7071760	T	C
chr1	7071912	G	C
chr1	7071941	A	G
chr1	7071942	A	G
chr1	7071958	G	A
chr1	7071981	T	C
chr1	7071996	C	T
chr1	7072014	C	T
chr1	7072070	G	A
chr1	7072174	C	T
chr1	7072177	G	A
chr1	7072181	G	T
chr1	7072231	T	A
chr1	7072245	C	T
chr1	7072258	G	A
chr1	7072273	C	A
chr1	7072349	A	G
chr1	7072378	A	G
chr1	7072470	T	C
chr1	7072558	G	A
chr1	7072639	T	C
chr1	7072792	G	A
chr1	7072813	A	G
chr1	7072831	C	T
chr1	7072893	A	G
chr1	7073069	G	A
chr1	7073134	A	G
chr1	7073192	C	G
chr1	7073195	A	G
chr1	7073260	A	G
chr1	7073312	G	A
chr1	7073314	G	A
chr1	7073376	A	C
chr1	7073398	T	C
chr1	7073432	A	G
chr1	7073459	G	A
chr1	7073483	A	C
chr1	7073483	A	G
chr1	7073489	G	A
chr1	7073517	A	G
chr1	7073523	C	T
chr1	7073530	C	T
chr1	7073577	A	G
chr1	7073579	T	C
chr1	7073582	T	G
chr1	7073716	G	A
chr1	7073809	G	A
chr1	7073839	C	G
chr1	7073845	G	A
chr1	7073895	T	G
chr1	7073994	G	A
chr1	7073998	T	C
chr1	7074091	C	T
chr1	7074112	T	G
chr1	7074148	A	G
chr1	7074174	C	T
chr1	7074184	G	A
chr1	7074373	G	A
chr1	7074385	G	A
chr1	7074409	T	C
chr1	7074434	C	T
chr1	7074439	G	A
chr1	7074448	C	T
chr1	7074503	C	G
chr1	7074661	T	C
chr1	7074687	C	T
chr1	7074752	C	T
chr1	7074837	G	A
chr1	7074887	C	T
chr1	7074888	T	C
chr1	7074915	C	T
chr1	7074967	G	A
chr1	7074986	A	G
chr1	7074999	G	A
chr1	7075018	A	G
chr1	7075029	A	T
chr1	7075070	A	G
chr1	7075761	A	G
chr1	7075835	C	T
chr1	7075898	T	C
chr1	7075957	A	C
chr1	7075989	C	T
chr1	7076140	G	C
chr1	7076157	T	G
chr1	7076259	T	C
chr1	7077119	A	G
chr1	7077128	A	G
chr1	7077164	G	A
chr1	7077296	T	C
chr1	7077393	A	G
chr1	7077553	G	T
chr1	7077745	C	G
chr1	7077789	G	C
chr1	7078276	C	T
chr1	7078419	C	T
chr1	7078484	C	G
chr1	7080553	G	C
chr1	7080757	G	T
chr1	7080779	T	C
chr1	7080921	T	C
chr1	7081281	C	A
chr1	7081296	A	C
chr1	7082639	G	C
chr1	7082640	A	G
chr1	7083175	T	A
chr1	7083753	G	A
chr1	7083862	T	A
chr1	7083962	C	T
chr1	7084031	A	T
chr1	7084243	C	G
chr1	7084389	C	T
chr1	7084893	C	G
chr1	7086312	C	A
chr1	7087633	G	A
chr1	7088008	A	T
chr1	7088943	C	T
chr1	7089072	C	G
chr1	7089141	A	G
chr1	7089573	A	G
chr1	7089723	G	A
chr1	7089751	C	T
chr1	7089894	C	T
chr1	7089938	A	T
chr1	7090193	C	T
chr1	7090396	A	G
chr1	7090457	C	A
chr1	7090684	A	T
chr1	7090945	T	C
chr1	7091829	A	G
chr1	7092727	C	A
chr1	7092896	G	C
chr1	7093253	A	T
chr1	7093322	C	G
chr1	7095176	T	C
chr1	7095317	A	C
chr1	7096529	C	G
chr1	7097365	T	A
chr1	7097373	T	A
chr1	7097390	G	A
chr1	7097398	A	C
chr1	7097459	G	A
chr1	7097747	G	A
chr1	7097873	T	C
chr1	7097932	A	G
chr1	7098112	G	A
chr1	7098138	C	T
chr1	7098236	C	T
chr1	7098257	C	T
chr1	7098280	C	A
chr1	7098409	T	C
chr1	7098512	A	C
chr1	7098617	C	T
chr1	7098621	G	C
chr1	7098646	T	C
chr1	7098659	T	C
chr1	7098678	A	G
chr1	7098680	A	G
chr1	7098692	C	T
chr1	7098732	A	C
chr1	7099357	A	G
chr1	7101554	G	A
chr1	7101579	T	A
chr1	7101609	C	A
chr1	7101712	G	A
chr1	7101816	C	T
chr1	7101822	T	A
chr1	7101858	C	T
chr1	7101894	C	T
chr1	7101903	C	T
chr1	7101942	G	T
chr1	7101987	T	C
chr1	7101999	C	T
chr1	7102056	T	C
chr1	7102057	G	A
chr1	7102491	G	T
chr1	7102546	A	T
chr1	7102735	C	A
chr1	7103506	G	A
chr1	7103872	A	C
chr1	7104762	C	T
chr1	7105421	C	A
chr1	7105422	G	T
chr1	7105438	A	T
chr1	7106533	A	G
chr1	7106673	A	G
chr1	7106676	G	A
chr1	7106852	T	C
chr1	7107861	T	G
chr1	7108167	C	T
chr1	7108952	A	G
chr1	7109546	T	C
chr1	7109576	T	G
chr1	7109604	A	G
chr1	7110654	T	A
chr1	7111590	C	A
chr1	7111714	A	G
chr1	7111847	C	A
chr1	7112430	C	T
chr1	7112534	G	A
chr1	7113112	T	C
chr1	7113418	T	A
chr1	7114459	C	T
chr1	7115006	A	C
chr1	7115392	A	G
chr1	7115775	C	T
chr1	7115887	T	C
chr1	7116005	C	T
chr1	7116017	T	G
chr1	7116041	G	A
chr1	7116567	C	T
chr1	7116690	T	C
chr1	7116709	G	C
chr1	7116735	G	A
chr1	7116757	A	C
chr1	7116979	A	G
chr1	7117038	A	T
chr1	7117077	T	C
chr1	7117079	C	A
chr1	7117190	G	A
chr1	7117251	C	G
chr1	7117266	A	T
chr1	7117299	G	A
chr1	7117305	C	G
chr1	7117708	C	T
chr1	7117714	A	G
chr1	7117716	A	T
chr1	7118094	T	A
chr1	7118107	T	C
chr1	7118196	T	C
chr1	7118238	T	A
chr1	7118491	G	T
chr1	7120370	T	C
chr1	7120572	T	C
chr1	7121513	C	A
chr1	7122124	T	A
chr1	7122708	T	G
chr1	7124343	T	C
chr1	7124896	A	G
chr1	7128282	C	T
chr1	7130033	G	A
chr1	7130096	C	T
chr1	7130904	A	G
chr1	7132098	T	G
chr1	7132765	T	C
chr1	7132776	A	G
chr1	7132835	A	G
chr1	7133886	G	A
chr1	7134829	C	T
chr1	7134914	G	A
chr1	7135136	T	C
chr1	7136194	T	A
chr1	7136422	G	T
chr1	7136539	G	A
chr1	7137055	A	G
chr1	7137061	A	G
chr1	7137076	T	G
chr1	7137171	G	C
chr1	7137403	A	C
chr1	7137732	A	G
chr1	7138213	C	T
chr1	7138274	A	G
chr1	7138320	A	T
chr1	7138364	G	A
chr1	7138444	G	C
chr1	7138449	T	A
chr1	7138833	T	A
chr1	7139060	A	G
chr1	7139215	A	T
chr1	7139369	T	G
chr1	7139523	T	C
chr1	7139532	T	G
chr1	7140428	C	T
chr1	7141368	G	T
chr1	7141472	C	G
chr1	7141599	A	T
chr1	7141612	A	G
chr1	7141630	T	G
chr1	7142061	C	G
chr1	7142135	T	A
chr1	7142380	C	T
chr1	7142421	A	C
chr1	7142583	G	A
chr1	7142678	T	C
chr1	7142724	A	T
chr1	7143601	G	C
chr1	7143616	A	T
chr1	7143622	G	T
chr1	7143684	C	T
chr1	7143777	T	A
chr1	7143846	G	A
chr1	7144166	C	T
chr1	7144167	T	G
chr1	7144185	G	T
chr1	7144218	A	G
chr1	7144451	A	T
chr1	7144454	G	A
chr1	7144502	T	C
chr1	7144544	T	C
chr1	7144640	G	A
chr1	7144655	C	T
chr1	7144661	C	T
chr1	7145362	G	A
chr1	7145380	T	C
chr1	7146018	A	G
chr1	7146305	T	A
chr1	7146782	A	G
chr1	7152505	T	C
chr1	7152566	G	A
chr1	7152567	A	T
chr1	7152694	A	C
chr1	7152703	T	C
chr1	7152769	C	T
chr1	7152853	T	C
chr1	7152938	C	T
chr1	7153779	G	T
chr1	7154314	G	A
chr1	7154346	A	C
chr1	7157751	G	C
chr1	7159600	A	C
chr1	7159690	A	G
chr1	7159775	C	A
chr1	7160202	T	C
chr1	7160864	C	T
chr1	7161943	C	T
chr1	7161964	T	C
chr1	7162108	A	C
chr1	7162121	A	G
chr1	7162331	T	C
chr1	7162352	G	A
chr1	7162448	A	C
chr1	7162451	A	G
chr1	7162505	T	C
chr1	7162602	T	A
chr1	7162802	G	A
chr1	7162926	A	G
chr1	7163103	A	G
chr1	7163114	A	G
chr1	7163142	T	C
chr1	7163385	C	A
chr1	7163623	T	A
chr1	7163721	G	T
chr1	7163896	T	C
chr1	7163986	C	T
chr1	7164116	G	C
chr1	7164131	A	T
chr1	7164171	G	C
chr1	7164237	G	A
chr1	7164474	C	T
chr1	7164475	T	A
chr1	7165028	T	A
chr1	7165158	A	G
chr1	7165258	T	G
chr1	7165279	T	G
chr1	7165285	A	T
chr1	7165376	G	A
chr1	7165382	G	A
chr1	7165489	T	A
chr1	7165501	T	G
chr1	7165509	G	A
chr1	7165612	G	C
chr1	7165666	G	A
chr1	7165678	T	C
chr1	7165702	A	C
chr1	7165732	T	C
chr1	7165735	T	C
chr1	7165768	T	G
chr1	7165882	T	A
chr1	7165909	A	G
chr1	7165949	G	T
chr1	7166143	T	A
chr1	7166163	A	C
chr1	7166165	T	A
chr1	7166180	A	G
chr1	7166181	G	C
chr1	7166216	C	T
chr1	7166245	G	A
chr1	7166247	T	A
chr1	7166251	A	G
chr1	7166266	T	C
chr1	7166282	C	T
chr1	7166288	C	G
chr1	7166347	T	C
chr1	7166379	A	T
chr1	7166381	G	T
chr1	7166575	T	C
chr1	7166576	G	T
chr1	7166587	C	G
chr1	7166685	C	T
chr1	7166723	G	A
chr1	7166801	A	T
chr1	7167064	A	G
chr1	7167136	T	C
chr1	7167336	G	A
chr1	7167339	T	G
chr1	7167460	G	A
chr1	7168897	T	A
chr1	7169927	G	A
chr1	7170417	A	C
chr1	7170485	A	G
chr1	7170516	A	T
chr1	7170559	C	A
chr1	7170570	G	A
chr1	7170757	C	A
chr1	7170776	C	A
chr1	7170861	A	G
chr1	7170921	G	A
chr1	7171282	G	A
chr1	7171284	G	A
chr1	7171287	C	T
chr1	7171907	A	C
chr1	7172709	A	T
chr1	7174610	C	T
chr1	7174946	A	C
chr1	7175047	T	C
chr1	7175175	C	T
chr1	7175189	A	G
chr1	7175343	T	C
chr1	7175424	C	G
chr1	7175586	G	A
chr1	7175613	C	T
chr1	7175615	A	C
chr1	7176838	A	T
chr1	7176858	C	T
chr1	7176949	T	C
chr1	7177200	T	C
chr1	7177336	A	C
chr1	7177995	G	A
chr1	7178085	T	G
chr1	7178770	T	C
chr1	7178902	A	T
chr1	7180056	C	T
chr1	7180107	A	T
chr1	7180170	A	C
chr1	7180305	T	C
chr1	7180962	G	A
chr1	7181100	T	C
chr1	7181239	C	T
chr1	7181261	G	C
chr1	7181470	G	C
chr1	7181710	G	A
chr1	7182151	T	A
chr1	7182332	C	T
chr1	7182907	T	G
chr1	7182926	C	A
chr1	7182927	C	A
chr1	7183185	A	G
chr1	7183197	C	T
chr1	7183290	A	T
chr1	7183848	G	A
chr1	7184189	A	G
chr1	7184295	A	G
chr1	7184353	A	C
chr1	7184425	A	T
chr1	7184586	C	T
chr1	7184629	C	T
chr1	7184634	T	C
chr1	7184723	A	T
chr1	7184747	A	G
chr1	7184754	A	G
chr1	7187135	C	T
chr1	7187239	G	A
chr1	7189027	T	C
chr1	7189413	A	G
chr1	7190238	G	A
chr1	7191012	T	A
chr1	7192025	C	A
chr1	7192175	C	A
chr1	7193571	C	G
chr1	7194189	C	G
chr1	7195393	C	T
chr1	7195401	T	C
chr1	7195414	T	C
chr1	7195448	C	T
chr1	7195535	G	A
chr1	7195567	G	T
chr1	7195602	G	T
chr1	7195640	G	A
chr1	7195687	A	G
chr1	7195847	A	C
chr1	7195900	A	G
chr1	7195968	A	C
chr1	7196105	G	A
chr1	7196253	C	T
chr1	7196317	A	T
chr1	7196319	G	A
chr1	7196369	C	A
chr1	7196694	G	T
chr1	7197140	A	T
chr1	7197468	G	C
chr1	7197914	A	T
chr1	7198045	G	A
chr1	7198090	C	T
chr1	7198148	G	C
chr1	7198148	G	T
chr1	7198277	A	T
chr1	7198281	A	T
chr1	7198312	G	A
chr1	7198474	C	T
chr1	7198526	T	C
chr1	7198552	C	T
chr1	7198553	G	T
chr1	7198628	A	G
chr1	7198650	C	A
chr1	7198657	G	T
chr1	7198981	T	G
chr1	7199086	T	A
chr1	7200532	C	T
chr1	7200537	G	A
chr1	7200560	A	T
chr1	7200672	A	C
chr1	7200740	A	G
chr1	7200772	T	C
chr1	7201252	G	C
chr1	7201643	G	T
chr1	7201654	C	T
chr1	7202645	A	C
chr1	7202646	T	A
chr1	7202860	C	G
chr1	7203873	G	T
chr1	7204440	T	A
chr1	7205300	G	C
chr1	7205391	C	A
chr1	7205419	C	T
chr1	7205458	T	A
chr1	7205459	T	A
chr1	7205549	G	A
chr1	7205573	C	T
chr1	7206249	A	G
chr1	7206617	T	G
chr1	7206657	A	C
chr1	7206684	C	T
chr1	7206808	A	C
chr1	7206967	A	G
chr1	7206971	C	T
chr1	7207002	G	C
chr1	7207224	C	T
chr1	7207240	G	T
chr1	7207485	T	A
chr1	7207697	G	T
chr1	7207803	G	A
chr1	7207918	C	T
chr1	7207941	A	C
chr1	7210388	T	C
chr1	7210428	A	G
chr1	7216299	G	T
chr1	7221108	G	C
chr1	7222264	T	C
chr1	7222592	A	G
chr1	7223237	C	T
chr1	7223500	C	A
chr1	7223685	C	G
chr1	7223992	C	T
chr1	7224134	T	C
chr1	7224204	C	A
chr1	7224545	A	G
chr1	7224947	T	C
chr1	7225241	C	G
chr1	7225823	T	G
chr1	7225939	A	C
chr1	7225944	A	T
chr1	7226214	G	A
chr1	7226376	C	G
chr1	7226729	C	T
chr1	7226758	T	G
chr1	7227405	A	C
chr1	7227806	T	C
chr1	7227963	C	T
chr1	7228246	G	T
chr1	7228752	C	T
chr1	7228825	G	C
chr1	7228867	T	G
chr1	7229409	T	G
chr1	7229561	A	G
chr1	7229603	T	A
chr1	7229649	C	T
chr1	7229663	T	C
chr1	7229676	T	C
chr1	7230181	G	A
chr1	7230208	C	A
chr1	7230380	C	A
chr1	7230841	C	A
chr1	7231333	C	T
chr1	7231718	A	C
chr1	7231755	A	C
chr1	7233043	T	C
chr1	7233508	T	G
chr1	7234205	T	C
chr1	7234896	T	C
chr1	7235283	C	T
chr1	7236481	G	T
chr1	7236751	A	G
chr1	7236769	T	G
chr1	7237396	T	C
chr1	7237987	A	C
chr1	7238548	T	A
chr1	7238549	T	A
chr1	7238927	T	C
chr1	7239403	T	C
chr1	7239962	G	A
chr1	7240312	G	C
chr1	7240644	C	A
chr1	7241000	A	C
chr1	7241053	G	C
chr1	7241086	G	A
chr1	7241089	A	T
chr1	7241100	A	G
chr1	7241107	C	T
chr1	7242753	G	A
chr1	7242860	C	A
chr1	7243177	T	C
chr1	7247423	A	T
chr1	7248412	A	G
chr1	7248835	C	T
chr1	7249231	C	T
chr1	7249329	T	G
chr1	7249709	A	G
chr1	7249846	T	A
chr1	7250893	G	A
chr1	7251207	T	G
chr1	7251711	T	C
chr1	7251795	C	G
chr1	7251797	T	G
chr1	7251901	T	A
chr1	7251990	A	G
chr1	7252080	T	A
chr1	7252129	G	C
chr1	7253835	T	A
chr1	7254213	C	G
chr1	7257596	T	A
chr1	7257904	C	G
chr1	7257941	G	C
chr1	7258264	C	T
chr1	7259222	A	C
chr1	7259398	T	A
chr1	7259471	C	G
chr1	7259522	C	T
chr1	7260279	G	A
chr1	7261415	C	G
chr1	7261417	G	A
chr1	7262600	G	A
chr1	7262636	A	G
chr1	7262737	G	T
chr1	7263517	G	A
chr1	7263597	G	A
chr1	7263766	A	T
chr1	7264266	C	G
chr1	7265253	T	C
chr1	7265573	A	G
chr1	7265827	G	A
chr1	7266275	T	C
chr1	7267068	G	T
chr1	7267199	T	G
chr1	7267270	A	C
chr1	7267434	A	G
chr1	7267734	G	A
chr1	7268100	A	T
chr1	7269301	C	T
chr1	7269901	A	G
chr1	7269903	T	A
chr1	7269905	T	A
chr1	7269907	T	A
chr1	7270021	A	T
chr1	7270038	T	C
chr1	7270069	A	G
chr1	7270102	G	C
chr1	7270125	T	A
chr1	7270205	T	C
chr1	7270256	G	T
chr1	7270363	A	G
chr1	7270372	C	A
chr1	7270707	C	T
chr1	7274158	A	T
chr1	7274624	C	T
chr1	7274639	G	T
chr1	7275182	C	T
chr1	7278237	G	C
chr1	7278367	C	T
chr1	7278457	G	A
chr1	7278787	T	C
chr1	7278815	C	A
chr1	7279155	A	T
chr1	7279431	G	A
chr1	7279631	C	T
chr1	7279778	C	G
chr1	7279824	A	T
chr1	7280149	G	A
chr1	7280941	T	G
chr1	7280966	A	C
chr1	7281168	A	C
chr1	7281273	C	T
chr1	7281502	G	A
chr1	7281515	G	A
chr1	7281575	G	A
chr1	7281579	T	C
chr1	7281582	A	G
chr1	7284096	A	G
chr1	7284203	T	A
chr1	7284447	A	T
chr1	7288433	T	G
chr1	7288891	A	T
chr1	7289481	C	G
chr1	7290237	A	T
chr1	7290616	G	C
chr1	7290923	T	G
chr1	7291530	A	G
chr1	7292859	G	T
chr1	7293053	A	C
chr1	7293361	C	G
chr1	7293541	G	A
chr1	7294191	A	C
chr1	7294258	C	G
chr1	7294386	T	C
chr1	7294397	C	G
chr1	7294466	A	G
chr1	7294581	C	T
chr1	7294614	T	C
chr1	7294750	T	A
chr1	7294759	T	G
chr1	7294823	G	A
chr1	7294890	T	G
chr1	7294898	C	T
chr1	7294940	T	C
chr1	7294993	G	C
chr1	7295326	C	T
chr1	7295530	C	G
chr1	7295781	C	T
chr1	7295932	T	G
chr1	7295997	T	A
chr1	7296004	C	G
chr1	7296171	T	C
chr1	7296471	G	C
chr1	7296498	A	G
chr1	7297169	G	A
chr1	7298128	T	G
chr1	7298130	C	A
chr1	7298132	A	C
chr1	7298303	T	C
chr1	7298329	A	G
chr1	7298491	A	G
chr1	7298495	T	C
chr1	7298670	T	C
chr1	7298671	T	A
chr1	7298763	A	C
chr1	7298822	C	G
chr1	7299281	T	C
chr1	7299445	A	G
chr1	7299478	G	A
chr1	7299544	A	G
chr1	7299824	T	A
chr1	7300227	C	T
chr1	7300379	G	A
chr1	7300977	G	C
chr1	7301077	A	C
chr1	7301599	A	C
chr1	7301784	C	T
chr1	7302002	G	T
chr1	7302163	A	G
chr1	7302894	A	G
chr1	7303013	C	T
chr1	7303092	T	C
chr1	7304587	A	T
chr1	7304592	C	T
chr1	7305120	T	C
chr1	7305141	C	T
chr1	7306363	G	A
chr1	7307377	A	G
chr1	7307611	C	A
chr1	7307977	G	A
chr1	7308149	A	G
chr1	7308577	A	G
chr1	7309218	C	G
chr1	7310172	T	C
chr1	7310486	T	G
chr1	7310695	T	A
chr1	7311159	A	G
chr1	7311166	A	T
chr1	7311244	G	C
chr1	7311303	C	G
chr1	7311813	C	T
chr1	7311985	A	C
chr1	7312069	C	T
chr1	7312177	G	C
chr1	7312520	A	T
chr1	7312538	G	A
chr1	7312812	A	C
chr1	7312900	A	T
chr1	7313060	C	T
chr1	7313091	C	A
chr1	7313139	A	G
chr1	7313151	T	C
chr1	7313162	A	G
chr1	7313471	C	T
chr1	7313518	T	G
chr1	7313549	G	A
chr1	7314635	C	A
chr1	7314694	G	A
chr1	7315186	A	T
chr1	7315732	A	C
chr1	7316944	C	G
chr1	7317557	G	T
chr1	7317637	A	T
chr1	7318766	G	C
chr1	7320155	A	G
chr1	7320272	G	A
chr1	7320384	T	A
chr1	7320398	T	A
chr1	7320585	A	T
chr1	7320905	G	T
chr1	7321051	T	C
chr1	7321907	T	A
chr1	7322312	G	A
chr1	7322725	T	C
chr1	7322760	T	C
chr1	7323196	G	C
chr1	7323215	A	G
chr1	7323796	T	A
chr1	7323816	G	A
chr1	7323910	C	T
chr1	7324344	A	T
chr1	7324454	C	G
chr1	7324459	G	A
chr1	7326965	G	A
chr1	7327305	C	T
chr1	7327791	G	A
chr1	7327906	T	C
chr1	7328295	T	C
chr1	7328297	A	G
chr1	7329164	C	G
chr1	7329176	G	C
chr1	7329528	A	C
chr1	7329931	C	A
chr1	7330137	G	A
chr1	7330236	T	C
chr1	7330521	T	C
chr1	7330522	T	C
chr1	7331275	A	G
chr1	7333027	T	A
chr1	7334395	T	C
chr1	7335235	T	C
chr1	7335799	G	C
chr1	7336009	G	A
chr1	7336284	C	T
chr1	7336320	C	T
chr1	7336585	T	G
chr1	7336725	C	T
chr1	7336828	T	C
chr1	7336884	T	A
chr1	7336961	A	T
chr1	7336989	A	C
chr1	7337002	T	A
chr1	7337035	T	C
chr1	7337090	C	T
chr1	7337122	C	T
chr1	7337289	G	A
chr1	7337293	A	C
chr1	7337413	T	C
chr1	7337511	T	A
chr1	7337833	A	G
chr1	7337840	G	C
chr1	7337841	G	A
chr1	7337851	A	T
chr1	7337879	A	G
chr1	7338093	T	C
chr1	7338301	C	A
chr1	7338303	A	G
chr1	7338324	T	G
chr1	7338547	C	T
chr1	7338567	G	A
chr1	7338733	A	G
chr1	7338736	G	T
chr1	7338821	A	G
chr1	7338878	T	C
chr1	7339067	C	A
chr1	7339323	T	C
chr1	7339456	G	A
chr1	7340032	A	G
chr1	7340468	T	G
chr1	7340695	G	A
chr1	7341188	T	G
chr1	7341728	T	G
chr1	7342023	G	A
chr1	7343068	A	T
chr1	7343546	T	A
chr1	7343591	T	G
chr1	7343914	A	T
chr1	7344165	A	T
chr1	7344561	C	T
chr1	7344637	A	C
chr1	7345128	A	C
chr1	7345233	G	T
chr1	7345556	C	T
chr1	7345884	A	C
chr1	7346227	T	C
chr1	7346381	A	C
chr1	7347971	T	C
chr1	7348067	C	T
chr1	7348743	G	A
chr1	7349210	T	A
chr1	7349211	A	G
chr1	7349293	C	T
chr1	7349392	A	G
chr1	7350581	T	A
chr1	7352395	C	T
chr1	7365604	C	T
chr1	7365721	A	C
chr1	7365762	C	T
chr1	7365998	T	G
chr1	7366005	T	C
chr1	7366284	G	C
chr1	7366336	T	C
chr1	7366372	G	A
chr1	7368226	T	C
chr1	7368293	A	T
chr1	7368503	G	T
chr1	7368752	T	G
chr1	7368753	G	C
chr1	7370243	T	C
chr1	7370870	C	T
chr1	7371110	C	G
chr1	7371512	G	C
chr1	7372185	A	C
chr1	7373557	G	C
chr1	7373779	A	G
chr1	7373986	G	A
chr1	7374082	A	G
chr1	7374339	T	A
chr1	7374764	C	T
chr1	7375734	A	G
chr1	7375874	T	C
chr1	7376515	T	C
chr1	7378324	A	G
chr1	7380087	A	T
chr1	7381932	G	C
chr1	7382024	C	T
chr1	7382120	T	C
chr1	7382314	T	A
chr1	7382441	A	C
chr1	7383357	T	G
chr1	7383370	A	T
chr1	7384308	G	A
chr1	7384379	G	A
chr1	7384441	G	T
chr1	7384674	C	T
chr1	7384701	T	G
chr1	7384716	C	A
chr1	7384858	G	T
chr1	7384895	C	A
chr1	7384941	G	T
chr1	7384943	C	A
chr1	7384993	C	T
chr1	7385082	A	G
chr1	7385489	G	A
chr1	7388694	C	G
chr1	7388840	A	T
chr1	7389705	T	G
chr1	7390046	A	G
chr1	7391671	G	A
chr1	7391851	C	G
chr1	7391853	G	A
chr1	7391978	T	C
chr1	7392007	T	A
chr1	7392015	C	T
chr1	7392022	G	A
chr1	7392093	G	A
chr1	7392136	A	C
chr1	7392161	C	T
chr1	7392189	G	A
chr1	7392192	G	T
chr1	7393511	C	T
chr1	7393617	G	A
chr1	7393930	G	A
chr1	7393948	C	T
chr1	7394628	T	C
chr1	7396849	T	A
chr1	7398102	T	G
chr1	7398103	T	C
chr1	7398377	C	A
chr1	7398387	A	G
chr1	7398518	A	C
chr1	7398601	C	G
chr1	7398838	T	A
chr1	7398844	T	A
chr1	7398882	C	T
chr1	7398941	G	C
chr1	7398953	T	A
chr1	7399005	A	G
chr1	7399090	A	C
chr1	7399093	C	G
chr1	7399508	C	A
chr1	7399517	A	C
chr1	7399792	A	C
chr1	7399975	A	G
chr1	7399988	G	A
chr1	7400008	T	A
chr1	7400123	T	G
chr1	7400458	G	T
chr1	7400666	C	T
chr1	7400669	T	A
chr1	7400738	G	T
chr1	7400740	A	T
chr1	7400762	G	T
chr1	7400843	T	A
chr1	7400929	C	G
chr1	7400953	T	G
chr1	7400999	T	A
chr1	7401013	C	A
chr1	7401019	T	C
chr1	7401170	C	T
chr1	7401196	G	T
chr1	7401280	A	G
chr1	7401332	A	G
chr1	7401347	C	G
chr1	7401362	A	C
chr1	7401369	T	G
chr1	7401385	C	A
chr1	7401389	A	G
chr1	7401408	C	T
chr1	7401427	C	A
chr1	7401496	C	T
chr1	7401553	T	C
chr1	7401558	C	A
chr1	7401642	A	T
chr1	7401766	A	T
chr1	7401871	A	G
chr1	7401874	C	A
chr1	7401897	A	T
chr1	7402738	C	A
chr1	7402887	A	C
chr1	7402915	A	T
chr1	7403116	C	T
chr1	7403270	C	T
chr1	7403377	T	C
chr1	7403431	C	T
chr1	7403448	T	C
chr1	7403470	C	A
chr1	7403540	A	T
chr1	7403564	A	C
chr1	7404084	G	A
chr1	7404443	G	A
chr1	7405172	T	C
chr1	7405712	G	A
chr1	7405793	T	G
chr1	7405849	C	T
chr1	7406056	A	G
chr1	7406327	A	C
chr1	7406669	A	T
chr1	7406788	G	A
chr1	7407649	A	G
chr1	7408557	A	C
chr1	7410031	G	A
chr1	7410301	A	T
chr1	7410485	T	A
chr1	7410515	T	C
chr1	7410620	T	A
chr1	7411184	G	A
chr1	7411890	C	T
chr1	7412044	C	A
chr1	7412420	A	G
chr1	7412421	C	T
chr1	7412601	T	A
chr1	7413321	A	C
chr1	7418698	C	G
chr1	7418802	C	T
chr1	7419721	C	T
chr1	7419800	A	C
chr1	7419967	C	A
chr1	7419994	T	C
chr1	7420010	T	C
chr1	7420055	C	A
chr1	7420079	G	C
chr1	7420234	A	G
chr1	7420275	A	T
chr1	7420276	G	A
chr1	7420629	A	T
chr1	7420968	C	A
chr1	7422709	G	A
chr1	7423110	G	A
chr1	7423378	A	G
chr1	7424525	A	T
chr1	7424963	G	A
chr1	7424964	G	T
chr1	7424968	A	G
chr1	7425011	C	T
chr1	7425041	C	A
chr1	7425171	A	C
chr1	7425374	A	G
chr1	7427611	T	C
chr1	7428905	T	G
chr1	7429539	T	C
chr1	7429798	T	C
chr1	7429894	A	C
chr1	7430025	G	A
chr1	7430088	C	A
chr1	7430104	T	A
chr1	7430153	T	C
chr1	7430279	T	A
chr1	7430327	T	C
chr1	7430477	A	C
chr1	7430486	C	G
chr1	7430537	T	C
chr1	7430801	G	A
chr1	7430855	T	A
chr1	7430863	G	C
chr1	7430911	T	A
chr1	7430919	T	G
chr1	7430943	C	T
chr1	7430956	A	G
chr1	7431023	G	A
chr1	7431027	C	A
chr1	7431064	T	A
chr1	7431143	T	G
chr1	7431147	G	C
chr1	7431179	A	G
chr1	7431369	A	G
chr1	7431427	A	C
chr1	7431650	T	C
chr1	7431821	G	C
chr1	7431890	T	C
chr1	7432697	G	T
chr1	7432839	A	G
chr1	7433227	A	G
chr1	7433532	G	A
chr1	7433641	T	A
chr1	7433883	G	A
chr1	7434122	A	T
chr1	7434147	T	G
chr1	7434216	A	T
chr1	7434490	T	A
chr1	7434521	C	T
chr1	7434533	C	T
chr1	7434619	C	G
chr1	7434640	G	A
chr1	7434764	A	G
chr1	7434865	G	C
chr1	7435286	G	A
chr1	7435646	T	C
chr1	7435653	G	A
chr1	7435829	A	C
chr1	7435988	T	G
chr1	7436162	T	G
chr1	7436715	A	T
chr1	7436757	T	C
chr1	7437236	T	C
chr1	7437749	C	A
chr1	7437847	G	T
chr1	7438312	T	G
chr1	7438607	G	T
chr1	7438778	G	A
chr1	7438892	C	A
chr1	7438912	A	T
chr1	7438948	G	T
chr1	7439508	G	A
chr1	7439803	G	A
chr1	7439847	A	T
chr1	7439848	A	T
chr1	7440059	G	A
chr1	7440148	A	T
chr1	7440665	T	A
chr1	7441582	G	C
chr1	7441775	G	A
chr1	7441959	C	T
chr1	7442116	T	A
chr1	7442137	A	T
chr1	7442138	C	A
chr1	7442257	T	C
chr1	7442283	T	G
chr1	7442292	T	C
chr1	7442874	G	T
chr1	7443207	G	T
chr1	7445310	A	G
chr1	7446994	T	A
chr1	7449359	C	G
chr1	7450553	G	C
chr1	7451267	G	A
chr1	7451562	T	C
chr1	7452152	T	G
chr1	7452383	G	A
chr1	7452393	G	C
chr1	7452440	A	G
chr1	7452725	C	T
chr1	7452728	T	C
chr1	7452732	G	T
chr1	7452776	T	G
chr1	7452836	T	C
chr1	7452904	A	G
chr1	7453590	T	A
chr1	7453615	A	C
chr1	7453617	C	T
chr1	7453798	C	T
chr1	7453902	G	A
chr1	7454985	C	T
chr1	7455021	C	T
chr1	7455111	T	A
chr1	7455184	C	T
chr1	7455344	T	C
chr1	7455452	C	A
chr1	7455455	T	A
chr1	7455654	G	T
chr1	7455656	T	C
chr1	7455700	A	C
chr1	7455860	C	T
chr1	7455875	C	A
chr1	7455878	C	G
chr1	7455939	A	T
chr1	7455970	G	T
chr1	7456048	A	G
chr1	7456093	G	A
chr1	7456111	A	C
chr1	7456193	A	C
chr1	7456249	T	A
chr1	7456289	G	A
chr1	7456543	A	T
chr1	7456668	T	A
chr1	7456854	G	C
chr1	7456899	G	A
chr1	7457226	C	T
chr1	7457434	A	G
chr1	7457801	A	C
chr1	7457810	C	T
chr1	7457922	G	T
chr1	7457939	T	C
chr1	7458034	A	T
chr1	7458047	A	G
chr1	7458049	C	G
chr1	7458292	A	T
chr1	7458415	A	G
chr1	7458416	T	A
chr1	7458435	C	G
chr1	7458649	T	C
chr1	7458838	A	G
chr1	7458879	A	G
chr1	7458904	G	A
chr1	7458908	T	C
chr1	7459021	T	G
chr1	7459041	T	G
chr1	7459312	T	C
chr1	7459325	C	T
chr1	7459380	C	A
chr1	7459408	G	T
chr1	7459602	G	C
chr1	7459621	A	T
chr1	7459685	T	C
chr1	7459724	A	G
chr1	7460060	T	C
chr1	7460162	A	C
chr1	7460206	C	T
chr1	7460225	C	A
chr1	7460246	T	A
chr1	7460260	C	A
chr1	7460361	T	G
chr1	7460403	G	A
chr1	7460457	A	G
chr1	7460483	A	C
chr1	7460654	C	A
chr1	7460674	G	A
chr1	7460957	A	T
chr1	7460969	T	C
chr1	7460987	A	C
chr1	7461873	T	A
chr1	7462762	G	T
chr1	7462792	A	C
chr1	7463088	T	A
chr1	7464089	T	C
chr1	7465616	A	G
chr1	7465888	A	G
chr1	7465889	A	T
chr1	7465929	A	G
chr1	7467206	C	A
chr1	7467944	G	A
chr1	7469413	T	C
chr1	7470632	A	G
chr1	7470943	G	T
chr1	7470985	T	C
chr1	7471002	C	A
chr1	7471097	G	A
chr1	7471311	T	A
chr1	7471447	G	A
chr1	7471624	T	A
chr1	7471845	G	T
chr1	7471880	A	C
chr1	7471891	G	A
chr1	7472162	A	C
chr1	7472336	T	C
chr1	7472424	A	C
chr1	7473127	G	T
chr1	7474141	C	A
chr1	7474155	C	T
chr1	7474432	T	G
chr1	7475095	A	C
chr1	7475104	A	C
chr1	7475195	A	T
chr1	7475267	T	G
chr1	7475510	T	C
chr1	7475544	G	A
chr1	7475731	T	G
chr1	7477384	T	C
chr1	7478460	T	A
chr1	7479461	G	T
chr1	7479823	G	C
chr1	7480006	T	A
chr1	7481110	T	A
chr1	7481166	G	A
chr1	7481168	A	T
chr1	7481183	C	T
chr1	7481295	T	C
chr1	7481472	G	A
chr1	7481951	G	T
chr1	7482151	A	G
chr1	7482240	G	A
chr1	7482985	C	A
chr1	7483625	A	C
chr1	7483762	T	A
chr1	7484303	C	T
chr1	7484822	G	A
chr1	7486453	C	T
chr1	7486751	G	A
chr1	7488280	A	T
chr1	7488281	G	A
chr1	7488495	A	T
chr1	7488541	A	G
chr1	7489020	C	T
chr1	7489034	C	T
chr1	7489092	G	A
chr1	7489364	T	A
chr1	7489427	C	T
chr1	7489609	G	A
chr1	7489629	T	A
chr1	7489671	T	C
chr1	7490644	A	T
chr1	7490936	C	A
chr1	7491226	T	C
chr1	7491245	T	G
chr1	7491318	T	A
chr1	7491445	G	T
chr1	7491451	C	T
chr1	7491494	T	C
chr1	7491562	C	T
chr1	7491634	G	A
chr1	7492262	G	A
chr1	7492357	C	A
chr1	7492374	T	C
chr1	7492377	G	T
chr1	7492438	T	C
chr1	7492452	A	T
chr1	7492521	A	G
chr1	7492601	T	C
chr1	7492655	A	T
chr1	7492680	G	A
chr1	7492715	T	A
chr1	7492717	C	T
chr1	7492762	T	A
chr1	7492767	A	G
chr1	7492905	C	A
chr1	7492931	A	C
chr1	7492960	A	T
chr1	7493002	G	A
chr1	7493013	T	C
chr1	7493087	T	G
chr1	7493156	A	G
chr1	7493213	G	A
chr1	7493218	T	G
chr1	7493491	T	C
chr1	7493520	C	A
chr1	7493594	A	G
chr1	7493975	G	A
chr1	7494014	C	A
chr1	7494017	A	G
chr1	7494022	C	T
chr1	7494215	C	T
chr1	7494229	A	G
chr1	7494294	T	C
chr1	7494351	A	G
chr1	7494758	A	C
chr1	7494806	A	T
chr1	7495231	A	G
chr1	7495655	G	A
chr1	7495657	T	G
chr1	7496018	G	A
chr1	7496538	G	T
chr1	7497247	A	T
chr1	7497691	A	C
chr1	7499832	T	C
chr1	7499934	A	C
chr1	7499967	A	C
chr1	7500412	T	A
chr1	7500721	C	T
chr1	7501657	C	G
chr1	7501830	C	G
chr1	7502340	T	A
chr1	7503589	G	A
chr1	7504018	C	G
chr1	7504263	T	C
chr1	7504364	G	A
chr1	7504385	G	A
chr1	7504392	A	G
chr1	7504411	C	A
chr1	7504431	C	G
chr1	7504446	A	C
chr1	7504450	G	C
chr1	7504462	T	C
chr1	7504533	C	A
chr1	7504540	C	T
chr1	7504582	G	A
chr1	7504597	C	T
chr1	7504796	C	T
chr1	7504803	A	G
chr1	7504826	C	T
chr1	7504873	G	T
chr1	7505034	G	A
chr1	7505066	T	G
chr1	7505136	T	G
chr1	7505312	A	T
chr1	7505353	T	G
chr1	7505357	C	T
chr1	7505435	T	A
chr1	7505449	G	T
chr1	7505743	G	C
chr1	7505757	A	G
chr1	7505760	G	C
chr1	7505804	A	G
chr1	7505853	G	C
chr1	7506040	A	C
chr1	7506429	T	C
chr1	7506522	G	T
chr1	7506555	G	A
chr1	7506744	A	T
chr1	7506990	G	A
chr1	7507263	A	T
chr1	7507313	A	G
chr1	7507317	A	C
chr1	7507320	G	T
chr1	7507442	T	C
chr1	7507548	G	A
chr1	7507561	G	A
chr1	7507634	A	G
chr1	7507716	T	C
chr1	7507827	T	C
chr1	7507858	G	C
chr1	7507864	T	A
chr1	7507885	C	T
chr1	7507898	C	G
chr1	7508031	A	G
chr1	7508247	T	A
chr1	7508248	A	G
chr1	7508363	T	A
chr1	7508638	A	T
chr1	7508639	G	T
chr1	7508759	A	T
chr1	7508971	A	G
chr1	7508982	C	A
chr1	7509000	T	C
chr1	7509521	C	A
chr1	7509557	C	G
chr1	7509592	A	C
chr1	7509613	A	G
chr1	7509615	C	G
chr1	7509630	T	C
chr1	7509636	T	C
chr1	7509676	C	A
chr1	7509691	G	A
chr1	7509795	C	T
chr1	7509957	T	C
chr1	7509987	T	C
chr1	7509993	C	T
chr1	7510044	A	G
chr1	7510080	G	T
chr1	7510095	T	A
chr1	7510380	C	T
chr1	7510433	T	C
chr1	7510671	T	C
chr1	7510755	A	T
chr1	7510791	A	T
chr1	7510831	G	A
chr1	7510852	C	T
chr1	7510959	C	T
chr1	7510971	A	C
chr1	7511061	T	C
chr1	7511085	A	G
chr1	7511094	C	T
chr1	7511133	G	A
chr1	7511139	T	C
chr1	7511153	A	C
chr1	7511205	A	G
chr1	7511217	A	G
chr1	7511247	C	T
chr1	7511292	G	A
chr1	7511328	A	G
chr1	7511353	C	T
chr1	7511372	A	G
chr1	7511397	G	C
chr1	7511466	G	A
chr1	7511786	T	C
chr1	7511831	A	G
chr1	7511869	C	T
chr1	7512258	A	G
chr1	7512877	T	G
chr1	7513049	A	C
chr1	7513307	A	G
chr1	7514090	C	T
chr1	7514459	C	A
chr1	7515417	G	A
chr1	7515840	G	C
chr1	7516469	G	C
chr1	7516916	A	G
chr1	7519458	C	T
chr1	7520749	G	C
chr1	7521527	A	T
chr1	7521630	G	A
chr1	7521962	A	G
chr1	7521974	T	C
chr1	7522169	A	G
chr1	7522306	G	T
chr1	7522348	C	G
chr1	7522456	G	A
chr1	7522615	T	C
chr1	7522711	C	T
chr1	7525991	C	T
chr1	7526301	T	C
chr1	7526346	G	A
chr1	7526798	C	T
chr1	7526847	A	C
chr1	7527313	T	A
chr1	7527533	C	T
chr1	7527831	A	G
chr1	7528254	T	A
chr1	7528846	A	C
chr1	7529222	G	A
chr1	7529227	T	A
chr1	7529343	C	G
chr1	7529477	C	A
chr1	7529521	G	C
chr1	7530185	G	A
chr1	7530259	C	T
chr1	7530550	A	G
chr1	7530574	A	C
chr1	7530594	C	G
chr1	7530684	C	T
chr1	7531127	A	G
chr1	7531234	T	C
chr1	7531372	C	T
chr1	7532617	A	C
chr1	7534290	G	A
chr1	7534749	A	T
chr1	7535819	T	C
chr1	7536185	C	A
chr1	7536265	T	C
chr1	7536303	T	A
chr1	7536323	T	A
chr1	7536469	C	G
chr1	7536528	G	A
chr1	7536703	T	C
chr1	7536805	C	A
chr1	7538221	G	T
chr1	7538233	A	G
chr1	7538272	C	T
chr1	7538439	T	C
chr1	7538685	T	A
chr1	7538848	A	T
chr1	7538856	C	T
chr1	7538885	G	T
chr1	7538921	A	G
chr1	7538936	A	C
chr1	7538939	T	C
chr1	7538986	A	T
chr1	7539017	A	T
chr1	7539046	T	C
chr1	7539068	A	G
chr1	7539103	G	T
chr1	7539145	A	C
chr1	7539209	A	G
chr1	7539264	T	C
chr1	7539318	T	C
chr1	7539328	C	T
chr1	7539362	A	T
chr1	7539383	G	A
chr1	7539384	A	G
chr1	7539594	A	T
chr1	7539871	A	T
chr1	7539936	A	C
chr1	7539942	T	A
chr1	7539976	C	T
chr1	7540010	G	A
chr1	7540370	A	G
chr1	7540910	A	T
chr1	7541670	A	G
chr1	7543442	C	G
chr1	7543483	G	A
chr1	7543572	T	C
chr1	7543579	C	T
chr1	7543629	C	G
chr1	7543649	C	A
chr1	7543658	T	C
chr1	7543739	T	C
chr1	7543787	A	T
chr1	7543791	A	G
chr1	7543836	G	T
chr1	7543859	A	G
chr1	7543875	T	A
chr1	7543889	G	A
chr1	7544962	T	A
chr1	7544985	A	C
chr1	7545139	T	A
chr1	7545144	G	A
chr1	7545162	T	A
chr1	7545256	C	T
chr1	7545316	A	G
chr1	7545434	T	G
chr1	7545676	T	G
chr1	7545952	T	C
chr1	7550114	C	T
chr1	7550177	A	G
chr1	7550222	A	G
chr1	7550345	A	G
chr1	7550537	A	T
chr1	7550554	G	T
chr1	7550576	T	C
chr1	7550601	A	T
chr1	7550630	G	C
chr1	7550656	G	A
chr1	7551686	A	C
chr1	7552433	T	C
chr1	7552487	C	A
chr1	7552490	C	A
chr1	7553005	G	T
chr1	7553666	C	G
chr1	7553848	T	G
chr1	7554755	C	A
chr1	7555657	A	G
chr1	7557615	T	C
chr1	7559400	C	T
chr1	7560102	A	G
chr1	7560340	T	A
chr1	7566682	G	A
chr1	7567426	A	T
chr1	7568808	G	C
chr1	7569690	G	A
chr1	7570476	A	T
chr1	7571415	A	T
chr1	7571862	A	G
chr1	7571982	T	A
chr1	7572248	A	C
chr1	7572680	C	A
chr1	7573696	A	C
chr1	7574795	T	A
chr1	7579087	T	C
chr1	7579919	A	G
chr1	7579975	A	G
chr1	7580218	T	A
chr1	7580421	A	G
chr1	7580532	C	T
chr1	7581256	G	C
chr1	7583772	A	G
chr1	7584873	T	C
chr1	7587954	C	T
chr1	7590189	G	T
chr1	7593126	G	A
chr1	7593633	T	A
chr1	7600207	A	G
chr1	7602632	C	A
chr1	7602911	C	A
chr1	7603949	A	G
chr1	7604338	G	T
chr1	7604348	T	C
chr1	7604396	A	T
chr1	7604427	C	A
chr1	7604989	G	C
chr1	7604995	G	A
chr1	7604996	T	C
chr1	7605030	A	G
chr1	7605128	G	A
chr1	7605215	C	T
chr1	7605305	C	A
chr1	7605328	C	T
chr1	7605376	T	A
chr1	7605390	A	T
chr1	7605781	A	T
chr1	7605782	A	T
chr1	7605783	A	T
chr1	7605784	A	T
chr1	7607302	T	G
chr1	7609328	C	T
chr1	7613410	T	C
chr1	7613927	T	A
chr1	7614131	A	G
chr1	7614719	C	T
chr1	7615058	A	G
chr1	7618388	G	T
chr1	7618418	G	T
chr1	7618530	G	T
chr1	7625108	G	A
chr1	7626170	A	T
chr1	7626903	C	T
chr1	7628857	G	A
chr1	7629433	C	A
chr1	7629975	A	C
chr1	7631477	A	T
chr1	7634844	A	C
chr1	7634981	C	G
chr1	7635026	C	T
chr1	7635082	A	G
chr1	7635089	A	T
chr1	7635253	T	A
chr1	7635260	C	T
chr1	7635282	C	A
chr1	7635361	A	C
chr1	7635362	T	C
chr1	7635401	A	G
chr1	7635462	C	T
chr1	7635510	A	G
chr1	7635518	A	G
chr1	7635600	G	C
chr1	7635627	T	G
chr1	7635639	T	C
chr1	7635642	A	T
chr1	7635768	G	C
chr1	7635786	C	A
chr1	7635851	A	C
chr1	7635863	A	T
chr1	7635887	T	C
chr1	7635927	T	A
chr1	7635959	A	T
chr1	7636002	C	G
chr1	7636003	C	T
chr1	7636091	A	G
chr1	7636148	A	T
chr1	7636273	G	A
chr1	7636299	A	G
chr1	7636322	G	A
chr1	7636332	A	G
chr1	7636362	A	G
chr1	7636380	A	C
chr1	7636405	C	A
chr1	7636591	G	C
chr1	7636628	G	A
chr1	7636827	A	C
chr1	7636840	A	C
chr1	7636864	T	G
chr1	7636889	A	T
chr1	7636926	T	C
chr1	7637003	T	C
chr1	7637009	T	C
chr1	7637050	C	A
chr1	7637340	A	C
chr1	7637385	G	A
chr1	7637624	T	A
chr1	7637625	A	G
chr1	7637813	A	G
chr1	7637837	G	A
chr1	7637844	A	T
chr1	7637860	T	C
chr1	7637921	G	T
chr1	7637941	C	A
chr1	7638023	T	C
chr1	7638151	T	A
chr1	7638190	G	A
chr1	7638219	A	C
chr1	7638228	G	C
chr1	7638257	G	A
chr1	7638260	A	G
chr1	7638261	A	G
chr1	7638330	C	T
chr1	7638404	C	G
chr1	7638457	T	A
chr1	7638463	A	T
chr1	7638527	T	C
chr1	7639278	T	C
chr1	7640441	G	A
chr1	7645449	C	T
chr1	7650142	T	G
chr1	7650153	T	C
chr1	7652896	G	T
chr1	7654392	G	A
chr1	7654418	T	C
chr1	7659914	T	A
chr1	7660055	C	A
chr1	7660913	G	A
chr1	7662001	T	A
chr1	7664302	C	T
chr1	7664552	A	G
chr1	7664868	G	C
chr1	7665129	T	G
chr1	7665414	T	C
chr1	7665786	T	C
chr1	7665806	C	T
chr1	7665868	A	G
chr1	7665894	G	A
chr1	7666089	T	A
chr1	7666363	A	C
chr1	7666398	G	T
chr1	7666718	T	G
chr1	7667369	A	G
chr1	7667459	A	G
chr1	7670178	G	A
chr1	7670315	C	T
chr1	7670864	G	C
chr1	7670964	T	A
chr1	7671573	T	A
chr1	7671640	A	T
chr1	7671650	G	A
chr1	7671877	C	G
chr1	7672066	C	A
chr1	7672211	C	T
chr1	7672516	C	T
chr1	7672616	T	A
chr1	7672839	A	G
chr1	7674749	C	T
chr1	7678536	A	C
chr1	7679256	C	T
chr1	7679290	A	G
chr1	7679578	G	A
chr1	7683202	A	C
chr1	7685402	G	A
chr1	7690180	C	G
chr1	7691220	A	G
chr1	7691846	C	T
chr1	7692322	A	C
chr1	7692341	T	C
chr1	7692347	T	C
chr1	7692359	T	C
chr1	7692409	C	A
chr1	7692489	C	T
chr1	7692513	G	C
chr1	7693014	C	T
chr1	7693392	T	C
chr1	7693649	G	A
chr1	7694771	A	T
chr1	7694789	T	G
chr1	7695737	C	G
chr1	7695742	G	T
chr1	7695919	A	G
chr1	7696305	T	A
chr1	7696804	C	T
chr1	7697009	T	C
chr1	7698075	T	A
chr1	7698527	A	G
chr1	7698972	A	G
chr1	7699053	G	T
chr1	7699074	A	C
chr1	7700049	G	C
chr1	7700770	C	T
chr1	7700791	A	C
chr1	7700830	T	A
chr1	7700872	T	G
chr1	7700967	C	T
chr1	7701068	G	A
chr1	7701127	C	G
chr1	7701147	C	T
chr1	7701446	G	T
chr1	7701548	C	T
chr1	7701661	C	T
chr1	7701756	C	A
chr1	7701852	A	T
chr1	7702355	A	T
chr1	7702911	T	G
chr1	7703029	C	T
chr1	7704294	T	C
chr1	7704631	G	A
chr1	7705248	G	T
chr1	7705288	C	A
chr1	7705402	T	A
chr1	7705471	G	T
chr1	7705474	T	A
chr1	7705531	A	G
chr1	7705555	A	G
chr1	7705717	T	C
chr1	7706354	T	A
chr1	7706423	G	T
chr1	7706537	T	G
chr1	7706548	T	C
chr1	7706576	T	G
chr1	7706651	G	C
chr1	7707010	C	A
chr1	7707174	T	A
chr1	7708394	G	A
chr1	7709155	C	T
chr1	7709796	T	G
chr1	7709960	G	C
chr1	7710340	C	T
chr1	7710445	A	G
chr1	7710983	C	G
chr1	7711269	T	G
chr1	7711695	C	G
chr1	7711886	A	T
chr1	7711908	T	A
chr1	7712089	T	A
chr1	7712464	G	A
chr1	7714319	C	A
chr1	7716066	C	T
chr1	7716157	G	T
chr1	7716187	T	G
chr1	7716278	A	G
chr1	7716292	C	T
chr1	7716371	T	C
chr1	7716671	G	C
chr1	7716675	A	C
chr1	7716764	G	A
chr1	7716835	A	G
chr1	7716858	T	A
chr1	7716860	T	C
chr1	7716895	C	T
chr1	7716911	A	G
chr1	7716943	C	T
chr1	7717190	A	G
chr1	7717267	T	C
chr1	7717291	T	G
chr1	7722780	G	T
chr1	7722843	G	C
chr1	7722955	C	A
chr1	7723134	T	C
chr1	7723248	A	G
chr1	7723697	G	T
chr1	7724420	T	C
chr1	7724753	C	T
chr1	7724797	G	A
chr1	7724809	G	T
chr1	7724812	C	T
chr1	7724815	G	A
chr1	7724875	A	T
chr1	7725002	A	G
chr1	7725096	T	G
chr1	7726166	T	A
chr1	7726277	T	G
chr1	7726355	G	A
chr1	7726362	C	G
chr1	7726374	C	T
chr1	7726405	A	G
chr1	7726412	G	T
chr1	7726439	C	T
chr1	7726580	T	G
chr1	7726815	T	C
chr1	7727062	G	A
chr1	7727123	G	A
chr1	7727158	C	A
chr1	7727202	C	T
chr1	7727222	T	C
chr1	7727225	T	C
chr1	7727304	G	A
chr1	7727306	A	G
chr1	7727309	C	T
chr1	7727328	A	C
chr1	7727332	C	G
chr1	7727380	T	G
chr1	7727381	A	C
chr1	7727459	C	A
chr1	7727493	A	T
chr1	7727582	G	A
chr1	7727585	A	C
chr1	7727627	A	C
chr1	7727720	C	T
chr1	7727742	T	C
chr1	7727746	A	T
chr1	7728361	C	T
chr1	7728487	G	A
chr1	7728671	C	T
chr1	7728736	A	T
chr1	7728797	T	C
chr1	7728818	G	A
chr1	7729459	T	C
chr1	7729463	C	A
chr1	7729500	A	C
chr1	7729533	T	G
chr1	7729967	G	C
chr1	7730063	G	A
chr1	7731201	A	T
chr1	7731398	C	T
chr1	7731429	A	T
chr1	7731453	A	T
chr1	7731470	A	T
chr1	7731501	T	C
chr1	7731519	A	T
chr1	7731649	G	A
chr1	7731818	A	G
chr1	7731955	A	T
chr1	7732208	C	A
chr1	7733074	C	T
chr1	7733272	A	G
chr1	7734101	T	A
chr1	7734272	T	A
chr1	7736750	G	A
chr1	7737796	G	A
chr1	7738102	C	T
chr1	7739748	C	G
chr1	7741021	A	G
chr1	7742002	C	T
chr1	7742066	G	A
chr1	7742360	T	C
chr1	7742731	C	T
chr1	7742966	G	A
chr1	7743220	G	T
chr1	7743263	A	T
chr1	7743587	A	G
chr1	7743702	A	G
chr1	7743826	C	G
chr1	7743831	C	T
chr1	7743897	A	G
chr1	7744098	T	G
chr1	7744192	A	G
chr1	7744212	G	A
chr1	7744225	C	T
chr1	7744255	T	C
chr1	7744300	T	C
chr1	7744367	A	G
chr1	7744384	C	A
chr1	7744385	T	C
chr1	7744540	G	A
chr1	7744566	T	G
chr1	7744567	A	G
chr1	7744572	T	G
chr1	7744809	T	A
chr1	7744867	A	T
chr1	7744891	G	A
chr1	7744990	G	A
chr1	7745184	C	T
chr1	7745195	A	G
chr1	7745219	C	T
chr1	7745233	T	C
chr1	7745315	G	A
chr1	7745356	C	A
chr1	7745374	G	A
chr1	7745455	T	G
chr1	7745658	A	G
chr1	7745710	A	T
chr1	7745857	A	G
chr1	7745867	G	A
chr1	7746015	A	G
chr1	7746030	C	T
chr1	7746077	C	A
chr1	7746080	A	C
chr1	7746108	A	T
chr1	7746263	C	A
chr1	7746370	A	C
chr1	7746553	C	T
chr1	7746781	G	T
chr1	7746784	G	A
chr1	7746788	A	C
chr1	7746951	A	C
chr1	7746953	G	T
chr1	7746954	A	G
chr1	7747018	T	G
chr1	7747074	C	T
chr1	7747083	A	C
chr1	7747115	G	A
chr1	7747131	A	G
chr1	7747237	C	T
chr1	7747267	G	C
chr1	7747385	C	T
chr1	7747460	G	A
chr1	7747506	A	T
chr1	7747508	T	C
chr1	7747543	T	C
chr1	7747552	G	A
chr1	7747571	G	A
chr1	7747603	G	A
chr1	7747657	A	C
chr1	7747660	T	C
chr1	7747662	C	A
chr1	7747701	G	T
chr1	7747717	T	A
chr1	7747741	A	G
chr1	7747765	T	C
chr1	7747789	A	G
chr1	7747833	G	A
chr1	7747845	T	C
chr1	7747881	C	T
chr1	7747882	T	C
chr1	7747916	C	T
chr1	7747925	T	G
chr1	7748028	A	G
chr1	7748095	T	C
chr1	7748105	G	A
chr1	7748107	G	T
chr1	7748134	G	T
chr1	7748156	A	C
chr1	7748160	C	T
chr1	7748195	A	T
chr1	7748266	A	T
chr1	7748276	C	T
chr1	7748312	C	T
chr1	7748380	C	T
chr1	7748434	G	A
chr1	7748558	C	A
chr1	7748649	T	A
chr1	7748699	A	G
chr1	7748766	A	G
chr1	7748798	T	A
chr1	7749026	G	A
chr1	7749180	G	T
chr1	7749220	T	G
chr1	7749288	C	T
chr1	7749298	T	C
chr1	7749420	G	A
chr1	7749607	T	C
chr1	7749634	C	A
chr1	7749685	C	T
chr1	7749708	T	A
chr1	7749739	C	A
chr1	7749744	T	G
chr1	7749768	C	A
chr1	7749812	C	T
chr1	7749872	A	C
chr1	7749916	A	C
chr1	7749972	G	A
chr1	7749974	T	A
chr1	7750024	G	C
chr1	7750438	C	T
chr1	7750508	A	G
chr1	7750589	C	T
chr1	7750691	T	A
chr1	7750715	T	A
chr1	7751093	G	A
chr1	7751443	T	C
chr1	7751479	G	A
chr1	7751482	G	C
chr1	7751821	A	T
chr1	7751846	T	A
chr1	7751937	G	A
chr1	7751997	T	A
chr1	7752277	A	C
chr1	7752405	A	G
chr1	7753446	C	T
chr1	7753690	G	T
chr1	7753699	T	A
chr1	7753724	T	G
chr1	7753753	T	G
chr1	7753954	A	G
chr1	7753980	T	A
chr1	7754186	G	A
chr1	7754239	A	G
chr1	7754369	G	C
chr1	7754451	A	G
chr1	7754490	G	C
chr1	7754826	G	C
chr1	7755066	G	A
chr1	7755743	T	G
chr1	7755911	A	G
chr1	7756296	G	A
chr1	7756508	C	A
chr1	7756594	T	G
chr1	7757278	C	G
chr1	7758011	A	G
chr1	7758092	C	T
chr1	7758104	C	T
chr1	7758216	A	C
chr1	7758430	A	C
chr1	7758705	C	A
chr1	7758825	G	A
chr1	7758877	C	G
chr1	7759061	T	C
chr1	7759303	C	T
chr1	7763014	C	T
chr1	7765157	A	C
chr1	7765994	T	A
chr1	7766140	G	T
chr1	7766221	T	C
chr1	7766236	C	T
chr1	7766253	C	T
chr1	7766379	A	G
chr1	7766494	A	G
chr1	7766504	C	T
chr1	7766597	A	G
chr1	7766721	A	C
chr1	7767631	A	C
chr1	7768125	T	A
chr1	7768819	T	C
chr1	7769888	C	T
chr1	7770197	A	G
chr1	7771659	G	C
chr1	7771694	T	G
chr1	7773025	T	G
chr1	7775538	C	A
chr1	7776635	T	A
chr1	7777872	A	G
chr1	7777957	A	G
chr1	7780266	C	G
chr1	7781619	A	T
chr1	7781734	T	G
chr1	7782210	T	C
chr1	7782331	A	T
chr1	7782726	A	G
chr1	7782872	T	G
chr1	7782884	T	C
chr1	7783199	C	T
chr1	7783530	T	C
chr1	7783833	G	A
chr1	7784137	G	T
chr1	7784171	A	T
chr1	7784386	G	T
chr1	7784844	C	A
chr1	7784998	G	A
chr1	7785106	T	G
chr1	7785350	G	A
chr1	7786459	C	T
chr1	7786490	C	T
chr1	7786498	A	T
chr1	7786524	A	C
chr1	7787323	G	A
chr1	7787439	A	G
chr1	7787471	C	T
chr1	7787490	G	A
chr1	7787547	C	T
chr1	7787625	T	G
chr1	7787720	T	C
chr1	7787832	A	G
chr1	7787986	T	C
chr1	7788089	T	C
chr1	7788192	A	T
chr1	7788193	A	T
chr1	7788194	A	T
chr1	7788213	G	A
chr1	7789308	C	T
chr1	7789502	G	A
chr1	7789705	A	G
chr1	7789730	T	C
chr1	7789803	C	T
chr1	7789810	T	C
chr1	7789812	C	A
chr1	7789863	T	G
chr1	7789902	C	T
chr1	7790211	G	T
chr1	7790287	T	G
chr1	7790792	A	T
chr1	7790941	C	T
chr1	7791137	G	T
chr1	7791443	C	T
chr1	7791546	A	C
chr1	7791692	C	T
chr1	7792098	A	C
chr1	7792356	A	G
chr1	7792709	G	A
chr1	7792956	C	T
chr1	7792965	T	C
chr1	7793158	T	C
chr1	7793609	T	C
chr1	7793643	C	T
chr1	7794184	G	T
chr1	7794199	T	C
chr1	7794275	C	T
chr1	7794346	T	A
chr1	7796611	G	A
chr1	7796653	T	G
chr1	7796667	T	A
chr1	7796772	C	T
chr1	7796804	A	G
chr1	7797023	A	G
chr1	7797105	G	A
chr1	7797368	G	T
chr1	7797825	C	T
chr1	7798124	G	A
chr1	7798398	A	G
chr1	7799491	T	C
chr1	7800553	C	G
chr1	7800570	A	G
chr1	7800815	T	A
chr1	7801064	G	T
chr1	7801180	T	G
chr1	7801397	T	C
chr1	7801507	C	A
chr1	7801578	C	A
chr1	7801720	T	C
chr1	7802090	G	T
chr1	7802204	C	T
chr1	7802396	G	T
chr1	7802418	T	C
chr1	7802677	G	A
chr1	7802729	T	A
chr1	7802732	A	T
chr1	7803064	C	T
chr1	7803075	A	T
chr1	7803175	C	T
chr1	7803230	T	C
chr1	7803239	G	A
chr1	7803249	A	T
chr1	7803460	T	G
chr1	7803566	C	A
chr1	7803609	A	T
chr1	7803810	A	G
chr1	7804033	T	C
chr1	7804039	G	A
chr1	7804467	G	C
chr1	7804759	G	T
chr1	7804984	C	G
chr1	7805037	T	G
chr1	7805131	G	A
chr1	7805854	A	G
chr1	7806087	C	G
chr1	7806888	T	A
chr1	7806895	A	G
chr1	7806914	T	G
chr1	7806958	T	C
chr1	7807049	G	A
chr1	7807130	A	C
chr1	7807236	C	T
chr1	7808528	C	A
chr1	7808727	C	T
chr1	7809058	A	T
chr1	7809305	C	T
chr1	7809434	G	A
chr1	7809551	A	C
chr1	7809561	A	G
chr1	7809621	G	A
chr1	7809655	T	A
chr1	7809661	A	C
chr1	7809786	A	G
chr1	7809949	C	A
chr1	7810073	T	C
chr1	7810200	G	A
chr1	7810317	G	C
chr1	7810416	T	G
chr1	7810553	T	C
chr1	7810700	G	T
chr1	7810940	C	T
chr1	7811050	G	C
chr1	7811082	T	A
chr1	7811206	C	A
chr1	7811228	C	A
chr1	7811867	T	C
chr1	7812258	G	T
chr1	7812262	A	G
chr1	7812327	G	T
chr1	7812433	T	C
chr1	7812440	C	T
chr1	7812463	C	G
chr1	7813165	C	T
chr1	7813218	T	C
chr1	7813361	C	A
chr1	7813506	A	G
chr1	7813599	T	G
chr1	7813601	C	T
chr1	7813626	C	T
chr1	7813629	T	G
chr1	7813648	G	T
chr1	7813733	T	A
chr1	7813740	T	A
chr1	7813814	A	G
chr1	7814009	C	A
chr1	7814158	T	C
chr1	7814366	T	G
chr1	7814404	C	A
chr1	7815348	C	T
chr1	7816024	A	T
chr1	7816032	T	A
chr1	7817833	T	A
chr1	7819181	T	A
chr1	7819562	T	C
chr1	7819576	G	A
chr1	7819580	C	T
chr1	7819597	T	C
chr1	7819652	G	A
chr1	7819680	T	G
chr1	7820470	C	T
chr1	7821011	A	T
chr1	7821693	C	A
chr1	7821704	G	C
chr1	7822135	C	T
chr1	7822791	A	T
chr1	7823204	A	G
chr1	7823843	A	G
chr1	7824229	A	G
chr1	7825172	A	T
chr1	7825543	C	A
chr1	7825585	C	A
chr1	7825633	G	A
chr1	7825938	T	A
chr1	7826242	G	T
chr1	7826668	T	C
chr1	7826689	C	T
chr1	7826752	G	T
chr1	7826753	G	A
chr1	7826800	A	C
chr1	7827185	A	G
chr1	7827354	G	C
chr1	7827370	A	G
chr1	7827397	C	G
chr1	7827448	T	C
chr1	7827496	A	G
chr1	7827539	C	T
chr1	7827543	G	C
chr1	7827587	T	G
chr1	7827601	G	A
chr1	7827775	G	T
chr1	7827776	A	G
chr1	7827825	T	A
chr1	7827837	A	C
chr1	7827919	C	A
chr1	7827927	C	A
chr1	7827972	A	G
chr1	7827992	G	T
chr1	7828031	C	G
chr1	7828044	C	A
chr1	7828069	A	G
chr1	7828070	T	A
chr1	7828101	A	T
chr1	7828106	C	T
chr1	7828129	A	T
chr1	7828188	T	C
chr1	7828281	G	C
chr1	7828296	A	G
chr1	7828338	C	G
chr1	7828421	T	C
chr1	7828425	A	C
chr1	7828438	G	A
chr1	7828835	G	T
chr1	7829473	C	T
chr1	7829563	T	C
chr1	7829636	T	A
chr1	7829976	A	C
chr1	7830577	A	T
chr1	7831029	A	C
chr1	7831106	G	C
chr1	7831593	T	A
chr1	7832495	C	T
chr1	7832564	C	G
chr1	7833091	A	T
chr1	7833120	C	T
chr1	7833164	A	C
chr1	7833170	T	C
chr1	7833670	C	G
chr1	7833721	T	A
chr1	7833722	T	G
chr1	7833749	T	A
chr1	7833883	T	C
chr1	7834171	G	A
chr1	7834172	G	A
chr1	7835179	C	T
chr1	7835197	C	A
chr1	7835249	A	T
chr1	7835459	C	A
chr1	7835576	T	A
chr1	7836137	A	T
chr1	7836160	T	G
chr1	7836170	T	A
chr1	7836188	A	T
chr1	7836260	G	A
chr1	7836273	A	G
chr1	7836418	T	C
chr1	7836448	A	T
chr1	7836470	G	A
chr1	7836471	C	A
chr1	7836487	G	A
chr1	7837208	G	A
chr1	7837404	A	C
chr1	7837515	A	C
chr1	7837538	C	A
chr1	7837553	A	G
chr1	7837572	G	T
chr1	7837695	G	T
chr1	7837724	G	C
chr1	7837809	A	G
chr1	7837823	G	A
chr1	7838052	T	A
chr1	7838792	G	A
chr1	7839205	T	C
chr1	7841768	G	T
chr1	7842859	A	T
chr1	7843198	C	G
chr1	7843200	T	A
chr1	7843203	A	C
chr1	7843211	C	G
chr1	7843327	T	G
chr1	7843584	T	A
chr1	7843591	A	G
chr1	7843632	T	A
chr1	7844626	T	A
chr1	7845062	C	G
chr1	7845304	A	G
chr1	7845315	G	C
chr1	7845318	T	C
chr1	7845325	C	T
chr1	7845398	G	A
chr1	7845739	G	A
chr1	7845877	A	G
chr1	7845927	T	C
chr1	7845977	T	A
chr1	7846012	G	C
chr1	7846019	T	C
chr1	7846027	T	C
chr1	7846040	T	C
chr1	7846195	T	A
chr1	7847479	T	A
chr1	7847485	G	T
chr1	7847488	T	C
chr1	7847503	G	T
chr1	7847533	T	C
chr1	7847657	A	G
chr1	7847823	C	T
chr1	7847921	C	T
chr1	7847929	T	A
chr1	7847959	G	A
chr1	7847975	A	G
chr1	7847989	T	G
chr1	7848050	A	G
chr1	7848126	T	G
chr1	7848904	C	T
chr1	7849532	A	G
chr1	7849587	A	T
chr1	7850389	C	A
chr1	7850407	G	A
chr1	7850440	G	A
chr1	7850443	G	A
chr1	7850452	G	A
chr1	7850482	A	G
chr1	7850485	T	C
chr1	7850521	T	C
chr1	7850536	G	T
chr1	7850539	T	A
chr1	7850674	G	T
chr1	7850722	C	T
chr1	7850731	G	T
chr1	7850781	C	T
chr1	7850995	T	A
chr1	7851123	A	G
chr1	7851261	A	T
chr1	7851266	T	G
chr1	7851281	G	A
chr1	7851288	C	G
chr1	7851303	T	C
chr1	7851308	A	G
chr1	7851349	A	T
chr1	7851490	A	T
chr1	7851516	G	A
chr1	7851521	T	C
chr1	7851530	G	A
chr1	7851562	T	C
chr1	7851574	C	G
chr1	7851588	A	T
chr1	7851629	G	A
chr1	7851645	T	C
chr1	7851663	T	G
chr1	7851679	T	G
chr1	7851694	C	T
chr1	7851804	C	T
chr1	7851807	A	C
chr1	7851861	C	T
chr1	7851968	A	G
chr1	7851990	C	G
chr1	7852004	C	A
chr1	7852034	A	C
chr1	7852071	G	C
chr1	7852131	A	G
chr1	7852136	A	G
chr1	7852290	T	A
chr1	7852389	T	C
chr1	7852394	A	C
chr1	7852466	C	A
chr1	7852700	T	A
chr1	7852727	G	T
chr1	7852748	G	T
chr1	7853003	C	G
chr1	7853021	A	C
chr1	7853059	G	C
chr1	7853081	A	T
chr1	7853096	G	A
chr1	7853164	A	C
chr1	7853198	T	C
chr1	7853201	G	A
chr1	7853344	G	T
chr1	7853360	T	C
chr1	7853364	G	A
chr1	7853383	A	T
chr1	7853404	G	T
chr1	7853488	C	T
chr1	7853509	A	T
chr1	7853530	A	G
chr1	7853534	T	C
chr1	7853537	A	G
chr1	7853544	G	T
chr1	7853567	A	T
chr1	7853615	G	A
chr1	7853698	T	A
chr1	7853735	T	A
chr1	7853959	G	T
chr1	7854102	G	A
chr1	7854120	C	T
chr1	7854149	T	C
chr1	7854181	G	C
chr1	7854465	A	C
chr1	7854479	A	T
chr1	7854483	A	T
chr1	7854491	C	A
chr1	7854880	G	A
chr1	7854943	C	A
chr1	7854983	T	C
chr1	7855070	T	G
chr1	7855219	G	T
chr1	7855414	A	T
chr1	7855447	T	A
chr1	7855448	T	A
chr1	7855541	A	T
chr1	7855647	G	T
chr1	7855677	A	C
chr1	7855795	G	A
chr1	7855814	G	A
chr1	7855815	G	T
chr1	7855833	C	T
chr1	7855869	A	G
chr1	7855894	G	A
chr1	7855896	C	G
chr1	7856114	G	T
chr1	7856169	T	C
chr1	7856244	C	T
chr1	7856718	C	A
chr1	7856962	G	A
chr1	7857121	C	T
chr1	7857158	A	G
chr1	7857160	A	G
chr1	7857206	A	G
chr1	7857207	T	C
chr1	7857235	C	G
chr1	7858031	A	T
chr1	7859081	T	C
chr1	7859466	G	A
chr1	7859606	T	A
chr1	7859898	C	A
chr1	7861032	T	G
chr1	7865120	G	A
chr1	7865979	A	C
chr1	7866610	C	T
chr1	7868373	G	A
chr1	7868467	C	G
chr1	7869570	A	G
chr1	7873337	A	T
chr1	7873667	C	T
chr1	7874337	T	G
chr1	7876613	G	T
chr1	7877344	C	T
chr1	7877345	T	G
chr1	7878844	T	G
chr1	7879086	T	A
chr1	7880282	A	G
chr1	7880711	T	A
chr1	7881372	A	C
chr1	7881553	A	T
chr1	7881657	A	G
chr1	7882320	C	G
chr1	7883588	A	G
chr1	7883597	T	A
chr1	7884251	C	T
chr1	7884311	A	G
chr1	7884521	A	G
chr1	7884530	A	T
chr1	7884547	T	C
chr1	7884579	A	T
chr1	7884584	A	G
chr1	7884587	T	A
chr1	7884647	T	A
chr1	7884761	C	T
chr1	7884772	C	T
chr1	7884812	A	T
chr1	7884849	A	C
chr1	7884960	C	G
chr1	7884994	G	A
chr1	7885816	G	T
chr1	7885984	G	T
chr1	7888849	A	T
chr1	7888901	A	G
chr1	7889413	T	A
chr1	7890260	C	G
chr1	7890301	T	G
chr1	7890504	T	C
chr1	7890683	A	G
chr1	7890857	C	A
chr1	7891115	A	C
chr1	7892102	C	T
chr1	7892104	T	A
chr1	7892149	A	G
chr1	7892218	C	T
chr1	7892243	G	C
chr1	7895201	T	C
chr1	7897324	A	G
chr1	7897324	G	A
chr1	7898065	A	G
chr1	7898345	C	T
chr1	7898602	T	C
chr1	7898830	T	A
chr1	7899341	C	T
chr1	7900780	A	G
chr1	7901098	A	G
chr1	7901113	A	G
chr1	7901123	C	T
chr1	7901190	T	C
chr1	7901196	T	G
chr1	7901643	G	C
chr1	7901651	T	A
chr1	7901831	A	T
chr1	7901928	T	A
chr1	7901995	G	A
chr1	7902134	G	A
chr1	7902224	C	T
chr1	7902511	C	A
chr1	7902520	A	T
chr1	7902570	A	G
chr1	7902587	T	A
chr1	7902730	C	T
chr1	7902840	G	A
chr1	7902903	C	A
chr1	7902906	A	T
chr1	7903070	G	T
chr1	7903121	A	G
chr1	7903371	T	C
chr1	7903410	C	A
chr1	7903438	G	A
chr1	7903456	C	T
chr1	7903473	A	G
chr1	7903517	C	A
chr1	7903589	C	T
chr1	7903598	T	C
chr1	7903638	G	T
chr1	7903653	A	G
chr1	7903664	A	G
chr1	7903680	G	A
chr1	7903697	T	C
chr1	7903733	T	C
chr1	7903859	G	A
chr1	7903902	A	G
chr1	7903907	T	C
chr1	7904073	C	T
chr1	7904088	C	T
chr1	7904243	G	A
chr1	7904288	T	C
chr1	7904384	C	A
chr1	7904388	C	T
chr1	7904412	G	A
chr1	7904460	C	T
chr1	7904462	C	T
chr1	7904586	A	C
chr1	7904735	C	G
chr1	7904799	C	T
chr1	7904887	A	G
chr1	7904888	A	T
chr1	7904890	T	G
chr1	7904927	C	A
chr1	7906505	G	A
chr1	7907866	T	C
chr1	7907931	C	G
chr1	7907994	C	G
chr1	7908035	T	G
chr1	7908199	C	T
chr1	7908603	T	G
chr1	7908998	A	T
chr1	7909107	C	T
chr1	7909647	A	T
chr1	7909745	A	T
chr1	7909752	A	G
chr1	7910064	C	T
chr1	7910190	A	C
chr1	7910435	A	T
chr1	7911378	C	A
chr1	7911663	G	A
chr1	7912076	T	A
chr1	7912364	C	A
chr1	7913389	T	G
chr1	7915582	G	A
chr1	7916602	G	A
chr1	7916927	C	G
chr1	7917725	G	A
chr1	7920340	A	T
chr1	7920623	A	G
chr1	7921420	A	T
chr1	7923672	G	T
chr1	7923744	T	C
chr1	7924759	G	A
chr1	7925420	C	G
chr1	7929066	T	A
chr1	7929559	A	G
chr1	7930372	C	A
chr1	7931473	T	A
chr1	7932129	A	T
chr1	7932180	C	G
chr1	7932233	A	T
chr1	7932240	C	T
chr1	7932356	A	G
chr1	7932392	G	T
chr1	7933478	C	T
chr1	7933491	A	G
chr1	7933512	A	T
chr1	7933770	C	A
chr1	7935215	C	G
chr1	7935499	C	T
chr1	7935682	T	C
chr1	7935738	T	C
chr1	7936006	C	T
chr1	7936041	C	T
chr1	7936058	A	C
chr1	7936303	G	A
chr1	7936377	A	G
chr1	7936393	C	T
chr1	7936556	A	C
chr1	7936575	C	T
chr1	7936611	G	A
chr1	7936636	G	A
chr1	7937537	T	G
chr1	7937940	A	T
chr1	7938240	C	T
chr1	7938449	T	A
chr1	7938579	A	T
chr1	7938580	A	T
chr1	7938612	G	T
chr1	7938703	C	G
chr1	7939066	A	G
chr1	7939461	C	A
chr1	7939685	A	G
chr1	7940009	C	T
chr1	7940987	A	G
chr1	7941450	T	C
chr1	7941646	A	T
chr1	7942043	T	C
chr1	7943997	A	G
chr1	7944000	G	C
chr1	7944020	T	G
chr1	7944042	T	C
chr1	7944146	T	C
chr1	7944147	T	C
chr1	7944165	T	A
chr1	7944270	C	T
chr1	7944311	C	T
chr1	7944332	C	T
chr1	7944496	C	A
chr1	7944545	T	A
chr1	7944580	C	A
chr1	7944837	A	G
chr1	7945375	T	A
chr1	7945746	A	T
chr1	7945856	T	C
chr1	7945893	A	C
chr1	7946366	G	C
chr1	7946618	C	T
chr1	7946621	T	G
chr1	7947155	T	A
chr1	7947281	A	G
chr1	7947348	A	G
chr1	7947908	G	T
chr1	7948496	A	T
chr1	7950508	T	C
chr1	7951952	A	G
chr1	7952573	G	C
chr1	7953255	T	C
chr1	7953751	T	A
chr1	7953991	G	A
chr1	7954049	A	G
chr1	7954809	G	A
chr1	7955365	G	A
chr1	7955884	C	A
chr1	7955944	A	G
chr1	7955986	C	T
chr1	7956099	C	T
chr1	7956285	T	A
chr1	7956292	T	C
chr1	7956515	G	A
chr1	7957527	C	A
chr1	7957563	G	C
chr1	7957793	C	A
chr1	7958165	C	G
chr1	7958530	T	C
chr1	7958595	C	T
chr1	7958641	C	G
chr1	7958839	T	C
chr1	7958868	A	G
chr1	7959001	A	C
chr1	7959144	T	C
chr1	7959406	T	C
chr1	7961370	G	A
chr1	7961387	C	T
chr1	7961534	T	G
chr1	7961830	C	T
chr1	7963249	C	T
chr1	7963417	A	T
chr1	7963811	C	A
chr1	7963932	G	A
chr1	7963958	G	A
chr1	7963983	C	G
chr1	7963992	T	C
chr1	7964006	G	T
chr1	7964153	G	T
chr1	7964179	T	A
chr1	7964436	C	T
chr1	7964473	T	C
chr1	7964515	G	A
chr1	7964575	G	A
chr1	7964626	G	T
chr1	7964665	A	T
chr1	7964795	T	G
chr1	7964810	G	T
chr1	7965077	G	T
chr1	7965131	C	T
chr1	7965173	C	G
chr1	7965208	A	G
chr1	7965230	A	T
chr1	7965319	G	A
chr1	7965342	G	C
chr1	7965361	T	C
chr1	7965369	T	A
chr1	7965376	T	C
chr1	7965401	A	C
chr1	7965419	T	C
chr1	7965440	C	T
chr1	7965523	A	T
chr1	7965541	T	A
chr1	7965583	T	C
chr1	7965586	A	G
chr1	7965607	T	G
chr1	7965625	G	A
chr1	7965655	T	C
chr1	7966376	T	C
chr1	7966869	C	T
chr1	7967061	G	T
chr1	7967085	T	C
chr1	7967223	C	T
chr1	7967229	G	A
chr1	7967244	C	T
chr1	7967378	C	G
chr1	7967422	A	C
chr1	7967484	G	T
chr1	7967518	T	G
chr1	7967527	A	T
chr1	7967620	C	T
chr1	7967679	A	G
chr1	7967706	A	C
chr1	7967877	T	C
chr1	7968045	C	T
chr1	7968092	T	A
chr1	7968108	A	G
chr1	7968362	T	C
chr1	7968371	A	T
chr1	7968715	G	C
chr1	7968747	G	C
chr1	7968999	T	C
chr1	7969565	G	C
chr1	7969713	C	G
chr1	7969903	A	C
chr1	7970303	C	G
chr1	7970826	C	A
chr1	7971297	G	C
chr1	7971368	A	C
chr1	7971607	G	C
chr1	7971705	T	C
chr1	7971824	G	C
chr1	7971908	T	G
chr1	7971915	A	G
chr1	7972284	T	C
chr1	7972407	T	C
chr1	7972515	C	G
chr1	7972713	A	T
chr1	7972869	G	T
chr1	7973354	C	G
chr1	7974793	T	G
chr1	7974828	T	A
chr1	7974985	T	A
chr1	7975171	G	C
chr1	7976216	T	C
chr1	7976793	G	A
chr1	7977159	G	T
chr1	7978274	A	T
chr1	7980804	G	A
chr1	7981080	C	T
chr1	7981182	G	A
chr1	7981191	C	T
chr1	7982917	T	C
chr1	7984446	T	A
chr1	7986903	T	A
chr1	7987932	T	A
chr1	7989457	A	G
chr1	7989460	A	G
chr1	7989545	A	T
chr1	7989712	T	C
chr1	7990079	T	A
chr1	7991401	T	C
chr1	7991430	A	G
chr1	7993233	G	C
chr1	7993333	G	C
chr1	7993391	G	A
chr1	7993404	G	C
chr1	7997201	T	C
chr1	7997704	C	G
chr1	7997785	C	T
chr1	7999238	A	C
chr1	8001030	C	T
chr1	8001033	A	T
chr1	8002202	T	C
chr1	8002487	T	C
chr1	8002746	A	T
chr1	8003719	A	T
chr1	8003728	T	C
chr1	8003731	T	C
chr1	8003746	C	T
chr1	8003858	C	A
chr1	8003888	T	G
chr1	8004006	C	A
chr1	8004098	A	T
chr1	8004269	A	G
chr1	8004301	T	A
chr1	8004390	C	G
chr1	8004431	C	A
chr1	8004440	T	A
chr1	8004460	G	C
chr1	8004475	T	C
chr1	8004504	T	C
chr1	8004531	C	T
chr1	8004542	G	C
chr1	8004992	G	C
chr1	8005824	A	G
chr1	8005910	T	G
chr1	8005912	A	G
chr1	8006233	T	C
chr1	8007484	T	C
chr1	8008269	G	A
chr1	8008512	T	G
chr1	8009021	A	T
chr1	8009144	G	T
chr1	8009216	G	A
chr1	8009342	T	A
chr1	8009431	T	G
chr1	8009781	T	C
chr1	8009847	T	C
chr1	8010069	T	G
chr1	8010070	T	G
chr1	8010112	A	T
chr1	8010560	C	A
chr1	8010919	G	T
chr1	8012172	T	C
chr1	8012374	G	A
chr1	8012382	A	T
chr1	8012420	G	A
chr1	8012714	A	T
chr1	8012899	A	T
chr1	8013460	A	G
chr1	8013561	G	A
chr1	8013562	T	A
chr1	8014063	C	T
chr1	8014220	T	C
chr1	8014813	T	C
chr1	8015353	T	A
chr1	8015798	T	A
chr1	8016138	A	C
chr1	8016144	C	A
chr1	8016170	C	A
chr1	8016223	G	A
chr1	8016233	T	C
chr1	8016361	G	A
chr1	8017064	A	C
chr1	8017129	A	T
chr1	8017277	A	G
chr1	8017278	A	C
chr1	8017433	C	T
chr1	8017495	T	C
chr1	8018040	A	G
chr1	8018529	T	C
chr1	8018998	A	G
chr1	8019396	T	C
chr1	8019668	G	A
chr1	8020141	A	G
chr1	8020599	G	A
chr1	8024745	G	T
chr1	8025114	C	T
chr1	8025591	T	G
chr1	8025726	A	G
chr1	8025895	T	C
chr1	8026162	A	T
chr1	8026193	A	T
chr1	8026803	T	G
chr1	8026936	T	C
chr1	8027748	C	T
chr1	8029855	A	G
chr1	8030649	A	G
chr1	8032993	G	A
chr1	8033112	G	A
chr1	8033948	C	A
chr1	8034307	C	A
chr1	8034329	T	C
chr1	8035274	C	G
chr1	8035650	C	T
chr1	8035661	C	T
chr1	8035691	T	C
chr1	8035798	T	A
chr1	8035931	A	G
chr1	8035946	T	C
chr1	8036008	C	T
chr1	8036009	C	T
chr1	8036073	C	T
chr1	8036136	G	A
chr1	8036149	A	G
chr1	8036233	A	T
chr1	8036286	T	A
chr1	8036376	G	T
chr1	8037623	G	T
chr1	8037673	C	T
chr1	8037750	C	A
chr1	8037794	T	A
chr1	8038654	G	T
chr1	8039339	T	A
chr1	8040403	G	A
chr1	8040466	T	G
chr1	8040540	C	T
chr1	8040590	G	A
chr1	8041584	C	T
chr1	8042035	A	T
chr1	8042161	C	G
chr1	8042212	G	A
chr1	8042781	T	A
chr1	8042974	T	C
chr1	8043791	A	T
chr1	8043892	C	T
chr1	8043895	A	C
chr1	8043896	A	T
chr1	8043908	T	C
chr1	8043940	C	T
chr1	8043970	A	T
chr1	8044059	G	A
chr1	8044127	G	A
chr1	8044150	C	G
chr1	8044416	A	G
chr1	8044478	C	T
chr1	8044741	C	T
chr1	8044821	G	C
chr1	8044988	C	A
chr1	8045014	G	A
chr1	8045449	T	C
chr1	8046275	T	G
chr1	8046281	T	C
chr1	8046881	G	A
chr1	8050375	A	G
chr1	8051424	T	A
chr1	8051529	A	G
chr1	8051947	T	G
chr1	8052104	T	A
chr1	8052159	T	C
chr1	8052172	T	G
chr1	8052199	T	G
chr1	8052261	T	G
chr1	8052298	T	A
chr1	8052361	T	G
chr1	8052372	T	A
chr1	8052400	G	A
chr1	8052433	G	C
chr1	8052437	C	G
chr1	8052705	C	T
chr1	8053158	G	C
chr1	8053166	G	C
chr1	8055289	A	G
chr1	8055607	G	A
chr1	8055715	C	A
chr1	8055778	T	G
chr1	8055787	A	G
chr1	8055808	A	G
chr1	8055844	C	T
chr1	8055897	A	G
chr1	8056029	A	G
chr1	8056057	T	A
chr1	8056119	C	G
chr1	8056180	G	A
chr1	8056364	T	A
chr1	8056481	T	C
chr1	8056496	A	G
chr1	8056514	C	T
chr1	8056730	T	C
chr1	8056883	C	T
chr1	8056946	C	T
chr1	8056964	G	C
chr1	8057712	C	T
chr1	8057906	G	A
chr1	8058256	C	A
chr1	8058601	G	T
chr1	8058970	C	T
chr1	8059043	T	C
chr1	8059209	T	C
chr1	8059247	C	T
chr1	8059258	A	T
chr1	8059410	C	T
chr1	8059475	G	T
chr1	8059598	T	C
chr1	8059683	T	G
chr1	8059925	T	C
chr1	8060210	A	G
chr1	8060246	A	T
chr1	8060291	A	T
chr1	8060647	T	A
chr1	8061211	T	A
chr1	8061387	A	T
chr1	8061605	A	C
chr1	8061835	T	A
chr1	8062003	T	C
chr1	8062332	A	G
chr1	8062368	A	G
chr1	8062386	T	A
chr1	8062387	T	A
chr1	8062394	C	G
chr1	8062892	A	G
chr1	8063896	G	A
chr1	8064000	A	T
chr1	8065940	T	A
chr1	8067336	C	T
chr1	8067825	A	C
chr1	8068071	G	A
chr1	8068809	C	T
chr1	8069009	T	C
chr1	8069554	C	A
chr1	8069671	T	A
chr1	8071024	T	G
chr1	8071096	C	A
chr1	8071411	T	G
chr1	8071819	C	T
chr1	8072413	C	G
chr1	8073000	G	A
chr1	8073037	A	C
chr1	8073050	T	A
chr1	8073074	A	T
chr1	8073105	G	T
chr1	8073112	T	C
chr1	8073114	A	T
chr1	8073186	G	A
chr1	8073188	A	T
chr1	8073228	C	T
chr1	8073297	G	C
chr1	8073494	A	T
chr1	8073682	G	C
chr1	8073763	T	A
chr1	8073765	G	T
chr1	8073820	T	A
chr1	8073875	A	T
chr1	8073878	A	G
chr1	8073920	G	T
chr1	8074015	A	G
chr1	8074027	C	T
chr1	8074181	A	G
chr1	8074188	G	T
chr1	8074318	T	C
chr1	8074324	G	T
chr1	8074333	T	C
chr1	8074433	T	A
chr1	8074474	G	A
chr1	8074527	G	C
chr1	8074628	T	G
chr1	8074807	C	A
chr1	8074826	A	G
chr1	8074943	T	C
chr1	8075134	A	G
chr1	8075205	T	A
chr1	8075442	C	T
chr1	8075562	A	T
chr1	8075647	C	T
chr1	8075648	G	A
chr1	8075699	T	C
chr1	8075958	A	C
chr1	8075973	T	G
chr1	8076201	T	A
chr1	8078601	C	T
chr1	8079163	C	T
chr1	8080738	A	T
chr1	8080782	G	T
chr1	8081058	A	T
chr1	8081072	C	T
chr1	8081087	A	G
chr1	8081190	G	C
chr1	8081250	C	G
chr1	8081262	C	G
chr1	8081299	A	C
chr1	8081307	A	C
chr1	8081321	G	T
chr1	8081335	C	T
chr1	8081375	A	T
chr1	8081385	C	G
chr1	8081416	C	A
chr1	8081469	A	G
chr1	8081530	G	C
chr1	8081556	C	T
chr1	8081578	G	C
chr1	8081607	C	A
chr1	8081640	C	T
chr1	8081655	G	A
chr1	8081690	G	A
chr1	8081723	C	T
chr1	8081729	A	C
chr1	8081741	G	A
chr1	8081863	A	G
chr1	8082005	T	A
chr1	8082006	A	T
chr1	8082038	A	G
chr1	8082231	T	C
chr1	8082233	A	G
chr1	8082246	C	T
chr1	8082259	G	A
chr1	8082403	A	G
chr1	8082460	A	T
chr1	8083019	A	C
chr1	8083524	A	C
chr1	8084916	C	A
chr1	8085371	G	A
chr1	8085380	T	A
chr1	8086677	T	G
chr1	8086684	A	G
chr1	8086885	G	A
chr1	8087891	T	C
chr1	8088440	T	C
chr1	8088622	G	A
chr1	8089220	T	C
chr1	8089339	C	T
chr1	8089437	C	T
chr1	8089457	T	G
chr1	8089460	A	G
chr1	8089461	C	A
chr1	8090193	G	A
chr1	8090225	T	A
chr1	8091467	C	T
chr1	8091697	C	G
chr1	8091731	T	C
chr1	8091900	A	C
chr1	8092878	T	C
chr1	8093068	A	G
chr1	8093177	T	C
chr1	8093324	A	T
chr1	8093640	C	T
chr1	8094619	C	T
chr1	8094820	G	A
chr1	8095088	G	A
chr1	8095102	T	A
chr1	8095543	G	A
chr1	8096129	C	G
chr1	8096163	C	T
chr1	8096168	G	A
chr1	8096216	G	A
chr1	8096264	T	C
chr1	8096276	C	T
chr1	8096324	C	T
chr1	8096351	C	T
chr1	8096414	A	T
chr1	8096439	T	C
chr1	8096444	G	A
chr1	8096522	G	T
chr1	8096667	C	A
chr1	8096672	A	G
chr1	8096741	C	T
chr1	8096850	A	C
chr1	8096851	C	T
chr1	8096859	T	C
chr1	8096876	A	G
chr1	8096897	A	G
chr1	8096930	T	C
chr1	8097029	A	T
chr1	8097170	A	C
chr1	8097219	G	A
chr1	8097237	A	C
chr1	8097305	T	A
chr1	8097407	T	C
chr1	8097434	G	A
chr1	8097525	A	G
chr1	8097561	G	C
chr1	8097679	A	G
chr1	8097711	A	T
chr1	8097859	A	G
chr1	8097955	T	A
chr1	8097959	C	T
chr1	8098387	T	C
chr1	8098428	A	G
chr1	8098598	C	T
chr1	8098668	G	A
chr1	8099446	A	G
chr1	8100524	T	G
chr1	8102103	G	C
chr1	8102127	T	C
chr1	8103696	A	T
chr1	8103896	A	C
chr1	8103985	T	G
chr1	8104198	A	G
chr1	8104212	C	A
chr1	8104249	G	A
chr1	8104447	T	A
chr1	8104609	G	T
chr1	8104719	G	A
chr1	8104808	A	C
chr1	8105366	T	C
chr1	8105594	A	T
chr1	8105644	T	G
chr1	8105760	T	G
chr1	8105802	G	A
chr1	8105821	T	C
chr1	8105826	C	T
chr1	8106156	T	A
chr1	8106192	C	T
chr1	8107206	C	G
chr1	8107565	T	A
chr1	8107686	C	G
chr1	8107764	G	A
chr1	8108094	C	A
chr1	8109260	A	G
chr1	8109417	C	T
chr1	8109472	G	C
chr1	8109563	C	T
chr1	8109619	T	C
chr1	8109663	C	A
chr1	8111181	T	A
chr1	8111238	T	C
chr1	8111471	G	T
chr1	8111957	G	A
chr1	8112287	A	T
chr1	8112466	C	T
chr1	8112715	A	G
chr1	8112754	G	T
chr1	8113278	G	C
chr1	8113316	C	A
chr1	8113573	A	G
chr1	8113645	T	G
chr1	8113702	T	C
chr1	8113717	C	T
chr1	8113840	A	G
chr1	8113917	G	A
chr1	8114032	T	C
chr1	8114052	A	G
chr1	8114259	G	A
chr1	8114406	C	T
chr1	8114636	C	A
chr1	8114749	G	A
chr1	8116846	A	T
chr1	8118652	T	C
chr1	8119011	A	C
chr1	8119850	G	T
chr1	8120339	G	C
chr1	8120783	G	A
chr1	8122336	A	T
chr1	8123066	A	G
chr1	8123377	A	G
chr1	8123537	A	T
chr1	8123990	T	C
chr1	8127230	A	T
chr1	8127424	T	A
chr1	8127527	A	G
chr1	8128241	A	G
chr1	8128361	A	G
chr1	8128648	A	T
chr1	8129192	A	G
chr1	8129423	C	G
chr1	8129508	C	T
chr1	8129683	A	C
chr1	8130792	A	G
chr1	8132105	T	C
chr1	8132521	C	A
chr1	8133395	G	A
chr1	8134572	C	G
chr1	8134618	C	T
chr1	8135511	T	C
chr1	8136337	C	A
chr1	8136485	T	C
chr1	8136835	T	C
chr1	8136845	T	C
chr1	8136876	T	A
chr1	8137078	C	A
chr1	8137292	G	A
chr1	8137878	A	G
chr1	8137899	T	C
chr1	8138288	T	A
chr1	8138903	A	C
chr1	8139153	C	T
chr1	8139162	A	C
chr1	8139278	C	A
chr1	8139515	T	G
chr1	8140107	A	T
chr1	8140141	G	C
chr1	8140168	C	T
chr1	8140177	T	G
chr1	8140220	T	C
chr1	8140233	G	C
chr1	8140237	T	C
chr1	8140257	T	G
chr1	8140364	T	G
chr1	8140381	C	T
chr1	8140443	G	A
chr1	8140450	C	G
chr1	8140776	G	T
chr1	8140781	A	C
chr1	8140798	G	T
chr1	8141018	T	G
chr1	8141653	A	T
chr1	8142655	C	A
chr1	8143262	T	A
chr1	8143565	G	A
chr1	8144068	T	G
chr1	8144187	T	C
chr1	8144355	T	A
chr1	8144814	C	T
chr1	8145072	G	T
chr1	8145661	T	C
chr1	8145747	T	A
chr1	8146022	C	G
chr1	8146163	T	C
chr1	8146169	T	C
chr1	8146170	G	C
chr1	8146217	A	G
chr1	8146279	A	G
chr1	8146347	C	A
chr1	8146423	G	A
chr1	8146475	C	T
chr1	8146731	T	A
chr1	8146801	A	C
chr1	8147129	C	G
chr1	8147527	G	T
chr1	8148720	A	C
chr1	8148721	C	G
chr1	8148803	G	A
chr1	8148836	T	C
chr1	8148837	C	T
chr1	8148841	G	A
chr1	8148849	C	A
chr1	8148943	T	C
chr1	8148955	G	A
chr1	8148973	C	G
chr1	8149442	A	C
chr1	8149489	T	A
chr1	8149680	A	C
chr1	8149726	A	G
chr1	8149767	A	G
chr1	8150129	G	A
chr1	8150545	A	T
chr1	8150748	C	T
chr1	8150947	T	G
chr1	8152505	T	A
chr1	8152660	A	C
chr1	8152683	C	T
chr1	8153211	C	T
chr1	8153365	G	C
chr1	8153476	T	G
chr1	8153513	T	C
chr1	8153607	A	T
chr1	8153625	T	A
chr1	8153645	C	T
chr1	8153715	A	C
chr1	8153777	G	A
chr1	8153857	G	C
chr1	8154558	T	C
chr1	8154618	G	A
chr1	8154641	T	C
chr1	8154657	A	C
chr1	8154676	A	G
chr1	8154703	G	A
chr1	8154705	T	A
chr1	8154740	T	C
chr1	8154826	C	G
chr1	8154844	T	C
chr1	8154860	T	G
chr1	8154866	C	A
chr1	8155374	C	G
chr1	8156288	G	A
chr1	8156742	G	A
chr1	8158062	T	A
chr1	8158758	A	G
chr1	8158765	T	C
chr1	8159428	T	C
chr1	8159658	C	T
chr1	8160118	A	C
chr1	8160400	C	T
chr1	8160458	C	T
chr1	8160611	T	C
chr1	8160768	T	A
chr1	8160857	G	A
chr1	8161111	C	A
chr1	8162236	G	A
chr1	8162495	A	T
chr1	8162886	G	A
chr1	8163936	C	T
chr1	8163990	A	T
chr1	8164567	A	G
chr1	8164632	A	G
chr1	8164657	A	C
chr1	8164665	A	C
chr1	8164994	A	T
chr1	8164997	C	A
chr1	8164998	A	T
chr1	8165171	A	T
chr1	8165443	C	G
chr1	8165448	C	T
chr1	8165510	T	C
chr1	8165549	G	C
chr1	8165647	G	T
chr1	8165696	T	C
chr1	8165725	A	T
chr1	8165734	C	A
chr1	8165743	T	A
chr1	8165750	G	C
chr1	8165812	A	G
chr1	8165820	A	G
chr1	8165968	G	A
chr1	8165969	A	T
chr1	8166037	T	C
chr1	8166125	A	G
chr1	8166457	A	T
chr1	8166491	A	G
chr1	8166626	C	T
chr1	8166629	C	T
chr1	8166666	G	C
chr1	8166679	A	G
chr1	8166757	T	A
chr1	8166895	G	A
chr1	8166897	T	A
chr1	8166898	A	T
chr1	8166955	T	C
chr1	8167047	T	G
chr1	8167072	C	T
chr1	8167473	A	G
chr1	8167867	A	C
chr1	8168297	T	C
chr1	8168675	C	T
chr1	8168688	G	C
chr1	8168703	T	C
chr1	8168717	C	G
chr1	8168720	A	C
chr1	8168910	A	G
chr1	8168954	T	C
chr1	8169011	C	A
chr1	8169258	T	C
chr1	8169404	A	G
chr1	8169419	G	A
chr1	8170402	A	G
chr1	8170417	T	C
chr1	8170772	G	A
chr1	8170845	T	G
chr1	8170970	G	A
chr1	8172029	A	G
chr1	8172095	A	G
chr1	8172229	G	T
chr1	8172674	A	G
chr1	8173489	A	G
chr1	8173605	T	G
chr1	8174167	T	C
chr1	8174945	C	A
chr1	8175021	A	G
chr1	8175117	A	G
chr1	8175250	C	A
chr1	8175253	A	G
chr1	8175380	G	T
chr1	8175528	A	C
chr1	8175542	C	G
chr1	8175547	T	C
chr1	8175562	T	A
chr1	8175588	A	G
chr1	8175850	T	C
chr1	8175852	G	T
chr1	8175901	G	C
chr1	8175932	C	T
chr1	8175998	A	G
chr1	8176051	G	C
chr1	8176074	C	T
chr1	8176088	T	G
chr1	8176097	A	G
chr1	8176327	C	A
chr1	8176336	G	C
chr1	8176837	C	G
chr1	8177093	T	C
chr1	8177429	C	A
chr1	8177459	A	T
chr1	8177624	T	G
chr1	8177625	A	T
chr1	8177730	C	A
chr1	8177746	C	A
chr1	8177769	T	G
chr1	8177824	C	A
chr1	8177829	G	A
chr1	8177880	T	G
chr1	8177890	G	A
chr1	8177912	C	G
chr1	8178003	C	G
chr1	8178042	T	C
chr1	8178089	C	T
chr1	8178264	A	C
chr1	8178277	A	C
chr1	8178359	C	T
chr1	8178402	C	G
chr1	8178403	G	A
chr1	8178587	A	C
chr1	8178740	T	C
chr1	8180027	G	T
chr1	8180557	C	A
chr1	8181914	T	C
chr1	8181986	C	A
chr1	8182198	T	C
chr1	8182301	T	A
chr1	8182876	A	G
chr1	8182885	C	T
chr1	8183029	T	G
chr1	8183414	T	G
chr1	8184194	A	C
chr1	8184200	A	G
chr1	8184291	C	A
chr1	8184344	G	T
chr1	8184418	T	G
chr1	8184468	T	C
chr1	8184475	G	T
chr1	8184476	A	T
chr1	8184777	C	A
chr1	8184779	T	A
chr1	8184780	C	A
chr1	8184789	C	G
chr1	8184839	T	G
chr1	8184870	C	T
chr1	8184875	C	T
chr1	8184876	T	C
chr1	8184894	A	G
chr1	8185223	T	C
chr1	8185300	A	G
chr1	8185414	A	G
chr1	8185436	G	C
chr1	8185482	T	A
chr1	8185501	G	T
chr1	8185504	G	A
chr1	8185534	C	G
chr1	8186171	C	T
chr1	8186450	T	C
chr1	8186737	A	T
chr1	8187252	T	C
chr1	8187294	C	T
chr1	8187410	A	C
chr1	8187414	C	T
chr1	8187467	T	C
chr1	8187504	G	T
chr1	8187620	C	T
chr1	8187797	C	G
chr1	8187823	T	C
chr1	8188103	C	T
chr1	8188494	A	T
chr1	8189441	C	T
chr1	8189453	A	G
chr1	8189923	T	G
chr1	8190387	C	T
chr1	8190651	A	G
chr1	8190912	T	G
chr1	8191008	C	G
chr1	8191171	A	C
chr1	8191521	T	G
chr1	8192393	A	G
chr1	8193931	G	C
chr1	8193944	G	A
chr1	8194049	A	T
chr1	8194665	A	T
chr1	8195130	T	G
chr1	8195168	T	C
chr1	8195269	T	C
chr1	8195358	T	C
chr1	8196167	C	T
chr1	8196229	T	C
chr1	8196230	A	G
chr1	8197345	T	C
chr1	8197532	G	A
chr1	8197588	A	G
chr1	8197639	C	T
chr1	8197675	G	C
chr1	8198100	G	T
chr1	8198157	G	A
chr1	8198240	C	T
chr1	8199854	T	C
chr1	8200339	T	G
chr1	8200962	G	C
chr1	8201328	T	C
chr1	8201383	T	C
chr1	8201397	G	A
chr1	8201435	G	C
chr1	8201439	A	G
chr1	8201469	T	C
chr1	8202679	C	A
chr1	8202717	C	G
chr1	8202898	G	C
chr1	8203237	G	A
chr1	8203373	G	A
chr1	8203402	A	G
chr1	8203729	A	G
chr1	8204526	G	A
chr1	8204531	C	T
chr1	8204611	T	A
chr1	8204629	C	G
chr1	8204632	G	T
chr1	8205527	A	G
chr1	8205540	G	A
chr1	8205559	A	G
chr1	8205574	T	C
chr1	8205585	T	A
chr1	8205601	C	G
chr1	8205794	G	T
chr1	8205804	A	T
chr1	8205839	T	A
chr1	8205875	A	T
chr1	8205969	T	C
chr1	8206096	C	A
chr1	8206623	C	G
chr1	8207638	C	G
chr1	8207790	G	A
chr1	8207898	C	T
chr1	8208035	A	G
chr1	8208185	A	C
chr1	8209545	T	C
chr1	8210422	G	A
chr1	8210663	C	G
chr1	8211283	G	C
chr1	8211805	C	G
chr1	8212001	T	A
chr1	8212124	G	C
chr1	8212519	C	T
chr1	8212968	A	G
chr1	8213360	A	G
chr1	8213488	G	A
chr1	8214384	T	G
chr1	8215716	A	T
chr1	8215981	T	C
chr1	8215990	T	G
chr1	8216011	C	G
chr1	8216254	C	T
chr1	8217782	A	C
chr1	8218331	G	A
chr1	8218494	C	T
chr1	8219388	C	G
chr1	8220872	T	G
chr1	8221112	A	G
chr1	8221171	T	C
chr1	8221925	C	T
chr1	8222676	G	C
chr1	8224088	A	G
chr1	8224214	A	T
chr1	8224601	A	C
chr1	8224609	T	C
chr1	8225291	C	A
chr1	8225312	C	T
chr1	8225460	T	A
chr1	8225529	C	A
chr1	8225799	A	T
chr1	8225820	G	A
chr1	8226327	T	C
chr1	8226511	G	A
chr1	8226615	T	A
chr1	8226746	G	C
chr1	8226840	G	T
chr1	8226913	A	T
chr1	8226923	G	A
chr1	8226940	A	C
chr1	8227061	G	A
chr1	8227062	C	T
chr1	8227098	T	G
chr1	8227208	G	C
chr1	8227307	C	A
chr1	8227316	A	C
chr1	8227407	A	C
chr1	8227478	G	A
chr1	8227496	C	G
chr1	8227503	T	G
chr1	8228317	C	G
chr1	8228749	C	T
chr1	8228920	T	C
chr1	8228923	T	C
chr1	8228929	A	C
chr1	8229079	G	T
chr1	8229299	A	T
chr1	8229336	A	G
chr1	8229408	C	T
chr1	8229411	A	T
chr1	8229514	C	T
chr1	8229748	C	T
chr1	8229766	G	C
chr1	8229767	A	G
chr1	8229842	C	T
chr1	8230298	G	A
chr1	8232765	C	T
chr1	8233156	G	A
chr1	8233226	C	A
chr1	8233631	G	C
chr1	8233720	A	C
chr1	8233972	C	T
chr1	8234132	C	T
chr1	8234140	T	C
chr1	8234175	C	T
chr1	8234279	A	G
chr1	8234297	A	G
chr1	8234459	C	T
chr1	8234525	G	A
chr1	8234638	C	T
chr1	8234678	A	G
chr1	8234805	C	G
chr1	8234824	G	A
chr1	8234844	A	G
chr1	8234904	T	G
chr1	8235002	G	A
chr1	8235075	A	T
chr1	8235322	A	G
chr1	8235483	G	A
chr1	8235498	C	G
chr1	8235585	T	C
chr1	8235589	G	C
chr1	8237074	C	T
chr1	8237136	T	C
chr1	8237142	C	T
chr1	8237165	G	C
chr1	8237422	T	G
chr1	8237689	A	C
chr1	8237881	C	T
chr1	8237894	A	C
chr1	8237962	C	T
chr1	8237989	T	C
chr1	8238019	G	A
chr1	8238034	T	C
chr1	8238072	A	G
chr1	8238073	A	G
chr1	8238094	C	A
chr1	8238344	A	T
chr1	8238356	A	G
chr1	8238386	A	G
chr1	8238416	A	C
chr1	8239884	G	A
chr1	8240037	A	G
chr1	8240069	C	T
chr1	8240090	T	C
chr1	8240193	T	C
chr1	8240241	C	T
chr1	8240315	C	G
chr1	8240338	G	A
chr1	8240678	T	C
chr1	8240753	G	A
chr1	8240915	T	G
chr1	8240935	T	G
chr1	8240976	A	C
chr1	8241082	A	C
chr1	8241091	G	T
chr1	8241115	T	C
chr1	8241243	A	T
chr1	8241256	A	G
chr1	8241451	T	C
chr1	8241468	G	T
chr1	8242181	C	T
chr1	8242284	T	A
chr1	8242508	T	A
chr1	8242553	C	T
chr1	8242893	T	A
chr1	8243230	G	T
chr1	8243318	G	A
chr1	8243353	T	G
chr1	8243495	C	G
chr1	8243684	G	T
chr1	8243907	C	G
chr1	8243911	T	C
chr1	8244022	A	G
chr1	8246045	T	G
chr1	8247902	G	A
chr1	8248812	T	A
chr1	8248976	T	A
chr1	8250851	C	T
chr1	8251196	A	T
chr1	8251273	C	A
chr1	8251385	T	C
chr1	8251590	C	T
chr1	8251749	C	T
chr1	8251806	A	T
chr1	8251853	T	G
chr1	8252102	A	G
chr1	8252124	A	T
chr1	8252129	A	T
chr1	8252165	A	G
chr1	8252179	G	A
chr1	8252449	G	T
chr1	8252511	T	C
chr1	8252640	G	C
chr1	8252716	T	A
chr1	8252843	A	C
chr1	8252847	T	A
chr1	8252885	T	C
chr1	8252897	T	A
chr1	8253125	T	C
chr1	8253369	T	G
chr1	8253554	C	T
chr1	8253556	C	A
chr1	8253588	A	G
chr1	8253611	A	G
chr1	8253638	T	C
chr1	8253643	C	T
chr1	8253730	A	T
chr1	8253768	A	T
chr1	8254181	T	A
chr1	8254195	G	C
chr1	8254285	C	A
chr1	8254333	A	G
chr1	8254410	G	C
chr1	8254415	G	A
chr1	8254558	T	A
chr1	8254766	G	A
chr1	8254823	A	G
chr1	8254844	C	G
chr1	8255029	T	A
chr1	8255355	G	A
chr1	8255483	T	A
chr1	8256323	T	G
chr1	8257876	T	A
chr1	8260698	C	A
chr1	8260843	T	C
chr1	8261171	T	A
chr1	8261178	A	G
chr1	8261200	G	A
chr1	8261204	T	A
chr1	8261205	T	A
chr1	8261363	C	A
chr1	8261364	G	T
chr1	8261391	T	G
chr1	8261403	A	G
chr1	8261433	T	A
chr1	8261435	A	T
chr1	8261440	A	C
chr1	8261472	G	A
chr1	8261615	A	G
chr1	8261629	G	A
chr1	8261741	A	T
chr1	8261755	C	T
chr1	8261767	T	C
chr1	8261783	T	C
chr1	8261820	A	G
chr1	8262162	T	C
chr1	8262238	C	T
chr1	8262259	A	C
chr1	8262307	G	A
chr1	8262309	A	C
chr1	8262325	C	T
chr1	8262499	G	C
chr1	8262618	A	G
chr1	8262672	A	T
chr1	8262694	G	C
chr1	8262697	C	A
chr1	8262700	G	T
chr1	8262702	C	T
chr1	8262718	T	A
chr1	8262835	T	A
chr1	8262861	C	A
chr1	8262865	G	T
chr1	8262966	T	A
chr1	8262979	G	T
chr1	8263000	T	C
chr1	8263111	A	T
chr1	8263663	G	C
chr1	8263683	G	T
chr1	8263785	G	A
chr1	8264369	A	C
chr1	8264642	T	A
chr1	8264948	C	T
chr1	8265327	A	G
chr1	8265704	T	A
chr1	8266139	G	T
chr1	8266242	G	C
chr1	8266559	A	C
chr1	8266656	T	C
chr1	8266658	G	A
chr1	8267617	A	G
chr1	8267783	C	T
chr1	8267883	G	A
chr1	8267884	C	T
chr1	8268096	C	A
chr1	8268148	G	C
chr1	8268197	T	G
chr1	8268220	C	T
chr1	8268421	A	T
chr1	8268470	A	C
chr1	8271045	A	C
chr1	8271200	G	C
chr1	8272110	G	T
chr1	8272202	G	A
chr1	8272320	A	C
chr1	8272593	C	T
chr1	8272722	C	T
chr1	8272802	G	A
chr1	8272824	G	A
chr1	8272846	A	G
chr1	8272943	T	G
chr1	8272955	A	G
chr1	8272971	G	A
chr1	8273157	A	C
chr1	8273391	A	T
chr1	8273472	G	A
chr1	8273520	C	T
chr1	8275176	G	A
chr1	8275447	C	G
chr1	8275981	C	T
chr1	8276153	G	T
chr1	8276180	T	C
chr1	8276352	A	G
chr1	8277596	A	G
chr1	8278717	C	A
chr1	8278718	T	C
chr1	8279750	C	A
chr1	8280571	G	T
chr1	8281020	G	A
chr1	8281158	A	G
chr1	8281296	T	C
chr1	8281854	A	G
chr1	8282139	A	G
chr1	8282370	A	G
chr1	8283105	T	C
chr1	8283229	T	C
chr1	8283342	T	C
chr1	8283566	C	T
chr1	8283699	G	T
chr1	8284065	A	C
chr1	8284170	C	T
chr1	8284224	C	T
chr1	8284248	A	C
chr1	8284888	G	A
chr1	8284890	C	T
chr1	8285022	C	T
chr1	8285027	C	T
chr1	8285037	C	T
chr1	8285595	G	C
chr1	8285639	G	A
chr1	8285739	G	T
chr1	8285740	C	T
chr1	8285764	C	T
chr1	8285838	T	C
chr1	8285920	T	C
chr1	8286821	A	T
chr1	8286969	T	G
chr1	8286989	A	G
chr1	8287100	T	C
chr1	8287196	A	T
chr1	8287277	C	T
chr1	8287281	G	A
chr1	8287324	T	C
chr1	8287462	C	T
chr1	8287480	A	G
chr1	8288231	C	G
chr1	8289840	T	C
chr1	8291861	T	G
chr1	8292037	T	A
chr1	8292038	A	G
chr1	8292041	C	T
chr1	8292077	T	A
chr1	8292103	T	G
chr1	8292110	G	C
chr1	8292158	G	A
chr1	8292198	G	C
chr1	8292266	C	G
chr1	8292796	T	C
chr1	8292876	A	G
chr1	8292877	G	C
chr1	8292884	C	T
chr1	8293006	C	G
chr1	8293428	C	G
chr1	8294020	C	T
chr1	8294071	A	G
chr1	8294146	G	A
chr1	8294161	C	G
chr1	8294866	C	T
chr1	8295815	C	G
chr1	8296383	A	G
chr1	8296414	T	C
chr1	8296479	C	T
chr1	8297379	G	T
chr1	8297613	T	C
chr1	8298417	G	A
chr1	8298794	T	A
chr1	8298796	T	A
chr1	8298818	G	A
chr1	8298843	T	A
chr1	8299152	T	C
chr1	8299240	A	T
chr1	8299300	A	G
chr1	8299403	G	A
chr1	8299605	C	A
chr1	8299694	C	G
chr1	8300196	A	C
chr1	8301878	A	C
chr1	8302735	G	C
chr1	8303694	C	G
chr1	8304269	G	C
chr1	8304581	T	A
chr1	8304665	C	T
chr1	8305131	C	T
chr1	8305165	T	G
chr1	8305245	A	T
chr1	8305492	C	A
chr1	8305551	T	C
chr1	8307354	T	A
chr1	8307685	G	T
chr1	8308186	A	G
chr1	8308193	A	G
chr1	8308560	C	G
chr1	8308703	C	T
chr1	8308767	C	T
chr1	8308858	T	C
chr1	8308862	G	A
chr1	8309011	C	A
chr1	8309016	G	A
chr1	8309146	A	G
chr1	8309257	T	C
chr1	8309560	T	G
chr1	8309608	T	C
chr1	8309657	C	T
chr1	8309662	T	C
chr1	8309770	C	T
chr1	8309808	C	T
chr1	8309859	T	C
chr1	8309873	A	C
chr1	8309914	G	A
chr1	8309954	G	A
chr1	8310061	T	C
chr1	8311771	A	T
chr1	8313113	C	T
chr1	8316048	T	C
chr1	8316075	A	G
chr1	8316103	C	A
chr1	8316125	T	C
chr1	8316272	A	G
chr1	8317429	A	T
chr1	8317624	G	C
chr1	8318921	T	C
chr1	8318928	T	A
chr1	8318955	A	G
chr1	8319016	T	G
chr1	8319125	A	T
chr1	8319375	T	C
chr1	8319455	G	T
chr1	8319459	C	G
chr1	8320208	G	A
chr1	8320257	C	T
chr1	8320546	T	C
chr1	8320649	T	C
chr1	8320656	T	C
chr1	8320657	T	A
chr1	8320676	T	C
chr1	8320727	T	C
chr1	8320762	T	C
chr1	8320781	G	A
chr1	8320886	G	T
chr1	8320962	C	A
chr1	8321087	T	C
chr1	8321182	T	G
chr1	8321235	G	A
chr1	8321302	A	T
chr1	8321457	C	T
chr1	8321459	C	A
chr1	8321548	G	A
chr1	8321557	A	T
chr1	8321638	T	A
chr1	8321639	G	T
chr1	8321642	G	T
chr1	8321679	T	C
chr1	8321934	T	G
chr1	8322259	G	T
chr1	8322270	T	A
chr1	8322300	T	A
chr1	8322314	C	A
chr1	8322396	G	T
chr1	8322401	T	C
chr1	8322446	C	T
chr1	8322480	T	C
chr1	8322501	T	G
chr1	8322528	T	C
chr1	8322538	T	C
chr1	8322571	A	G
chr1	8322638	C	T
chr1	8322691	G	A
chr1	8322704	A	T
chr1	8322803	C	G
chr1	8322871	T	C
chr1	8322903	A	C
chr1	8322915	T	A
chr1	8322921	T	C
chr1	8322923	A	C
chr1	8322990	C	T
chr1	8323007	T	A
chr1	8323051	C	A
chr1	8323068	A	T
chr1	8323095	G	A
chr1	8323163	G	C
chr1	8323212	A	C
chr1	8323256	G	C
chr1	8323269	G	A
chr1	8323328	T	G
chr1	8323341	T	C
chr1	8323342	T	C
chr1	8323552	G	A
chr1	8323621	A	C
chr1	8323632	C	G
chr1	8323640	T	G
chr1	8323744	C	T
chr1	8323791	G	T
chr1	8323807	C	G
chr1	8323830	T	C
chr1	8323875	C	T
chr1	8323980	C	T
chr1	8323986	T	A
chr1	8323989	A	T
chr1	8324033	C	T
chr1	8324061	A	T
chr1	8324075	A	G
chr1	8324305	G	A
chr1	8324310	A	G
chr1	8324335	G	A
chr1	8324582	G	A
chr1	8324638	T	G
chr1	8324649	A	G
chr1	8324730	T	G
chr1	8324761	T	C
chr1	8324767	A	G
chr1	8324773	T	C
chr1	8324796	T	G
chr1	8324811	T	G
chr1	8324817	G	A
chr1	8324832	T	C
chr1	8324852	G	A
chr1	8324871	A	G
chr1	8324884	T	G
chr1	8324900	C	T
chr1	8324919	A	G
chr1	8325067	G	A
chr1	8325074	T	G
chr1	8325079	T	A
chr1	8325090	G	A
chr1	8325111	A	G
chr1	8325114	T	C
chr1	8325147	G	A
chr1	8325159	G	T
chr1	8325178	A	C
chr1	8325222	C	G
chr1	8325254	G	A
chr1	8325270	T	C
chr1	8325284	G	T
chr1	8325302	T	A
chr1	8325310	G	C
chr1	8325318	A	T
chr1	8325327	A	T
chr1	8325342	G	T
chr1	8325366	C	T
chr1	8325370	C	A
chr1	8325386	A	G
chr1	8325419	A	G
chr1	8325458	T	C
chr1	8325486	T	C
chr1	8325537	A	C
chr1	8325597	C	T
chr1	8325621	C	T
chr1	8325645	G	A
chr1	8325646	C	T
chr1	8325657	A	G
chr1	8325764	C	G
chr1	8325803	A	G
chr1	8325821	G	C
chr1	8325848	T	C
chr1	8325884	G	C
chr1	8326355	G	T
chr1	8326774	T	A
chr1	8326775	T	C
chr1	8326790	T	G
chr1	8326956	C	A
chr1	8326969	C	A
chr1	8326976	T	C
chr1	8327189	G	A
chr1	8327351	G	A
chr1	8327352	A	T
chr1	8327475	A	G
chr1	8327508	G	A
chr1	8327561	G	A
chr1	8327570	T	A
chr1	8327597	C	T
chr1	8327655	G	A
chr1	8327687	G	C
chr1	8327709	A	T
chr1	8327732	G	A
chr1	8327790	G	A
chr1	8327792	C	G
chr1	8327874	A	G
chr1	8327912	T	G
chr1	8328016	A	G
chr1	8328113	A	C
chr1	8328119	C	G
chr1	8328253	C	T
chr1	8328254	C	A
chr1	8328262	T	G
chr1	8328425	G	A
chr1	8328498	C	A
chr1	8328716	G	A
chr1	8328784	C	A
chr1	8328790	G	A
chr1	8328863	A	C
chr1	8328866	T	A
chr1	8328906	T	C
chr1	8328963	C	T
chr1	8328981	A	G
chr1	8329002	A	C
chr1	8329039	C	G
chr1	8329041	A	C
chr1	8329263	A	G
chr1	8329337	G	C
chr1	8329502	C	T
chr1	8329508	T	A
chr1	8329532	A	G
chr1	8329630	G	A
chr1	8329666	T	A
chr1	8329707	G	A
chr1	8329899	T	G
chr1	8329941	C	T
chr1	8329953	G	A
chr1	8330039	T	G
chr1	8330058	A	G
chr1	8330065	C	T
chr1	8330211	C	T
chr1	8330218	T	C
chr1	8330375	A	T
chr1	8330571	T	A
chr1	8330679	T	A
chr1	8330782	T	C
chr1	8330805	C	T
chr1	8330978	A	G
chr1	8330988	C	G
chr1	8330991	C	T
chr1	8331194	T	A
chr1	8331444	T	G
chr1	8331810	A	G
chr1	8331856	C	T
chr1	8331923	A	G
chr1	8332071	A	G
chr1	8332380	G	C
chr1	8332382	A	T
chr1	8332881	A	T
chr1	8333113	A	T
chr1	8333121	A	C
chr1	8333148	T	G
chr1	8333230	T	G
chr1	8333237	A	G
chr1	8333338	C	T
chr1	8333447	A	T
chr1	8333726	A	T
chr1	8333929	T	A
chr1	8334442	T	A
chr1	8334543	A	G
chr1	8334947	T	C
chr1	8335117	G	T
chr1	8335123	G	A
chr1	8335355	T	A
chr1	8336833	G	A
chr1	8337122	C	G
chr1	8337165	C	T
chr1	8338580	T	G
chr1	8338738	A	C
chr1	8338987	T	C
chr1	8339666	A	C
chr1	8339707	T	G
chr1	8339797	C	A
chr1	8339990	A	T
chr1	8339993	G	A
chr1	8339994	A	T
chr1	8340499	T	C
chr1	8340841	T	C
chr1	8341205	C	T
chr1	8341218	C	A
chr1	8342139	T	C
chr1	8342557	T	C
chr1	8342594	A	G
chr1	8342647	G	T
chr1	8342709	T	G
chr1	8342753	C	T
chr1	8342794	G	C
chr1	8342908	A	T
chr1	8343175	G	A
chr1	8343254	T	A
chr1	8343969	C	T
chr1	8344101	A	T
chr1	8344637	A	C
chr1	8344919	A	C
chr1	8345288	A	G
chr1	8345334	A	G
chr1	8346100	G	A
chr1	8346456	T	C
chr1	8346898	G	C
chr1	8347702	C	G
chr1	8347741	C	A
chr1	8347961	A	G
chr1	8348091	T	C
chr1	8349121	A	G
chr1	8349448	A	T
chr1	8349466	T	C
chr1	8349526	G	C
chr1	8349619	G	T
chr1	8349684	C	T
chr1	8349706	T	G
chr1	8350715	A	C
chr1	8350844	C	A
chr1	8350872	C	G
chr1	8350985	T	C
chr1	8351049	C	T
chr1	8351146	A	C
chr1	8351184	C	T
chr1	8352382	T	C
chr1	8352519	A	G
chr1	8352522	G	T
chr1	8352744	C	T
chr1	8352760	C	T
chr1	8352768	T	C
chr1	8352784	G	A
chr1	8352818	G	T
chr1	8352850	T	C
chr1	8352889	T	C
chr1	8352898	C	G
chr1	8352901	A	G
chr1	8352922	A	C
chr1	8352994	G	T
chr1	8353036	G	A
chr1	8353042	A	G
chr1	8353162	T	C
chr1	8353174	C	T
chr1	8353180	C	T
chr1	8354327	T	A
chr1	8354810	G	A
chr1	8354823	T	A
chr1	8354852	A	G
chr1	8355186	T	A
chr1	8355199	T	G
chr1	8355480	C	T
chr1	8357297	T	G
chr1	8358391	C	T
chr1	8358831	T	C
chr1	8358841	C	T
chr1	8359768	T	A
chr1	8359772	T	G
chr1	8359845	T	C
chr1	8360013	C	A
chr1	8360053	T	A
chr1	8360424	C	A
chr1	8360462	A	T
chr1	8361873	T	A
chr1	8362247	G	T
chr1	8362904	A	C
chr1	8363049	A	G
chr1	8363141	C	T
chr1	8363382	A	T
chr1	8363788	A	C
chr1	8364414	G	A
chr1	8364945	T	G
chr1	8365745	C	T
chr1	8367661	T	C
chr1	8367683	T	C
chr1	8367727	T	A
chr1	8367881	C	G
chr1	8367896	A	G
chr1	8368245	C	G
chr1	8369706	T	G
chr1	8369785	C	G
chr1	8369797	T	C
chr1	8370131	A	T
chr1	8371121	A	G
chr1	8371126	T	C
chr1	8371202	G	A
chr1	8371218	A	G
chr1	8371286	T	C
chr1	8372017	C	T
chr1	8372055	C	T
chr1	8372088	C	A
chr1	8372113	C	G
chr1	8372168	C	A
chr1	8372207	T	C
chr1	8372292	T	A
chr1	8372328	T	C
chr1	8372340	A	G
chr1	8372416	G	T
chr1	8372632	G	A
chr1	8372663	A	G
chr1	8373056	C	A
chr1	8373383	G	A
chr1	8373565	A	G
chr1	8373647	C	G
chr1	8373963	T	C
chr1	8374011	G	T
chr1	8374488	T	A
chr1	8375061	T	G
chr1	8375715	T	G
chr1	8375780	G	A
chr1	8375886	G	A
chr1	8376090	G	A
chr1	8376148	T	A
chr1	8376407	A	T
chr1	8376492	T	C
chr1	8377019	A	C
chr1	8377378	A	T
chr1	8377439	G	A
chr1	8377901	C	A
chr1	8378074	C	G
chr1	8378415	A	T
chr1	8378987	T	A
chr1	8379694	T	C
chr1	8379718	T	C
chr1	8380361	T	C
chr1	8381253	G	A
chr1	8381328	C	T
chr1	8381330	T	C
chr1	8382230	G	A
chr1	8382398	A	T
chr1	8382399	A	T
chr1	8382425	A	G
chr1	8382616	T	C
chr1	8383285	A	G
chr1	8383425	G	A
chr1	8383645	C	T
chr1	8383661	C	G
chr1	8383852	G	A
chr1	8384064	A	G
chr1	8384238	A	C
chr1	8384432	T	G
chr1	8384598	T	G
chr1	8384601	A	G
chr1	8385017	G	A
chr1	8385787	G	A
chr1	8386558	C	T
chr1	8387271	T	G
chr1	8387348	G	A
chr1	8387370	A	G
chr1	8387385	A	T
chr1	8387398	T	G
chr1	8387419	C	A
chr1	8387442	G	A
chr1	8387467	A	T
chr1	8387575	A	C
chr1	8387666	T	C
chr1	8387727	G	A
chr1	8387730	T	A
chr1	8388200	A	C
chr1	8391346	A	G
chr1	8391505	G	T
chr1	8391544	T	C
chr1	8391869	G	T
chr1	8391990	T	G
chr1	8392152	T	A
chr1	8392166	C	T
chr1	8392209	T	C
chr1	8392221	A	G
chr1	8392244	T	C
chr1	8392254	A	G
chr1	8392265	T	C
chr1	8392565	A	T
chr1	8393239	A	G
chr1	8393447	T	A
chr1	8393795	A	G
chr1	8393960	G	C
chr1	8394423	G	A
chr1	8394972	C	T
chr1	8395005	T	A
chr1	8395360	A	T
chr1	8395737	T	A
chr1	8395738	G	A
chr1	8395880	G	T
chr1	8396433	C	A
chr1	8396636	T	A
chr1	8396720	C	G
chr1	8397170	T	G
chr1	8398090	T	C
chr1	8398388	G	C
chr1	8398577	G	T
chr1	8398700	T	C
chr1	8398718	A	T
chr1	8398727	T	C
chr1	8398772	C	T
chr1	8398788	A	T
chr1	8398797	A	C
chr1	8398887	T	G
chr1	8398899	T	G
chr1	8398968	A	G
chr1	8399037	A	G
chr1	8399040	C	T
chr1	8399100	C	G
chr1	8399133	T	C
chr1	8399196	T	G
chr1	8399279	T	C
chr1	8399332	A	G
chr1	8399361	A	G
chr1	8399376	A	G
chr1	8399378	C	T
chr1	8399383	G	A
chr1	8399593	G	T
chr1	8401476	T	A
chr1	8402132	C	G
chr1	8402146	G	T
chr1	8402914	C	G
chr1	8403410	A	G
chr1	8404157	A	T
chr1	8404185	T	G
chr1	8404195	A	T
chr1	8404305	A	G
chr1	8404363	G	C
chr1	8404397	G	A
chr1	8404598	A	G
chr1	8404614	G	C
chr1	8404830	T	G
chr1	8404954	A	G
chr1	8405021	A	C
chr1	8405028	G	A
chr1	8405037	A	G
chr1	8405075	C	T
chr1	8405077	T	A
chr1	8405137	T	A
chr1	8431089	G	A
chr1	8431404	A	G
chr1	8431513	T	A
chr1	8431542	G	A
chr1	8432335	T	A
chr1	8432475	C	G
chr1	8432478	G	A
chr1	8432553	G	A
chr1	8432604	G	A
chr1	8432636	T	G
chr1	8432775	T	G
chr1	8432946	T	C
chr1	8433042	T	C
chr1	8433057	A	T
chr1	8433549	T	C
chr1	8434955	A	G
chr1	8435526	T	C
chr1	8435948	A	C
chr1	8436256	A	C
chr1	8436943	A	C
chr1	8437023	C	G
chr1	8437106	A	G
chr1	8437150	A	T
chr1	8437158	T	G
chr1	8437171	T	C
chr1	8437218	A	T
chr1	8437228	G	A
chr1	8437248	C	A
chr1	8437254	A	G
chr1	8437305	G	A
chr1	8437405	G	T
chr1	8437447	C	G
chr1	8437601	C	T
chr1	8437604	G	A
chr1	8437670	T	C
chr1	8437673	C	T
chr1	8437709	G	T
chr1	8437774	C	T
chr1	8437777	A	C
chr1	8437778	A	G
chr1	8437788	A	G
chr1	8437812	A	G
chr1	8437836	G	A
chr1	8437868	C	T
chr1	8437874	G	A
chr1	8437946	A	C
chr1	8437947	T	A
chr1	8437973	A	G
chr1	8437982	T	G
chr1	8438051	G	A
chr1	8438071	T	C
chr1	8438152	C	G
chr1	8438180	C	T
chr1	8438205	G	A
chr1	8438210	G	C
chr1	8438273	A	G
chr1	8438280	G	T
chr1	8438310	G	A
chr1	8438448	G	C
chr1	8438459	G	A
chr1	8438521	A	G
chr1	8438640	T	A
chr1	8438671	G	T
chr1	8438699	A	T
chr1	8438722	A	T
chr1	8438741	T	C
chr1	8438820	T	G
chr1	8438822	C	A
chr1	8438864	C	T
chr1	8438877	A	C
chr1	8438893	C	A
chr1	8438928	A	G
chr1	8438958	T	C
chr1	8439017	C	A
chr1	8439071	A	C
chr1	8439151	C	A
chr1	8439179	G	T
chr1	8439263	G	A
chr1	8439286	A	G
chr1	8439325	T	C
chr1	8439351	T	G
chr1	8439464	T	A
chr1	8439524	C	A
chr1	8439558	G	A
chr1	8439591	C	T
chr1	8439635	C	A
chr1	8439644	T	A
chr1	8439649	T	C
chr1	8439708	C	T
chr1	8439732	T	C
chr1	8439772	T	A
chr1	8439845	G	T
chr1	8439945	T	C
chr1	8439953	G	T
chr1	8439954	A	G
chr1	8439977	T	A
chr1	8440144	C	G
chr1	8440243	T	C
chr1	8440278	C	T
chr1	8440340	G	A
chr1	8440388	T	C
chr1	8440415	A	T
chr1	8440456	A	C
chr1	8440485	G	A
chr1	8440612	A	G
chr1	8440630	T	C
chr1	8440658	C	G
chr1	8440685	A	C
chr1	8440744	T	C
chr1	8440817	G	A
chr1	8440832	T	G
chr1	8440833	C	T
chr1	8440918	T	G
chr1	8440920	A	C
chr1	8440940	G	T
chr1	8440960	G	T
chr1	8440978	G	A
chr1	8441001	A	G
chr1	8441084	G	A
chr1	8441103	G	T
chr1	8441150	A	T
chr1	8441265	G	A
chr1	8441308	G	C
chr1	8441370	C	T
chr1	8441406	T	C
chr1	8441480	A	G
chr1	8441524	T	C
chr1	8441554	T	A
chr1	8441626	C	A
chr1	8441661	A	T
chr1	8441668	T	A
chr1	8441717	G	A
chr1	8441721	A	G
chr1	8441757	G	A
chr1	8441846	T	A
chr1	8441909	T	C
chr1	8442005	A	T
chr1	8442084	T	A
chr1	8442221	C	T
chr1	8442226	T	C
chr1	8443190	T	A
chr1	8443381	G	C
chr1	8443843	T	A
chr1	8443930	C	T
chr1	8444491	A	T
chr1	8444640	A	G
chr1	8444814	T	G
chr1	8445121	C	T
chr1	8445388	A	G
chr1	8445929	A	G
chr1	8446045	A	G
chr1	8446070	T	A
chr1	8446242	G	C
chr1	8446449	G	A
chr1	8446736	T	A
chr1	8448407	G	A
chr1	8448613	A	T
chr1	8448630	C	T
chr1	8449056	T	A
chr1	8449814	T	G
chr1	8450985	T	A
chr1	8451300	A	T
chr1	8452460	A	G
chr1	8452981	G	A
chr1	8453291	G	T
chr1	8461394	A	G
chr1	8461568	A	G
chr1	8465804	A	G
chr1	8466044	A	T
chr1	8471770	T	C
chr1	8472031	A	G
chr1	8472634	C	T
chr1	8472977	G	A
chr1	8473395	A	G
chr1	8473821	T	A
chr1	8473927	C	G
chr1	8474049	T	C
chr1	8480114	C	A
chr1	8481901	C	T
chr1	8484730	A	C
chr1	8486684	T	A
chr1	8486824	C	T
chr1	8486942	A	T
chr1	8486958	A	G
chr1	8486961	G	C
chr1	8487363	C	A
chr1	8487378	A	T
chr1	8487380	A	C
chr1	8487482	C	T
chr1	8487623	T	A
chr1	8487859	A	C
chr1	8487969	G	C
chr1	8487998	T	C
chr1	8488011	C	T
chr1	8488067	A	G
chr1	8488103	A	T
chr1	8488158	T	A
chr1	8488262	G	A
chr1	8488335	C	T
chr1	8490437	G	A
chr1	8490537	T	G
chr1	8490849	A	G
chr1	8490892	A	G
chr1	8490954	C	T
chr1	8490960	T	G
chr1	8491031	A	T
chr1	8491074	T	C
chr1	8491087	T	C
chr1	8491339	C	G
chr1	8491356	A	T
chr1	8491359	A	T
chr1	8491431	G	A
chr1	8491482	A	G
chr1	8491503	T	G
chr1	8491609	C	A
chr1	8491684	C	T
chr1	8491689	T	A
chr1	8491707	C	T
chr1	8491713	A	C
chr1	8491719	T	C
chr1	8491746	A	T
chr1	8491749	C	T
chr1	8491750	A	G
chr1	8491752	A	T
chr1	8491830	C	T
chr1	8491831	A	T
chr1	8491995	G	T
chr1	8492035	A	G
chr1	8492161	A	C
chr1	8492275	G	A
chr1	8492315	A	G
chr1	8492344	C	T
chr1	8492541	C	G
chr1	8493206	A	G
chr1	8493210	G	T
chr1	8493279	G	A
chr1	8493394	G	C
chr1	8493487	G	T
chr1	8493527	T	C
chr1	8493670	C	A
chr1	8493768	G	A
chr1	8493794	C	T
chr1	8493804	A	G
chr1	8494224	A	G
chr1	8494240	T	G
chr1	8494426	G	C
chr1	8494455	C	T
chr1	8494566	A	T
chr1	8494604	A	G
chr1	8494661	A	T
chr1	8494662	T	C
chr1	8494767	G	T
chr1	8494846	C	T
chr1	8494881	C	G
chr1	8494987	T	A
chr1	8494988	T	C
chr1	8495104	C	A
chr1	8495222	A	T
chr1	8495856	A	C
chr1	8496049	A	T
chr1	8496196	A	C
chr1	8496199	C	T
chr1	8496200	C	T
chr1	8496239	A	T
chr1	8496278	T	A
chr1	8496331	G	A
chr1	8496335	A	G
chr1	8496336	A	T
chr1	8496596	C	G
chr1	8496730	C	T
chr1	8496756	T	G
chr1	8496895	A	G
chr1	8497040	C	T
chr1	8497359	G	T
chr1	8497365	C	T
chr1	8497455	T	C
chr1	8497647	A	T
chr1	8497700	T	G
chr1	8497770	A	G
chr1	8497893	G	C
chr1	8497897	A	G
chr1	8498104	A	G
chr1	8498129	G	T
chr1	8498137	G	A
chr1	8498138	C	T
chr1	8498155	C	T
chr1	8498226	T	A
chr1	8498261	A	C
chr1	8498395	C	T
chr1	8498541	C	T
chr1	8498590	A	T
chr1	8498615	A	C
chr1	8498643	T	C
chr1	8498651	T	A
chr1	8498769	T	C
chr1	8498785	T	C
chr1	8498869	T	C
chr1	8498891	T	C
chr1	8498899	G	T
chr1	8498925	A	T
chr1	8499041	A	G
chr1	8499045	T	G
chr1	8499051	T	C
chr1	8499134	T	C
chr1	8499159	C	G
chr1	8499168	A	G
chr1	8499197	T	G
chr1	8499259	G	C
chr1	8499314	A	T
chr1	8499315	T	C
chr1	8499335	G	A
chr1	8499744	G	C
chr1	8499780	G	T
chr1	8499949	T	A
chr1	8500115	T	A
chr1	8500142	G	A
chr1	8500210	T	C
chr1	8500278	A	T
chr1	8500311	G	C
chr1	8500372	C	T
chr1	8500405	A	T
chr1	8500456	C	T
chr1	8500462	C	A
chr1	8500618	G	A
chr1	8500674	A	G
chr1	8500737	G	A
chr1	8500785	A	G
chr1	8500824	G	C
chr1	8500848	T	G
chr1	8500859	T	C
chr1	8500866	C	T
chr1	8500941	A	G
chr1	8500972	T	A
chr1	8501125	T	G
chr1	8501167	A	G
chr1	8501235	T	C
chr1	8501264	A	C
chr1	8501315	A	G
chr1	8501387	A	G
chr1	8501525	G	A
chr1	8501558	A	G
chr1	8501779	C	A
chr1	8502027	T	G
chr1	8502123	C	T
chr1	8502198	C	G
chr1	8502235	T	C
chr1	8502320	A	G
chr1	8502377	A	T
chr1	8502378	G	T
chr1	8502515	T	A
chr1	8502551	G	T
chr1	8502553	T	C
chr1	8502566	C	A
chr1	8502584	G	T
chr1	8502604	A	G
chr1	8502621	G	T
chr1	8502657	C	T
chr1	8502701	A	G
chr1	8502807	C	A
chr1	8502881	G	A
chr1	8502907	C	T
chr1	8503013	G	C
chr1	8503021	A	G
chr1	8503066	A	T
chr1	8503273	A	G
chr1	8503289	G	C
chr1	8503296	A	G
chr1	8503347	G	C
chr1	8503560	A	G
chr1	8503572	C	T
chr1	8503580	T	A
chr1	8503663	A	G
chr1	8503681	T	A
chr1	8503708	C	T
chr1	8503714	T	C
chr1	8503738	C	T
chr1	8503766	C	A
chr1	8503819	T	G
chr1	8503897	G	C
chr1	8503898	T	C
chr1	8503961	A	G
chr1	8504006	C	T
chr1	8504018	C	T
chr1	8504022	T	C
chr1	8504045	G	A
chr1	8504117	A	G
chr1	8504176	A	T
chr1	8504179	C	A
chr1	8504224	A	T
chr1	8504245	G	A
chr1	8504284	T	C
chr1	8504324	A	G
chr1	8504365	G	C
chr1	8504420	C	T
chr1	8504505	C	T
chr1	8504514	C	T
chr1	8504532	G	C
chr1	8504641	A	G
chr1	8504661	C	T
chr1	8504778	G	A
chr1	8504799	A	G
chr1	8504847	G	A
chr1	8504868	T	C
chr1	8504909	G	A
chr1	8504929	A	C
chr1	8504934	A	C
chr1	8504941	A	T
chr1	8504950	T	C
chr1	8505043	A	G
chr1	8505058	C	T
chr1	8505060	A	G
chr1	8505105	G	C
chr1	8505195	G	A
chr1	8505455	T	A
chr1	8505468	T	A
chr1	8505470	C	T
chr1	8505513	G	A
chr1	8505542	C	A
chr1	8505545	T	C
chr1	8505569	A	T
chr1	8505575	G	A
chr1	8505607	G	A
chr1	8505636	T	A
chr1	8505641	C	T
chr1	8505771	T	A
chr1	8505851	A	G
chr1	8505872	T	C
chr1	8505923	T	G
chr1	8506036	G	A
chr1	8506136	T	A
chr1	8506312	T	C
chr1	8506331	C	T
chr1	8506346	T	C
chr1	8506448	T	C
chr1	8506559	A	C
chr1	8506562	G	A
chr1	8506646	G	A
chr1	8506670	A	C
chr1	8506701	G	C
chr1	8506709	G	A
chr1	8506788	T	G
chr1	8506858	T	A
chr1	8506873	T	G
chr1	8506912	T	A
chr1	8506960	C	G
chr1	8507983	G	C
chr1	8508328	T	C
chr1	8508393	C	G
chr1	8508707	G	T
chr1	8508763	T	G
chr1	8508971	C	A
chr1	8508988	G	A
chr1	8509000	G	A
chr1	8509158	T	A
chr1	8509175	T	G
chr1	8509254	A	C
chr1	8509317	T	C
chr1	8509367	C	G
chr1	8509425	A	T
chr1	8509428	A	G
chr1	8509447	C	T
chr1	8509482	C	A
chr1	8509550	C	T
chr1	8509618	C	A
chr1	8509647	T	C
chr1	8509762	T	C
chr1	8509785	T	C
chr1	8509841	T	A
chr1	8509854	C	G
chr1	8509857	G	C
chr1	8509878	G	T
chr1	8509988	G	C
chr1	8510048	T	G
chr1	8510065	A	C
chr1	8510074	A	C
chr1	8510104	G	T
chr1	8510123	T	C
chr1	8510131	T	C
chr1	8510168	G	A
chr1	8510176	G	C
chr1	8510231	A	G
chr1	8510236	A	C
chr1	8510407	G	A
chr1	8510513	G	C
chr1	8510632	G	A
chr1	8510773	T	C
chr1	8510837	A	G
chr1	8510869	G	A
chr1	8510932	A	T
chr1	8510943	T	G
chr1	8511087	A	C
chr1	8511104	T	C
chr1	8511157	G	A
chr1	8511160	A	C
chr1	8511191	T	A
chr1	8511222	C	A
chr1	8511274	C	A
chr1	8511298	T	A
chr1	8511308	G	A
chr1	8511482	G	A
chr1	8511510	T	C
chr1	8511514	C	T
chr1	8511642	A	G
chr1	8511648	T	C
chr1	8511746	T	C
chr1	8511808	T	G
chr1	8511825	T	C
chr1	8511864	C	G
chr1	8511914	C	G
chr1	8511937	T	C
chr1	8511965	C	T
chr1	8512075	A	G
chr1	8512197	A	G
chr1	8512428	A	G
chr1	8512540	G	A
chr1	8512562	A	G
chr1	8512724	G	A
chr1	8513032	T	C
chr1	8513050	T	G
chr1	8513063	T	G
chr1	8513138	C	A
chr1	8513149	T	G
chr1	8513203	G	T
chr1	8513213	T	C
chr1	8513221	G	T
chr1	8513310	A	G
chr1	8513436	G	A
chr1	8513446	G	A
chr1	8513495	A	G
chr1	8513508	T	G
chr1	8513556	A	G
chr1	8513610	T	C
chr1	8513657	G	T
chr1	8513734	T	G
chr1	8513748	C	A
chr1	8513748	C	T
chr1	8513751	C	T
chr1	8513822	T	A
chr1	8513825	T	C
chr1	8513844	G	A
chr1	8513859	A	G
chr1	8513902	A	G
chr1	8513910	A	C
chr1	8513930	T	G
chr1	8513979	A	G
chr1	8513985	T	C
chr1	8514014	A	C
chr1	8514032	T	C
chr1	8514309	C	G
chr1	8514424	A	G
chr1	8514506	A	G
chr1	8514519	A	T
chr1	8514526	T	A
chr1	8514546	T	A
chr1	8514574	C	T
chr1	8514748	G	A
chr1	8514773	C	A
chr1	8514838	T	A
chr1	8514841	C	A
chr1	8514894	T	C
chr1	8514949	A	C
chr1	8515033	T	C
chr1	8515202	T	G
chr1	8515211	C	T
chr1	8515228	T	A
chr1	8515326	C	T
chr1	8515354	A	T
chr1	8515400	C	T
chr1	8515720	A	G
chr1	8515764	G	A
chr1	8515791	A	C
chr1	8515811	G	T
chr1	8515839	C	A
chr1	8515845	C	A
chr1	8515960	C	A
chr1	8516034	A	C
chr1	8516133	A	G
chr1	8516144	A	G
chr1	8516166	T	A
chr1	8516180	T	A
chr1	8516236	C	G
chr1	8516294	A	G
chr1	8516321	C	T
chr1	8516329	A	T
chr1	8516338	T	G
chr1	8516466	T	C
chr1	8516476	A	G
chr1	8516505	A	G
chr1	8516506	C	A
chr1	8516515	C	T
chr1	8516592	C	A
chr1	8516619	G	T
chr1	8516868	T	A
chr1	8516923	G	A
chr1	8516930	T	A
chr1	8517052	A	G
chr1	8517221	T	A
chr1	8517389	A	T
chr1	8517458	G	A
chr1	8517464	C	T
chr1	8518020	C	T
chr1	8518273	A	C
chr1	8518288	T	C
chr1	8518294	C	G
chr1	8518481	T	C
chr1	8518508	T	C
chr1	8518568	C	T
chr1	8518846	G	A
chr1	8519107	A	G
chr1	8519311	C	G
chr1	8519483	C	A
chr1	8519491	A	T
chr1	8519518	T	C
chr1	8520080	A	G
chr1	8520259	A	G
chr1	8520404	A	T
chr1	8520490	G	A
chr1	8520513	C	A
chr1	8522467	C	G
chr1	8522785	T	A
chr1	8523519	T	C
chr1	8523752	A	T
chr1	8524981	T	A
chr1	8525095	A	G
chr1	8525225	C	T
chr1	8525511	T	A
chr1	8527073	T	C
chr1	8527998	T	C
chr1	8528228	T	A
chr1	8530536	A	G
chr1	8530588	G	A
chr1	8530728	T	C
chr1	8531111	G	A
chr1	8532724	T	C
chr1	8532733	A	T
chr1	8533049	A	G
chr1	8533432	A	G
chr1	8533710	C	T
chr1	8533736	G	T
chr1	8533737	G	T
chr1	8533761	T	A
chr1	8533859	T	C
chr1	8533873	A	T
chr1	8533893	T	C
chr1	8534040	A	G
chr1	8534378	C	T
chr1	8534505	A	C
chr1	8534770	T	C
chr1	8534937	T	G
chr1	8535305	A	G
chr1	8535342	G	A
chr1	8535343	A	T
chr1	8535375	C	G
chr1	8535384	C	A
chr1	8535944	C	T
chr1	8536160	T	G
chr1	8536527	A	G
chr1	8537070	G	A
chr1	8537106	A	C
chr1	8537115	C	T
chr1	8537166	C	T
chr1	8537189	G	C
chr1	8537223	A	G
chr1	8537242	G	A
chr1	8537243	C	T
chr1	8537354	T	G
chr1	8537393	G	A
chr1	8537446	C	A
chr1	8537508	T	A
chr1	8537539	A	C
chr1	8537563	G	A
chr1	8537587	A	G
chr1	8537671	A	T
chr1	8537677	G	T
chr1	8537759	T	A
chr1	8537780	C	G
chr1	8537787	T	A
chr1	8537826	C	A
chr1	8538016	T	G
chr1	8538047	C	T
chr1	8538051	A	T
chr1	8538084	A	G
chr1	8538103	C	T
chr1	8538276	C	A
chr1	8538302	G	A
chr1	8538308	G	T
chr1	8538310	A	G
chr1	8538476	A	G
chr1	8538477	T	C
chr1	8538665	A	C
chr1	8538753	C	T
chr1	8538790	T	C
chr1	8538821	T	C
chr1	8539782	T	C
chr1	8539797	T	G
chr1	8539830	G	A
chr1	8539893	G	A
chr1	8540032	C	T
chr1	8540037	T	A
chr1	8540105	G	C
chr1	8540322	T	G
chr1	8540400	A	G
chr1	8540521	G	A
chr1	8540522	G	A
chr1	8540637	A	T
chr1	8540646	A	G
chr1	8540661	A	T
chr1	8540731	G	A
chr1	8540767	T	A
chr1	8540930	G	A
chr1	8540961	C	A
chr1	8541002	G	T
chr1	8541021	A	C
chr1	8541139	C	G
chr1	8541169	A	T
chr1	8541266	T	G
chr1	8541296	T	A
chr1	8541323	T	A
chr1	8541333	G	A
chr1	8541432	A	G
chr1	8541438	G	A
chr1	8541526	A	C
chr1	8541533	A	T
chr1	8541596	A	T
chr1	8541908	T	C
chr1	8541973	T	A
chr1	8542027	G	A
chr1	8542480	T	A
chr1	8542575	A	G
chr1	8542579	C	T
chr1	8542717	T	G
chr1	8542865	T	C
chr1	8543199	C	T
chr1	8543200	A	C
chr1	8544006	C	A
chr1	8544038	C	T
chr1	8544508	G	C
chr1	8546108	T	C
chr1	8546147	T	C
chr1	8546153	A	G
chr1	8547011	A	T
chr1	8547175	A	G
chr1	8547331	A	T
chr1	8547396	T	C
chr1	8547401	G	A
chr1	8547431	C	T
chr1	8547460	G	T
chr1	8547542	T	A
chr1	8547585	A	G
chr1	8547612	A	G
chr1	8547628	C	T
chr1	8547807	A	T
chr1	8547827	C	A
chr1	8547838	A	G
chr1	8547846	G	A
chr1	8547876	G	C
chr1	8547930	T	A
chr1	8547933	G	A
chr1	8548060	G	A
chr1	8548126	C	A
chr1	8548131	G	A
chr1	8548146	A	T
chr1	8548181	T	C
chr1	8548193	C	T
chr1	8548368	A	G
chr1	8548394	C	T
chr1	8548398	T	A
chr1	8548406	G	A
chr1	8548477	C	G
chr1	8548974	G	C
chr1	8549074	A	G
chr1	8549205	A	T
chr1	8549215	C	G
chr1	8549242	A	G
chr1	8549246	G	T
chr1	8549737	A	G
chr1	8549867	A	C
chr1	8549875	G	C
chr1	8551077	G	A
chr1	8551340	T	C
chr1	8551355	C	T
chr1	8551430	C	T
chr1	8551442	C	T
chr1	8551464	G	A
chr1	8551544	C	T
chr1	8551550	A	G
chr1	8552395	A	G
chr1	8552488	T	C
chr1	8553333	T	C
chr1	8553792	C	A
chr1	8554999	C	T
chr1	8555359	C	T
chr1	8555929	C	A
chr1	8556751	G	A
chr1	8557397	A	G
chr1	8559149	G	T
chr1	8559333	C	T
chr1	8559372	T	G
chr1	8559374	G	T
chr1	8559379	A	G
chr1	8559446	T	G
chr1	8559554	G	C
chr1	8559631	G	C
chr1	8559647	T	A
chr1	8559781	C	G
chr1	8559955	T	A
chr1	8559992	G	A
chr1	8560175	A	C
chr1	8560494	A	T
chr1	8560500	C	T
chr1	8561575	G	A
chr1	8561606	C	T
chr1	8561652	A	T
chr1	8563320	C	A
chr1	8563909	A	C
chr1	8565489	C	T
chr1	8566538	G	A
chr1	8567253	T	A
chr1	8567744	T	A
chr1	8568794	C	T
chr1	8570309	A	G
chr1	8570386	A	T
chr1	8570579	A	G
chr1	8570701	T	A
chr1	8570725	A	G
chr1	8570735	G	A
chr1	8571002	C	A
chr1	8571023	G	A
chr1	8571041	C	A
chr1	8571143	A	G
chr1	8571250	T	A
chr1	8571375	G	T
chr1	8571466	T	A
chr1	8571672	T	C
chr1	8571733	A	G
chr1	8571783	C	T
chr1	8572056	T	C
chr1	8572089	T	G
chr1	8572092	T	C
chr1	8572187	T	A
chr1	8573321	T	C
chr1	8573476	G	A
chr1	8573478	G	T
chr1	8573582	C	T
chr1	8574912	T	C
chr1	8576111	C	T
chr1	8577153	T	C
chr1	8578168	G	C
chr1	8578223	G	A
chr1	8581335	T	G
chr1	8581368	A	G
chr1	8581571	T	C
chr1	8581746	C	T
chr1	8582090	C	T
chr1	8582199	T	A
chr1	8582304	C	T
chr1	8582430	A	G
chr1	8582489	T	C
chr1	8582525	A	G
chr1	8582528	G	A
chr1	8583246	G	A
chr1	8583399	T	G
chr1	8584104	C	T
chr1	8584310	T	C
chr1	8584350	T	G
chr1	8584400	C	A
chr1	8584662	G	A
chr1	8584697	A	C
chr1	8584768	C	T
chr1	8584775	A	T
chr1	8584784	A	C
chr1	8585033	G	C
chr1	8585076	A	T
chr1	8585668	C	T
chr1	8586058	C	T
chr1	8586229	A	G
chr1	8586249	T	A
chr1	8586302	A	T
chr1	8586358	A	T
chr1	8586951	T	C
chr1	8587009	C	T
chr1	8587031	T	A
chr1	8587074	T	G
chr1	8587163	T	A
chr1	8587193	G	T
chr1	8587306	C	T
chr1	8587313	A	C
chr1	8587456	C	G
chr1	8587460	T	A
chr1	8587471	G	A
chr1	8587722	C	T
chr1	8587736	T	C
chr1	8587809	T	C
chr1	8587811	T	C
chr1	8588044	T	C
chr1	8588053	A	T
chr1	8588073	G	A
chr1	8588076	A	C
chr1	8588147	T	C
chr1	8588170	T	G
chr1	8588176	G	C
chr1	8588205	A	G
chr1	8588213	C	G
chr1	8588260	T	C
chr1	8588419	T	C
chr1	8588420	C	G
chr1	8588422	C	T
chr1	8588436	C	T
chr1	8588438	A	G
chr1	8588441	T	C
chr1	8588456	G	A
chr1	8589427	G	C
chr1	8589456	G	C
chr1	8589663	G	C
chr1	8589807	T	C
chr1	8589815	T	C
chr1	8589915	T	C
chr1	8589992	C	T
chr1	8590110	C	G
chr1	8590150	C	A
chr1	8590297	G	A
chr1	8590437	G	C
chr1	8590464	T	A
chr1	8590610	G	A
chr1	8590644	C	T
chr1	8590651	G	T
chr1	8590724	T	C
chr1	8590816	C	A
chr1	8590825	C	A
chr1	8590880	A	T
chr1	8590896	A	G
chr1	8590913	C	G
chr1	8590937	C	G
chr1	8590944	G	A
chr1	8590992	T	C
chr1	8590997	T	G
chr1	8591017	G	C
chr1	8591019	G	T
chr1	8591132	G	C
chr1	8591147	C	T
chr1	8591262	A	C
chr1	8591265	A	G
chr1	8591317	C	T
chr1	8591358	C	T
chr1	8591476	T	G
chr1	8591477	G	T
chr1	8591480	G	A
chr1	8591524	C	T
chr1	8591586	T	C
chr1	8592414	A	G
chr1	8592824	C	G
chr1	8592847	C	T
chr1	8592886	T	A
chr1	8592901	A	T
chr1	8592903	C	A
chr1	8592965	C	G
chr1	8593377	T	G
chr1	8593412	C	G
chr1	8593608	T	G
chr1	8593648	A	G
chr1	8593653	T	C
chr1	8593711	A	G
chr1	8593868	T	C
chr1	8593963	C	A
chr1	8594237	G	A
chr1	8594404	A	T
chr1	8594415	T	G
chr1	8594582	A	T
chr1	8594641	C	T
chr1	8595014	A	C
chr1	8596455	A	T
chr1	8596567	A	C
chr1	8596854	G	T
chr1	8597124	A	G
chr1	8597538	G	C
chr1	8597566	T	A
chr1	8597651	C	A
chr1	8597800	T	A
chr1	8598752	G	A
chr1	8599054	T	A
chr1	8599153	T	C
chr1	8599719	C	G
chr1	8599727	C	T
chr1	8600691	G	A
chr1	8601741	A	C
chr1	8604446	G	A
chr1	8604526	A	C
chr1	8604834	G	C
chr1	8607173	A	C
chr1	8607524	C	T
chr1	8607860	T	G
chr1	8608929	A	T
chr1	8609095	A	G
chr1	8609395	A	C
chr1	8609798	T	A
chr1	8609840	A	C
chr1	8610666	C	T
chr1	8611248	C	A
chr1	8613296	G	A
chr1	8613638	C	T
chr1	8614503	A	C
chr1	8614803	A	C
chr1	8615299	A	C
chr1	8616809	C	T
chr1	8617021	T	C
chr1	8617048	T	G
chr1	8617096	G	C
chr1	8617470	G	A
chr1	8617595	A	G
chr1	8619745	A	G
chr1	8620901	G	A
chr1	8621203	A	T
chr1	8621306	G	T
chr1	8621481	T	C
chr1	8621638	A	G
chr1	8621866	T	C
chr1	8621867	T	A
chr1	8622361	C	T
chr1	8622423	T	C
chr1	8622437	G	A
chr1	8622472	G	C
chr1	8622489	C	T
chr1	8622687	A	G
chr1	8622906	T	C
chr1	8623660	G	A
chr1	8624935	A	T
chr1	8625584	A	G
chr1	8626037	T	C
chr1	8627693	G	C
chr1	8627827	T	C
chr1	8629527	A	T
chr1	8630103	A	C
chr1	8630256	T	C
chr1	8630694	T	C
chr1	8630720	A	G
chr1	8631678	T	G
chr1	8631980	G	T
chr1	8632175	G	C
chr1	8632994	T	C
chr1	8633124	G	C
chr1	8633670	G	T
chr1	8633825	T	A
chr1	8633950	A	G
chr1	8634070	A	G
chr1	8634208	T	A
chr1	8634212	A	G
chr1	8634241	C	T
chr1	8634389	C	T
chr1	8635103	G	C
chr1	8635177	G	A
chr1	8635505	G	C
chr1	8635628	T	A
chr1	8635643	T	C
chr1	8635646	A	G
chr1	8635916	A	C
chr1	8635981	A	C
chr1	8636010	A	T
chr1	8636055	G	C
chr1	8636133	T	C
chr1	8636150	A	G
chr1	8636227	G	T
chr1	8636243	G	A
chr1	8636314	T	C
chr1	8636355	G	A
chr1	8636371	T	A
chr1	8636376	T	A
chr1	8636440	T	G
chr1	8636469	T	G
chr1	8636500	G	A
chr1	8636521	C	T
chr1	8636570	C	T
chr1	8636668	G	A
chr1	8636670	T	A
chr1	8636725	G	A
chr1	8636733	T	G
chr1	8636744	T	C
chr1	8636749	T	A
chr1	8636795	T	C
chr1	8636823	T	G
chr1	8636866	A	G
chr1	8636959	T	G
chr1	8637059	T	C
chr1	8637061	G	A
chr1	8637074	G	T
chr1	8637127	C	A
chr1	8637144	G	T
chr1	8637149	G	T
chr1	8637164	G	A
chr1	8637205	G	A
chr1	8637272	G	A
chr1	8637273	G	A
chr1	8637312	T	C
chr1	8637318	T	C
chr1	8637334	G	A
chr1	8637399	T	G
chr1	8637421	A	C
chr1	8637447	T	C
chr1	8637454	C	G
chr1	8637554	C	T
chr1	8637592	C	T
chr1	8637607	A	C
chr1	8637887	G	A
chr1	8637977	C	T
chr1	8637983	A	G
chr1	8638088	T	C
chr1	8638159	T	G
chr1	8638183	G	C
chr1	8638323	C	T
chr1	8638392	C	G
chr1	8638405	C	G
chr1	8638497	G	T
chr1	8638518	A	T
chr1	8638529	T	C
chr1	8638539	C	A
chr1	8638553	A	G
chr1	8638586	C	T
chr1	8638589	G	A
chr1	8638654	T	A
chr1	8638706	G	A
chr1	8638707	T	G
chr1	8638854	A	T
chr1	8638873	T	G
chr1	8638941	A	G
chr1	8638973	T	G
chr1	8638979	T	G
chr1	8639072	A	T
chr1	8639073	G	T
chr1	8639131	G	A
chr1	8639143	A	G
chr1	8639198	G	T
chr1	8639230	C	T
chr1	8639310	G	A
chr1	8639415	G	C
chr1	8639444	A	G
chr1	8639509	G	C
chr1	8639551	A	G
chr1	8639616	C	A
chr1	8639699	A	G
chr1	8639709	G	T
chr1	8639804	C	G
chr1	8640423	C	T
chr1	8640517	T	A
chr1	8640519	T	A
chr1	8640752	C	G
chr1	8640804	T	G
chr1	8640869	C	G
chr1	8641236	A	T
chr1	8641480	A	G
chr1	8641518	C	G
chr1	8641704	C	A
chr1	8641763	G	A
chr1	8642449	A	G
chr1	8643165	T	C
chr1	8643186	G	T
chr1	8643206	A	G
chr1	8643227	A	G
chr1	8643237	A	T
chr1	8643332	G	C
chr1	8643403	C	A
chr1	8643538	C	T
chr1	8643665	C	A
chr1	8643682	C	A
chr1	8643707	A	C
chr1	8643747	A	T
chr1	8643758	G	T
chr1	8643776	T	A
chr1	8643779	T	C
chr1	8643914	T	G
chr1	8644100	A	G
chr1	8644183	A	G
chr1	8644301	T	C
chr1	8644335	G	A
chr1	8644981	C	T
chr1	8644987	C	T
chr1	8645000	C	G
chr1	8645344	C	T
chr1	8645409	C	T
chr1	8645509	C	T
chr1	8646083	C	T
chr1	8646648	A	G
chr1	8647001	C	A
chr1	8648128	C	T
chr1	8648153	C	G
chr1	8648188	C	G
chr1	8648202	T	G
chr1	8648299	C	G
chr1	8648308	T	C
chr1	8648322	T	A
chr1	8648339	G	T
chr1	8648418	G	C
chr1	8648505	T	C
chr1	8648778	A	G
chr1	8649212	A	G
chr1	8649245	C	T
chr1	8649274	T	G
chr1	8650528	T	G
chr1	8650543	T	A
chr1	8650654	C	A
chr1	8651239	A	G
chr1	8651377	C	A
chr1	8651537	C	T
chr1	8651545	C	A
chr1	8651599	G	A
chr1	8651831	G	A
chr1	8651949	A	G
chr1	8651970	G	T
chr1	8652008	C	T
chr1	8652186	A	G
chr1	8652777	T	A
chr1	8652935	A	G
chr1	8653147	G	A
chr1	8653403	G	A
chr1	8653578	A	C
chr1	8653676	T	G
chr1	8653742	A	G
chr1	8653812	G	T
chr1	8653813	T	A
chr1	8654516	T	C
chr1	8654700	G	A
chr1	8655442	A	T
chr1	8655687	A	G
chr1	8655715	T	C
chr1	8655976	A	C
chr1	8656285	A	T
chr1	8656524	A	G
chr1	8656685	A	T
chr1	8657223	G	A
chr1	8657397	A	C
chr1	8657799	T	C
chr1	8657928	A	C
chr1	8658652	G	T
chr1	8659236	C	T
chr1	8659280	T	A
chr1	8659339	T	G
chr1	8659392	C	A
chr1	8659430	G	A
chr1	8659449	G	A
chr1	8659468	C	T
chr1	8659479	C	T
chr1	8659493	C	T
chr1	8659521	T	C
chr1	8659542	C	A
chr1	8659552	C	A
chr1	8659830	T	C
chr1	8659841	C	A
chr1	8660312	C	T
chr1	8660325	A	T
chr1	8660343	A	T
chr1	8660367	C	G
chr1	8660407	C	G
chr1	8660539	A	T
chr1	8660567	C	T
chr1	8660662	G	T
chr1	8660701	C	G
chr1	8660854	T	C
chr1	8660923	T	G
chr1	8660939	T	A
chr1	8660985	T	A
chr1	8661012	T	G
chr1	8661028	A	G
chr1	8661093	C	A
chr1	8661179	T	A
chr1	8661220	A	T
chr1	8661240	C	T
chr1	8661258	A	G
chr1	8661389	A	G
chr1	8661567	C	G
chr1	8661584	A	G
chr1	8661586	T	A
chr1	8661605	A	T
chr1	8662027	A	T
chr1	8662123	A	C
chr1	8662819	C	G
chr1	8663317	T	A
chr1	8663884	A	C
chr1	8664026	T	C
chr1	8664157	A	G
chr1	8664332	C	T
chr1	8664446	A	C
chr1	8664752	T	C
chr1	8664924	T	C
chr1	8665096	C	T
chr1	8665520	T	G
chr1	8665579	A	G
chr1	8665902	T	C
chr1	8666018	C	T
chr1	8666028	A	G
chr1	8666036	A	G
chr1	8666083	G	T
chr1	8666159	C	T
chr1	8666422	T	C
chr1	8666439	T	A
chr1	8666522	G	T
chr1	8667153	T	A
chr1	8668057	G	A
chr1	8668087	C	T
chr1	8668132	A	C
chr1	8669000	G	C
chr1	8669289	C	T
chr1	8669366	A	G
chr1	8670286	T	G
chr1	8670588	G	A
chr1	8670965	C	T
chr1	8671261	A	G
chr1	8672206	C	T
chr1	8672207	A	C
chr1	8672673	C	A
chr1	8672938	C	T
chr1	8673000	T	C
chr1	8673095	T	C
chr1	8673255	A	T
chr1	8673472	A	T
chr1	8673563	T	A
chr1	8673573	A	C
chr1	8673615	G	A
chr1	8673732	T	A
chr1	8673828	A	C
chr1	8673916	A	C
chr1	8673923	G	A
chr1	8673983	T	C
chr1	8674019	C	G
chr1	8674022	A	T
chr1	8674025	T	C
chr1	8674062	G	A
chr1	8674127	T	C
chr1	8674284	C	T
chr1	8674397	T	C
chr1	8674411	A	T
chr1	8674436	T	C
chr1	8674465	C	T
chr1	8674513	C	T
chr1	8674574	A	T
chr1	8674696	C	T
chr1	8674788	A	T
chr1	8674804	T	A
chr1	8674852	C	T
chr1	8674932	A	G
chr1	8674933	G	A
chr1	8674939	C	A
chr1	8675032	C	G
chr1	8675321	C	T
chr1	8675419	G	T
chr1	8675443	G	A
chr1	8675449	A	T
chr1	8675497	A	G
chr1	8675608	G	A
chr1	8675623	A	G
chr1	8675687	A	G
chr1	8675715	T	C
chr1	8675732	T	A
chr1	8675860	C	A
chr1	8675975	C	A
chr1	8675995	T	A
chr1	8676009	G	A
chr1	8676019	G	A
chr1	8676534	T	G
chr1	8676784	G	T
chr1	8676798	C	G
chr1	8677067	T	C
chr1	8677225	A	T
chr1	8677250	A	G
chr1	8677269	A	G
chr1	8677300	C	T
chr1	8677324	T	A
chr1	8677346	A	G
chr1	8677347	A	C
chr1	8677434	G	A
chr1	8677494	G	A
chr1	8677556	A	C
chr1	8677617	G	C
chr1	8677623	A	C
chr1	8677730	T	G
chr1	8677764	C	T
chr1	8677829	T	G
chr1	8677961	A	T
chr1	8677999	T	G
chr1	8678029	A	G
chr1	8678078	G	A
chr1	8678089	T	C
chr1	8678130	C	G
chr1	8678192	G	T
chr1	8678726	A	G
chr1	8679019	G	T
chr1	8679024	A	T
chr1	8679044	C	A
chr1	8679077	G	A
chr1	8679114	G	A
chr1	8679176	C	A
chr1	8679227	A	T
chr1	8679254	G	A
chr1	8679281	A	T
chr1	8679298	C	A
chr1	8679330	T	G
chr1	8679366	G	C
chr1	8679374	A	G
chr1	8679418	T	A
chr1	8679435	A	G
chr1	8679469	G	T
chr1	8679532	T	C
chr1	8679575	C	T
chr1	8679627	C	T
chr1	8679705	C	T
chr1	8680003	A	G
chr1	8680041	G	A
chr1	8680415	A	T
chr1	8681663	G	A
chr1	8681809	T	A
chr1	8681882	G	C
chr1	8682118	A	G
chr1	8682274	C	T
chr1	8682298	C	A
chr1	8682510	G	T
chr1	8682558	G	T
chr1	8682615	C	T
chr1	8682820	T	C
chr1	8682823	C	T
chr1	8682890	A	T
chr1	8682897	T	A
chr1	8682955	A	G
chr1	8682956	T	C
chr1	8682958	C	T
chr1	8682963	C	T
chr1	8683065	T	C
chr1	8683074	G	A
chr1	8683119	C	T
chr1	8683166	T	C
chr1	8683185	G	T
chr1	8683224	G	C
chr1	8683236	C	T
chr1	8683261	T	C
chr1	8683265	T	C
chr1	8683273	T	C
chr1	8683288	A	G
chr1	8683364	C	A
chr1	8683412	T	A
chr1	8683417	A	T
chr1	8683458	T	A
chr1	8683532	A	T
chr1	8683540	G	A
chr1	8683759	A	G
chr1	8683813	T	A
chr1	8683882	C	T
chr1	8683952	C	T
chr1	8683961	A	G
chr1	8683976	A	G
chr1	8684023	T	A
chr1	8684160	T	C
chr1	8684190	G	A
chr1	8684293	G	T
chr1	8684315	C	G
chr1	8684344	T	C
chr1	8684449	T	C
chr1	8684479	T	G
chr1	8684564	T	G
chr1	8684620	C	T
chr1	8684624	A	G
chr1	8684675	G	C
chr1	8684722	A	G
chr1	8684754	G	A
chr1	8684757	A	G
chr1	8684776	A	G
chr1	8684851	G	A
chr1	8684878	C	A
chr1	8684900	G	A
chr1	8684912	C	T
chr1	8684928	A	G
chr1	8684954	A	G
chr1	8685040	A	T
chr1	8685047	G	A
chr1	8685054	A	G
chr1	8685092	T	C
chr1	8685133	T	A
chr1	8685155	A	G
chr1	8685175	C	A
chr1	8685194	T	C
chr1	8685211	C	G
chr1	8685335	C	T
chr1	8685364	T	C
chr1	8685380	A	T
chr1	8685382	T	G
chr1	8685384	G	A
chr1	8685398	A	G
chr1	8685431	G	A
chr1	8685468	G	C
chr1	8685476	C	A
chr1	8685491	A	T
chr1	8685502	A	C
chr1	8685576	T	C
chr1	8685579	T	C
chr1	8685609	A	G
chr1	8685612	T	C
chr1	8685784	G	A
chr1	8685874	T	C
chr1	8685876	A	G
chr1	8685893	A	G
chr1	8685947	T	G
chr1	8685948	A	C
chr1	8685971	T	C
chr1	8685980	C	A
chr1	8686013	C	T
chr1	8686040	C	T
chr1	8686052	A	T
chr1	8686237	T	C
chr1	8686308	G	T
chr1	8686490	G	C
chr1	8686659	A	C
chr1	8686662	T	C
chr1	8686761	C	A
chr1	8686791	C	T
chr1	8686831	G	C
chr1	8686842	C	A
chr1	8686847	G	T
chr1	8686900	A	T
chr1	8686982	T	C
chr1	8686991	A	G
chr1	8687030	C	T
chr1	8687060	G	A
chr1	8687099	A	G
chr1	8687354	T	A
chr1	8687355	C	G
chr1	8687400	C	T
chr1	8687475	C	T
chr1	8687550	A	C
chr1	8687649	G	A
chr1	8687834	G	T
chr1	8687835	C	T
chr1	8687862	T	A
chr1	8688646	T	G
chr1	8689136	T	G
chr1	8689160	G	A
chr1	8689251	A	G
chr1	8689290	A	G
chr1	8689487	A	G
chr1	8689561	T	C
chr1	8689578	G	A
chr1	8689700	G	A
chr1	8689728	G	A
chr1	8690082	T	G
chr1	8690090	C	A
chr1	8690124	A	T
chr1	8690140	T	C
chr1	8690218	A	G
chr1	8690341	G	A
chr1	8691275	C	G
chr1	8692015	T	C
chr1	8692064	G	T
chr1	8692118	A	G
chr1	8692314	T	G
chr1	8692331	C	T
chr1	8692631	C	T
chr1	8692813	T	A
chr1	8692869	T	C
chr1	8693260	T	G
chr1	8693261	T	C
chr1	8693262	T	C
chr1	8693285	C	T
chr1	8693334	C	G
chr1	8693418	T	C
chr1	8693610	T	C
chr1	8693742	T	A
chr1	8693748	G	A
chr1	8693781	T	A
chr1	8693808	C	T
chr1	8693897	G	A
chr1	8693934	T	C
chr1	8694033	T	G
chr1	8694219	T	C
chr1	8694249	G	T
chr1	8694333	G	A
chr1	8694393	C	T
chr1	8694636	C	T
chr1	8694728	G	A
chr1	8694740	A	G
chr1	8694807	C	T
chr1	8694811	A	G
chr1	8694876	T	C
chr1	8694909	A	T
chr1	8694942	G	C
chr1	8694990	G	A
chr1	8695024	A	T
chr1	8695063	T	A
chr1	8695107	A	G
chr1	8695127	A	T
chr1	8695187	A	T
chr1	8695244	A	T
chr1	8695298	G	T
chr1	8695335	T	A
chr1	8695441	C	T
chr1	8695478	A	T
chr1	8695574	A	G
chr1	8695904	T	C
chr1	8695905	A	T
chr1	8696024	T	C
chr1	8696027	T	A
chr1	8696209	G	T
chr1	8696225	T	A
chr1	8696343	C	G
chr1	8696390	T	A
chr1	8696408	C	T
chr1	8696425	T	A
chr1	8696454	A	G
chr1	8696457	G	T
chr1	8696482	A	C
chr1	8696565	C	T
chr1	8696575	T	C
chr1	8696626	A	C
chr1	8696627	C	G
chr1	8696631	T	G
chr1	8696727	A	G
chr1	8696743	T	A
chr1	8696781	T	C
chr1	8696825	G	A
chr1	8696910	C	A
chr1	8696913	G	T
chr1	8696926	G	T
chr1	8696931	G	T
chr1	8696964	G	C
chr1	8696971	C	A
chr1	8696978	G	A
chr1	8696996	T	A
chr1	8697018	A	T
chr1	8697040	T	C
chr1	8697064	T	C
chr1	8697134	A	C
chr1	8697376	G	A
chr1	8697408	T	A
chr1	8697416	G	A
chr1	8697446	T	C
chr1	8697545	A	T
chr1	8697626	A	T
chr1	8697722	A	C
chr1	8697723	T	G
chr1	8697732	G	T
chr1	8697796	A	G
chr1	8697808	A	C
chr1	8697964	C	G
chr1	8698029	G	A
chr1	8698178	A	T
chr1	8698311	A	C
chr1	8698318	G	A
chr1	8698375	T	A
chr1	8698415	A	G
chr1	8698423	C	T
chr1	8698467	G	T
chr1	8698533	A	T
chr1	8698624	T	C
chr1	8698923	C	G
chr1	8698934	A	T
chr1	8698947	A	T
chr1	8698979	A	G
chr1	8698981	A	G
chr1	8699051	A	T
chr1	8699221	T	A
chr1	8699241	A	G
chr1	8699259	C	G
chr1	8699490	A	T
chr1	8699524	A	C
chr1	8699625	T	C
chr1	8699640	T	C
chr1	8699669	A	T
chr1	8699675	A	T
chr1	8699720	G	A
chr1	8699795	A	G
chr1	8699810	A	G
chr1	8699845	A	G
chr1	8699915	G	A
chr1	8699918	G	C
chr1	8699955	T	A
chr1	8699967	T	G
chr1	8699988	C	A
chr1	8702039	C	T
chr1	8702166	C	T
chr1	8703142	A	G
chr1	8704465	T	C
chr1	8705575	A	G
chr1	8705670	A	G
chr1	8706329	G	A
chr1	8706376	A	T
chr1	8706543	A	T
chr1	8706555	T	C
chr1	8706714	T	C
chr1	8706819	T	G
chr1	8707686	G	A
chr1	8707951	C	T
chr1	8707952	A	T
chr1	8707955	T	C
chr1	8708049	T	C
chr1	8708343	T	C
chr1	8708427	G	A
chr1	8708451	C	A
chr1	8708491	C	T
chr1	8708493	G	T
chr1	8708629	G	C
chr1	8708639	A	T
chr1	8708677	C	T
chr1	8708818	T	G
chr1	8708842	A	C
chr1	8708846	A	C
chr1	8708895	G	C
chr1	8708942	T	G
chr1	8708950	C	T
chr1	8708975	T	A
chr1	8708990	T	C
chr1	8709235	A	T
chr1	8709265	T	G
chr1	8709303	A	G
chr1	8709304	T	C
chr1	8709630	T	A
chr1	8710837	T	G
chr1	8710877	C	G
chr1	8712218	T	C
chr1	8712596	G	A
chr1	8712687	T	A
chr1	8712855	T	C
chr1	8713059	T	A
chr1	8714016	A	G
chr1	8714506	A	T
chr1	8714544	C	G
chr1	8714804	T	C
chr1	8715480	T	A
chr1	8716267	T	G
chr1	8716274	A	T
chr1	8716384	G	A
chr1	8716426	A	T
chr1	8716446	C	T
chr1	8716869	T	C
chr1	8716940	T	C
chr1	8717443	G	A
chr1	8717448	A	T
chr1	8718271	T	A
chr1	8719120	C	T
chr1	8719695	T	A
chr1	8722312	T	C
chr1	8722769	G	A
chr1	8722817	A	T
chr1	8723543	A	G
chr1	8723648	T	A
chr1	8723667	A	C
chr1	8723842	A	G
chr1	8724652	A	G
chr1	8725524	A	T
chr1	8727332	T	A
chr1	8727869	A	T
chr1	8727958	T	G
chr1	8728014	C	G
chr1	8728140	A	G
chr1	8728142	G	T
chr1	8728156	A	G
chr1	8728168	G	T
chr1	8728191	T	A
chr1	8728242	G	C
chr1	8732075	C	A
chr1	8863024	C	T
chr1	8863343	A	C
chr1	8863706	C	A
chr1	8863836	G	A
chr1	8864516	T	G
chr1	8864526	T	C
chr1	8864629	G	C
chr1	8864944	G	T
chr1	8865360	A	G
chr1	8865772	A	T
chr1	8867492	A	G
chr1	8867493	T	A
chr1	8868646	T	C
chr1	8869235	A	C
chr1	8869393	C	T
chr1	8869525	T	C
chr1	8869604	A	T
chr1	8869616	T	C
chr1	8869620	A	G
chr1	8869734	C	T
chr1	8869738	G	A
chr1	8869758	G	A
chr1	8869791	C	A
chr1	8870004	A	G
chr1	8870147	A	G
chr1	8870214	C	T
chr1	8870223	C	T
chr1	8870262	T	C
chr1	8870313	C	T
chr1	8870393	T	C
chr1	8870869	G	A
chr1	8870991	A	G
chr1	8871056	C	T
chr1	8871078	T	C
chr1	8871096	G	A
chr1	8871321	A	G
chr1	8871825	G	T
chr1	8872026	G	A
chr1	8872220	C	T
chr1	8872328	C	G
chr1	8872549	T	A
chr1	8872584	A	T
chr1	8872594	T	G
chr1	8872640	A	T
chr1	8872811	G	A
chr1	8873119	G	A
chr1	8873172	G	A
chr1	8873173	T	G
chr1	8873271	G	A
chr1	8874106	A	G
chr1	8875251	C	T
chr1	8875553	T	A
chr1	8875637	T	C
chr1	8875880	C	T
chr1	8875953	A	G
chr1	8876018	A	T
chr1	8877305	A	G
chr1	8877399	T	G
chr1	8877890	C	A
chr1	8878614	G	T
chr1	8879175	T	G
chr1	8880433	T	C
chr1	8881533	A	T
chr1	8881660	C	T
chr1	8881821	A	T
chr1	8882742	C	T
chr1	8883758	T	C
chr1	8883764	C	T
chr1	8883774	T	C
chr1	8883872	C	G
chr1	8883916	T	C
chr1	8883999	A	G
chr1	8884042	A	G
chr1	8884404	T	C
chr1	8884405	A	C
chr1	8884425	C	A
chr1	8884431	T	G
chr1	8884435	A	T
chr1	8884690	A	T
chr1	8884972	A	G
chr1	8884973	A	T
chr1	8885484	A	C
chr1	8886727	G	T
chr1	8886813	G	T
chr1	8886820	G	C
chr1	8886972	C	G
chr1	8909492	A	T
chr1	8910023	T	G
chr1	8910148	G	A
chr1	8910416	T	A
chr1	8910587	T	C
chr1	8910689	A	G
chr1	8910712	T	A
chr1	8910785	C	T
chr1	8910811	A	G
chr1	8911082	T	C
chr1	8911190	C	T
chr1	8911192	A	G
chr1	8911865	A	G
chr1	8912330	C	G
chr1	8912365	T	C
chr1	8912377	T	A
chr1	8912772	G	A
chr1	8913326	A	G
chr1	8913379	T	A
chr1	8913413	A	T
chr1	8913442	T	G
chr1	8914080	T	G
chr1	8914427	T	C
chr1	8914524	C	A
chr1	8915148	T	A
chr1	8915499	G	A
chr1	8915789	G	T
chr1	8915802	C	T
chr1	8915808	C	G
chr1	8915918	A	C
chr1	8916717	A	G
chr1	8917797	C	T
chr1	8917799	T	C
chr1	8918289	C	A
chr1	8918491	A	T
chr1	8918579	T	A
chr1	8918762	T	C
chr1	8919721	A	T
chr1	8919739	A	C
chr1	8919881	T	G
chr1	8920494	A	T
chr1	8920662	T	C
chr1	8920669	T	A
chr1	8920715	G	A
chr1	8920847	T	C
chr1	8920865	A	T
chr1	8920871	G	A
chr1	8920910	G	A
chr1	8921144	T	A
chr1	8921253	G	C
chr1	8921448	T	A
chr1	8921451	T	C
chr1	8922466	T	G
chr1	8922800	A	T
chr1	8922803	T	G
chr1	8923284	C	G
chr1	8923644	G	A
chr1	8923848	T	A
chr1	8923849	C	T
chr1	8924159	G	T
chr1	8924664	T	C
chr1	8924815	C	T
chr1	8925525	T	C
chr1	8925693	G	A
chr1	8925765	A	G
chr1	8925780	A	C
chr1	8925812	A	G
chr1	8925856	A	C
chr1	8925878	C	A
chr1	8925892	C	T
chr1	8925904	G	T
chr1	8925964	A	T
chr1	8926169	G	A
chr1	8926186	C	T
chr1	8926216	G	C
chr1	8926224	T	A
chr1	8926266	A	T
chr1	8926361	C	G
chr1	8926382	G	C
chr1	8926507	T	G
chr1	8926554	G	A
chr1	8926594	A	G
chr1	8926613	A	T
chr1	8926770	T	A
chr1	8926809	C	T
chr1	8926862	A	G
chr1	8926962	C	A
chr1	8927325	T	C
chr1	8927573	T	G
chr1	8927813	G	A
chr1	8927884	G	C
chr1	8927891	C	A
chr1	8927926	G	A
chr1	8928140	C	G
chr1	8928474	C	A
chr1	8928883	T	G
chr1	8928885	T	C
chr1	8928887	G	A
chr1	8928904	G	A
chr1	8928907	G	C
chr1	8928914	G	A
chr1	8928917	C	T
chr1	8929015	T	G
chr1	8929028	G	C
chr1	8929100	G	T
chr1	8929385	T	A
chr1	8929388	A	G
chr1	8929469	A	C
chr1	8929650	A	G
chr1	8929840	G	C
chr1	8929913	T	C
chr1	8929941	G	C
chr1	8930000	T	C
chr1	8930192	C	G
chr1	8930198	A	T
chr1	8930252	C	A
chr1	8931251	G	A
chr1	8931406	C	A
chr1	8931431	A	C
chr1	8931864	C	T
chr1	8931879	A	G
chr1	8931891	T	G
chr1	8931948	G	A
chr1	8932163	A	C
chr1	8932174	T	A
chr1	8932341	G	C
chr1	8932393	G	A
chr1	8932419	A	G
chr1	8932559	A	T
chr1	8932628	A	T
chr1	8932762	A	T
chr1	8932827	G	T
chr1	8932927	C	A
chr1	8932976	G	C
chr1	8933561	T	A
chr1	8934294	A	C
chr1	8934939	T	C
chr1	8935099	A	G
chr1	8935171	C	T
chr1	8935761	C	T
chr1	8935765	C	T
chr1	8936151	A	G
chr1	8936352	C	T
chr1	8936503	G	A
chr1	8936541	T	C
chr1	8936911	A	G
chr1	8938844	T	C
chr1	8939231	A	C
chr1	8939485	G	A
chr1	8940149	G	T
chr1	8941558	T	A
chr1	8941584	T	C
chr1	8941614	T	C
chr1	8941678	A	C
chr1	8941903	A	C
chr1	8942488	G	A
chr1	8943003	T	C
chr1	8943772	G	A
chr1	8944324	C	T
chr1	8946305	C	G
chr1	8947867	G	T
chr1	8947942	T	C
chr1	8948894	A	T
chr1	8950687	T	G
chr1	8951145	A	T
chr1	8951207	A	T
chr1	8952538	C	T
chr1	8954085	T	G
chr1	8954314	C	T
chr1	8954543	A	G
chr1	8955353	A	C
chr1	8957627	A	G
chr1	8957847	G	C
chr1	8957860	A	G
chr1	8958998	T	C
chr1	8959549	C	A
chr1	8959661	A	G
chr1	8961816	G	C
chr1	8962423	G	T
chr1	8964076	T	C
chr1	8964552	T	C
chr1	8964684	T	G
chr1	8965939	G	A
chr1	8966237	C	T
chr1	8967311	A	C
chr1	8970455	C	T
chr1	8970523	C	T
chr1	8970919	G	C
chr1	8971945	C	T
chr1	8972140	T	A
chr1	8972412	T	G
chr1	8972496	A	G
chr1	8972755	G	T
chr1	8972918	A	G
chr1	8973727	G	C
chr1	8973918	C	A
chr1	8974329	A	C
chr1	8974635	C	A
chr1	8974855	C	A
chr1	8974983	A	T
chr1	8975427	A	T
chr1	8975428	T	C
chr1	8975583	G	T
chr1	8976103	T	C
chr1	8976655	C	T
chr1	8976678	C	T
chr1	8977128	G	A
chr1	8985127	G	A
chr1	8985456	C	G
chr1	8986062	T	A
chr1	8986852	T	C
chr1	8986972	T	C
chr1	8987018	T	A
chr1	8987059	G	A
chr1	8987133	A	C
chr1	8987151	C	T
chr1	8987154	T	A
chr1	8987254	T	C
chr1	8987257	T	C
chr1	8987625	C	T
chr1	8987644	A	C
chr1	8987715	A	C
chr1	8987791	A	G
chr1	8987866	A	T
chr1	8987987	C	A
chr1	8988018	A	T
chr1	8988060	G	T
chr1	8988137	T	A
chr1	8988175	C	G
chr1	8988388	C	T
chr1	8988389	C	T
chr1	8988428	T	A
chr1	8988553	G	T
chr1	8988594	G	A
chr1	8988737	G	A
chr1	8988819	A	C
chr1	8988834	T	A
chr1	8988836	G	A
chr1	8988983	G	T
chr1	8989024	A	T
chr1	8989032	T	A
chr1	8989089	G	T
chr1	8989228	G	C
chr1	8989250	A	T
chr1	8989634	T	C
chr1	8989685	T	C
chr1	8989714	T	A
chr1	8989739	T	C
chr1	8989816	A	G
chr1	8989866	A	G
chr1	8989937	C	T
chr1	8989939	A	G
[truncated: 5,719,242 more chars]
