# Supplementary material for: Genomic Analysis of Parent-of-Origin Allelic Expression in Arabidopsis thaliana Seeds
Source: PLoS One. 2011 Aug 17;6(8):e23687. doi: 10.1371/journal.pone.0023687 (PMC3157454; doi:10.1371/journal.pone.0023687)
Supplement: Table S2 — Gene expression in the endosperm. (XLS) [file pone.0023687.s002.xls]

## Sheet: Table S2
Table S2: Gene expression in the endosperm.
Gene ID	Col reads-ColxLer	Ler reads-ColxLer	Col reads-LerxCol	Ler reads-LerxCol	Favored Parent	Imprinting p value	Imprinting Factor	Favored Ecoytpe	cis effect p value	cis effect factor	Col X Ler endosperm read count	Col x Ler endopserm RPKM	Col x Ler embryo read count	Col x Ler embryo RPKM	Col-0 x Ler Differential expression p-value	Col-0 x Ler Differential expression factor	Col-0 x Ler Higher Expression in	Ler X Col endosperm read count	Ler X Col endopserm RPKM	Ler x Col embryo read count	Ler x Col embryo RPKM	Ler x Col-0 Differential Expression p-value	Ler x Col-0 Differential expression factor	Ler x Col-0 Higher expression in	Seed Coat Expression (Le et al.)	Endosperm Expression (Le et al.)	Seed coat - endosperm
AT1G01010	0	0	0	0	none	1	NA	none	1	NA	66	1.51279	65	1.37173	0.9638	NA	none	70	1.37388	81	1.40376	1	NA	none	2.376	2.359	0.017
AT1G01020	0	0	0	0	none	1	NA	none	1	NA	203	4.83932	287	6.29929	0.01501	0	embryo	203	4.14381	411	7.40802	1.331e-09	1.386	embryo	NA	NA	NA
AT1G01030	0	0	0	0	none	1	NA	none	1	NA	0	NA	78	1.45857	1.192e-21	15.057	embryo	4	0.069564	173	2.65662	5.528e-39	12.737	embryo	2.37	2.372	-0.002
AT1G01040	0	0	0	0	none	1	NA	none	1	NA	1503	9.38998	1164	6.69546	3.079e-07	1.169	endosperm	1681	8.99268	1296	6.12185	5.192e-11	1.249	endosperm	8.666	9.057	-0.391
AT1G01046	0	0	0	0	none	1	NA	none	1	NA	12	2.24294	7	1.20464	0.4184	NA	none	11	1.76054	3	0.423965	0.05409	NA	none	NA	NA	NA
AT1G01050	0	0	0	0	none	1	NA	none	1	NA	1584	66.7604	876	33.993	2.145e-25	1.629	endosperm	2020	72.9006	1199	38.2081	4.559e-30	1.624	endosperm	5.523	6.069	-0.546
AT1G01060	7	2	0	5	none	0.0957	NA	none	0.566	NA	986	14.1084	1040	13.7011	1	NA	none	627	7.68216	537	5.8096	0.0004155	1.075	endosperm	6.411	6.213	0.198
AT1G01070	0	0	0	0	none	1	NA	none	1	NA	99	2.92172	3	0.081517	1.023e-25	9.757	endosperm	96	2.426	8	0.178511	2.386e-21	5.539	endosperm	2.399	2.551	-0.151
AT1G01073	0	0	0	0	none	1	NA	none	1	NA	0	NA	0	NA	1	NA	none	0	NA	0	NA	1	NA	none	NA	NA	NA
AT1G01080	0	0	0	0	none	1	NA	none	1	NA	661	19.3894	1318	35.5958	3.374e-20	1.549	embryo	720	18.0847	1508	33.4453	1.75e-23	1.572	embryo	2.645	2.561	0.084
AT1G01090	0	0	0	0	none	1	NA	none	1	NA	24371	579.552	39149	857.159	6.011e-17	1.316	embryo	35817	729.33	47296	850.385	0.0003843	1.044	embryo	10.146	10.974	-0.828
AT1G01100	0	0	0	0	none	1	NA	none	1	NA	6671	439.703	16170	981.297	1.509e-60	1.978	embryo	7647	431.594	18111	902.574	1.883e-61	1.865	embryo	9.565	8.753	0.813
AT1G01110	0	0	0	0	none	1	NA	none	1	NA	8	0.215098	355	8.78812	9.382e-77	18.534	embryo	2	0.046046	452	9.18875	1.814e-105	49.425	embryo	2.355	2.357	-0.002
AT1G01115	0	0	0	0	none	1	NA	none	1	NA	0	NA	0	NA	1	NA	none	0	NA	0	NA	1	NA	none	NA	NA	NA
AT1G01120	0	0	0	0	none	1	NA	none	1	NA	152	3.09689	2122	39.806	9.277e-216	10.172	embryo	221	3.85558	2817	43.3951	8.464e-254	9.171	embryo	3.66	2.638	1.022
AT1G01130	0	0	0	0	none	1	NA	none	1	NA	503	35.8406	285	18.6971	8.587e-13	1.485	endosperm	558	34.0453	453	24.4049	4.803e-05	1.123	endosperm	2.535	3.12	-0.585
AT1G01140	0	0	0	0	none	1	NA	none	1	NA	11284	258.488	2519	53.1284	2.305e-196	4.163	endosperm	15640	306.782	3496	60.5509	3.711e-261	4.43	endosperm	3.978	8.024	-4.046
AT1G01150	0	0	0	0	none	1	NA	none	1	NA	20	0.656888	18	0.544322	0.9271	NA	none	11	0.309364	23	0.571165	0.2053	NA	none	2.366	2.519	-0.153
AT1G01160	0	0	0	0	none	1	NA	none	1	NA	1237	54.4487	1467	59.4524	0.1783	NA	none	1643	61.9258	2039	67.8589	0.1181	NA	none	7.95	8.759	-0.809
AT1G01170	0	0	0	0	none	1	NA	none	1	NA	964	106.871	1074	109.624	0.818	NA	none	736	69.8675	1089	91.2812	4.224e-05	1.104	embryo	4.494	5.681	-1.187
AT1G01180	0	0	0	0	none	1	NA	none	1	NA	10	0.269246	5	0.123949	0.3419	NA	none	11	0.253605	7	0.142502	0.4043	NA	none	2.355	2.38	-0.025
AT1G01183	0	0	0	0	none	1	NA	none	1	NA	0	NA	1	0.352701	1	NA	none	0	NA	1	0.289639	1	NA	none	NA	NA	NA
AT1G01190	0	0	0	0	none	1	NA	none	1	NA	2	0.048123	1	0.022154	0.9112	NA	none	0	NA	7	0.127348	0.03273	0	embryo	2.363	2.418	-0.055
AT1G01200	0	0	0	0	none	1	NA	none	1	NA	1	0.0394	3	0.108827	0.9268	NA	none	0	NA	1	0.02979	1	NA	none	2.355	2.355	0
AT1G01210	0	0	0	0	none	1	NA	none	1	NA	103	6.46939	326	18.8523	5.297e-20	2.126	embryo	101	5.43204	360	17.0962	6.014e-24	2.299	embryo	6.953	8.022	-1.069
AT1G01220	0	0	0	0	none	1	NA	none	1	NA	228	2.70018	532	5.80084	2.577e-17	1.695	embryo	274	2.77859	624	5.58746	3.44e-17	1.611	embryo	2.974	3.037	-0.063
AT1G01225	25	14	28	41	none	0.489	NA	none	0.872	NA	1045	39.4456	348	12.0944	1.227e-53	2.603	endosperm	1348	43.5701	364	10.3886	1.741e-93	3.419	endosperm	2.457	3.358	-0.901
AT1G01230	4	0	1	4	none	0.216	NA	none	0.783	NA	1175	54.6413	371	15.8847	1.619e-61	2.76	endosperm	1619	64.4683	447	15.7168	1.697e-101	3.383	endosperm	5.238	4.963	0.275
AT1G01240	6	3	4	10	none	0.79	NA	none	1	NA	369	11.0845	111	3.06998	1.291e-29	2.593	endosperm	341	8.77124	90	2.04412	2.056e-35	3.046	endosperm	6.822	5.12	1.701
AT1G01250	9	0	4	1	none	0.517	NA	Col-0	0.0121	1.409	136	6.26421	115	4.87693	0.1498	NA	none	44	1.73539	68	2.36815	0.2095	NA	none	2.359	2.355	0.004
AT1G01260	132	62	76	153	none	0.892	NA	none	0.965	NA	1577	23.6677	1254	17.3278	2.054e-06	1.141	endosperm	2075	26.666	1617	18.3487	2.415e-11	1.244	endosperm	4.428	4.795	-0.368
AT1G01270	0	0	0	0	none	1	NA	none	1	NA	0	NA	0	NA	1	NA	none	0	NA	0	NA	1	NA	none	NA	NA	NA
AT1G01280	0	0	0	0	none	1	NA	none	1	NA	3	0.072455	0	NA	0.2037	NA	none	6	0.124083	0	NA	0.02186	0	endosperm	2.363	2.355	0.008
AT1G01290	38	20	19	71	none	0.276	NA	none	0.239	NA	352	12.622	372	12.2815	1	NA	none	440	13.51	474	12.851	0.8974	NA	none	5.694	5.904	-0.21
AT1G01300	62	21	38	50	none	0.991	NA	none	0.0719	NA	1299	27.5846	4477	87.5321	2.382e-94	2.757	embryo	1771	32.2027	5585	89.6713	3.579e-92	2.444	embryo	2.99	3.12	-0.13
AT1G01305	0	0	0	0	none	1	NA	none	1	NA	0	NA	1	0.059273	1	NA	none	0	NA	10	0.486748	0.004806	1.255	embryo	NA	NA	NA
AT1G01310	2	0	0	10	mother	0.0303	0	none	1	NA	35	1.39606	4	0.146898	3.065e-07	2.6	endosperm	194	6.62602	28	0.844433	1.185e-32	4.608	endosperm	2.355	2.976	-0.621
AT1G01320	43	10	13	46	mother	0.00589	1.056	none	0.897	NA	2422	15.5974	10364	61.4506	1.665e-150	3.464	embryo	2831	15.6111	12387	60.3136	1.949e-175	3.42	embryo	4.075	4.095	-0.02
AT1G01340	0	0	0	0	none	1	NA	none	1	NA	591	9.48412	19	0.280727	1.068e-124	19.147	endosperm	503	6.91184	34	0.412535	5.378e-100	10.66	endosperm	2.595	3.483	-0.888
AT1G01350	27	0	31	0	none	1	NA	Col-0	3.04e-16	56.72	561	15.5039	648	16.4883	0.5229	NA	none	731	17.2986	826	17.2596	1	NA	none	5.209	6.282	-1.073
AT1G01355	0	0	0	0	none	1	NA	none	1	NA	13	0.732139	0	NA	0.0002099	2.111	endosperm	13	0.626916	0	NA	0.0001396	2.217	endosperm	NA	NA	NA
AT1G01360	0	0	0	0	none	1	NA	none	1	NA	266	10.2917	382	13.6079	0.003654	1.039	embryo	262	8.68008	541	15.8262	3.221e-12	1.45	embryo	7.173	6.83	0.344
AT1G01370	0	0	0	0	none	1	NA	none	1	NA	207	8.81076	598	23.435	1.715e-27	2.094	embryo	253	9.22103	929	29.8972	2.564e-50	2.615	embryo	3.258	4.96	-1.703
AT1G01380	0	0	0	0	none	1	NA	none	1	NA	17	1.158	31	1.9442	0.1504	NA	none	28	1.63317	14	0.721038	0.02489	0	endosperm	2.895	2.388	0.507
AT1G01390	0	0	0	0	none	1	NA	none	1	NA	7	0.160542	0	NA	0.01336	0	endosperm	0	NA	3	0.052022	0.4098	NA	none	2.355	2.37	-0.015
AT1G01400	0	0	0	0	none	1	NA	none	1	NA	0	NA	0	NA	1	NA	none	2	0.057869	2	0.051098	1	NA	none	NA	NA	NA
AT1G01410	0	0	0	0	none	1	NA	none	1	NA	0	NA	0	NA	1	NA	none	0	NA	0	NA	1	NA	none	2.365	2.374	-0.009
AT1G01420	1	0	2	0	none	1	NA	none	0.482	NA	77	1.95999	4	0.093744	1.913e-18	6.346	endosperm	33	0.719272	9	0.173212	0.0001412	1.533	endosperm	2.379	2.697	-0.318
AT1G01430	62	21	31	69	none	0.296	NA	none	0.684	NA	1173	27.6396	716	15.5335	8.037e-17	1.461	endosperm	1660	33.4933	839	14.9475	8.318e-41	1.887	endosperm	2.784	4.201	-1.417
AT1G01440	6	2	4	9	none	0.759	NA	none	0.989	NA	220	3.83249	307	4.924	0.01852	0	embryo	294	4.38552	440	5.79539	0.00196	1.049	embryo	4.082	2.459	1.623
AT1G01448	9	8	6	14	none	0.798	NA	none	0.57	NA	161	6.36933	111	4.04308	0.002129	1.08	endosperm	188	6.36857	104	3.11081	7.44e-08	1.426	endosperm	NA	NA	NA
AT1G01450	0	0	0	0	none	1	NA	none	1	NA	9	0.265207	7	0.189916	0.9199	NA	none	4	0.100929	3	0.06684	1	NA	none	4.241	4.282	-0.041
AT1G01453	0	0	0	0	none	1	NA	none	1	NA	1	0.034794	0	NA	0.7443	NA	none	0	NA	0	NA	1	NA	none	NA	NA	NA
AT1G01460	1	0	0	3	none	0.314	NA	none	1	NA	7	0.186525	0	NA	0.01336	0	endosperm	61	1.39183	9	0.181324	3.138e-11	3.093	endosperm	2.355	3.075	-0.72
AT1G01470	0	0	0	0	none	1	NA	none	1	NA	797	42.4161	136	6.66397	8.258e-86	4.77	endosperm	315	14.3549	135	5.43223	1.338e-18	1.938	endosperm	2.707	2.364	0.344
AT1G01471	0	0	0	0	none	1	NA	none	1	NA	0	NA	0	NA	1	NA	none	0	NA	0	NA	1	NA	none	NA	NA	NA
AT1G01480	0	0	0	0	none	1	NA	none	1	NA	5	0.100757	12	0.222643	0.259	NA	none	2	0.034511	36	0.548504	7.389e-08	3.153	embryo	2.367	2.355	0.012
AT1G01490	4	0	1	0	none	1	NA	none	0.258	NA	161	5.6271	1186	38.165	1.537e-110	5.342	embryo	120	3.59134	1151	30.4163	9.57e-128	6.518	embryo	5.128	2.766	2.362
AT1G01500	0	0	0	0	none	1	NA	none	1	NA	683	18.0874	268	6.53451	1.527e-32	2.159	endosperm	910	20.6354	286	5.72657	6.554e-62	2.88	endosperm	8.141	8.46	-0.319
AT1G01510	0	0	0	0	none	1	NA	none	1	NA	1163	20.8804	1866	30.8456	4.749e-11	1.27	embryo	1488	22.8759	2286	31.0318	1.72e-08	1.178	embryo	4.633	4.754	-0.121
AT1G01520	0	0	0	0	none	1	NA	none	1	NA	14	0.626933	40	1.64921	0.002988	1.155	embryo	18	0.69021	39	1.32047	0.04294	0	embryo	2.356	2.355	0.001
AT1G01530	0	0	0	0	none	1	NA	none	1	NA	4	0.205802	0	NA	0.1041	NA	none	4	0.176224	0	NA	0.09084	NA	none	2.449	2.396	0.053
AT1G01540	0	0	0	0	none	1	NA	none	1	NA	1364	27.6594	2106	39.3195	1.18e-09	1.228	embryo	1370	23.7884	2163	33.1632	1.461e-09	1.208	embryo	6.449	3.973	2.476
AT1G01550	0	0	0	0	none	1	NA	none	1	NA	2858	75.7384	3113	75.9547	1	NA	none	3275	74.3158	3924	78.6239	0.3263	NA	none	7.327	5.731	1.596
AT1G01560	0	0	0	0	none	1	NA	none	1	NA	0	NA	9	0.187489	0.008904	1.147	embryo	5	0.096872	14	0.239503	0.1831	NA	none	2.355	2.45	-0.095
AT1G01570	0	0	0	0	none	1	NA	none	1	NA	18	0.484644	45	1.11554	0.004524	1.091	embryo	24	0.553321	93	1.89324	2.847e-08	1.868	embryo	2.355	2.355	0
AT1G01580	0	0	0	0	none	1	NA	none	1	NA	4	0.064244	7	0.103512	0.8293	NA	none	4	0.055011	4	0.048574	1	NA	none	NA	NA	NA
AT1G01590	0	0	0	0	none	1	NA	none	1	NA	1	0.018293	0	NA	0.7443	NA	none	1	0.015664	1	0.013831	1	NA	none	NA	NA	NA
AT1G01600	0	0	0	0	none	1	NA	none	1	NA	58	1.03748	372	6.12653	3.394e-43	4.077	embryo	54	0.827104	397	5.36924	2.722e-48	4.446	embryo	2.824	2.824	0
AT1G01610	0	0	0	0	none	1	NA	none	1	NA	173	3.60641	83	1.59305	2.457e-08	1.517	endosperm	241	4.30191	114	1.79682	9.188e-13	1.707	endosperm	3.655	2.357	1.298
AT1G01620	0	0	0	0	none	1	NA	none	1	NA	7215	213.42	13248	360.804	2.57e-27	1.498	embryo	6787	171.907	15982	357.439	7.236e-60	1.852	embryo	3.492	7.898	-4.406
AT1G01630	0	0	0	0	none	1	NA	none	1	NA	427	13.7331	47	1.39175	6.916e-68	6.479	endosperm	498	13.7147	105	2.5533	9.101e-58	3.93	endosperm	8.717	2.794	5.922
AT1G01640	0	0	0	0	none	1	NA	none	1	NA	51	2.14948	13	0.504463	1.878e-06	1.847	endosperm	49	1.76838	7	0.223066	2.08e-09	2.861	endosperm	4.541	3.877	0.664
AT1G01650	0	0	0	0	none	1	NA	none	1	NA	492	8.89525	643	10.7035	0.01939	0	embryo	532	8.23608	842	11.51	2.302e-06	1.162	embryo	6.238	5.8	0.438
AT1G01660	0	0	0	0	none	1	NA	none	1	NA	19	0.430652	2	0.041737	0.0002099	1.776	endosperm	26	0.504618	4	0.06855	2.508e-05	1.928	endosperm	2.498	2.355	0.143
AT1G01670	0	0	0	0	none	1	NA	none	1	NA	33	0.904885	2	0.050493	3.156e-08	3.426	endosperm	42	0.986154	4	0.08293	1.315e-09	3.372	endosperm	2.376	2.498	-0.122
AT1G01680	0	0	0	0	none	1	NA	none	1	NA	2	0.080188	0	NA	0.3938	NA	none	0	NA	0	NA	1	NA	none	NA	NA	NA
AT1G01690	0	0	0	0	none	1	NA	none	1	NA	462	10.5645	683	14.3797	6.347e-05	1.119	embryo	592	11.5916	928	16.0445	2.106e-06	1.158	embryo	NA	NA	NA
AT1G01695	0	0	0	0	none	1	NA	none	1	NA	44	1.30752	31	0.848163	0.181	NA	none	69	1.75574	28	0.629109	9.079e-06	1.498	endosperm	NA	NA	NA
AT1G01700	0	0	0	0	none	1	NA	none	1	NA	5	0.132684	84	2.05234	2.735e-17	5.351	embryo	1	0.022723	151	3.02969	7.625e-38	20.008	embryo	2.355	2.355	0
AT1G01710	6	6	1	9	none	0.784	NA	none	0.195	NA	746	11.5824	675	9.64904	0.03718	0	endosperm	879	11.6859	938	11.0112	0.6482	NA	none	5.29	3.924	1.365
AT1G01720	148	66	80	181	none	0.425	NA	none	1	NA	1310	39.3516	3740	103.439	3.936e-66	2.281	embryo	1316	33.8503	3831	87.0112	1.159e-71	2.239	embryo	4.261	3.919	0.342
AT1G01725	0	0	0	0	none	1	NA	none	1	NA	572	52.0731	98	8.21421	2.77e-67	4.576	endosperm	641	49.968	130	8.94815	1.53e-72	4.197	endosperm	8.339	8.657	-0.318
AT1G01730	71	27	27	64	none	0.341	NA	none	0.945	NA	849	36.0972	483	18.9075	2.144e-17	1.537	endosperm	967	35.2053	722	23.21	7.833e-10	1.259	endosperm	4.622	5.063	-0.442
AT1G01740	0	0	3	0	none	1	NA	none	1	NA	64	1.70538	153	3.75365	3.722e-07	1.462	embryo	65	1.4831	236	4.75471	3.271e-17	2.188	embryo	2.378	2.374	0.004
AT1G01750	1	0	2	3	none	0.865	NA	none	0.887	NA	35	1.76096	47	2.17721	0.5947	NA	none	43	1.85253	65	2.47267	0.2837	NA	none	2.885	3.077	-0.191
AT1G01760	5	1	1	1	none	0.978	NA	none	0.786	NA	101	3.07698	124	3.47813	0.583	NA	none	82	2.13911	179	4.12314	3.827e-06	1.327	embryo	2.782	3.576	-0.794
AT1G01770	13	2	1	19	mother	0.00133	1.326	none	0.739	NA	735	12.2947	472	7.26934	3.39e-11	1.355	endosperm	763	10.9288	545	6.89286	2.734e-10	1.297	endosperm	3.521	3.799	-0.278
AT1G01780	4	2	3	12	none	0.745	NA	none	0.793	NA	167	6.92535	133	5.07807	0.0369	0	endosperm	259	9.19688	178	5.58106	8.226e-06	1.221	endosperm	2.533	2.562	-0.029
AT1G01790	61	31	29	65	none	0.866	NA	none	0.883	NA	729	7.40886	2052	19.201	2.455e-52	2.208	embryo	739	6.43108	2194	16.859	9.383e-60	2.242	embryo	2.714	2.974	-0.26
AT1G01800	7	3	5	6	none	0.826	NA	none	0.754	NA	833	29.4601	940	30.6083	0.7096	NA	none	884	26.7706	1135	30.3499	0.06054	NA	none	2.562	3.093	-0.531
AT1G01810	0	0	0	0	none	1	NA	none	1	NA	53	3.20909	26	1.44944	0.002763	1.125	endosperm	107	5.5476	56	2.56369	1.204e-05	1.349	endosperm	NA	NA	NA
AT1G01820	0	0	0	0	none	1	NA	none	1	NA	914	33.7436	722	24.5417	2.107e-05	1.123	endosperm	1143	36.1333	908	25.3456	3.702e-08	1.195	endosperm	6.562	6.102	0.46
AT1G01830	0	0	0	0	none	1	NA	none	1	NA	1769	32.4686	1112	18.7916	3.292e-18	1.443	endosperm	1984	31.1813	1444	20.039	4.123e-15	1.329	endosperm	3.085	2.732	0.353
AT1G01840	0	0	0	0	none	1	NA	none	1	NA	64	4.15471	120	7.17238	0.001146	1.125	embryo	60	3.33524	210	10.3075	6.394e-15	2.075	embryo	3.755	4.064	-0.308
AT1G01860	0	0	0	0	none	1	NA	none	1	NA	480	16.5227	506	16.0366	1	NA	none	592	17.4493	652	16.9691	1	NA	none	2.61	2.653	-0.043
AT1G01870	0	0	0	0	none	1	NA	none	1	NA	0	NA	0	NA	1	NA	none	0	NA	0	NA	1	NA	none	NA	NA	NA
AT1G01880	0	0	0	0	none	1	NA	none	1	NA	252	5.6918	204	4.2423	0.01644	0	endosperm	298	5.76344	277	4.73043	0.08328	NA	none	NA	NA	NA
AT1G01890	0	0	0	0	none	1	NA	none	1	NA	0	NA	0	NA	1	NA	none	0	NA	0	NA	1	NA	none	NA	NA	NA
AT1G01900	0	0	0	0	none	1	NA	none	1	NA	29668	472.377	436	6.39159	0	60.919	endosperm	33757	460.236	1533	18.455	0	21.612	endosperm	3.907	9.102	-5.196
AT1G01910	0	0	0	0	none	1	NA	none	1	NA	1498	42.4606	1992	51.9858	0.00044	1.058	embryo	1719	41.7221	2312	49.5489	0.001499	1.034	embryo	7.442	8.631	-1.188
AT1G01920	0	0	0	0	none	1	NA	none	1	NA	349	7.20932	579	11.0121	2.896e-07	1.235	embryo	399	7.05761	803	12.5417	9.503e-15	1.46	embryo	2.496	2.75	-0.254
AT1G01930	0	0	0	0	none	1	NA	none	1	NA	571	11.0517	559	9.96156	0.4077	NA	none	660	10.9384	677	9.90728	0.3216	NA	none	5.806	7.409	-1.603
AT1G01940	0	0	0	0	none	1	NA	none	1	NA	489	25.7062	602	29.1372	0.1354	NA	none	515	23.1821	896	35.613	9.546e-10	1.278	embryo	7.102	7.789	-0.687
AT1G01950	0	0	0	0	none	1	NA	none	1	NA	1221	15.9438	1912	22.9871	5.617e-10	1.241	embryo	1476	16.5035	2666	26.3213	1.818e-18	1.388	embryo	3.561	4.622	-1.062
AT1G01960	0	0	0	0	none	1	NA	none	1	NA	3105	21.9906	4186	27.2958	2.981e-05	1.089	embryo	4067	24.6641	5169	27.6792	0.01837	0	embryo	4.063	3.985	0.078
AT1G01970	0	0	0	0	none	1	NA	none	1	NA	585	13.7259	1135	24.5191	2.109e-17	1.498	embryo	702	14.1039	1546	27.4263	3.881e-27	1.652	embryo	5.353	5.569	-0.216
AT1G01980	0	0	0	0	none	1	NA	none	1	NA	24	0.507974	3	0.058462	4.743e-05	1.945	endosperm	295	5.34649	28	0.448085	8.625e-57	7.177	endosperm	2.355	3.684	-1.329
AT1G01990	0	0	0	0	none	1	NA	none	1	NA	524	17.2397	536	16.2363	0.8479	NA	none	604	17.0158	686	17.0646	1	NA	none	4.053	4.214	-0.162
AT1G02000	0	0	0	0	none	1	NA	none	1	NA	144	3.12828	84	1.68013	6.344e-05	1.233	endosperm	265	4.92952	123	2.02032	3.149e-14	1.76	endosperm	3.071	3.183	-0.112
AT1G02010	0	0	0	0	none	1	NA	none	1	NA	174	2.73666	210	3.04097	0.5142	NA	none	222	2.98979	293	3.48427	0.1864	NA	none	NA	NA	NA
AT1G02020	0	0	0	0	none	1	NA	none	1	NA	459	7.86494	513	8.09323	0.9067	NA	none	584	8.56863	694	8.99113	0.6888	NA	none	3.341	4.04	-0.698
AT1G02030	0	0	0	0	none	1	NA	none	1	NA	15	0.299464	32	0.5882	0.05403	NA	none	6	0.10257	35	0.528315	5.438e-05	1.698	embryo	NA	NA	NA
AT1G02040	0	0	0	0	none	1	NA	none	1	NA	0	NA	16	0.58458	9.307e-05	2.384	embryo	1	0.03398	8	0.240029	0.07833	NA	none	NA	NA	NA
AT1G02050	0	0	0	0	none	1	NA	none	1	NA	157	4.62991	310	8.41698	3.251e-08	1.369	embryo	169	4.26752	352	7.84852	2.785e-09	1.399	embryo	2.533	2.653	-0.121
AT1G02060	0	0	0	0	none	1	NA	none	1	NA	104	1.84834	345	5.64533	3.01e-22	2.236	embryo	135	2.05446	463	6.22159	6.829e-28	2.292	embryo	2.668	2.865	-0.197
AT1G02065	0	0	0	0	none	1	NA	none	1	NA	4	0.096186	8	0.177118	0.6286	NA	none	1	0.02059	19	0.345443	0.0001553	1.902	embryo	NA	NA	NA
AT1G02070	0	0	0	0	none	1	NA	none	1	NA	0	NA	2	0.117956	0.7601	NA	none	9	0.49366	3	0.145299	0.1418	NA	none	2.961	2.355	0.606
AT1G02074	0	0	0	0	none	1	NA	none	1	NA	2	0.526404	0	NA	0.3938	NA	none	0	NA	0	NA	1	NA	none	NA	NA	NA
AT1G02080	13	8	11	26	none	0.959	NA	none	0.792	NA	4102	21.1754	4323	20.5467	1	NA	none	5490	24.2674	5883	22.9618	0.4855	NA	none	7.218	8.528	-1.31
AT1G02090	0	0	0	0	none	1	NA	none	1	NA	1226	44.5816	2202	73.7232	5.54e-18	1.426	embryo	1458	45.3982	2542	69.8896	6.953e-16	1.338	embryo	3.497	4.083	-0.586
AT1G02100	0	0	0	0	none	1	NA	none	1	NA	851	23.0089	849	21.1347	0.4924	NA	none	1014	23.4758	1159	23.6931	1	NA	none	6.253	6.703	-0.45
AT1G02110	0	0	0	0	none	1	NA	none	1	NA	2130	38.1533	2294	37.8328	1	NA	none	2568	39.388	3160	42.7969	0.1262	NA	none	2.876	5.329	-2.453
AT1G02120	0	0	0	0	none	1	NA	none	1	NA	2267	44.4336	1176	21.2221	2.364e-34	1.755	endosperm	2713	45.5329	1454	21.5475	8.06e-44	1.812	endosperm	9.128	9.414	-0.286
AT1G02130	0	0	0	0	none	1	NA	none	1	NA	837	31.718	1081	37.7162	0.009881	1.006	embryo	967	31.3779	1429	40.9435	9.521e-06	1.116	embryo	3.887	3.989	-0.101
AT1G02140	0	0	0	0	none	1	NA	none	1	NA	3625	178.667	4179	189.641	0.2737	NA	none	4334	182.912	5551	206.862	0.01119	1.001	embryo	8.211	8.713	-0.502
AT1G02145	0	0	0	0	none	1	NA	none	1	NA	746	17.5674	474	10.2771	1.089e-11	1.371	endosperm	927	18.6924	614	10.9322	6.539e-15	1.411	endosperm	NA	NA	NA
AT1G02150	0	0	0	0	none	1	NA	none	1	NA	2117	42.8839	5578	104.034	1.328e-62	2.125	embryo	2486	43.1212	6930	106.14	2.769e-77	2.171	embryo	4.006	4.551	-0.545
AT1G02160	0	0	0	0	none	1	NA	none	1	NA	614	48.9816	569	41.7926	0.1023	NA	none	736	50.2758	594	35.8281	4.289e-06	1.15	endosperm	9.103	8.522	0.58
AT1G02170	0	0	0	0	none	1	NA	none	1	NA	925	27.4665	817	22.336	0.009106	1.008	endosperm	1137	28.9094	812	18.2302	8.873e-13	1.325	endosperm	6.516	6.614	-0.098
AT1G02180	0	0	0	0	none	1	NA	none	1	NA	286	12.5034	444	17.8718	8.186e-05	1.134	embryo	303	11.3428	534	17.6513	1.703e-07	1.246	embryo	2.465	2.436	0.029
AT1G02190	0	0	0	0	none	1	NA	none	1	NA	0	NA	3	0.04918	0.4184	NA	none	0	NA	0	NA	1	NA	none	2.487	2.489	-0.002
AT1G02205	0	0	0	0	none	1	NA	none	1	NA	11	0.180568	3	0.045341	0.05996	NA	none	13	0.182729	8	0.099291	0.3261	NA	none	2.516	2.479	0.037
AT1G02210	0	0	0	0	none	1	NA	none	1	NA	0	NA	0	NA	1	NA	none	0	NA	0	NA	1	NA	none	NA	NA	NA
AT1G02220	0	0	0	0	none	1	NA	none	1	NA	6	0.171577	1	0.026329	0.1171	NA	none	4	0.097946	3	0.064864	1	NA	none	2.355	2.355	0
AT1G02228	0	0	0	0	none	1	NA	none	1	NA	0	NA	0	NA	1	NA	none	0	NA	0	NA	1	NA	none	2.355	2.355	0
AT1G02230	0	0	0	0	none	1	NA	none	1	NA	0	NA	2	0.065907	0.7601	NA	none	4	0.122591	6	0.162369	1	NA	none	NA	NA	NA
AT1G02250	0	0	0	0	none	1	NA	none	1	NA	5	0.183717	3	0.10149	0.7599	NA	none	6	0.188775	1	0.027781	0.1043	NA	none	2.388	2.358	0.03
AT1G02260	0	0	0	0	none	1	NA	none	1	NA	359	6.47249	354	5.87627	0.5787	NA	none	357	5.51139	413	5.62988	1	NA	none	2.535	2.383	0.152
AT1G02270	0	0	0	0	none	1	NA	none	1	NA	799	18.7926	790	17.1076	0.4129	NA	none	994	20.019	1058	18.8148	0.5961	NA	none	3.386	3.249	0.137
AT1G02280	0	0	0	0	none	1	NA	none	1	NA	2028	66.8924	3752	113.944	3.707e-23	1.488	embryo	2508	70.8357	4787	119.383	1.109e-26	1.484	embryo	4.696	5.686	-0.99
AT1G02290	0	0	0	2	none	1	NA	none	1	NA	304	6.93922	528	11.0967	4.648e-08	1.281	embryo	473	9.24515	720	12.4263	7.446e-05	1.108	embryo	NA	NA	NA
AT1G02300	0	0	0	0	none	1	NA	none	1	NA	70	2.20729	19	0.551617	4.267e-08	1.974	endosperm	299	8.07327	45	1.07287	9.576e-47	4.887	endosperm	7.304	3.243	4.062
AT1G02305	33	10	5	24	mother	0.0494	0	none	0.799	NA	3200	90.0438	2344	60.7272	6.303e-12	1.26	endosperm	2959	71.296	2298	48.8907	6.392e-13	1.26	endosperm	8.287	7.047	1.24
AT1G02310	0	0	0	0	none	1	NA	none	1	NA	896	25.5279	22	0.5771	9.819e-180	26.145	endosperm	877	21.3955	55	1.18479	1.107e-159	12.527	endosperm	2.697	3.507	-0.81
AT1G02320	0	0	0	0	none	1	NA	none	1	NA	0	NA	0	NA	1	NA	none	1	0.225375	2	0.398008	1	NA	none	2.362	2.783	-0.421
AT1G02330	0	0	0	0	none	1	NA	none	1	NA	1115	40.7752	1171	39.4275	1	NA	none	1347	42.1798	1778	49.1615	0.008349	1.007	embryo	5.755	6.901	-1.146
AT1G02335	0	0	0	0	none	1	NA	none	1	NA	1	0.046503	6	0.256895	0.2248	NA	none	3	0.119459	7	0.246124	0.5576	NA	none	NA	NA	NA
AT1G02340	0	0	0	0	none	1	NA	none	1	NA	4	0.123514	230	6.53891	1.254e-53	18.045	embryo	0	NA	178	4.15573	1.972e-46	35.216	embryo	2.355	2.355	0
AT1G02350	0	0	0	0	none	1	NA	none	1	NA	28	2.56109	51	4.29495	0.05679	NA	none	43	3.36783	41	2.83545	0.7543	NA	none	NA	NA	NA
AT1G02360	0	0	0	0	none	1	NA	none	1	NA	0	NA	2	0.07047	0.7601	NA	none	0	NA	4	0.115741	0.22	NA	none	2.398	2.424	-0.027
AT1G02370	0	0	0	0	none	1	NA	none	1	NA	202	4.44569	502	10.1722	8.505e-19	1.788	embryo	331	6.2378	971	16.1577	1.724e-37	2.12	embryo	3.389	3.544	-0.154
AT1G02380	4	1	0	8	none	0.092	NA	none	0.549	NA	88	2.5371	72	1.91121	0.2108	NA	none	80	1.97497	109	2.37603	0.3702	NA	none	NA	NA	NA
AT1G02390	0	1	6	0	none	0.197	NA	none	1	NA	276	5.96239	2381	47.3579	5.117e-180	6.531	embryo	219	4.05108	2896	47.3022	1.046e-261	9.512	embryo	2.355	2.355	0
AT1G02391	0	0	0	0	none	1	NA	none	1	NA	0	NA	0	NA	1	NA	none	0	NA	0	NA	1	NA	none	NA	NA	NA
AT1G02400	0	0	0	0	none	1	NA	none	1	NA	54	1.56034	11	0.292645	5.51e-08	2.226	endosperm	81	2.00414	15	0.32771	4.611e-13	2.928	endosperm	2.355	2.355	0
AT1G02405	0	0	0	0	none	1	NA	none	1	NA	95	6.97461	3	0.202787	1.36e-24	9.327	endosperm	80	5.02924	2	0.111019	1.343e-22	9.824	endosperm	NA	NA	NA
AT1G02410	0	0	0	0	none	1	NA	none	1	NA	673	22.1419	700	21.2041	1	NA	none	779	21.9459	773	19.2287	0.1106	NA	none	5.482	6.882	-1.4
AT1G02420	0	0	0	0	none	1	NA	none	1	NA	98	2.77373	186	4.847	3.64e-05	1.23	embryo	141	3.41722	297	6.35575	2.067e-08	1.385	embryo	4.505	4.846	-0.341
AT1G02430	0	0	0	0	none	1	NA	none	1	NA	11	0.722577	33	1.99585	0.004797	1.103	embryo	31	1.74369	38	1.88733	1	NA	none	4.56	5.092	-0.532
AT1G02440	0	0	0	0	none	1	NA	none	1	NA	0	NA	0	NA	1	NA	none	5	0.289093	1	0.051053	0.1859	NA	none	4.56	5.092	-0.532
AT1G02450	0	0	0	0	none	1	NA	none	1	NA	7	0.500619	33	2.17293	0.0002147	1.505	embryo	16	0.979818	60	3.24439	1.462e-05	1.58	embryo	2.717	2.702	0.015
AT1G02460	0	0	0	0	none	1	NA	none	1	NA	1	0.021435	0	NA	0.7443	NA	none	0	NA	0	NA	1	NA	none	2.653	2.418	0.235
AT1G02470	0	0	0	0	none	1	NA	none	1	NA	5	0.223646	7	0.288277	1	NA	none	8	0.306405	5	0.169096	0.6362	NA	none	2.437	2.36	0.077
AT1G02475	0	0	0	0	none	1	NA	none	1	NA	164	6.83022	123	4.71648	0.01148	1.003	endosperm	224	7.98831	170	5.35318	0.0008598	1.093	endosperm	4.554	3.691	0.862
AT1G02480	0	0	0	0	none	1	NA	none	1	NA	0	NA	0	NA	1	NA	none	0	NA	0	NA	1	NA	none	NA	NA	NA
AT1G02490	0	0	0	0	none	1	NA	none	1	NA	1	0.33069	1	0.304469	1	NA	none	1	0.283163	4	1.00012	0.5976	NA	none	2.483	2.483	0
AT1G02500	0	0	0	0	none	1	NA	none	1	NA	3934	99.4832	4893	113.923	0.007757	1.008	embryo	3897	84.3843	5943	113.63	2.666e-10	1.192	embryo	8.598	7.385	1.213
AT1G02510	0	0	0	0	none	1	NA	none	1	NA	0	NA	1	0.032802	1	NA	none	0	NA	0	NA	1	NA	none	NA	NA	NA
AT1G02520	1	0	0	0	none	1	NA	none	1	NA	73	0.736102	13	0.120692	2.146e-11	2.761	endosperm	85	0.733922	15	0.114361	4.971e-14	3.088	endosperm	3.766	2.519	1.247
AT1G02530	0	0	0	0	none	1	NA	none	1	NA	79	0.764524	16	0.142563	2.682e-11	2.578	endosperm	112	0.928107	24	0.175609	6.529e-16	2.892	endosperm	3.766	2.519	1.247
AT1G02540	0	0	0	0	none	1	NA	none	1	NA	0	NA	0	NA	1	NA	none	0	NA	0	NA	1	NA	none	2.355	2.355	0
AT1G02550	0	0	0	0	none	1	NA	none	1	NA	1	0.053074	1	0.048865	1	NA	none	0	NA	0	NA	1	NA	none	2.454	2.366	0.087
AT1G02560	0	0	0	0	none	1	NA	none	1	NA	3144	90.7111	7261	192.884	3.361e-49	1.872	embryo	3935	97.2162	8296	180.975	9.998e-41	1.65	embryo	7.028	5.578	1.45
AT1G02570	0	0	0	0	none	1	NA	none	1	NA	523	15.6136	13	0.357328	2.914e-117	22.534	endosperm	372	9.50956	30	0.677166	1.63e-73	8.644	endosperm	2.461	2.939	-0.478
AT1G02580	0	0	0	0	none	1	NA	none	1	NA	14	0.236434	1	0.015549	0.0008939	1.57	endosperm	21	0.30368	1	0.012769	6.31e-06	2.714	endosperm	2.561	2.385	0.177
AT1G02590	0	0	0	0	none	1	NA	none	1	NA	0	NA	0	NA	1	NA	none	0	NA	0	NA	1	NA	none	11.12	4.243	6.877
AT1G02600	0	0	0	0	none	1	NA	none	1	NA	0	NA	0	NA	1	NA	none	0	NA	0	NA	1	NA	none	NA	NA	NA
AT1G02610	0	0	0	0	none	1	NA	none	1	NA	1	0.087734	3	0.242332	0.9268	NA	none	2	0.15025	0	NA	0.3655	NA	none	NA	NA	NA
AT1G02620	0	0	0	0	none	1	NA	none	1	NA	0	NA	0	NA	1	NA	none	4	0.192897	0	NA	0.09084	NA	none	2.907	3.126	-0.219
AT1G02630	0	0	0	0	none	1	NA	none	1	NA	0	NA	0	NA	1	NA	none	0	NA	3	0.054544	0.4098	NA	none	NA	NA	NA
AT1G02640	0	0	0	0	none	1	NA	none	1	NA	4	0.059893	261	3.59813	6.384e-61	20.622	embryo	11	0.141034	293	3.31706	1.189e-58	11.611	embryo	2.355	2.355	0
AT1G02650	35	9	23	21	none	1	NA	Col-0	0.018	1.16	169	4.24042	32	0.739255	7.463e-23	3.382	endosperm	254	5.45723	62	1.17621	1.864e-29	3.115	endosperm	NA	NA	NA
AT1G02660	62	15	13	41	mother	0.00975	1.011	none	0.794	NA	363	5.38318	572	7.80999	6.856e-06	1.174	embryo	399	5.06666	749	8.39821	2.005e-11	1.359	embryo	2.481	2.36	0.121
AT1G02670	11	2	1	9	mother	0.0454	0	none	0.923	NA	236	4.48258	108	1.88869	1.143e-11	1.663	endosperm	221	3.59438	151	2.16853	3.033e-05	1.203	endosperm	2.545	3.455	-0.91
AT1G02680	112	25	72	64	none	1	NA	Col-0	4.27e-08	2.344	559	23.8458	509	19.9912	0.06832	NA	none	624	22.7929	743	23.9641	0.6445	NA	none	5.281	5.848	-0.567
AT1G02690	94	37	56	89	none	1	NA	none	0.23	NA	1536	30.6809	2636	48.4779	3.612e-16	1.371	embryo	1529	26.1517	3553	53.6592	1.967e-43	1.791	embryo	3.844	5.137	-1.293
AT1G02700	0	0	0	0	none	1	NA	none	1	NA	300	11.2691	12	0.415023	1.095e-67	13.399	endosperm	302	9.71387	18	0.511227	1.819e-66	10.47	endosperm	6.551	3.274	3.277
AT1G02710	1	0	0	4	none	0.251	NA	none	1	NA	3	0.398873	0	NA	0.2037	NA	none	13	1.48004	0	NA	0.0001396	2.217	endosperm	4.887	4.555	0.332
AT1G02720	321	21	33	411	mother	3.22e-156	21.584	none	0.766	NA	2089	45.5351	711	14.2692	1.227e-73	2.642	endosperm	2588	48.3046	883	14.5526	2.96e-98	2.815	endosperm	5.576	2.768	2.807
AT1G02730	0	0	0	0	none	1	NA	none	1	NA	3424	34.3739	9536	88.142	1.575e-76	2.261	embryo	3443	29.597	12517	95.0095	1.191e-135	2.846	embryo	2.784	3.263	-0.479
AT1G02740	14	12	8	6	none	0.185	NA	none	0.783	NA	289	8.47734	275	7.42705	0.3937	NA	none	295	7.40969	405	8.98233	0.04649	0	embryo	2.43	2.355	0.075
AT1G02750	0	0	0	0	none	1	NA	none	1	NA	433	16.7531	477	16.9921	1	NA	none	536	17.7577	535	15.6507	0.1937	NA	none	4.213	5.401	-1.188
AT1G02760	0	0	0	0	none	1	NA	none	1	NA	0	NA	0	NA	1	NA	none	0	NA	0	NA	1	NA	none	NA	NA	NA
AT1G02770	296	105	160	384	mother	0.000791	1.127	none	0.552	NA	1682	53.43	216	6.31735	8.298e-164	6.638	endosperm	2270	61.7449	282	6.77299	8.627e-227	7.396	endosperm	NA	NA	NA
AT1G02780	3263	1405	1786	3680	mother	0.000116	1.062	Col-0	0.0334	1.001	17337	650.612	39692	1371.43	2.314e-55	1.875	embryo	18719	601.515	45965	1304.21	6.49e-71	1.94	embryo	10.698	10.379	0.32
AT1G02790	16	3	3	117	mother	2.31e-09	5.442	none	0.082	NA	268	6.25399	25	0.537136	7.636e-49	6.754	endosperm	1977	39.5043	170	2.99946	1.442e-249	10.342	endosperm	2.355	5.915	-3.56
AT1G02800	8	0	1	2	none	0.366	NA	none	0.379	NA	103	2.25915	1721	34.7545	1.067e-204	11.761	embryo	75	1.40859	3454	57.2799	0	30.373	embryo	2.375	2.383	-0.008
AT1G02810	9	4	2	7	none	0.614	NA	none	0.9	NA	463	9.39863	1105	20.6523	1.711e-28	1.827	embryo	495	8.60409	1411	21.6562	1.215e-44	2.111	embryo	3.355	2.875	0.479
AT1G02813	0	0	0	0	none	1	NA	none	1	NA	6	0.379321	0	NA	0.02661	0	endosperm	7	0.378939	5	0.239	0.8372	NA	none	2.355	2.422	-0.067
AT1G02816	0	0	0	0	none	1	NA	none	1	NA	373	14.3029	283	9.99134	0.000409	1.096	endosperm	445	14.6114	322	9.33563	4.839e-07	1.231	endosperm	5.92	4.367	1.553
AT1G02820	0	0	0	0	none	1	NA	none	1	NA	0	NA	0	NA	1	NA	none	1	0.05387	0	NA	0.7148	NA	none	2.761	2.355	0.406
AT1G02830	0	0	0	0	none	1	NA	none	1	NA	1	0.100757	1	0.092768	1	NA	none	0	NA	1	0.076181	1	NA	none	2.359	2.358	0.001
AT1G02840	0	0	0	0	none	1	NA	none	1	NA	3207	99.9848	4128	118.494	0.001028	1.04	embryo	3359	89.6728	4948	116.637	4.046e-08	1.149	embryo	7.16	8.452	-1.292
AT1G02850	0	0	0	0	none	1	NA	none	1	NA	912	21.3725	154	3.32278	1.34e-94	4.882	endosperm	1042	20.9095	54	0.956809	5.145e-191	15.185	endosperm	2.666	2.361	0.306
AT1G02860	11	11	10	26	none	0.606	NA	none	0.272	NA	741	19.5298	1323	32.1042	1.836e-14	1.392	embryo	870	19.6343	1454	28.9746	1.151e-10	1.26	embryo	6.314	5.254	1.061
AT1G02870	12	3	6	27	none	0.0878	NA	none	1	NA	228	11.1102	703	31.5401	8.759e-34	2.259	embryo	375	15.6471	1058	38.9802	4.316e-37	2.055	embryo	2.455	3.248	-0.793
AT1G02880	0	0	0	0	none	1	NA	none	1	NA	77	2.18897	176	4.60663	2.034e-07	1.441	embryo	81	1.97174	202	4.34182	8.663e-09	1.526	embryo	5.21	4.22	0.989
AT1G02890	570	195	349	573	none	0.215	NA	Col-0	1.15e-06	1.325	5993	55.9	5667	48.6679	0.02621	0	endosperm	7254	57.9377	6842	48.2529	0.0002473	1.052	endosperm	7.948	9.905	-1.957
AT1G02900	0	0	0	0	none	1	NA	none	1	NA	0	NA	0	NA	1	NA	none	0	NA	0	NA	1	NA	none	2.355	2.355	0
AT1G02910	30	10	20	23	none	0.936	NA	none	0.173	NA	592	14.7109	899	20.5684	2.021e-06	1.167	embryo	722	15.3628	1184	22.2455	6.434e-09	1.225	embryo	2.59	2.777	-0.187
AT1G02920	0	0	0	0	none	1	NA	none	1	NA	1	0.041828	0	NA	0.7443	NA	none	0	NA	0	NA	1	NA	none	5.349	2.417	2.932
AT1G02930	14	0	0	4	mother	0.000948	0	none	1	NA	216	7.96682	11	0.373547	3.894e-48	10.093	endosperm	260	8.21146	32	0.892387	9.459e-46	5.627	endosperm	5.349	2.417	2.932
AT1G02940	15	4	15	4	none	0.202	NA	Col-0	0.00416	1.71	76	3.81387	8	0.369627	6.697e-15	4.071	endosperm	68	2.92198	7	0.265597	1.909e-14	4.135	endosperm	3.555	5.847	-2.292
AT1G02950	0	0	0	0	none	1	NA	none	1	NA	0	NA	0	NA	1	NA	none	0	NA	0	NA	1	NA	none	2.521	2.394	0.127
AT1G02952	0	0	0	0	none	1	NA	none	1	NA	0	NA	0	NA	1	NA	none	0	NA	0	NA	1	NA	none	NA	NA	NA
AT1G02960	0	0	0	0	none	1	NA	none	1	NA	577	14.1027	287	6.45847	5.717e-19	1.7	endosperm	629	13.1641	441	8.1496	8.97e-10	1.304	endosperm	3.495	3.824	-0.33
AT1G02965	0	0	0	0	none	1	NA	none	1	NA	0	NA	0	NA	1	NA	none	0	NA	1	0.059823	1	NA	none	NA	NA	NA
AT1G02970	49	42	32	91	none	0.777	NA	Ler	0.0156	1.085	539	11.2361	970	18.6175	9.549e-13	1.381	embryo	931	16.6186	1245	19.6232	0.008826	1.007	embryo	2.765	5.442	-2.677
AT1G02980	97	55	66	149	none	1	NA	none	0.546	NA	1845	30.6766	123	1.88294	4.492e-232	12.302	endosperm	2269	32.3043	106	1.33256	0	18.361	endosperm	5.682	9.785	-4.103
AT1G02990	5	1	0	5	none	0.102	NA	none	0.783	NA	569	4.97402	667	5.36838	0.3872	NA	none	757	5.6664	1022	6.75489	0.00884	1.007	embryo	NA	NA	NA
AT1G03000	0	0	0	0	none	1	NA	none	1	NA	668	8.33722	899	10.3306	0.002244	1.038	embryo	758	8.10084	1089	10.2765	0.0002536	1.073	embryo	6.74	5.204	1.536
AT1G03010	0	0	0	0	none	1	NA	none	1	NA	0	NA	0	NA	1	NA	none	0	NA	0	NA	1	NA	none	2.357	2.355	0.002
AT1G03020	0	0	0	0	none	1	NA	none	1	NA	0	NA	0	NA	1	NA	none	0	NA	0	NA	1	NA	none	2.356	2.355	0.001
AT1G03022	0	0	0	0	none	1	NA	none	1	NA	0	NA	0	NA	1	NA	none	0	NA	0	NA	1	NA	none	NA	NA	NA
AT1G03030	19	3	8	13	none	0.404	NA	none	0.238	NA	539	15.505	729	19.3078	0.00341	1.031	embryo	587	14.459	858	18.6614	0.0002731	1.077	embryo	5.439	4.685	0.754
AT1G03040	1	1	0	1	none	0.86	NA	none	0.881	NA	861	22.8796	1245	30.4605	8.375e-06	1.13	embryo	1041	23.6871	1820	36.5669	3.981e-14	1.328	embryo	5.362	4.318	1.044
AT1G03050	0	0	0	17	none	1	NA	none	1	NA	72	1.42347	2	0.036406	4.302e-19	8.313	endosperm	333	5.63736	28	0.418549	7.26e-66	8.149	endosperm	2.361	3.862	-1.501
AT1G03055	84	19	67	53	none	0.859	NA	Col-0	1.69e-07	2.386	1443	62.3807	28	1.11446	1.966e-260	34.961	endosperm	2477	91.6908	69	2.2553	0	29.502	endosperm	2.627	6.382	-3.755
AT1G03060	5	3	1	10	none	0.386	NA	none	0.363	NA	2059	7.04743	2719	8.56851	0.0003726	1.059	embryo	2369	6.94313	3673	9.50534	3.339e-10	1.202	embryo	4.784	5.802	-1.019
AT1G03070	13	4	10	17	none	0.792	NA	none	0.645	NA	234	8.88481	15	0.524379	7.869e-49	8.738	endosperm	397	12.9074	23	0.660286	2.91e-85	11.485	endosperm	2.93	4.34	-1.411
AT1G03080	78	27	51	94	none	0.501	NA	none	0.314	NA	1692	12.3705	768	5.16975	3.628e-41	1.98	endosperm	2036	12.7462	973	5.37863	1.938e-50	2.009	endosperm	5.139	3.589	1.55
AT1G03090	44	27	29	66	none	0.988	NA	none	0.593	NA	1266	21.8087	1232	19.5402	0.2131	NA	none	1396	20.592	1152	15.0045	2.35e-07	1.161	endosperm	6.392	6.854	-0.462
AT1G03100	1	0	0	0	none	1	NA	none	1	NA	71	1.19697	230	3.57004	1.422e-15	2.058	embryo	124	1.79004	381	4.85647	1.812e-20	2.023	embryo	4.034	3.997	0.037
AT1G03103	0	0	0	0	none	1	NA	none	1	NA	97	5.86406	2	0.111321	2.307e-26	11.546	endosperm	0	NA	0	NA	1	NA	none	NA	NA	NA
AT1G03106	11	4	5	10	none	0.978	NA	none	1	NA	34	1.40995	269	10.2707	3.074e-37	4.589	embryo	30	1.06528	126	3.95064	1.034e-11	2.168	embryo	NA	NA	NA
AT1G03110	14	9	14	16	none	0.374	NA	none	0.845	NA	288	7.12463	1090	24.8267	2.037e-58	2.838	embryo	361	7.64703	1738	32.5081	1.749e-100	3.532	embryo	4.155	5.233	-1.077
AT1G03120	3	2	4	9	none	0.994	NA	none	0.956	NA	146	10.2893	541	35.1037	1.165e-35	2.615	embryo	150	9.05194	423	22.5396	1.825e-19	1.893	embryo	NA	NA	NA
AT1G03130	11	11	5	19	none	1	NA	none	0.156	NA	3342	144.96	5559	222.004	6.17e-17	1.347	embryo	2697	100.17	5878	192.772	5.022e-42	1.698	embryo	3.364	4.194	-0.83
AT1G03140	62	23	20	69	mother	0.0425	0	none	0.773	NA	1358	36.4116	1815	44.8063	0.0004286	1.061	embryo	1865	42.8189	2538	51.4522	0.0005751	1.049	embryo	5.485	6.432	-0.947
AT1G03150	0	1	0	0	none	1	NA	none	1	NA	371	19.3193	388	18.6025	1	NA	none	446	19.887	557	21.9303	0.2916	NA	none	6.297	7.526	-1.229
AT1G03160	44	27	18	61	none	0.552	NA	none	0.168	NA	765	10.2844	1502	18.5912	1.742e-20	1.535	embryo	847	9.75024	1940	19.7192	3.17e-33	1.733	embryo	2.478	2.73	-0.252
AT1G03170	1	0	0	1	none	0.745	NA	none	1	NA	2	0.073487	3	0.10149	1	NA	none	3	0.094388	6	0.166687	0.7668	NA	none	3.06	2.355	0.705
AT1G03180	0	1	1	1	none	0.86	NA	none	0.881	NA	58	2.04937	116	3.77374	0.0004383	1.182	embryo	58	1.75484	182	4.86224	1.57e-11	1.835	embryo	2.839	3.722	-0.883
AT1G03190	19	6	15	39	none	0.379	NA	none	0.937	NA	525	7.87922	523	7.22682	0.5771	NA	none	763	9.80538	700	7.94317	0.005447	1.018	endosperm	3.608	3.957	-0.349
AT1G03200	0	0	0	0	none	1	NA	none	1	NA	2	0.175867	2	0.161922	1	NA	none	0	NA	0	NA	1	NA	none	6.211	5.312	0.9
AT1G03210	52	25	26	77	none	0.429	NA	none	0.569	NA	2126	95.5359	2904	120.149	2.308e-05	1.097	embryo	2346	90.2708	3687	125.27	5.167e-11	1.219	embryo	5.369	6.281	-0.912
AT1G03220	0	0	0	0	none	1	NA	none	1	NA	32	0.809217	777	18.0908	1.886e-131	14.522	embryo	7	0.151576	980	18.7376	1.009e-197	55.318	embryo	2.513	2.568	-0.055
AT1G03230	0	0	0	0	none	1	NA	none	1	NA	27	0.695505	632	14.9891	4.075e-111	13.511	embryo	24	0.529376	847	16.4965	1.829e-152	19.237	embryo	2.513	2.568	-0.055
AT1G03240	0	0	0	0	none	1	NA	none	1	NA	1	0.081799	2	0.150625	1	NA	none	3	0.210127	4	0.247387	1	NA	none	6.211	5.312	0.9
AT1G03250	0	0	0	0	none	1	NA	none	1	NA	703	23.2475	795	24.2053	0.7094	NA	none	903	25.5696	999	24.978	1	NA	none	3.879	3.806	0.073
AT1G03260	1	3	1	8	none	1	NA	none	0.121	NA	560	16.2664	305	8.15688	4.484e-15	1.556	endosperm	622	15.4707	304	6.67649	1.366e-24	1.838	endosperm	3.715	4.406	-0.691
AT1G03270	0	0	0	0	none	1	NA	none	1	NA	1927	49.7047	574	13.6317	4.525e-85	2.996	endosperm	3245	71.6714	796	15.5239	1.013e-159	3.913	endosperm	3.602	6.341	-2.74
AT1G03280	0	0	0	0	none	1	NA	none	1	NA	1384	28.1683	1365	25.5787	0.3088	NA	none	1973	34.3849	1955	30.0845	0.03272	0	endosperm	6.265	7.379	-1.114
AT1G03290	0	0	0	0	none	1	NA	none	1	NA	1470	30.5781	400	7.66082	8.025e-83	3.225	endosperm	2182	38.8655	604	9.49954	6.122e-118	3.425	endosperm	7.036	7.869	-0.833
AT1G03300	0	0	0	0	none	1	NA	none	1	NA	199	3.82486	179	3.16765	0.2275	NA	none	214	3.52203	238	3.45869	1	NA	none	5.45	5.131	0.319
AT1G03310	0	0	0	0	none	1	NA	none	1	NA	1235	16.2971	857	10.4123	5.603e-11	1.292	endosperm	1691	19.1074	1066	10.6358	1.972e-23	1.522	endosperm	4.283	4.558	-0.276
AT1G03320	0	0	0	0	none	1	NA	none	1	NA	7	0.408499	2	0.10746	0.1816	NA	none	3	0.14991	2	0.088246	0.9757	NA	none	2.355	2.355	0
AT1G03330	0	0	0	0	none	1	NA	none	1	NA	900	47.9637	1153	56.5746	0.01246	1.001	embryo	1171	53.4371	1645	66.2839	0.0002159	1.068	embryo	7.69	8.19	-0.5
AT1G03340	0	0	0	0	none	1	NA	none	1	NA	81	2.41444	11	0.301888	3.064e-14	3.499	endosperm	76	1.93982	8	0.180299	7.195e-16	4.282	endosperm	NA	NA	NA
AT1G03350	0	0	0	0	none	1	NA	none	1	NA	1907	42.0178	1308	26.5345	1.324e-13	1.328	endosperm	2325	43.8653	1674	27.8875	1.151e-16	1.349	endosperm	8.192	8.896	-0.703
AT1G03360	0	0	0	0	none	1	NA	none	1	NA	360	11.0195	1087	30.6345	5.637e-43	2.287	embryo	498	13.0528	1596	36.9372	7.126e-58	2.379	embryo	3.974	4.095	-0.121
AT1G03370	7	6	6	15	none	0.959	NA	none	0.589	NA	1217	7.69766	1552	9.03819	0.008568	1.008	embryo	1553	8.41115	2169	10.3729	0.0001267	1.071	embryo	3.071	2.753	0.319
AT1G03380	0	0	0	0	none	1	NA	none	1	NA	714	7.40224	436	4.16172	6.438e-13	1.42	endosperm	774	6.87103	541	4.24067	3.607e-11	1.325	endosperm	4.887	3.33	1.558
AT1G03390	0	0	0	0	none	1	NA	none	1	NA	0	NA	0	NA	1	NA	none	1	0.023903	0	NA	0.7148	NA	none	2.689	2.355	0.334
AT1G03400	0	0	0	0	none	1	NA	none	1	NA	109	3.41204	6	0.172926	2.824e-25	7.296	endosperm	64	1.71547	1	0.023668	7.994e-19	9.873	endosperm	2.473	3.26	-0.786
AT1G03410	0	0	0	0	none	1	NA	none	1	NA	31	0.734934	26	0.567521	0.6732	NA	none	30	0.609009	30	0.537749	1	NA	none	2.661	3.587	-0.926
AT1G03420	0	0	0	0	none	1	NA	none	1	NA	10	6.90906	0	NA	0.001682	1.51	endosperm	8	4.73287	1	0.522385	0.03128	0	endosperm	2.355	2.712	-0.357
AT1G03430	0	0	0	0	none	1	NA	none	1	NA	705	26.6117	215	7.47211	1.127e-46	2.746	endosperm	1036	33.4856	363	10.36	1.166e-58	2.621	endosperm	3.781	4.62	-0.839
AT1G03440	0	0	0	0	none	1	NA	none	1	NA	3464	80.3987	261	5.57742	3.797e-305	11.524	endosperm	4695	93.3088	346	6.07182	0	12.673	endosperm	3.008	3.883	-0.875
AT1G03445	0	0	0	0	none	1	NA	none	1	NA	237	3.36256	93	1.21486	6.608e-15	1.913	endosperm	280	3.4017	88	0.944009	3.043e-25	2.528	endosperm	2.799	5.251	-2.452
AT1G03457	0	0	0	0	none	1	NA	none	1	NA	779	17.5539	2771	57.4903	1.049e-84	2.804	embryo	1043	20.125	3442	58.6434	1.568e-85	2.525	embryo	2.401	3.109	-0.708
AT1G03470	0	0	0	0	none	1	NA	none	1	NA	2846	88.3029	1197	34.1945	3.989e-58	2.171	endosperm	4411	117.191	1745	40.9362	2.779e-94	2.471	endosperm	3.642	6.926	-3.283
AT1G03475	0	0	0	0	none	1	NA	none	1	NA	2700	72.1443	5672	139.539	5.364e-37	1.699	embryo	3323	76.0299	6225	125.762	2.462e-26	1.463	embryo	4.866	5.261	-0.395
AT1G03490	0	0	0	0	none	1	NA	none	1	NA	0	NA	0	NA	1	NA	none	0	NA	2	0.069157	0.7497	NA	none	NA	NA	NA
AT1G03495	0	0	0	0	none	1	NA	none	1	NA	55	1.21461	29	0.589647	0.005479	1.073	endosperm	46	0.869854	31	0.517614	0.06809	NA	none	3.671	3.727	-0.057
AT1G03502	0	0	0	0	none	1	NA	none	1	NA	0	NA	0	NA	1	NA	none	0	NA	0	NA	1	NA	none	NA	NA	NA
AT1G03506	0	0	0	0	none	1	NA	none	1	NA	3	1.33416	0	NA	0.2037	NA	none	0	NA	2	0.672496	0.7497	NA	none	NA	NA	NA
AT1G03510	0	0	0	0	none	1	NA	none	1	NA	99	2.96929	149	4.11458	0.03032	0	embryo	98	2.51686	210	4.76221	1.003e-06	1.339	embryo	2.848	2.684	0.164
AT1G03515	0	0	0	0	none	1	NA	none	1	NA	0	NA	0	NA	1	NA	none	0	NA	0	NA	1	NA	none	NA	NA	NA
AT1G03520	0	0	0	0	none	1	NA	none	1	NA	137	2.60473	202	3.53603	0.01656	0	embryo	198	3.22347	325	4.67194	0.0003347	1.11	embryo	5.025	2.775	2.25
AT1G03530	0	0	0	0	none	1	NA	none	1	NA	369	5.48899	1004	13.7506	1.199e-34	2.06	embryo	488	6.21587	1480	16.6456	8.153e-51	2.247	embryo	4.548	5.978	-1.431
AT1G03540	0	0	0	0	none	1	NA	none	1	NA	46	0.972553	257	5.00277	8.409e-29	3.384	embryo	60	1.08623	361	5.77078	3.421e-39	3.671	embryo	4.921	5.153	-0.233
AT1G03550	0	0	0	0	none	1	NA	none	1	NA	69	2.12215	80	2.26536	0.989	NA	none	67	1.76448	128	2.97652	0.001602	1.107	embryo	6.403	3.126	3.276
AT1G03560	0	0	0	0	none	1	NA	none	1	NA	296	5.07869	395	6.23992	0.03267	0	embryo	496	7.28715	621	8.05608	0.2458	NA	none	5.076	5.261	-0.185
AT1G03570	0	0	0	0	none	1	NA	none	1	NA	0	NA	0	NA	1	NA	none	0	NA	0	NA	1	NA	none	NA	NA	NA
AT1G03590	0	0	0	0	none	1	NA	none	1	NA	224	4.8202	743	14.7207	8.225e-39	2.431	embryo	224	4.12744	986	16.0423	1.161e-64	3.117	embryo	4.356	2.521	1.835
AT1G03600	0	0	0	0	none	1	NA	none	1	NA	2111	104.713	2568	117.281	0.04239	0	embryo	1655	70.2953	2299	86.223	0.0001531	1.067	embryo	4.53	4.706	-0.176
AT1G03610	0	0	0	0	none	1	NA	none	1	NA	292	6.74489	274	5.82726	0.3122	NA	none	155	3.06577	197	3.44057	0.485	NA	none	3.54	3.217	0.324
AT1G03620	0	0	0	0	none	1	NA	none	1	NA	29	1.40605	5	0.223201	3.882e-05	1.833	endosperm	34	1.41156	0	NA	3.318e-11	7.085	endosperm	2.511	2.635	-0.124
AT1G03630	0	0	0	0	none	1	NA	none	1	NA	1159	32.1682	2945	75.2577	2.969e-49	2.022	embryo	1210	28.7571	3300	69.2516	2.901e-60	2.092	embryo	3.441	4.286	-0.844
AT1G03640	0	0	0	0	none	1	NA	none	1	NA	0	NA	0	NA	1	NA	none	0	NA	0	NA	1	NA	none	NA	NA	NA
AT1G03650	0	0	0	0	none	1	NA	none	1	NA	33	1.61008	109	4.89645	1.54e-08	1.791	embryo	33	1.37868	174	6.41881	7.862e-19	2.835	embryo	NA	NA	NA
AT1G03660	0	0	0	0	none	1	NA	none	1	NA	4	0.477663	20	2.19894	0.004065	1.168	embryo	6	0.61352	20	1.80577	0.03293	0	embryo	2.383	2.368	0.016
AT1G03670	0	0	0	0	none	1	NA	none	1	NA	0	NA	2	0.03849	0.7601	NA	none	0	NA	0	NA	1	NA	none	NA	NA	NA
AT1G03680	0	0	0	0	none	1	NA	none	1	NA	2682	114.031	3540	138.577	0.0002132	1.064	embryo	3102	112.934	4072	130.902	0.003057	1.022	embryo	5.642	5.797	-0.155
AT1G03687	0	0	0	0	none	1	NA	none	1	NA	419	11.9553	684	17.969	1.728e-07	1.231	embryo	455	11.1167	864	18.6394	5.3e-13	1.387	embryo	3.083	3.69	-0.607
AT1G03700	0	0	0	0	none	1	NA	none	1	NA	1	0.060454	0	NA	0.7443	NA	none	1	0.051766	1	0.045709	1	NA	none	2.355	2.355	0
AT1G03710	0	0	0	0	none	1	NA	none	1	NA	792	32.0199	59	2.19618	1.739e-127	10.056	endosperm	1071	37.0766	142	4.34065	1.385e-137	6.551	endosperm	7.265	8.204	-0.939
AT1G03720	0	0	0	0	none	1	NA	none	1	NA	0	NA	1	0.043179	1	NA	none	0	NA	0	NA	1	NA	none	2.475	2.404	0.072
AT1G03730	0	0	0	0	none	1	NA	none	1	NA	281	10.1799	458	15.2765	6.686e-06	1.191	embryo	413	12.8115	516	14.1337	0.3126	NA	none	3.461	3.338	0.122
AT1G03740	0	0	0	0	none	1	NA	none	1	NA	241	3.09064	446	5.26609	7.621e-09	1.34	embryo	353	3.87634	603	5.84683	2.932e-07	1.222	embryo	4.057	3.477	0.58
AT1G03743	0	0	0	0	none	1	NA	none	1	NA	2	0.955326	0	NA	0.3938	NA	none	0	NA	0	NA	1	NA	none	NA	NA	NA
AT1G03746	0	0	0	0	none	1	NA	none	1	NA	0	NA	0	NA	1	NA	none	0	NA	0	NA	1	NA	none	NA	NA	NA
AT1G03750	0	0	0	0	none	1	NA	none	1	NA	473	7.0878	328	4.52529	1.134e-06	1.219	endosperm	591	7.58322	371	4.20336	2.759e-13	1.442	endosperm	4.984	6.033	-1.049
AT1G03760	0	0	0	0	none	1	NA	none	1	NA	251	7.58108	452	12.5695	3.728e-08	1.307	embryo	343	8.8709	670	15.3005	4.21e-12	1.4	embryo	NA	NA	NA
AT1G03770	0	0	0	0	none	1	NA	none	1	NA	513	12.3205	439	9.70728	0.01148	1.003	endosperm	572	11.7631	553	10.0417	0.07731	NA	none	3.148	3.132	0.016
AT1G03780	0	0	0	0	none	1	NA	none	1	NA	1419	21.9258	2999	42.6649	2.283e-32	1.688	embryo	1573	20.8122	4140	48.3665	2.746e-60	2.032	embryo	3.633	6.517	-2.885
AT1G03790	0	0	0	0	none	1	NA	none	1	NA	0	NA	1	0.022646	1	NA	none	7	0.147432	0	NA	0.01066	0	endosperm	2.355	2.364	-0.009
AT1G03800	0	0	0	0	none	1	NA	none	1	NA	0	NA	7	0.337886	0.03267	0	embryo	3	0.134675	6	0.237834	0.7668	NA	none	NA	NA	NA
AT1G03810	0	0	0	0	none	1	NA	none	1	NA	0	NA	0	NA	1	NA	none	0	NA	0	NA	1	NA	none	NA	NA	NA
AT1G03820	0	0	0	0	none	1	NA	none	1	NA	0	NA	4	0.165688	0.2241	NA	none	0	NA	6	0.204095	0.06202	NA	none	2.364	2.355	0.009
AT1G03830	0	0	0	0	none	1	NA	none	1	NA	897	11.3011	2115	24.5335	2.027e-37	1.86	embryo	1204	12.9888	2403	22.8904	5.792e-25	1.526	embryo	5.887	6.635	-0.748
AT1G03840	0	0	0	0	none	1	NA	none	1	NA	0	NA	218	4.60604	3.673e-57	45.741	embryo	1	0.01965	242	4.19891	9.065e-60	33.077	embryo	2.355	2.379	-0.024
AT1G03850	0	0	0	0	none	1	NA	none	1	NA	2	0.087239	8	0.321288	0.202	NA	none	1	0.037351	14	0.461725	0.002735	1.305	embryo	2.571	2.538	0.033
AT1G03860	0	0	0	0	none	1	NA	none	1	NA	978	29.5621	2633	73.2773	4.222e-53	2.132	embryo	1367	35.3819	3568	81.5443	1.208e-56	2.008	embryo	4.932	6.492	-1.561
AT1G03870	0	0	0	0	none	1	NA	none	1	NA	1	0.037382	2	0.068836	1	NA	none	0	NA	0	NA	1	NA	none	2.356	2.43	-0.074
AT1G03880	0	0	0	0	none	1	NA	none	1	NA	149	3.53026	11828	258.02	0	58.364	embryo	7	0.142015	81	1.45103	1.793e-14	3.974	embryo	2.355	2.864	-0.509
AT1G03890	0	0	0	0	none	1	NA	none	1	NA	5	0.127272	352	8.2495	5.158e-80	24.793	embryo	11	0.239757	11	0.211703	1	NA	none	2.355	2.355	0
AT1G03900	0	0	0	0	none	1	NA	none	1	NA	2177	70.3086	1199	35.6526	5.107e-29	1.653	endosperm	2197	60.7569	1362	33.2582	1.968e-27	1.561	endosperm	5.615	5.001	0.614
AT1G03905	0	0	0	0	none	1	NA	none	1	NA	101	3.42486	148	4.62066	0.05133	NA	none	95	2.75842	157	4.02525	0.01052	1.01	embryo	2.36	2.359	0.001
AT1G03910	0	0	0	0	none	1	NA	none	1	NA	1626	29.5635	2720	45.5329	9.436e-15	1.338	embryo	2146	33.4103	3622	49.7915	2.047e-15	1.307	embryo	5.633	6.402	-0.769
AT1G03920	0	0	0	0	none	1	NA	none	1	NA	636	12.273	69	1.22592	1.553e-93	6.992	endosperm	684	11.3022	104	1.51739	8.135e-92	5.502	endosperm	9.31	2.576	6.734
AT1G03930	0	0	0	0	none	1	NA	none	1	NA	752	12.4446	556	8.47147	1.051e-06	1.185	endosperm	1052	14.9071	791	9.89716	5.184e-10	1.256	endosperm	3.965	4.372	-0.407
AT1G03935	0	0	0	0	none	1	NA	none	1	NA	1	0.444721	1	0.409458	1	NA	none	3	1.14242	0	NA	0.1831	NA	none	NA	NA	NA
AT1G03940	0	0	0	0	none	1	NA	none	1	NA	27	0.689537	41	0.96405	0.3069	NA	none	18	0.393625	67	1.29372	5.291e-06	1.632	embryo	3.671	3.727	-0.057
AT1G03950	0	0	0	0	none	1	NA	none	1	NA	187	7.22072	44	1.56428	2.038e-21	2.879	endosperm	274	9.05953	53	1.54734	2.135e-37	3.871	endosperm	4.872	5.132	-0.26
AT1G03960	0	0	0	0	none	1	NA	none	1	NA	498	8.26597	340	5.19595	2.963e-07	1.243	endosperm	565	8.03025	546	6.85219	0.07586	NA	none	2.899	2.82	0.08
AT1G03970	0	0	0	0	none	1	NA	none	1	NA	435	35.8095	238	18.0388	1.035e-12	1.515	endosperm	555	39.1217	311	19.3571	4.185e-17	1.599	endosperm	8.262	8.569	-0.307
AT1G03980	0	0	0	0	none	1	NA	none	1	NA	26	0.606364	71	1.52455	0.0001002	1.361	embryo	39	0.778827	123	2.16889	2.019e-08	1.696	embryo	2.38	2.43	-0.049
AT1G03982	0	0	0	0	none	1	NA	none	1	NA	1	0.029993	1	0.027615	1	NA	none	0	NA	2	0.045354	0.7497	NA	none	NA	NA	NA
AT1G03990	0	0	0	0	none	1	NA	none	1	NA	326	5.53938	185	2.89426	1.756e-09	1.421	endosperm	437	6.3583	225	2.89067	2.925e-17	1.695	endosperm	2.589	4.715	-2.126
AT1G04000	0	0	0	0	none	1	NA	none	1	NA	458	17.4757	986	34.6392	2.884e-21	1.643	embryo	648	21.1719	1482	42.7552	3.924e-29	1.71	embryo	5.516	3.957	1.558
AT1G04010	0	0	0	0	none	1	NA	none	1	NA	86	1.38699	239	3.54892	4.35e-13	1.806	embryo	87	1.20147	389	4.74349	1.192e-32	2.853	embryo	2.469	2.371	0.099
AT1G04020	0	0	0	0	none	1	NA	none	1	NA	623	10.056	1647	24.4768	2.024e-42	2.058	embryo	856	11.8312	2149	26.2269	5.896e-43	1.902	embryo	2.773	4.928	-2.155
AT1G04030	0	0	0	0	none	1	NA	none	1	NA	3921	107.593	1329	33.5764	4.225e-92	2.706	endosperm	4873	114.499	1863	38.652	1.356e-102	2.561	endosperm	4.858	7.768	-2.909
AT1G04040	0	0	0	0	none	1	NA	none	1	NA	85	3.69934	33	1.32233	1.607e-06	1.565	endosperm	125	4.65834	40	1.31625	2.417e-12	2.134	endosperm	2.551	2.731	-0.18
AT1G04050	0	0	0	0	none	1	NA	none	1	NA	202	2.92169	341	4.54108	1.441e-05	1.196	embryo	200	2.47702	605	6.61623	1.501e-28	2.099	embryo	3.365	2.845	0.52
AT1G04070	0	0	0	0	none	1	NA	none	1	NA	338	20.6269	257	14.4402	0.0008303	1.084	endosperm	429	22.4177	357	16.4724	0.0007213	1.074	endosperm	5.23	5.803	-0.573
AT1G04080	0	0	0	0	none	1	NA	none	1	NA	3817	54.8801	5839	77.2953	1.118e-11	1.241	embryo	4553	56.054	8208	89.2282	5.59e-24	1.412	embryo	4.881	5.56	-0.68
AT1G04090	0	0	0	0	none	1	NA	none	1	NA	222	4.37116	36	0.652632	4.199e-32	4.096	endosperm	311	5.24349	66	0.982562	3.744e-39	3.648	endosperm	2.612	3.007	-0.395
AT1G04100	0	0	0	0	none	1	NA	none	1	NA	181	5.58454	83	2.35781	2.334e-09	1.592	endosperm	221	5.83872	82	1.91291	4.287e-17	2.098	endosperm	3.522	3.727	-0.205
AT1G04110	0	0	0	0	none	1	NA	none	1	NA	58	0.963944	117	1.79032	0.000335	1.193	embryo	65	0.925024	121	1.52048	0.003557	1.07	embryo	2.376	2.534	-0.158
AT1G04120	98	39	62	86	none	0.8	NA	none	0.0858	NA	8631	63.2821	10720	72.3663	0.0056	1.013	embryo	11086	69.6002	11570	64.1394	0.1623	NA	none	7.815	7.541	0.274
AT1G04130	0	0	0	0	none	1	NA	none	1	NA	318	9.54511	336	9.2857	1	NA	none	365	9.38129	448	10.1673	0.4636	NA	none	3.62	3.714	-0.094
AT1G04140	33	16	18	53	none	0.526	NA	none	0.666	NA	2683	33.5186	2921	33.5984	1	NA	none	3417	36.5533	3781	35.7145	1	NA	none	5.578	5.723	-0.145
AT1G04150	1	1	0	6	none	0.343	NA	none	0.354	NA	342	4.35414	1490	17.4656	1.017e-81	3.312	embryo	488	5.32	2357	22.6886	3.194e-118	3.602	embryo	2.494	2.643	-0.15
AT1G04160	9	0	0	5	mother	0.00148	0	none	1	NA	616	5.2928	994	7.86345	9.731e-09	1.244	embryo	391	2.87672	1542	10.0175	2.365e-75	2.898	embryo	2.74	2.577	0.163
AT1G04170	60	29	37	92	none	0.681	NA	none	0.796	NA	2485	53.6232	4093	81.3186	2.453e-15	1.328	embryo	3223	59.5529	5320	86.7981	3.26e-15	1.287	embryo	5.746	6.685	-0.938
AT1G04171	0	0	0	0	none	1	NA	none	1	NA	0	NA	0	NA	1	NA	none	0	NA	1	0.177294	1	NA	none	NA	NA	NA
AT1G04180	0	0	0	0	none	1	NA	none	1	NA	2	0.061123	33	0.928557	3.192e-07	2.987	embryo	1	0.026169	20	0.462142	0.0001547	2.024	embryo	2.355	2.355	0
AT1G04190	15	5	10	30	none	0.397	NA	none	1	NA	1007	29.2066	1333	35.5961	0.001781	1.04	embryo	1303	32.3602	1988	43.5953	8.977e-08	1.165	embryo	4.77	5.019	-0.249
AT1G04200	0	0	0	0	none	1	NA	none	1	NA	1118	16.4786	1015	13.7742	0.01968	0	endosperm	1278	16.1296	1417	15.7913	1	NA	none	5.224	5.441	-0.218
AT1G04210	14	8	5	15	none	0.892	NA	none	0.754	NA	1588	15.5744	3231	29.1755	9.066e-30	1.629	embryo	2052	17.2327	4833	35.8384	4.398e-49	1.827	embryo	NA	NA	NA
AT1G04220	3	0	0	3	none	0.13	NA	none	1	NA	98	2.17538	293	5.98823	5.933e-17	1.989	embryo	136	2.58502	484	8.12319	3.422e-30	2.384	embryo	6.065	3.156	2.909
AT1G04230	0	0	0	0	none	1	NA	none	1	NA	479	13.4686	559	14.4718	0.4603	NA	none	592	14.2536	739	15.711	0.2356	NA	none	4.899	5.989	-1.09
AT1G04240	0	0	0	0	none	1	NA	none	1	NA	10	0.328444	17	0.514082	0.5441	NA	none	11	0.309364	14	0.347665	1	NA	none	2.355	2.359	-0.004
AT1G04250	0	0	0	0	none	1	NA	none	1	NA	3	0.106782	447	14.6489	1.376e-103	42.219	embryo	3	0.091435	454	12.2181	6.46e-104	41.038	embryo	2.356	2.355	0.001
AT1G04260	118	44	89	141	none	0.901	NA	none	0.085	NA	737	34.0275	430	18.279	5.833e-15	1.487	endosperm	900	35.5812	487	17.0006	2.861e-25	1.712	endosperm	6.769	7.735	-0.966
AT1G04270	1366	536	802	1402	none	0.254	NA	Col-0	4.38e-07	1.21	6685	323.309	15239	678.57	4.954e-52	1.86	embryo	7627	315.854	18951	692.98	3.107e-69	1.956	embryo	8.238	8.519	-0.28
AT1G04280	0	0	0	0	none	1	NA	none	1	NA	12	0.241189	20	0.370107	0.4714	NA	none	10	0.172104	9	0.13677	0.9509	NA	none	NA	NA	NA
AT1G04290	1	0	1	3	none	0.85	NA	none	0.884	NA	234	14.1906	99	5.52768	3.752e-13	1.784	endosperm	236	12.255	93	4.26423	1.38e-16	2.008	endosperm	4.81	5.563	-0.753
AT1G04295	0	0	0	0	none	1	NA	none	1	NA	2	0.932306	4	1.71676	1	NA	none	10	3.99158	0	NA	0.001225	1.586	endosperm	NA	NA	NA
AT1G04300	1	0	6	2	none	0.856	NA	none	0.409	NA	3105	33.501	2424	24.0797	1.286e-08	1.182	endosperm	3785	34.9686	2958	24.1305	2.625e-13	1.258	endosperm	5.862	6.109	-0.247
AT1G04310	0	0	0	0	none	1	NA	none	1	NA	1680	26.3159	930	13.4126	5.875e-26	1.631	endosperm	1947	26.1151	950	11.2514	2.112e-47	1.965	endosperm	5.745	5.464	0.281
AT1G04320	0	0	0	0	none	1	NA	none	1	NA	0	NA	0	NA	1	NA	none	0	NA	0	NA	1	NA	none	NA	NA	NA
AT1G04330	0	0	0	0	none	1	NA	none	1	NA	4	0.230302	9	0.477092	0.448	NA	none	5	0.246504	5	0.21766	1	NA	none	2.356	2.355	0.001
AT1G04340	28	14	21	48	none	0.89	NA	none	0.948	NA	777	35.7039	695	29.4036	0.02081	0	endosperm	928	36.5139	911	31.6508	0.05832	NA	none	4.464	4.819	-0.355
AT1G04350	0	0	0	0	none	1	NA	none	1	NA	190	5.09088	15	0.370043	4.497e-38	7.006	endosperm	143	3.28089	27	0.546985	1.67e-21	3.424	endosperm	4.365	3.16	1.205
AT1G04360	1	0	0	0	none	1	NA	none	1	NA	6	0.163252	72	1.80369	1.196e-13	4.033	embryo	5	0.116491	50	1.02861	9.423e-09	2.86	embryo	2.514	2.499	0.016
AT1G04370	0	0	0	2	none	1	NA	none	1	NA	4	0.384982	0	NA	0.1041	NA	none	2	0.164826	0	NA	0.3655	NA	none	NA	NA	NA
AT1G04380	1260	397	598	766	none	0.96	NA	Col-0	1.09e-29	1.989	16937	511.158	132	3.66787	0	107.179	endosperm	15506	400.714	263	6.00131	0	54.549	endosperm	5.663	9.045	-3.382
AT1G04390	9	7	5	15	none	1	NA	none	0.527	NA	285	3.73285	250	3.0148	0.08587	NA	none	341	3.82443	296	2.9313	0.008568	1.01	endosperm	2.355	2.394	-0.039
AT1G04400	8	1	1	0	none	0.854	NA	none	0.267	NA	1114	17.6356	1824	26.5859	6.538e-12	1.295	embryo	1040	14.0979	1978	23.6758	8.336e-20	1.446	embryo	4.23	5.164	-0.934
AT1G04410	192	77	148	288	none	0.468	NA	none	0.364	NA	28607	745.839	26648	639.675	0.007127	1.009	endosperm	30526	681.489	27282	537.8	2.306e-07	1.118	endosperm	8.484	8.278	0.206
AT1G04420	45	16	36	40	none	0.757	NA	none	0.0612	NA	1016	27.1102	2139	52.5498	1.494e-28	1.665	embryo	1187	27.121	2140	43.1742	5.72e-17	1.376	embryo	4.901	5.447	-0.546
AT1G04425	705	245	293	621	mother	0.000117	1.148	Col-0	0.0195	1.022	2279	192.946	1101	85.8222	1.42e-40	1.883	endosperm	2323	168.405	1509	96.5944	3.37e-24	1.493	endosperm	NA	NA	NA
AT1G04430	20	2	0	10	mother	5.82e-05	1.689	none	0.692	NA	362	5.88736	656	9.82286	1.835e-10	1.356	embryo	312	4.34493	770	9.46837	1.523e-23	1.768	embryo	4.121	2.984	1.137
AT1G04440	0	0	0	0	none	1	NA	none	1	NA	819	15.0464	769	13.0076	0.1062	NA	none	1088	17.1156	1028	14.2795	0.008652	1.007	endosperm	6.904	5.84	1.064
AT1G04445	0	0	0	0	none	1	NA	none	1	NA	1	0.074549	1	0.068637	1	NA	none	0	NA	1	0.056365	1	NA	none	NA	NA	NA
AT1G04450	0	0	0	0	none	1	NA	none	1	NA	1	0.046784	1	0.043075	1	NA	none	8	0.320485	3	0.106119	0.2224	NA	none	NA	NA	NA
AT1G04470	0	0	0	13	none	1	NA	none	1	NA	21	0.245692	7	0.075404	0.01427	1.011	endosperm	282	2.82512	22	0.194611	2.835e-58	8.319	endosperm	NA	NA	NA
AT1G04480	0	0	0	0	none	1	NA	none	1	NA	2292	136.85	6735	370.247	6.291e-80	2.374	embryo	2892	147.858	7207	325.356	2.526e-61	1.945	embryo	8.51	9.516	-1.006
AT1G04490	2	0	0	0	none	1	NA	none	1	NA	177	4.80917	23	0.575369	2.095e-29	4.654	endosperm	285	6.63067	45	0.924445	1.022e-43	4.647	endosperm	2.355	2.355	0
AT1G04500	0	0	0	0	none	1	NA	none	1	NA	0	NA	1	0.022044	1	NA	none	3	0.061504	3	0.054307	1	NA	none	2.355	2.36	-0.005
AT1G04501	0	0	0	0	none	1	NA	none	1	NA	0	NA	0	NA	1	NA	none	0	NA	0	NA	1	NA	none	NA	NA	NA
AT1G04510	36	12	23	57	none	0.278	NA	none	0.881	NA	1524	29.7651	2599	46.7359	1.071e-15	1.362	embryo	2205	36.8762	3544	52.3345	3.081e-12	1.245	embryo	5.636	6.332	-0.696
AT1G04520	0	0	0	0	none	1	NA	none	1	NA	2279	61.1061	2605	64.3087	0.4051	NA	none	3100	71.1734	3956	80.1989	0.01807	0	embryo	2.356	2.581	-0.225
AT1G04530	66	35	42	58	none	0.334	NA	none	0.573	NA	1396	39.9499	1542	40.629	0.9136	NA	none	1747	42.8094	1974	42.7119	1	NA	none	3.942	4.179	-0.237
AT1G04540	8	1	3	67	mother	0.000114	2.413	none	0.689	NA	58	1.24256	17	0.33532	2.165e-06	1.744	endosperm	328	6.01698	50	0.809899	2.505e-50	4.918	endosperm	2.744	3.752	-1.008
AT1G04550	12	27	13	41	none	0.126	NA	Ler	0.000144	1.97	584	16.244	1527	39.1057	4.79e-40	2.029	embryo	773	18.4109	1818	38.2336	1.831e-34	1.773	embryo	5.048	4.805	0.243
AT1G04555	0	0	0	0	none	1	NA	none	1	NA	251	10.3422	75	2.84527	6.808e-22	2.466	endosperm	256	9.03227	112	3.48924	2.869e-15	1.849	endosperm	NA	NA	NA
AT1G04560	0	0	0	0	none	1	NA	none	1	NA	3	0.135757	211	8.79113	2.404e-50	19.21	embryo	17	0.658727	6	0.205288	0.02275	0	endosperm	2.355	2.652	-0.297
AT1G04570	0	0	0	0	none	1	NA	none	1	NA	381	7.61817	288	5.302	0.0003192	1.102	endosperm	388	6.64314	244	3.68882	6.508e-10	1.388	endosperm	NA	NA	NA
AT1G04580	0	0	0	0	none	1	NA	none	1	NA	5237	49.3721	458	3.97545	0	10.211	endosperm	5275	42.5831	508	3.62106	0	9.86	endosperm	11.12	4.243	6.877
AT1G04590	0	0	0	0	none	1	NA	none	1	NA	679	19.5469	1098	29.1026	3.121e-09	1.253	embryo	1058	26.0801	1452	31.6043	0.001478	1.039	embryo	4.518	5.345	-0.827
AT1G04600	0	0	0	0	none	1	NA	none	1	NA	218	1.62422	215	1.47485	0.7241	NA	none	357	2.27757	281	1.58295	0.0001895	1.113	endosperm	2.355	2.519	-0.164
AT1G04610	0	0	0	0	none	1	NA	none	1	NA	7	0.155921	254	5.2091	1.642e-55	14.253	embryo	1	0.019073	421	7.09024	1.028e-100	59.121	embryo	2.422	2.444	-0.022
AT1G04620	0	0	0	0	none	1	NA	none	1	NA	777	18.6841	2108	46.6706	1.515e-49	2.132	embryo	881	18.1402	2351	42.744	1.498e-50	2.026	embryo	2.682	2.855	-0.173
AT1G04625	0	0	0	0	none	1	NA	none	1	NA	2	0.112637	4	0.207411	1	NA	none	3	0.144673	3	0.127745	1	NA	none	2.366	2.368	-0.003
AT1G04630	0	0	0	0	none	1	NA	none	1	NA	1430	84.0847	1964	106.327	5.301e-05	1.092	embryo	1809	91.0826	2284	101.543	0.05282	NA	none	NA	NA	NA
AT1G04635	0	0	0	0	none	1	NA	none	1	NA	44	2.49618	144	7.52154	1.218e-10	1.897	embryo	60	2.91467	232	9.95136	3.364e-18	2.306	embryo	NA	NA	NA
AT1G04640	0	0	0	0	none	1	NA	none	1	NA	59	2.54771	357	14.1935	3.777e-40	3.847	embryo	92	3.40175	416	13.582	8.41e-35	2.909	embryo	3.157	3.063	0.095
AT1G04645	0	0	0	0	none	1	NA	none	1	NA	2687	210.449	97	6.99477	0	22.339	endosperm	3171	212.663	200	11.8435	0	14.328	endosperm	4.998	5.659	-0.661
AT1G04650	0	0	0	0	none	1	NA	none	1	NA	282	3.52757	775	8.92586	4.66e-30	2.042	embryo	383	4.10243	940	8.89051	2.447e-26	1.784	embryo	2.373	2.395	-0.022
AT1G04660	0	0	0	0	none	1	NA	none	1	NA	311	9.34224	213823	5913.81	0	529.642	embryo	577	14.8417	215083	4885.05	0	283.192	embryo	6.914	8.95	-2.036
AT1G04670	0	0	0	0	none	1	NA	none	1	NA	0	NA	0	NA	1	NA	none	2	0.095065	0	NA	0.3655	NA	none	2.355	2.355	0
AT1G04680	0	0	0	0	none	1	NA	none	1	NA	457	9.19483	1686	31.2325	1.035e-71	2.843	embryo	367	6.3228	1825	27.7627	1.286e-106	3.653	embryo	2.393	3.707	-1.314
AT1G04684	0	0	0	0	none	1	NA	none	1	NA	0	NA	0	NA	1	NA	none	0	NA	0	NA	1	NA	none	NA	NA	NA
AT1G04690	0	0	0	0	none	1	NA	none	1	NA	3732	102.045	7357	185.214	3.522e-32	1.6	embryo	4841	113.345	8059	166.611	4.965e-17	1.305	embryo	9.606	9.35	0.256
AT1G04700	0	0	0	0	none	1	NA	none	1	NA	129	1.28438	302	2.76842	1.205e-11	1.597	embryo	281	2.39567	347	2.61219	0.513	NA	none	3.013	2.845	0.168
AT1G04710	0	0	0	0	none	1	NA	none	1	NA	1360	32.9902	1607	35.8908	0.189	NA	none	1673	34.7502	1697	31.1243	0.1056	NA	none	5.118	5.828	-0.71
AT1G04720	0	0	0	0	none	1	NA	none	1	NA	0	NA	0	NA	1	NA	none	0	NA	0	NA	1	NA	none	NA	NA	NA
AT1G04730	0	0	0	0	none	1	NA	none	1	NA	312	4.21344	778	9.6735	2.191e-25	1.862	embryo	372	4.30171	1111	11.344	5.878e-42	2.176	embryo	2.465	2.721	-0.256
AT1G04750	0	0	0	0	none	1	NA	none	1	NA	3798	123.278	2631	78.6272	7.689e-16	1.336	endosperm	4783	132.937	3424	84.0304	8.313e-21	1.377	endosperm	8.644	9.213	-0.568
AT1G04760	0	0	0	0	none	1	NA	none	1	NA	426	24.8601	319	17.1398	0.0001187	1.123	endosperm	559	27.9332	414	18.2669	1.849e-07	1.226	endosperm	2.446	2.89	-0.444
AT1G04770	0	0	0	0	none	1	NA	none	1	NA	1967	64.1151	565	16.9561	8.967e-90	3.107	endosperm	1425	39.7729	254	6.25982	3.096e-138	5.092	endosperm	3.579	5.055	-1.476
AT1G04778	0	0	0	0	none	1	NA	none	1	NA	2	0.25288	15	1.74622	0.005767	1.158	embryo	0	NA	10	0.955999	0.004806	1.255	embryo	NA	NA	NA
AT1G04780	0	0	0	0	none	1	NA	none	1	NA	1031	14.0656	1221	15.3369	0.2097	NA	none	1466	17.1258	1684	17.3706	1	NA	none	6.517	6.141	0.376
AT1G04790	0	0	0	0	none	1	NA	none	1	NA	809	13.6864	1117	17.3986	0.0002938	1.075	embryo	1016	14.718	1609	20.5811	1.067e-08	1.2	embryo	3.453	3.63	-0.177
AT1G04800	0	0	0	0	none	1	NA	none	1	NA	3	0.139009	5	0.21331	1	NA	none	2	0.079354	12	0.42041	0.02963	0	embryo	4.263	4.151	0.112
AT1G04810	0	0	0	0	none	1	NA	none	1	NA	2068	24.1656	2705	29.1029	0.0007016	1.049	embryo	2760	27.6167	3116	27.5307	1	NA	none	4.376	5.699	-1.323
AT1G04820	0	0	0	0	none	1	NA	none	1	NA	23716	538.807	21294	445.421	0.0004968	1.046	endosperm	32391	630.133	29807	512.015	7.077e-06	1.086	endosperm	7.368	7.374	-0.005
AT1G04830	0	0	0	0	none	1	NA	none	1	NA	892	20.8658	787	16.9499	0.009276	1.007	endosperm	1157	23.175	994	17.5804	2.198e-05	1.108	endosperm	4.611	6.067	-1.456
AT1G04840	0	0	0	0	none	1	NA	none	1	NA	12	0.232377	86	1.53331	7.091e-13	3.06	embryo	36	0.596939	130	1.90339	2.631e-10	1.926	embryo	2.357	2.371	-0.014
AT1G04850	0	0	0	0	none	1	NA	none	1	NA	3580	88.0564	3201	72.4912	0.001438	1.036	endosperm	4770	100.464	3891	72.3621	3.147e-11	1.21	endosperm	7.282	8.36	-1.078
AT1G04860	0	0	0	0	none	1	NA	none	1	NA	1215	13.7534	1050	10.9432	0.001541	1.042	endosperm	1733	16.7977	1382	11.8281	1.709e-09	1.21	endosperm	4.164	6.084	-1.92
AT1G04870	0	0	0	0	none	1	NA	none	1	NA	447	11.2523	1281	29.6896	3.171e-43	2.197	embryo	598	12.8899	2004	38.1419	1.375e-69	2.511	embryo	5.989	7.191	-1.202
AT1G04880	0	0	0	0	none	1	NA	none	1	NA	22	0.536355	91	2.04264	2.64e-09	2.048	embryo	31	0.647154	259	4.77421	7.33e-36	4.555	embryo	2.496	2.543	-0.047
AT1G04890	0	0	0	0	none	1	NA	none	1	NA	0	NA	0	NA	1	NA	none	7	0.114637	0	NA	0.01066	0	endosperm	NA	NA	NA
AT1G04900	0	0	0	0	none	1	NA	none	1	NA	191	4.32412	458	9.54667	1.872e-16	1.714	embryo	280	5.42798	628	10.7497	1.269e-16	1.588	embryo	2.98	4.498	-1.518
AT1G04910	0	0	0	0	none	1	NA	none	1	NA	882	18.171	624	11.8363	9.66e-09	1.248	endosperm	1044	18.4174	805	12.5395	5.664e-09	1.225	endosperm	5.116	5.241	-0.125
AT1G04920	0	0	0	0	none	1	NA	none	1	NA	2092	23.3326	51	0.523714	3.456e-319	30.691	endosperm	2248	21.4691	39	0.328881	0	43.876	endosperm	2.355	2.992	-0.637
AT1G04930	0	0	0	0	none	1	NA	none	1	NA	94	2.76152	175	4.73348	0.000124	1.197	embryo	152	3.82367	251	5.57528	0.00115	1.082	embryo	2.366	2.382	-0.016
AT1G04940	0	0	0	0	none	1	NA	none	1	NA	1261	42.8726	2551	79.854	2.349e-27	1.61	embryo	1572	45.7649	3211	82.5423	1.295e-29	1.574	embryo	NA	NA	NA
AT1G04945	0	0	0	0	none	1	NA	none	1	NA	170	4.11603	325	7.24494	9.033e-08	1.336	embryo	284	5.88795	509	9.31794	9.447e-08	1.261	embryo	3.15	3.614	-0.463
AT1G04950	0	0	0	0	none	1	NA	none	1	NA	1082	19.3454	1247	20.5276	0.4184	NA	none	1344	20.5762	1595	21.5617	0.5451	NA	none	4.127	4.661	-0.533
AT1G04960	0	0	0	0	none	1	NA	none	1	NA	637	18.0029	406	10.5646	1.225e-10	1.352	endosperm	743	17.9808	502	10.727	2.745e-12	1.366	endosperm	7.479	7.789	-0.31
AT1G04970	0	0	0	0	none	1	NA	none	1	NA	918	20.783	428	8.92134	8.89e-29	1.87	endosperm	1048	20.3162	439	7.51452	2.256e-45	2.211	endosperm	3.841	3.704	0.137
AT1G04980	0	0	0	0	none	1	NA	none	1	NA	694	16.8558	837	18.7171	0.1668	NA	none	826	17.1786	889	16.3254	0.7503	NA	none	5.648	3.82	1.828
AT1G04985	0	0	0	0	none	1	NA	none	1	NA	832	32.4176	713	25.5781	0.002827	1.033	endosperm	1042	34.7649	961	28.3108	0.00284	1.029	endosperm	5.656	6.287	-0.631
AT1G04990	0	0	0	0	none	1	NA	none	1	NA	1863	39.217	323	6.26016	1.007e-141	5.031	endosperm	2670	48.127	385	6.12765	9.175e-226	6.479	endosperm	5.829	5.593	0.235
AT1G05000	3	0	2	17	mother	0.0444	0	none	0.872	NA	237	8.30588	41	1.32295	1.076e-32	3.931	endosperm	346	10.3832	60	1.58987	4.908e-49	4.436	endosperm	4.201	3.3	0.901
AT1G05010	6	0	2	3	none	0.32	NA	none	0.328	NA	118	3.34714	79	2.0632	0.004727	1.051	endosperm	139	3.37616	93	1.99456	0.0005615	1.141	endosperm	2.355	2.355	0
AT1G05020	3	2	0	4	none	0.432	NA	none	0.449	NA	22	0.352608	14	0.206595	0.2371	NA	none	33	0.452897	13	0.157538	0.002051	1.178	endosperm	2.391	2.812	-0.421
AT1G05030	45	17	13	45	none	0.114	NA	none	0.794	NA	258	5.61113	162	3.2439	3.223e-06	1.258	endosperm	309	5.75447	221	3.63408	9.057e-06	1.201	endosperm	2.381	2.676	-0.295
AT1G05040	0	0	0	0	none	1	NA	none	1	NA	1	0.047532	0	NA	0.7443	NA	none	4	0.162801	1	0.035938	0.3275	NA	none	2.355	2.355	0
AT1G05055	0	0	0	0	none	1	NA	none	1	NA	639	16.5263	650	15.4778	0.7558	NA	none	781	17.2959	878	17.1689	1	NA	none	4.943	5.538	-0.594
AT1G05060	10	2	4	9	none	0.348	NA	none	0.728	NA	204	7.88502	120	4.27047	2.959e-06	1.294	endosperm	343	11.3523	186	5.43573	5.86e-13	1.574	endosperm	2.574	2.494	0.081
AT1G05065	0	0	0	0	none	1	NA	none	1	NA	0	NA	5	0.706802	0.1184	NA	none	0	NA	32	3.71474	7.265e-09	5.225	embryo	NA	NA	NA
AT1G05070	75	45	57	113	none	0.744	NA	none	0.773	NA	823	36.3084	648	26.3211	3e-05	1.12	endosperm	924	34.9056	803	26.7852	0.000141	1.084	endosperm	2.731	2.808	-0.077
AT1G05080	1	0	1	0	none	1	NA	none	0.773	NA	22	0.644845	1	0.026987	5.01e-06	2.732	endosperm	15	0.376478	2	0.044324	0.00184	1.395	endosperm	NA	NA	NA
AT1G05085	0	0	0	0	none	1	NA	none	1	NA	0	NA	0	NA	1	NA	none	0	NA	0	NA	1	NA	none	NA	NA	NA
AT1G05090	0	0	0	0	none	1	NA	none	1	NA	19	0.346593	12	0.201544	0.3527	NA	none	34	0.531081	19	0.262055	0.03389	0	endosperm	4.387	5.014	-0.627
AT1G05100	0	0	0	0	none	1	NA	none	1	NA	22	0.669179	8	0.224043	0.01876	0	endosperm	10	0.260457	18	0.413965	0.4177	NA	none	2.656	2.582	0.074
AT1G05120	8	6	4	7	none	0.831	NA	none	0.956	NA	1313	18.6016	1037	13.5265	3.115e-06	1.141	endosperm	1688	20.4773	1487	15.9282	2.235e-05	1.096	endosperm	6.001	5.936	0.065
AT1G05136	0	0	0	0	none	1	NA	none	1	NA	0	NA	0	NA	1	NA	none	0	NA	0	NA	1	NA	none	NA	NA	NA
AT1G05140	10	2	6	1	none	0.851	NA	Col-0	0.0203	1.169	412	10.5637	718	16.9498	9.535e-10	1.315	embryo	474	10.4067	816	15.819	6.766e-09	1.258	embryo	5.638	4.466	1.173
AT1G05150	311	110	212	384	none	0.187	NA	Col-0	0.0108	1.063	2260	30.2146	2682	33.0133	0.1197	NA	none	2788	31.9166	3338	33.7417	0.3382	NA	none	6.511	7.235	-0.724
AT1G05160	3152	1130	2028	3141	none	0.214	NA	Col-0	3.84e-39	1.591	14633	272.455	1266	21.7028	0	10.645	endosperm	16970	270.557	1342	18.8923	0	12.37	endosperm	5.906	7.987	-2.082
AT1G05170	4	2	4	14	none	0.887	NA	none	0.881	NA	696	14.3162	397	7.51848	2.102e-15	1.514	endosperm	770	13.562	514	7.9938	4.611e-13	1.385	endosperm	3.126	2.411	0.715
AT1G05180	0	0	0	0	none	1	NA	none	1	NA	672	13.5771	960	17.8579	7.337e-05	1.104	embryo	887	15.3454	1333	20.3629	4.001e-06	1.131	embryo	7.103	7.429	-0.325
AT1G05190	348	158	134	326	none	0.116	NA	none	0.766	NA	3184	131.755	8708	331.769	6.759e-73	2.218	embryo	3021	107.044	9715	303.955	3.904e-107	2.513	embryo	4.665	6.059	-1.394
AT1G05200	10	2	0	16	mother	0.000301	1.283	none	0.352	NA	99	1.19438	105	1.16632	1	NA	none	98	1.01239	242	2.20747	4.606e-10	1.556	embryo	2.717	2.371	0.346
AT1G05205	0	0	0	0	none	1	NA	none	1	NA	574	43.8037	684	48.0592	0.2715	NA	none	845	55.2168	742	42.8129	0.0003971	1.068	endosperm	7.77	7.889	-0.119
AT1G05210	0	0	0	0	none	1	NA	none	1	NA	153	7.68789	315	14.573	3.652e-09	1.426	embryo	178	7.65864	447	16.9823	1.354e-16	1.71	embryo	2.443	2.543	-0.101
AT1G05220	0	0	0	0	none	1	NA	none	1	NA	155	8.50647	60	3.03173	1.114e-10	1.8	endosperm	156	7.33091	55	2.28219	1.549e-13	2.06	endosperm	NA	NA	NA
AT1G05230	20	0	5	20	mother	2.87e-05	2.025	none	0.17	NA	1185	18.4948	1018	14.6285	0.001142	1.047	endosperm	1167	15.5961	1315	15.5177	1	NA	none	4.969	2.54	2.43
AT1G05240	0	0	0	0	none	1	NA	none	1	NA	0	NA	0	NA	1	NA	none	0	NA	0	NA	1	NA	none	2.355	2.688	-0.333
AT1G05250	0	0	0	0	none	1	NA	none	1	NA	0	NA	0	NA	1	NA	none	0	NA	0	NA	1	NA	none	2.355	2.688	-0.333
AT1G05260	114	0	0	72	mother	0	139.054	none	1	NA	2449	78.3735	99	2.91701	2.284e-315	19.969	endosperm	1015	27.8139	70	1.69375	3.67e-173	11.768	endosperm	8.502	3.749	4.753
AT1G05270	25	9	11	23	none	0.771	NA	none	0.867	NA	1245	34.7546	851	21.8723	9.795e-12	1.312	endosperm	1521	36.357	1017	21.4653	1.6e-18	1.431	endosperm	4.104	3.603	0.502
AT1G05280	68	13	34	59	none	0.0539	NA	Col-0	0.0166	1.105	1311	33.8834	25	0.594904	1.741e-244	34.782	endosperm	1595	35.2989	107	2.09094	8.1e-239	12.736	endosperm	9.022	6.561	2.461
AT1G05290	0	0	0	0	none	1	NA	none	1	NA	0	NA	0	NA	1	NA	none	0	NA	0	NA	1	NA	none	2.359	2.355	0.004
AT1G05291	0	0	0	0	none	1	NA	none	1	NA	9	0.480962	1	0.049203	0.02007	0	endosperm	65	2.97439	2	0.080811	3.907e-18	7.8	endosperm	NA	NA	NA
AT1G05300	4	0	0	1	none	0.251	NA	none	1	NA	15	0.42208	48	1.24356	0.0002585	1.351	embryo	11	0.265041	51	1.08504	8.77e-06	1.736	embryo	2.655	2.355	0.3
AT1G05310	0	0	0	0	none	1	NA	none	1	NA	0	NA	0	NA	1	NA	none	0	NA	0	NA	1	NA	none	2.464	2.643	-0.179
AT1G05320	4	1	0	14	mother	0.0292	0	none	0.379	NA	80	1.17111	324	4.36693	1.735e-26	2.654	embryo	85	1.06548	408	4.51587	4.56e-36	3.061	embryo	NA	NA	NA
AT1G05330	0	0	0	0	none	1	NA	none	1	NA	1	0.093456	1	0.086045	1	NA	none	2	0.160049	0	NA	0.3655	NA	none	2.363	2.507	-0.145
AT1G05340	29	7	0	43	mother	1.28e-09	5.191	Ler	0.0235	1.21	364	19.8079	95	4.75973	6.332e-34	2.945	endosperm	461	21.481	161	6.62422	2.049e-33	2.45	endosperm	5.554	3.073	2.48
AT1G05350	892	321	596	911	none	0.711	NA	Col-0	2.3e-11	1.443	2528	58.604	1895	40.4465	4.345e-10	1.225	endosperm	3218	63.8782	1913	33.5303	3.021e-35	1.643	endosperm	5.263	6.803	-1.54
AT1G05360	101	41	69	106	none	0.927	NA	none	0.186	NA	297	6.93909	289	6.21679	0.5255	NA	none	383	7.66233	429	7.57837	1	NA	none	3.447	4.594	-1.147
AT1G05370	57	28	27	43	none	0.766	NA	none	0.757	NA	539	13.4892	73	1.68206	9.711e-74	5.607	endosperm	632	13.5435	129	2.44095	1.823e-71	4.166	endosperm	2.355	3.627	-1.272
AT1G05380	16	3	10	21	none	0.251	NA	none	0.463	NA	1295	12.1761	1101	9.53116	0.0005152	1.061	endosperm	1646	13.252	1534	10.9052	0.001494	1.036	endosperm	4.309	4.352	-0.043
AT1G05385	0	0	0	0	none	1	NA	none	1	NA	304	15.7667	288	13.7525	0.351	NA	none	264	11.7243	322	12.6269	0.634	NA	none	4.681	4.845	-0.164
AT1G05390	0	0	0	0	none	1	NA	none	1	NA	0	NA	0	NA	1	NA	none	0	NA	0	NA	1	NA	none	NA	NA	NA
AT1G05400	0	0	0	0	none	1	NA	none	1	NA	61	2.49749	7	0.263873	5.998e-12	3.483	endosperm	62	2.17361	23	0.711991	6.227e-06	1.559	endosperm	2.638	3.583	-0.944
AT1G05410	231	153	149	370	none	0.827	NA	Ler	0.00404	1.109	2334	53.4028	2569	54.1189	0.9267	NA	none	3009	58.9524	3244	56.1198	0.617	NA	none	4.528	5.926	-1.398
AT1G05420	0	0	0	0	none	1	NA	none	1	NA	362	20.5669	30	1.56929	4.806e-66	7.972	endosperm	436	21.211	19	0.816179	3.178e-98	14.73	endosperm	NA	NA	NA
AT1G05430	54	20	20	85	mother	0.00584	1.066	none	0.472	NA	743	26.9421	836	27.9107	0.7591	NA	none	854	26.5165	1184	32.4613	0.00149	1.04	embryo	5.555	5.729	-0.174
AT1G05440	50	27	34	71	none	1	NA	none	0.909	NA	789	19.9915	638	14.8837	0.0001804	1.089	endosperm	947	20.5463	1017	19.4832	0.7148	NA	none	3.339	5.001	-1.662
AT1G05450	0	0	0	0	none	1	NA	none	1	NA	1	0.096486	0	NA	0.7443	NA	none	0	NA	0	NA	1	NA	none	2.363	2.394	-0.031
AT1G05460	62	28	53	72	none	0.563	NA	none	0.278	NA	1630	19.0646	1761	18.9637	1	NA	none	2338	23.4154	2343	20.7198	0.04757	0	endosperm	7.389	8.828	-1.439
AT1G05470	0	0	0	1	none	1	NA	none	1	NA	81	1.16244	1056	13.9532	1.717e-136	8.889	embryo	75	0.921646	1349	14.6376	4.221e-184	11.72	embryo	2.482	2.376	0.107
AT1G05490	18	2	1	23	mother	1.24e-05	2.287	none	0.757	NA	1381	11.6156	189	1.46363	1.316e-140	6.159	endosperm	1289	9.28363	379	2.41024	5.112e-83	3.143	endosperm	5.228	2.65	2.578
AT1G05500	0	0	0	0	none	1	NA	none	1	NA	2194	40.231	1754	29.6125	6.559e-07	1.146	endosperm	2744	43.0848	2253	31.2361	1.793e-09	1.19	endosperm	5.769	4.011	1.757
AT1G05510	0	0	0	0	none	1	NA	none	1	NA	22	0.868567	32	1.16319	0.5461	NA	none	28	0.946574	3	0.089552	1.715e-06	2.455	endosperm	2.607	3.18	-0.572
AT1G05520	27	11	18	34	none	0.92	NA	none	0.825	NA	1243	18.5973	1308	18.018	1	NA	none	1643	21.049	1530	17.3078	0.001351	1.037	endosperm	4.817	5.191	-0.374
AT1G05530	0	0	0	0	none	1	NA	none	1	NA	11	0.311109	0	NA	0.00084	1.707	endosperm	10	0.242179	0	NA	0.001225	1.586	endosperm	2.492	2.65	-0.158
AT1G05540	0	0	0	0	none	1	NA	none	1	NA	223	6.79372	3	0.084148	5.447e-59	23.354	endosperm	205	5.34777	6	0.138206	2.242e-53	15.139	endosperm	5.379	2.814	2.565
AT1G05550	0	0	0	0	none	1	NA	none	1	NA	1	0.030634	3	0.084615	0.9268	NA	none	3	0.078694	0	NA	0.1831	NA	none	2.361	2.523	-0.163
AT1G05560	0	0	0	0	none	1	NA	none	1	NA	487	11.4196	203	4.38269	2.265e-23	1.979	endosperm	334	6.70633	177	3.13811	2.613e-13	1.603	endosperm	3.126	3.436	-0.309
AT1G05570	11	2	2	7	none	0.158	NA	none	0.924	NA	664	4.25623	1754	10.3516	1.463e-43	2.062	embryo	765	4.19889	2726	13.2116	2.133e-87	2.7	embryo	5.201	3.526	1.675
AT1G05575	0	0	0	0	none	1	NA	none	1	NA	2	0.155697	0	NA	0.3938	NA	none	0	NA	2	0.117721	0.7497	NA	none	2.355	2.362	-0.007
AT1G05577	0	0	0	0	none	1	NA	none	1	NA	0	NA	26	0.61664	1.459e-07	4.29	embryo	0	NA	51	0.993297	7.449e-14	8.93	embryo	2.356	2.4	-0.044
AT1G05580	2	0	0	11	mother	0.0265	0	none	1	NA	37	0.503714	1	0.012534	2.317e-10	5.04	endosperm	446	5.19916	49	0.504372	1.531e-76	6.895	endosperm	NA	NA	NA
AT1G05590	6	2	3	20	none	0.136	NA	none	0.765	NA	315	5.71918	554	9.26093	1.108e-08	1.301	embryo	329	5.11488	702	9.63679	7.845e-16	1.528	embryo	5.268	4.354	0.913
AT1G05600	14	1	5	3	none	0.773	NA	Col-0	0.0245	1.037	165	3.86907	217	4.68494	0.1344	NA	none	198	3.97561	317	5.62023	0.0009353	1.082	embryo	4.156	3.966	0.19
AT1G05610	0	0	0	0	none	1	NA	none	1	NA	0	NA	0	NA	1	NA	none	3	0.067843	0	NA	0.1831	NA	none	2.356	2.355	0.001
AT1G05615	0	0	0	0	none	1	NA	none	1	NA	0	NA	0	NA	1	NA	none	0	NA	0	NA	1	NA	none	NA	NA	NA
AT1G05620	60	22	36	75	none	0.48	NA	none	0.687	NA	1179	35.6378	419	11.6609	2.235e-52	2.464	endosperm	1696	43.8974	468	10.6958	3.593e-104	3.393	endosperm	3.232	3.984	-0.751
AT1G05630	36	10	12	40	mother	0.0485	0	none	1	NA	616	6.13001	685	6.27614	0.9114	NA	none	815	6.94471	912	6.86195	1	NA	none	2.828	3.109	-0.28
AT1G05640	1	1	1	4	none	1	NA	none	0.793	NA	219	4.49749	316	5.97495	0.006084	1.024	embryo	253	4.449	430	6.67677	1.029e-05	1.181	embryo	NA	NA	NA
AT1G05650	0	0	0	0	none	1	NA	none	1	NA	0	NA	0	NA	1	NA	none	0	NA	0	NA	1	NA	none	2.358	2.355	0.003
AT1G05660	0	0	0	0	none	1	NA	none	1	NA	9	0.293853	0	NA	0.00336	1.316	endosperm	3	0.083874	1	0.024687	0.5532	NA	none	2.358	2.355	0.003
AT1G05670	0	0	0	0	none	1	NA	none	1	NA	189	1.68686	282	2.31733	0.003675	1.043	embryo	214	1.63549	402	2.71279	1.133e-07	1.289	embryo	2.612	2.604	0.008
AT1G05680	0	0	0	0	none	1	NA	none	1	NA	0	NA	2	0.046934	0.7601	NA	none	0	NA	4	0.077084	0.22	NA	none	2.355	2.391	-0.036
AT1G05690	1	0	0	0	none	1	NA	none	1	NA	17	0.39623	10	0.214595	0.304	NA	none	22	0.439073	9	0.158604	0.02067	0	endosperm	2.374	2.355	0.019
AT1G05700	0	0	0	0	none	1	NA	none	1	NA	0	NA	0	NA	1	NA	none	1	0.013085	2	0.023107	1	NA	none	2.355	2.355	0
AT1G05710	0	0	1	4	none	1	NA	none	1	NA	68	2.99655	403	16.3508	1.292e-43	3.852	embryo	123	4.64123	564	18.7916	7.39e-45	3.063	embryo	3.098	2.358	0.74
AT1G05720	0	0	0	0	none	1	NA	none	1	NA	823	58.5339	452	29.5984	1.084e-18	1.587	endosperm	1063	64.7377	598	32.1574	2.137e-25	1.665	endosperm	9.326	9.066	0.26
AT1G05730	0	0	0	0	none	1	NA	none	1	NA	78	2.6334	68	2.11375	0.439	NA	none	129	3.7293	135	3.4461	0.8889	NA	none	NA	NA	NA
AT1G05740	0	0	0	0	none	1	NA	none	1	NA	2	0.17667	1	0.081331	0.9112	NA	none	0	NA	2	0.133578	0.7497	NA	none	2.36	2.971	-0.612
AT1G05750	7	2	1	15	mother	0.0349	0	none	0.53	NA	111	1.33127	274	3.02562	5.69e-12	1.655	embryo	160	1.64315	308	2.79296	8.529e-07	1.28	embryo	2.365	2.365	0
AT1G05760	0	0	0	0	none	1	NA	none	1	NA	0	NA	0	NA	1	NA	none	0	NA	0	NA	1	NA	none	2.356	2.355	0.001
AT1G05770	0	0	0	0	none	1	NA	none	1	NA	0	NA	0	NA	1	NA	none	0	NA	0	NA	1	NA	none	2.355	2.355	0
AT1G05780	0	0	0	0	none	1	NA	none	1	NA	169	9.36781	108	5.51184	0.0002109	1.166	endosperm	176	8.35372	99	4.14914	3.808e-07	1.389	endosperm	NA	NA	NA
AT1G05785	0	0	0	1	none	1	NA	none	1	NA	229	12.0711	129	6.26069	1.617e-07	1.369	endosperm	296	13.3604	159	6.33694	7.422e-12	1.561	endosperm	NA	NA	NA
AT1G05790	7	1	0	3	none	0.141	NA	none	0.857	NA	158	2.79905	424	6.91579	3.856e-19	1.888	embryo	128	1.94169	435	5.8266	3.402e-26	2.256	embryo	4.986	3.203	1.783
AT1G05800	0	0	0	0	none	1	NA	none	1	NA	0	NA	3	0.075472	0.4184	NA	none	0	NA	3	0.061978	0.4098	NA	none	2.386	2.358	0.029
AT1G05805	8	3	6	12	none	0.978	NA	none	0.948	NA	134	3.63828	159	3.97476	0.7177	NA	none	155	3.60362	266	5.46066	0.0002351	1.13	embryo	3.303	2.604	0.699
AT1G05810	0	0	0	0	none	1	NA	none	1	NA	89	3.84316	15	0.596364	6.136e-14	3.088	endosperm	42	1.55297	15	0.489736	0.0001752	1.399	endosperm	2.355	2.355	0
AT1G05820	1	0	1	6	none	0.467	NA	none	0.879	NA	29	0.658082	60	1.25359	0.009868	1.031	embryo	61	1.1853	68	1.16671	1	NA	none	NA	NA	NA
AT1G05830	30	8	13	24	none	0.466	NA	none	0.43	NA	899	9.13658	1125	10.5268	0.03509	0	embryo	769	6.69216	1441	11.0729	2.202e-16	1.408	embryo	2.589	2.772	-0.183
AT1G05835	22	49	17	103	none	0.541	NA	Ler	3.09e-13	4.937	398	35.0772	650	52.7445	2.517e-07	1.227	embryo	546	41.2051	671	44.7133	0.357	NA	none	NA	NA	NA
AT1G05840	31	7	7	34	mother	0.00485	1.095	none	1	NA	1112	26.6073	663	14.606	1.387e-17	1.491	endosperm	1296	26.5532	759	13.7313	1.871e-25	1.617	endosperm	3.475	3.65	-0.176
AT1G05850	1091	293	314	1149	mother	3.51e-60	2.643	none	1	NA	15152	396.645	3151	75.9456	2.869e-220	4.481	endosperm	14542	325.966	3324	65.7908	1.543e-252	4.33	endosperm	11.228	8.17	3.058
AT1G05860	10	5	9	19	none	0.987	NA	none	1	NA	320	10.5281	333	10.0871	1	NA	none	437	12.3111	461	11.4676	0.673	NA	none	2.97	3.047	-0.077
AT1G05870	0	0	0	0	none	1	NA	none	1	NA	222	9.78284	516	20.9355	8.026e-17	1.684	embryo	258	9.73527	630	20.9906	4.588e-20	1.722	embryo	NA	NA	NA
AT1G05880	0	0	0	0	none	1	NA	none	1	NA	0	NA	0	NA	1	NA	none	0	NA	0	NA	1	NA	none	2.366	2.409	-0.043
AT1G05890	0	0	0	0	none	1	NA	none	1	NA	1065	17.9467	1017	15.7789	0.138	NA	none	1355	19.5519	1366	17.4043	0.1045	NA	none	6.411	7.167	-0.756
AT1G05894	0	0	0	0	none	1	NA	none	1	NA	18	0.467405	24	0.573791	0.8071	NA	none	25	0.555874	47	0.922763	0.0777	NA	none	NA	NA	NA
AT1G05900	1	0	0	0	none	1	NA	none	1	NA	169	4.34179	142	3.35886	0.09639	NA	none	205	4.50974	141	2.73888	5.998e-05	1.183	endosperm	2.59	2.535	0.055
AT1G05910	7	4	4	11	none	0.955	NA	none	0.862	NA	2184	21.4359	5061	45.7349	2.058e-46	1.868	embryo	2614	21.9691	6235	46.2699	9.767e-54	1.858	embryo	4.454	5.479	-1.025
AT1G05920	0	0	0	0	none	1	NA	none	1	NA	0	NA	1	0.024118	1	NA	none	0	NA	4	0.079224	0.22	NA	none	2.355	2.355	0
AT1G05925	0	0	0	0	none	1	NA	none	1	NA	0	NA	0	NA	1	NA	none	0	NA	0	NA	1	NA	none	NA	NA	NA
AT1G05930	0	0	0	0	none	1	NA	none	1	NA	2	0.080858	0	NA	0.3938	NA	none	2	0.069237	0	NA	0.3655	NA	none	NA	NA	NA
AT1G05940	0	0	0	0	none	1	NA	none	1	NA	1294	25.6091	633	11.5341	3.466e-31	1.819	endosperm	1574	26.6735	770	11.5219	1.257e-42	1.943	endosperm	5.66	4.937	0.723
AT1G05950	0	0	0	0	none	1	NA	none	1	NA	281	6.13203	566	11.372	6.741e-13	1.483	embryo	293	5.47497	745	12.2921	2.12e-24	1.814	embryo	4.604	3.457	1.147
AT1G05960	19	5	7	6	none	0.99	NA	none	0.171	NA	1001	10.6663	1370	13.4407	0.0002243	1.075	embryo	1249	11.3962	1914	15.4204	6.999e-08	1.169	embryo	4.937	5.626	-0.689
AT1G05970	11	4	4	12	none	0.486	NA	none	1	NA	224	10.2565	295	12.4364	0.08065	NA	none	231	9.05687	374	12.9477	0.0002211	1.113	embryo	NA	NA	NA
AT1G05980	0	0	0	0	none	1	NA	none	1	NA	0	NA	0	NA	1	NA	none	0	NA	0	NA	1	NA	none	NA	NA	NA
AT1G05990	0	0	0	0	none	1	NA	none	1	NA	0	NA	0	NA	1	NA	none	10	0.557746	5	0.246242	0.326	NA	none	2.444	2.44	0.004
AT1G06000	13	3	7	2	none	0.536	NA	Col-0	0.0226	1.096	147	3.58383	2274	51.0437	1.781e-233	11.253	embryo	94	1.96234	2039	37.5854	1.08e-255	14.558	embryo	2.556	2.506	0.051
AT1G06010	246	72	145	233	none	0.158	NA	Col-0	0.000111	1.33	634	38.7518	368	20.7096	7.044e-14	1.479	endosperm	746	39.0443	488	22.5525	1.292e-13	1.41	endosperm	5.665	5.347	0.318
AT1G06020	0	0	0	0	none	1	NA	none	1	NA	8	0.298194	8	0.27455	1	NA	none	0	NA	6	0.169096	0.06202	NA	none	2.355	2.355	0
AT1G06030	0	0	0	0	none	1	NA	none	1	NA	0	NA	0	NA	1	NA	none	0	NA	1	0.028652	1	NA	none	2.736	2.39	0.346
AT1G06040	48	27	27	66	none	0.972	NA	none	0.62	NA	2322	73.2191	3008	87.3297	0.001048	1.041	embryo	2787	75.2515	3627	86.4732	0.006353	1.011	embryo	8.164	6.152	2.013
AT1G06050	1	0	0	1	none	0.745	NA	none	1	NA	220	6.57802	159	4.37715	0.001382	1.082	endosperm	187	4.78773	174	3.93363	0.1775	NA	none	5.934	7.368	-1.434
AT1G06060	0	0	0	0	none	1	NA	none	1	NA	477	17.0568	348	11.4573	1.424e-05	1.163	endosperm	506	15.4934	501	13.5453	0.1704	NA	none	5.057	6.06	-1.003
AT1G06070	15	1	10	13	none	0.225	NA	none	0.0589	NA	758	15.7675	754	14.4407	0.4932	NA	none	1088	19.3793	1176	18.4958	0.7668	NA	none	6.634	6.874	-0.24
AT1G06080	1	0	0	1	none	0.745	NA	none	1	NA	33	1.04655	6330	184.83	0	118.431	embryo	40	1.08623	9091	217.987	0	139.023	embryo	2.363	2.785	-0.423
AT1G06090	0	0	0	0	none	1	NA	none	1	NA	0	NA	0	NA	1	NA	none	0	NA	0	NA	1	NA	none	2.357	2.355	0.002
AT1G06100	0	0	0	0	none	1	NA	none	1	NA	1	0.04299	2	0.079162	1	NA	none	2	0.073622	8	0.260032	0.2003	NA	none	2.403	2.432	-0.03
AT1G06110	41	29	31	33	father	0.0328	1.021	none	0.699	NA	965	23.8725	526	11.9806	8.283e-21	1.614	endosperm	1074	22.7505	697	13.0369	3.204e-17	1.451	endosperm	4.493	4.273	0.22
AT1G06120	0	0	0	0	none	1	NA	none	1	NA	0	NA	0	NA	1	NA	none	0	NA	0	NA	1	NA	none	2.357	2.355	0.002
AT1G06130	0	0	0	0	none	1	NA	none	1	NA	643	18.3874	732	19.2727	0.6336	NA	none	813	19.9074	989	21.3834	0.3647	NA	none	4.308	3.338	0.97
AT1G06135	0	0	0	0	none	1	NA	none	1	NA	0	NA	1	0.065243	1	NA	none	1	0.060678	0	NA	0.7148	NA	none	NA	NA	NA
AT1G06137	0	0	0	0	none	1	NA	none	1	NA	0	NA	0	NA	1	NA	none	0	NA	0	NA	1	NA	none	NA	NA	NA
AT1G06140	0	0	4	0	none	1	NA	none	1	NA	7	0.1615	81	1.7206	5.564e-15	4.162	embryo	19	0.375356	152	2.65149	8.97e-22	3.834	embryo	2.428	2.469	-0.04
AT1G06145	4	6	5	14	none	0.511	NA	none	0.243	NA	166	3.4549	187	3.58336	1	NA	none	269	4.79397	281	4.42187	0.6971	NA	none	3.425	4.355	-0.93
AT1G06148	4	0	0	0	none	1	NA	none	1	NA	9	0.217364	0	NA	0.00336	1.316	endosperm	3	0.062041	0	NA	0.1831	NA	none	NA	NA	NA
AT1G06149	0	0	0	0	none	1	NA	none	1	NA	0	NA	0	NA	1	NA	none	0	NA	0	NA	1	NA	none	NA	NA	NA
AT1G06150	0	0	0	0	none	1	NA	none	1	NA	0	NA	0	NA	1	NA	none	0	NA	0	NA	1	NA	none	NA	NA	NA
AT1G06160	0	0	0	0	none	1	NA	none	1	NA	0	NA	0	NA	1	NA	none	0	NA	0	NA	1	NA	none	2.355	2.357	-0.002
AT1G06170	10	3	9	13	none	1	NA	none	0.573	NA	222	5.55225	10	0.23027	1.623e-50	11.12	endosperm	237	5.07552	9	0.170189	9.417e-59	13.505	endosperm	2.355	2.366	-0.011
AT1G06180	0	0	0	0	none	1	NA	none	1	NA	0	NA	456	17.8114	2.558e-111	99.138	embryo	2	0.072654	570	18.2835	5.495e-130	62.858	embryo	2.355	2.358	-0.003
AT1G06190	31	14	23	35	none	0.897	NA	none	0.655	NA	915	24.083	4011	97.1994	5.21e-125	3.479	embryo	959	21.6134	5140	102.288	6.053e-180	4.104	embryo	3.725	5.507	-1.782
AT1G06200	55	41	32	68	none	0.55	NA	none	0.334	NA	872	34.7102	1281	46.9474	2.293e-06	1.149	embryo	873	29.7557	1546	46.5288	7.762e-14	1.336	embryo	5.253	5.278	-0.025
AT1G06210	179	89	95	244	none	0.319	NA	none	0.407	NA	1593	41.6167	1838	44.2098	0.3535	NA	none	1678	37.537	2672	52.7789	8.964e-11	1.226	embryo	6.302	6.696	-0.394
AT1G06220	88	35	59	111	none	0.728	NA	none	0.531	NA	2113	23.9746	4313	45.0561	2.384e-32	1.644	embryo	3008	29.2244	6147	52.7336	4.007e-35	1.594	embryo	7.534	8.442	-0.908
AT1G06225	0	0	0	0	none	1	NA	none	1	NA	0	NA	0	NA	1	NA	none	1	0.131469	0	NA	0.7148	NA	none	2.724	2.495	0.229
AT1G06230	31	14	22	68	none	0.323	NA	none	0.736	NA	2608	31.5922	3940	43.943	3.361e-10	1.218	embryo	3598	37.3206	5648	51.7295	5.29e-12	1.226	embryo	7.774	9.021	-1.247
AT1G06240	14	2	3	10	none	0.182	NA	none	0.773	NA	244	6.18646	311	7.25996	0.1505	NA	none	312	6.77365	363	6.95874	1	NA	none	4.447	3.3	1.147
AT1G06250	1	2	3	0	none	0.371	NA	none	0.794	NA	75	2.07272	63	1.60303	0.3231	NA	none	60	1.41986	50	1.04477	0.2444	NA	none	3.348	3.413	-0.065
AT1G06260	2	0	0	0	none	1	NA	none	1	NA	5	0.606437	5	0.558352	1	NA	none	5	0.51928	2	0.183408	0.4292	NA	none	2.544	2.43	0.114
AT1G06265	2	2	0	2	none	0.844	NA	none	0.655	NA	44	1.24171	51	1.32514	1	NA	none	57	1.3774	81	1.72833	0.3655	NA	none	NA	NA	NA
AT1G06270	18	2	7	6	none	0.746	NA	Col-0	0.0382	0	122	3.10544	194	4.5466	0.003459	1.054	embryo	161	3.50917	240	4.61898	0.02137	0	embryo	4.361	4.615	-0.254
AT1G06280	0	0	0	0	none	1	NA	none	1	NA	9	0.54155	0	NA	0.00336	1.316	endosperm	12	0.618291	1	0.045495	0.002472	1.358	endosperm	NA	NA	NA
AT1G06290	13	0	11	0	none	1	NA	Col-0	1.99e-06	9.69	771	12.5602	1795	26.9234	5.14e-34	1.826	embryo	795	11.0899	1746	21.506	1.506e-28	1.656	embryo	5.551	4.893	0.659
AT1G06310	0	0	0	0	none	1	NA	none	1	NA	168	3.14012	381	6.55667	5.159e-13	1.595	embryo	210	3.36102	473	6.68451	8.005e-14	1.554	embryo	2.355	2.359	-0.004
AT1G06320	0	0	0	0	none	1	NA	none	1	NA	46	2.66832	53	2.8306	1	NA	none	50	2.48352	62	2.71922	0.9211	NA	none	2.356	2.647	-0.291
AT1G06330	0	0	0	0	none	1	NA	none	1	NA	1	0.080606	0	NA	0.7443	NA	none	0	NA	2	0.12189	0.7497	NA	none	NA	NA	NA
AT1G06340	0	1	0	0	none	1	NA	none	1	NA	1	0.052928	0	NA	0.7443	NA	none	0	NA	2	0.080037	0.7497	NA	none	2.39	2.409	-0.02
AT1G06350	0	0	0	0	none	1	NA	none	1	NA	38	1.27848	40	1.23906	1	NA	none	45	1.29639	37	0.941201	0.3009	NA	none	3.03	3.632	-0.602
AT1G06360	0	0	0	0	none	1	NA	none	1	NA	0	NA	235	7.26681	1.841e-61	49.525	embryo	1	0.028759	102	2.59016	2.329e-25	13.079	embryo	3.03	3.632	-0.602
AT1G06380	22	13	17	53	none	0.765	NA	none	0.449	NA	149	6.04923	383	14.3164	1.657e-16	1.793	embryo	291	10.1163	619	19.001	1.872e-14	1.509	embryo	3.884	5.203	-1.319
AT1G06390	109	26	44	115	mother	0.000515	1.268	none	0.276	NA	1110	26.2832	2575	56.1376	1.188e-38	1.842	embryo	1427	28.9331	3242	58.0416	6.622e-40	1.748	embryo	4.488	3.272	1.216
AT1G06400	12	8	5	19	none	0.714	NA	none	0.416	NA	854	33.7851	1284	46.7686	4.113e-07	1.176	embryo	956	32.3848	1701	50.8797	1.128e-14	1.347	embryo	7.648	7.269	0.379
AT1G06410	63	31	36	103	none	0.407	NA	none	0.514	NA	3428	43.4431	4278	49.9163	0.007483	1.009	embryo	4378	47.5085	5434	52.0681	0.06735	NA	none	8.71	8.429	0.282
AT1G06420	0	0	0	0	none	1	NA	none	1	NA	131	7.61033	285	15.244	1.506e-09	1.482	embryo	196	9.75	486	21.3472	3.342e-17	1.705	embryo	6.777	7.921	-1.144
AT1G06430	66	4	31	16	none	0.372	NA	Col-0	5.2e-11	6.683	4466	76.6265	3784	59.7769	1.486e-05	1.097	endosperm	4256	62.5285	4166	54.0445	0.00723	1.008	endosperm	4.238	4.197	0.042
AT1G06440	7	17	5	15	none	0.251	NA	Ler	0.0175	1.172	62	1.4347	125	2.66319	0.00021	1.209	embryo	123	2.4372	253	4.42652	4.938e-07	1.326	embryo	2.479	2.881	-0.402
AT1G06450	2	2	3	5	none	0.773	NA	none	0.999	NA	140	4.34378	140	3.99936	0.9089	NA	none	177	4.70251	161	3.77692	0.1276	NA	none	2.978	4.752	-1.773
AT1G06460	6	1	5	5	none	1	NA	none	0.384	NA	240	8.49567	189	6.15985	0.009896	1.01	endosperm	227	6.88063	248	6.63759	1	NA	none	3.358	2.823	0.535
AT1G06470	8	4	4	15	none	0.745	NA	none	0.754	NA	788	16.6239	532	10.3333	7.694e-10	1.297	endosperm	1065	19.2386	812	12.952	1.712e-09	1.24	endosperm	5.479	5.223	0.256
AT1G06475	0	0	0	0	none	1	NA	none	1	NA	178	12.4538	158	10.178	0.221	NA	none	152	9.10628	151	7.98786	0.5233	NA	none	NA	NA	NA
AT1G06480	0	0	0	0	none	1	NA	none	1	NA	0	NA	0	NA	1	NA	none	0	NA	0	NA	1	NA	none	NA	NA	NA
AT1G06490	0	0	0	0	none	1	NA	none	1	NA	34	0.226729	186	1.14199	2.024e-21	3.105	embryo	47	0.268375	236	1.18991	1.356e-23	2.904	embryo	2.355	2.43	-0.075
AT1G06500	38	16	18	42	none	0.718	NA	none	1	NA	352	23.2806	424	25.8189	0.3216	NA	none	391	22.1434	528	26.4032	0.04032	0	embryo	4.446	4.224	0.221
AT1G06510	15	7	12	26	none	0.972	NA	none	1	NA	460	15.5168	638	19.8146	0.001842	1.047	embryo	664	19.1791	831	21.1942	0.191	NA	none	2.833	2.876	-0.043
AT1G06515	0	0	0	0	none	1	NA	none	1	NA	894	64.2927	811	53.6991	0.02971	0	endosperm	1190	73.2803	1060	57.6371	0.000236	1.071	endosperm	NA	NA	NA
AT1G06520	5	1	1	0	none	0.86	NA	none	0.352	NA	230	4.46058	2135	38.1227	4.371e-178	6.949	embryo	121	2.00939	3177	46.5857	0	18.116	embryo	2.546	2.528	0.018
AT1G06530	135	63	75	134	none	0.959	NA	none	0.671	NA	1158	44.6698	1763	62.6152	1.44e-08	1.204	embryo	1321	43.6339	2435	71.0194	2.601e-19	1.412	embryo	7.95	8.21	-0.259
AT1G06540	4	0	0	5	mother	0.0262	0	none	1	NA	6	0.56759	17	1.48066	0.07201	NA	none	8	0.648021	16	1.14439	0.3655	NA	none	2.546	2.419	0.127
AT1G06550	61	4	8	105	mother	1.48e-22	9.354	none	0.984	NA	1072	26.5534	1319	30.081	0.0515	NA	none	1488	31.5605	1566	29.3285	0.3845	NA	none	8.308	3.7	4.608
AT1G06560	27	13	15	27	none	0.978	NA	none	0.96	NA	561	11.394	592	11.0702	1	NA	none	781	13.5825	948	14.5577	0.389	NA	none	3.623	4.108	-0.485
AT1G06570	0	0	0	0	none	1	NA	none	1	NA	743	20.0749	419	10.4232	1.723e-16	1.537	endosperm	722	16.7039	518	10.5819	8.215e-10	1.287	endosperm	4.18	3.546	0.634
AT1G06580	13	2	10	15	none	0.545	NA	none	0.258	NA	89	1.67811	137	2.37833	0.02779	0	embryo	132	2.13117	169	2.40928	0.4774	NA	none	2.39	3.014	-0.624
AT1G06590	26	15	28	40	none	0.45	NA	none	0.873	NA	449	5.59669	742	8.51551	3.446e-08	1.252	embryo	625	6.67085	1174	11.0643	7.829e-15	1.397	embryo	2.576	2.592	-0.016
AT1G06610	0	0	0	0	none	1	NA	none	1	NA	0	NA	0	NA	1	NA	none	0	NA	0	NA	1	NA	none	NA	NA	NA
AT1G06620	0	0	0	0	none	1	NA	none	1	NA	0	NA	1	0.027572	1	NA	none	2	0.051285	4	0.090568	1	NA	none	2.373	2.355	0.018
AT1G06630	42	32	15	41	none	0.864	NA	none	0.196	NA	783	17.3609	472	9.63552	4.178e-14	1.446	endosperm	1031	19.5743	672	11.2656	1.273e-16	1.441	endosperm	4.253	4.462	-0.21
AT1G06640	7	0	3	0	none	1	NA	Col-0	0.0162	1.423	172	4.81883	67	1.72826	1.304e-11	1.825	endosperm	51	1.22349	62	1.31334	1	NA	none	2.355	2.36	-0.005
AT1G06645	0	0	0	0	none	1	NA	none	1	NA	0	NA	10	0.273811	0.004632	1.316	embryo	0	NA	5	0.112427	0.1169	NA	none	NA	NA	NA
AT1G06650	0	0	0	0	none	1	NA	none	1	NA	191	5.99345	113	3.2647	6.938e-06	1.275	endosperm	170	4.56782	107	2.53863	1.942e-05	1.248	endosperm	2.609	3.28	-0.672
AT1G06660	31	14	18	33	none	1	NA	none	0.888	NA	1363	32.195	1192	25.9233	0.002103	1.034	endosperm	1634	33.0492	1663	29.7	0.1233	NA	none	NA	NA	NA
AT1G06670	26	10	11	24	none	0.802	NA	none	0.945	NA	1877	14.1179	3279	22.7075	2.356e-18	1.402	embryo	2280	14.6844	4612	26.2281	6.238e-32	1.571	embryo	5.717	7.008	-1.291
AT1G06680	0	0	0	0	none	1	NA	none	1	NA	29313	995.734	39267	1228.1	6.549e-06	1.098	embryo	26333	765.948	35876	921.423	1.877e-05	1.077	embryo	4.039	5.024	-0.986
AT1G06690	72	43	38	68	none	0.511	NA	none	0.982	NA	831	23.1476	636	16.3111	4.87e-06	1.152	endosperm	860	20.5125	517	10.8885	6.825e-19	1.543	endosperm	3.673	4.057	-0.383
AT1G06700	38	13	14	24	none	0.8	NA	none	0.527	NA	1102	27.7767	2172	50.4057	4.785e-24	1.562	embryo	920	19.8565	2601	49.5691	6.259e-59	2.151	embryo	4.26	4.891	-0.63
AT1G06710	6	1	1	2	none	1	NA	none	0.805	NA	81	1.10311	239	2.99678	3.854e-14	1.906	embryo	95	1.10783	386	3.97461	2.274e-29	2.614	embryo	2.356	2.392	-0.036
AT1G06720	22	11	30	34	none	0.479	NA	none	0.471	NA	692	7.32129	2105	20.5048	2.962e-60	2.383	embryo	1077	9.75693	3414	27.3097	5.66e-80	2.427	embryo	3.178	5.439	-2.26
AT1G06730	9	5	8	13	none	0.899	NA	none	1	NA	539	10.5967	650	11.7657	0.2128	NA	none	684	11.5147	808	12.0106	0.7148	NA	none	3.702	5.215	-1.513
AT1G06740	8	4	0	4	none	0.288	NA	none	0.51	NA	217	3.2404	425	5.84319	6.67e-10	1.407	embryo	243	3.10715	736	8.30977	9.189e-33	2.139	embryo	3.095	2.898	0.197
AT1G06750	0	0	0	0	none	1	NA	none	1	NA	5	0.108256	52	1.03659	1.272e-09	3.133	embryo	26	0.482027	76	1.24414	3.93e-05	1.401	embryo	2.359	2.364	-0.005
AT1G06760	0	0	0	0	none	1	NA	none	1	NA	3601	127.821	12436	406.427	1.478e-114	2.807	embryo	4239	128.843	16069	431.262	2.239e-149	2.974	embryo	6.894	7.738	-0.844
AT1G06770	2	0	6	3	none	0.827	NA	none	0.268	NA	206	4.43533	562	11.1408	5.524e-24	1.973	embryo	217	4.00068	717	11.6721	1.363e-36	2.316	embryo	2.476	2.505	-0.029
AT1G06780	16	5	7	16	none	0.606	NA	none	0.881	NA	560	10.1058	431	7.16112	8.072e-05	1.118	endosperm	634	9.79687	550	7.50441	0.0006817	1.062	endosperm	7.459	8.215	-0.756
AT1G06790	0	0	0	0	none	1	NA	none	1	NA	316	13.9093	854	34.6097	5.31e-31	2.024	embryo	409	15.4155	931	30.9841	3.1e-22	1.659	embryo	5.151	5.302	-0.151
AT1G06800	6	3	0	6	none	0.139	NA	none	0.391	NA	226	5.67062	569	13.1449	4.215e-21	1.832	embryo	242	5.1994	795	15.0821	4.322e-39	2.324	embryo	2.617	2.775	-0.158
AT1G06810	0	0	0	0	none	1	NA	none	1	NA	3	0.190595	3	0.175482	1	NA	none	0	NA	4	0.192142	0.22	NA	none	NA	NA	NA
AT1G06820	18	3	9	31	mother	0.0289	0	none	0.758	NA	486	9.40654	967	17.2323	3.7e-17	1.522	embryo	663	10.9881	1128	16.5073	3.64e-10	1.267	embryo	3.257	3.419	-0.162
AT1G06830	0	0	0	0	none	1	NA	none	1	NA	0	NA	0	NA	1	NA	none	0	NA	0	NA	1	NA	none	2.355	2.355	0
AT1G06840	1	0	0	0	none	1	NA	none	1	NA	106	1.40117	220	2.67749	4.255e-07	1.369	embryo	100	1.13188	352	3.51802	3.833e-23	2.266	embryo	3.791	2.9	0.891
AT1G06850	12	8	5	6	none	0.61	NA	none	0.957	NA	138	3.73379	150	3.73666	1	NA	none	104	2.40946	144	2.94581	0.2408	NA	none	2.381	3.014	-0.633
AT1G06860	0	0	0	0	none	1	NA	none	1	NA	0	NA	0	NA	1	NA	none	0	NA	0	NA	1	NA	none	NA	NA	NA
AT1G06870	2	1	0	0	none	1	NA	none	1	NA	433	9.93069	399	8.42532	0.1361	NA	none	612	12.0187	636	11.0286	0.4441	NA	none	5.649	5.286	0.363
AT1G06880	0	0	0	0	none	1	NA	none	1	NA	0	NA	0	NA	1	NA	none	0	NA	0	NA	1	NA	none	NA	NA	NA
AT1G06890	0	0	0	0	none	1	NA	none	1	NA	1424	36.584	933	22.0691	1.68e-14	1.375	endosperm	1895	41.6876	1218	23.6593	3.941e-23	1.499	endosperm	5.794	5.452	0.342
AT1G06900	0	0	0	0	none	1	NA	none	1	NA	1360	15.4173	1822	19.0169	0.0003452	1.063	embryo	1679	16.2981	2233	19.1395	0.003488	1.022	embryo	5.001	5.904	-0.903
AT1G06910	0	0	0	0	none	1	NA	none	1	NA	318	8.05212	315	7.34371	0.6551	NA	none	406	8.80289	406	7.77287	0.261	NA	none	NA	NA	NA
AT1G06920	0	0	0	0	none	1	NA	none	1	NA	2	0.081626	1	0.037577	0.9112	NA	none	1	0.034947	1	0.030858	1	NA	none	NA	NA	NA
AT1G06923	0	0	0	0	none	1	NA	none	1	NA	0	NA	0	NA	1	NA	none	0	NA	0	NA	1	NA	none	NA	NA	NA
AT1G06925	0	0	0	0	none	1	NA	none	1	NA	0	NA	0	NA	1	NA	none	0	NA	0	NA	1	NA	none	NA	NA	NA
AT1G06930	0	0	0	0	none	1	NA	none	1	NA	1	0.037167	6	0.205319	0.2248	NA	none	0	NA	4	0.112406	0.22	NA	none	2.355	2.355	0
AT1G06950	176	79	102	211	none	0.691	NA	none	0.89	NA	3205	37.4181	13831	148.672	4.698e-158	3.505	embryo	4097	40.9577	17533	154.768	1.064e-178	3.358	embryo	5.26	6.234	-0.974
AT1G06960	9	10	15	22	none	0.25	NA	none	0.664	NA	916	37.8236	888	33.76	0.2432	NA	none	1036	36.6305	1035	32.3132	0.0958	NA	none	4.689	4.778	-0.089
AT1G06970	0	0	0	0	none	1	NA	none	1	NA	6	0.093231	11	0.15737	0.5491	NA	none	12	0.159663	15	0.176226	1	NA	none	2.443	2.368	0.074
AT1G06980	0	0	0	0	none	1	NA	none	1	NA	0	NA	27	1.21595	7.709e-08	4.486	embryo	0	NA	27	0.998541	1.954e-07	4.279	embryo	2.376	2.365	0.012
AT1G06990	0	0	0	0	none	1	NA	none	1	NA	0	NA	4	0.115659	0.2241	NA	none	0	NA	7	0.166213	0.03273	0	embryo	2.355	2.355	0
AT1G07000	2	0	1	0	none	1	NA	none	0.482	NA	58	1.10873	119	2.09443	0.0001951	1.215	embryo	54	0.883906	142	2.05237	2.481e-07	1.497	embryo	2.513	2.355	0.158
AT1G07010	0	0	0	0	none	1	NA	none	1	NA	873	22.8841	843	20.3456	0.2221	NA	none	833	18.6974	916	18.1546	1	NA	none	5.365	5.469	-0.104
AT1G07020	28	16	12	45	none	0.445	NA	none	0.271	NA	678	42.5159	404	23.3252	1.688e-13	1.449	endosperm	830	44.5672	721	34.1845	0.0002149	1.078	endosperm	3.999	4.126	-0.127
AT1G07025	0	0	0	0	none	1	NA	none	1	NA	0	NA	0	NA	1	NA	none	0	NA	2	0.116781	0.7497	NA	none	2.355	2.371	-0.016
AT1G07030	0	0	0	0	none	1	NA	none	1	NA	803	21.035	764	18.4264	0.1601	NA	none	897	20.1203	1049	20.7766	0.798	NA	none	5.821	5.745	0.076
AT1G07040	193	68	135	278	none	0.0815	NA	none	0.227	NA	3366	77.7046	2116	44.9749	3.492e-22	1.467	endosperm	4342	85.8299	2350	41.0178	2.707e-49	1.813	endosperm	7.58	6.875	0.705
AT1G07050	0	0	0	0	none	1	NA	none	1	NA	0	NA	0	NA	1	NA	none	1	0.039772	0	NA	0.7148	NA	none	2.362	2.355	0.007
AT1G07051	0	0	0	0	none	1	NA	none	1	NA	0	NA	0	NA	1	NA	none	0	NA	0	NA	1	NA	none	NA	NA	NA
AT1G07060	0	0	0	0	none	1	NA	none	1	NA	3	0.158352	4	0.194395	1	NA	none	6	0.271188	2	0.079819	0.2714	NA	none	2.355	2.442	-0.087
AT1G07070	5	0	2	2	none	0.546	NA	none	0.309	NA	319	21.4649	692	42.8713	1.366e-17	1.617	embryo	344	19.8204	808	41.1076	8.21e-22	1.693	embryo	5.716	5.773	-0.057
AT1G07080	310	150	140	331	none	0.33	NA	none	0.626	NA	6269	199.14	1395	40.7996	1.48e-176	4.135	endosperm	6203	168.724	1303	31.2951	1.449e-231	4.64	endosperm	7.922	7.777	0.145
AT1G07090	1	0	0	0	none	1	NA	none	1	NA	602	24.6997	26	0.982178	1.03e-119	15.19	endosperm	444	15.5989	41	1.27189	1.238e-81	7.997	endosperm	5.907	2.486	3.421
AT1G07100	0	0	0	0	none	1	NA	none	1	NA	0	NA	0	NA	1	NA	none	0	NA	0	NA	1	NA	none	NA	NA	NA
AT1G07110	29	12	5	18	none	0.365	NA	none	0.787	NA	1511	21.9616	1715	22.9501	0.5284	NA	none	1882	23.4226	1857	20.4072	0.02877	0	endosperm	6.894	6.694	0.2
AT1G07119	0	0	0	0	none	1	NA	none	1	NA	12	2.17976	8	1.33795	0.6001	NA	none	18	2.79973	38	5.21894	0.05688	NA	none	NA	NA	NA
AT1G07120	0	0	0	1	none	1	NA	none	1	NA	22	0.747975	14	0.438242	0.2371	NA	none	27	0.786039	16	0.411298	0.0844	NA	none	2.755	2.517	0.237
AT1G07130	10	1	5	7	none	0.474	NA	none	0.253	NA	161	6.5023	177	6.58167	1	NA	none	225	7.78108	238	7.26759	0.8501	NA	none	4.932	4.35	0.582
AT1G07135	341	57	37	236	mother	1.07e-40	5.109	none	0.959	NA	1868	98.7353	7323	356.374	1.387e-126	3.16	embryo	1408	63.7256	6320	252.572	1.899e-157	3.468	embryo	NA	NA	NA
AT1G07140	267	137	171	388	none	0.727	NA	none	0.553	NA	4595	124.411	4914	122.499	1	NA	none	5868	136.044	6161	126.124	0.2371	NA	none	9.051	10.085	-1.034
AT1G07150	4	2	0	5	none	0.228	NA	none	0.46	NA	42	1.07049	329	7.72063	6.152e-44	4.741	embryo	28	0.611095	132	2.54379	1.282e-13	2.413	embryo	2.441	2.524	-0.083
AT1G07160	0	0	0	0	none	1	NA	none	1	NA	7	0.185503	5	0.121996	0.8556	NA	none	5	0.113459	1	0.020037	0.1859	NA	none	2.357	2.371	-0.014
AT1G07170	0	0	0	0	none	1	NA	none	1	NA	279	18.1424	463	27.72	2.366e-06	1.213	embryo	290	16.1474	624	30.6794	5.757e-15	1.526	embryo	6.866	6.515	0.351
AT1G07175	0	0	1	1	none	1	NA	none	1	NA	2	0.288737	0	NA	0.3938	NA	none	11	1.35982	2	0.21831	0.01911	0	endosperm	NA	NA	NA
AT1G07180	1	3	1	0	none	0.548	NA	none	0.884	NA	49	1.06032	34	0.677392	0.1085	NA	none	19	0.352054	23	0.376304	1	NA	none	2.425	2.355	0.07
AT1G07190	0	0	0	0	none	1	NA	none	1	NA	0	NA	0	NA	1	NA	none	0	NA	0	NA	1	NA	none	2.355	2.367	-0.012
AT1G07200	6	0	1	0	none	1	NA	none	0.203	NA	181	3.43791	435	7.60723	5.217e-16	1.708	embryo	187	3.0414	566	8.12838	3.381e-27	2.086	embryo	NA	NA	NA
AT1G07210	9	14	13	38	none	0.462	NA	Ler	0.0227	1.083	845	28.7038	1793	56.077	2.692e-27	1.668	embryo	1237	35.9806	2624	67.3936	6.719e-31	1.624	embryo	3.883	5.73	-1.847
AT1G07220	5	0	2	5	none	0.179	NA	none	0.482	NA	35	0.792378	278	5.7947	2.156e-38	4.637	embryo	58	1.12437	383	6.55595	9.378e-44	4.023	embryo	2.372	2.419	-0.047
AT1G07230	221	41	104	226	mother	1.97e-08	1.667	Col-0	0.000113	1.412	1014	19.0264	498	8.60338	2.568e-27	1.79	endosperm	1329	21.353	668	9.47691	5.911e-37	1.878	endosperm	6.536	3.274	3.261
AT1G07240	0	0	0	0	none	1	NA	none	1	NA	232	5.09435	41	0.828908	1.771e-31	3.844	endosperm	263	4.94507	49	0.813521	6.114e-37	3.968	endosperm	3.507	4.294	-0.787
AT1G07250	44	3	5	43	mother	9.97e-11	4.237	none	0.794	NA	587	13.6241	502	10.7275	0.007364	1.013	endosperm	576	11.4475	580	10.1782	0.223	NA	none	8.186	4.744	3.442
AT1G07260	131	62	95	213	none	0.615	NA	none	0.952	NA	1329	29.7914	250	5.15974	1.139e-110	4.553	endosperm	1908	36.6235	238	4.03381	2.531e-205	7.281	endosperm	3.169	4.121	-0.952
AT1G07270	0	0	0	0	none	1	NA	none	1	NA	78	1.98806	144	3.37924	0.0005159	1.149	embryo	153	3.3392	191	3.68078	0.6066	NA	none	2.38	2.938	-0.558
AT1G07280	589	95	260	402	mother	3.09e-12	1.652	Col-0	1.52e-24	2.764	3066	56.7587	104	1.77262	0	23.956	endosperm	3851	61.045	90	1.25972	0	36.316	endosperm	6.749	3.022	3.727
AT1G07290	0	0	0	0	none	1	NA	none	1	NA	374	12.5284	73	2.25149	4.835e-44	3.837	endosperm	381	10.9286	84	2.12753	4.594e-45	3.639	endosperm	2.519	2.707	-0.188
AT1G07300	2	2	0	8	none	0.514	NA	none	0.202	NA	70	3.68483	50	2.42332	0.07407	NA	none	87	3.92152	39	1.55223	3.856e-06	1.468	endosperm	4.183	3.866	0.317
AT1G07310	60	17	48	50	none	0.96	NA	Col-0	0.00241	1.343	1476	39.3032	794	19.4663	1.97e-26	1.669	endosperm	1597	36.4135	978	19.6903	8.082e-25	1.562	endosperm	3.25	3.487	-0.237
AT1G07320	0	0	0	0	none	1	NA	none	1	NA	4054	125.885	10184	291.158	1.679e-62	2.042	embryo	3764	100.082	10357	243.161	8.451e-81	2.155	embryo	4.652	5.026	-0.374
AT1G07330	0	0	0	0	none	1	NA	none	1	NA	5	0.094001	13	0.225023	0.1818	NA	none	20	0.321964	5	0.071073	0.002258	1.237	endosperm	2.355	2.362	-0.007
AT1G07340	0	0	0	0	none	1	NA	none	1	NA	0	NA	0	NA	1	NA	none	0	NA	0	NA	1	NA	none	2.355	2.355	0
AT1G07350	24	9	21	32	none	1	NA	none	0.514	NA	860	22.853	980	23.9769	0.5814	NA	none	1366	31.0822	1360	27.3248	0.06312	NA	none	3.977	4.582	-0.605
AT1G07360	329	113	173	310	none	0.175	NA	Col-0	0.00621	1.09	1604	36.7436	1857	39.1661	0.3226	NA	none	1990	39.0343	2555	44.2527	0.02001	0	embryo	5.296	7.052	-1.756
AT1G07370	16	11	16	14	none	0.12	NA	none	0.628	NA	697	26.3097	2672	92.8626	2.898e-92	3.012	embryo	903	29.1868	3640	103.886	9.153e-116	3.075	embryo	4.504	7.203	-2.699
AT1G07380	3	1	1	2	none	0.936	NA	none	1	NA	1612	26.6536	1152	17.5374	7.121e-11	1.268	endosperm	2136	30.2418	1382	17.2771	9.792e-24	1.495	endosperm	3.501	5.037	-1.536
AT1G07390	0	0	3	0	none	1	NA	none	1	NA	24	0.284229	89	0.970441	3.117e-08	1.863	embryo	43	0.436056	137	1.22673	2.406e-09	1.753	embryo	2.384	2.355	0.029
AT1G07400	1	0	0	0	none	1	NA	none	1	NA	69	3.27164	186	8.11991	3.123e-10	1.685	embryo	81	3.28865	203	7.27754	6.261e-09	1.534	embryo	5.363	5.2	0.163
AT1G07410	3	2	4	3	none	0.586	NA	none	0.819	NA	157	9.41774	29	1.60165	5.942e-22	3.391	endosperm	181	9.29697	32	1.45134	2.158e-27	3.832	endosperm	3.9	3.446	0.454
AT1G07420	0	0	0	0	none	1	NA	none	1	NA	1524	50.4834	1156	35.2568	4.204e-08	1.194	endosperm	2073	58.8002	1596	39.9732	5.084e-12	1.259	endosperm	4.234	3.73	0.505
AT1G07430	0	0	0	0	none	1	NA	none	1	NA	11	0.234231	12	0.235264	1	NA	none	27	0.492302	11	0.177099	0.009733	1.052	endosperm	5.313	4.312	1.001
AT1G07440	0	0	0	0	none	1	NA	none	1	NA	18	0.692968	287	10.1729	5.365e-52	8.217	embryo	16	0.527444	288	8.38311	1.001e-52	8.636	embryo	2.355	2.355	0
AT1G07450	0	0	0	0	none	1	NA	none	1	NA	9	0.357145	91	3.3248	7.336e-16	3.995	embryo	3	0.101939	97	2.91035	9.853e-22	7.944	embryo	2.355	2.355	0
AT1G07460	0	0	0	0	none	1	NA	none	1	NA	0	NA	0	NA	1	NA	none	0	NA	0	NA	1	NA	none	2.355	2.355	0
AT1G07470	8	6	10	21	none	0.899	NA	none	0.778	NA	206	5.26091	388	9.12321	1.783e-08	1.344	embryo	282	6.16679	472	9.11398	8.63e-06	1.174	embryo	7.817	8.727	-0.91
AT1G07473	17	13	7	18	none	0.934	NA	none	0.52	NA	748	32.1206	15	0.593055	1.837e-160	29.27	endosperm	488	17.9439	18	0.584422	1.111e-111	17.271	endosperm	NA	NA	NA
AT1G07476	0	0	0	0	none	1	NA	none	1	NA	64	9.1037	4	0.523865	4.834e-15	5.166	endosperm	55	6.6991	3	0.32265	3.771e-14	5.345	endosperm	NA	NA	NA
AT1G07480	0	0	0	0	none	1	NA	none	1	NA	249	6.43553	356	8.47143	0.005192	1.027	embryo	315	6.97126	443	8.65686	0.01828	0	embryo	7.817	8.727	-0.91
AT1G07485	0	0	0	0	none	1	NA	none	1	NA	5	1.84241	9	3.05339	0.6831	NA	none	4	1.2621	1	0.278605	0.3275	NA	none	2.355	2.355	0
AT1G07490	0	0	0	0	none	1	NA	none	1	NA	1	0.455185	5	2.09546	0.378	NA	none	1	0.389766	14	4.81823	0.002735	1.305	embryo	NA	NA	NA
AT1G07500	1	0	0	3	none	0.314	NA	none	1	NA	8	1.37567	78	12.3492	1.445e-13	3.653	embryo	23	3.38663	61	7.93096	0.0007552	1.211	embryo	2.419	2.419	0
AT1G07510	17	9	13	33	none	0.824	NA	none	0.831	NA	1916	25.4136	2015	24.6075	1	NA	none	2401	27.2696	2828	28.361	0.5787	NA	none	7.936	8.094	-0.158
AT1G07520	6	4	4	5	none	0.526	NA	none	1	NA	369	6.36792	1433	22.7687	3.26e-70	2.96	embryo	557	8.2308	1652	21.5553	5.673e-52	2.211	embryo	2.555	2.576	-0.021
AT1G07530	0	0	0	0	none	1	NA	none	1	NA	997	13.8409	1616	20.6554	6.545e-11	1.277	embryo	1106	13.1474	2077	21.8011	2.211e-19	1.431	embryo	3.818	2.648	1.171
AT1G07540	0	0	0	1	none	1	NA	none	1	NA	31	0.633604	1	0.018818	1.282e-08	4.102	endosperm	33	0.577545	5	0.077268	1.558e-06	2.242	endosperm	2.355	2.355	0
AT1G07550	0	0	0	0	none	1	NA	none	1	NA	0	NA	0	NA	1	NA	none	0	NA	0	NA	1	NA	none	2.355	2.357	-0.002
AT1G07560	0	0	0	0	none	1	NA	none	1	NA	0	NA	0	NA	1	NA	none	0	NA	2	0.022757	0.7497	NA	none	2.355	2.355	0
AT1G07570	6	6	3	3	none	0.49	NA	none	1	NA	281	6.72362	2354	51.8591	6.809e-176	6.347	embryo	276	5.65486	3080	55.7211	4.331e-249	8.137	embryo	5.731	3.521	2.21
AT1G07580	0	0	0	0	none	1	NA	none	1	NA	0	NA	0	NA	1	NA	none	0	NA	0	NA	1	NA	none	NA	NA	NA
AT1G07590	1	7	6	7	none	0.12	NA	none	0.219	NA	1146	19.9458	193	3.09276	7.189e-110	4.995	endosperm	931	13.875	347	4.56635	2.123e-50	2.453	endosperm	7.26	5.845	1.415
AT1G07600	0	0	0	0	none	1	NA	none	1	NA	0	NA	0	NA	1	NA	none	0	NA	0	NA	1	NA	none	12.419	9.315	3.105
AT1G07610	0	0	0	0	none	1	NA	none	1	NA	15	1.26994	0	NA	5.212e-05	2.525	endosperm	3	0.217484	2	0.128024	0.9757	NA	none	8.265	4.811	3.453
AT1G07615	3	4	5	19	none	0.973	NA	none	0.227	NA	170	4.03028	634	13.8388	2.673e-40	2.674	embryo	231	4.68937	986	17.674	1.308e-62	3.028	embryo	2.797	2.848	-0.051
AT1G07620	2	1	2	2	none	0.569	NA	none	0.963	NA	94	1.77152	1	0.017352	7.129e-27	14.368	endosperm	83	1.3394	3	0.042748	2.53e-22	8.456	endosperm	NA	NA	NA
AT1G07630	20	5	12	19	none	0.583	NA	none	0.352	NA	552	9.14267	1053	16.0577	6.501e-16	1.468	embryo	705	9.99859	1097	13.7377	1.005e-06	1.16	embryo	4.539	3.156	1.383
AT1G07640	0	0	1	1	none	1	NA	none	1	NA	5	0.136427	44	1.10536	1.208e-07	2.591	embryo	17	0.397187	59	1.21718	4.498e-05	1.48	embryo	4.573	2.356	2.218
AT1G07645	2	0	2	0	none	1	NA	none	0.334	NA	21	1.30001	10	0.569965	0.08649	NA	none	31	1.64325	4	0.187223	1.245e-06	2.372	endosperm	NA	NA	NA
AT1G07650	6	3	1	4	none	0.86	NA	none	0.879	NA	213	2.38804	568	5.86316	2.692e-23	1.933	embryo	147	1.41122	886	7.51048	2.084e-79	4.138	embryo	2.729	2.4	0.329
AT1G07660	19	19	22	75	none	0.918	NA	Ler	0.0138	1.139	793	42.7918	1073	53.31	0.00104	1.053	embryo	1026	47.4079	1491	60.8327	2.757e-05	1.1	embryo	9.688	10.408	-0.721
AT1G07670	106	38	68	71	none	0.459	NA	Col-0	0.00103	1.327	1933	21.1388	2863	28.8265	1.329e-08	1.188	embryo	1813	16.9771	3448	28.5094	4.56e-24	1.469	embryo	8.594	7.858	0.736
AT1G07680	5	0	9	0	none	1	NA	Col-0	0.00128	3.049	9	0.496035	0	NA	0.00336	1.316	endosperm	20	0.943877	8	0.333374	0.02471	0	endosperm	2.355	2.368	-0.013
AT1G07690	5	7	2	5	none	0.731	NA	none	0.518	NA	63	4.51392	6	0.395809	3.626e-13	3.986	endosperm	30	1.84056	3	0.16252	4.85e-07	2.662	endosperm	5.696	9.269	-3.573
AT1G07700	7	1	2	12	none	0.153	NA	none	1	NA	407	14.3416	624	20.2447	1.409e-05	1.151	embryo	501	15.1167	610	16.252	0.4638	NA	none	3.061	3.22	-0.159
AT1G07702	0	0	0	0	none	1	NA	none	1	NA	0	NA	0	NA	1	NA	none	0	NA	0	NA	1	NA	none	NA	NA	NA
AT1G07705	12	17	11	5	father	0.00461	2.196	none	0.779	NA	581	8.89917	1090	15.3717	1.842e-15	1.447	embryo	920	12.0664	1534	17.7652	9.169e-11	1.259	embryo	5.675	5.618	0.057
AT1G07710	1	1	2	3	none	1	NA	none	1	NA	19	0.450443	43	0.938592	0.0139	0	embryo	30	0.609009	52	0.932099	0.1283	NA	none	NA	NA	NA
AT1G07720	60	0	0	77	mother	1.98e-41	78.269	none	1	NA	565	12.1513	76	1.50491	5.792e-77	5.679	endosperm	704	12.9647	89	1.44723	1.61e-103	6.525	endosperm	6.343	2.355	3.988
AT1G07725	0	0	0	0	none	1	NA	none	1	NA	1	0.059524	1	0.054804	1	NA	none	5	0.254847	1	0.045005	0.1859	NA	none	NA	NA	NA
AT1G07728	0	0	0	0	none	1	NA	none	1	NA	5	2.65005	0	NA	0.05274	NA	none	2	0.907674	1	0.400734	0.8889	NA	none	NA	NA	NA
AT1G07730	0	0	0	0	none	1	NA	none	1	NA	0	NA	0	NA	1	NA	none	0	NA	2	8.35816	0.7497	NA	none	2.361	2.375	-0.014
AT1G07740	1	1	3	1	none	0.931	NA	none	0.959	NA	112	2.89857	189	4.50349	0.0009145	1.108	embryo	165	3.6565	282	5.51806	0.0001843	1.134	embryo	2.487	2.793	-0.307
AT1G07745	0	0	0	0	none	1	NA	none	1	NA	210	6.83927	224	6.71676	1	NA	none	234	6.52562	255	6.27917	1	NA	none	2.605	2.751	-0.146
AT1G07747	0	0	0	0	none	1	NA	none	1	NA	0	NA	0	NA	1	NA	none	0	NA	0	NA	1	NA	none	NA	NA	NA
AT1G07750	310	105	146	252	none	0.284	NA	Col-0	0.00397	1.119	12186	333.441	1851	46.6322	1.704e-286	6.097	endosperm	9796	229.521	1558	32.2327	0	6.159	endosperm	8.276	6.905	1.371
AT1G07760	0	0	0	0	none	1	NA	none	1	NA	0	NA	0	NA	1	NA	none	0	NA	0	NA	1	NA	none	NA	NA	NA
AT1G07770	0	0	0	0	none	1	NA	none	1	NA	5429	289.727	10617	521.666	7.427e-33	1.593	embryo	6259	286.016	13118	529.308	1.508e-42	1.647	embryo	11.225	11.507	-0.282
AT1G07780	0	0	0	0	none	1	NA	none	1	NA	31	0.95953	115	3.2773	3.053e-10	2	embryo	29	0.768618	205	4.79758	1.254e-26	3.758	embryo	5.4	5.13	0.271
AT1G07790	103	37	44	116	none	0.0596	NA	none	0.996	NA	1427	75.7361	5627	274.965	2.011e-120	3.163	embryo	2010	91.3463	8549	343.057	3.597e-158	3.308	embryo	4.847	6.632	-1.785
AT1G07795	0	0	0	0	none	1	NA	none	1	NA	44	2.49618	8	0.417863	3.845e-07	2.202	endosperm	60	2.91467	2	0.085788	1.201e-16	7.131	endosperm	2.888	2.593	0.295
AT1G07800	0	0	0	0	none	1	NA	none	1	NA	0	NA	0	NA	1	NA	none	0	NA	0	NA	1	NA	none	NA	NA	NA
AT1G07810	14	6	7	25	none	0.359	NA	none	0.794	NA	1291	14.2754	1421	14.467	0.9926	NA	none	1698	16.0774	1795	15.0072	0.4189	NA	none	8.594	7.858	0.736
AT1G07820	0	0	0	0	none	1	NA	none	1	NA	1343	71.5725	3592	176.25	7.044e-58	2.137	embryo	1884	85.974	4673	188.295	7.004e-55	1.921	embryo	9.688	10.408	-0.721
AT1G07830	12	8	14	21	none	0.663	NA	none	1	NA	378	17.206	1084	45.4296	1.502e-39	2.177	embryo	493	19.2155	1536	52.8629	2.81e-54	2.31	embryo	4.604	4.404	0.2
AT1G07840	20	13	10	23	none	1	NA	none	0.765	NA	639	18.7015	735	19.8054	0.5241	NA	none	760	19.046	1073	23.7436	0.0007366	1.054	embryo	6.34	7.508	-1.168
AT1G07850	0	0	0	0	none	1	NA	none	1	NA	5	0.118975	21	0.460073	0.01013	1.088	embryo	3	0.061126	18	0.32384	0.006768	1.143	embryo	2.355	2.355	0
AT1G07860	0	0	0	0	none	1	NA	none	1	NA	13	1.14574	41	3.32696	0.001091	1.256	embryo	11	0.830139	50	3.33184	1.403e-05	1.698	embryo	2.363	2.355	0.008
AT1G07870	421	174	165	473	mother	2.67e-05	1.218	none	0.433	NA	4013	91.4943	2935	61.6105	1.302e-12	1.267	endosperm	4585	89.5118	3600	62.0582	1.292e-13	1.256	endosperm	4.082	4.852	-0.769
AT1G07880	0	0	0	0	none	1	NA	none	1	NA	89	2.44045	22	0.555423	1.093e-10	2.292	endosperm	43	1.00963	27	0.559778	0.04005	0	endosperm	2.36	2.355	0.005
AT1G07885	0	0	0	0	none	1	NA	none	1	NA	2	0.629117	0	NA	0.3938	NA	none	0	NA	3	0.713501	0.4098	NA	none	NA	NA	NA
AT1G07890	695	248	261	890	mother	9.31e-21	1.801	none	0.198	NA	7818	247.735	12137	354.099	1.186e-13	1.267	embryo	9509	258.013	14823	355.14	4.636e-13	1.228	embryo	8.213	6.264	1.949
AT1G07900	0	0	0	0	none	1	NA	none	1	NA	0	NA	0	NA	1	NA	none	0	NA	0	NA	1	NA	none	NA	NA	NA
AT1G07901	0	0	0	0	none	1	NA	none	1	NA	22	5.56337	18	4.19092	0.6843	NA	none	26	5.62995	39	7.45679	0.5023	NA	none	NA	NA	NA
AT1G07910	7	1	1	5	none	0.337	NA	none	1	NA	514	5.25139	740	6.96089	0.0001646	1.096	embryo	771	6.745	997	7.70156	0.05409	NA	none	3.411	4.243	-0.832
AT1G07920	0	0	0	0	none	1	NA	none	1	NA	6303	136.774	8110	162.031	0.0005447	1.048	embryo	7637	141.904	9652	158.36	0.0178	0	embryo	12.097	12.36	-0.263
AT1G07930	92	46	65	108	none	0.715	NA	none	0.727	NA	4415	94.5321	9096	179.317	1.016e-37	1.675	embryo	5312	97.3918	13095	211.995	1.567e-65	1.936	embryo	12.097	12.36	-0.263
AT1G07940	0	0	0	0	none	1	NA	none	1	NA	3940	81.7819	5620	107.404	6.24e-08	1.157	embryo	5564	98.8926	7062	110.831	0.01623	0	embryo	12.097	12.36	-0.263
AT1G07950	0	0	0	0	none	1	NA	none	1	NA	460	22.359	481	21.5259	1	NA	none	525	21.8509	578	21.2419	1	NA	none	4.66	6.233	-1.574
AT1G07960	0	0	0	0	none	1	NA	none	1	NA	1017	46.3468	914	38.3501	0.01504	0	endosperm	1430	55.8022	1103	38.0055	2.603e-10	1.241	endosperm	4.91	4.998	-0.088
AT1G07970	4	0	0	4	mother	0.0464	0	none	1	NA	499	7.93207	1322	19.3481	2.781e-38	2.04	embryo	610	8.30294	1826	21.9462	1.212e-55	2.242	embryo	2.635	3.419	-0.784
AT1G07980	36	15	21	60	none	0.31	NA	none	0.881	NA	594	23.0746	562	20.1004	0.1826	NA	none	904	30.0699	749	21.9989	6.31e-06	1.134	endosperm	6.555	7.665	-1.11
AT1G07985	0	0	0	0	none	1	NA	none	1	NA	0	NA	49	2.32426	8.43e-14	8.945	embryo	5	0.220573	24	0.934867	0.002583	1.218	embryo	NA	NA	NA
AT1G07990	31	22	30	53	none	0.427	NA	none	0.793	NA	1443	19.2188	1772	21.7293	0.03956	0	embryo	1985	22.6379	2299	23.1511	0.8655	NA	none	4.62	4.14	0.481
AT1G08000	11	7	3	8	none	1	NA	none	0.808	NA	407	11.4691	616	15.9823	3.243e-05	1.136	embryo	495	11.9442	808	17.2155	3.529e-07	1.194	embryo	3.534	4.319	-0.785
AT1G08005	0	0	0	0	none	1	NA	none	1	NA	1	0.230302	2	0.424081	1	NA	none	3	0.591609	2	0.348257	0.9757	NA	none	NA	NA	NA
AT1G08010	16	6	11	28	none	0.493	NA	none	1	NA	868	24.1434	852	21.8193	0.3341	NA	none	1095	26.0801	1171	24.6268	0.6373	NA	none	3.534	4.319	-0.785
AT1G08030	84	30	45	83	none	0.65	NA	none	0.357	NA	391	8.45616	370	7.36749	0.2743	NA	none	471	8.72234	538	8.79733	1	NA	none	5.414	5.653	-0.239
AT1G08032	0	0	0	0	none	1	NA	none	1	NA	0	NA	0	NA	1	NA	none	0	NA	0	NA	1	NA	none	NA	NA	NA
AT1G08035	4	3	0	8	none	0.19	NA	none	0.195	NA	21	2.41817	15	1.59031	0.4094	NA	none	28	2.76084	20	1.74128	0.2469	NA	none	NA	NA	NA
AT1G08040	0	0	0	0	none	1	NA	none	1	NA	740	17.6735	966	21.2418	0.007645	1.011	embryo	908	18.5692	1204	21.7415	0.01416	0	embryo	6.735	6.557	0.178
AT1G08050	0	0	0	0	none	1	NA	none	1	NA	242	4.08158	53	0.823021	3.92e-28	3.222	endosperm	250	3.61052	101	1.28797	6.099e-17	1.981	endosperm	5.987	6.015	-0.028
AT1G08060	55	37	36	91	none	0.947	NA	none	0.226	NA	1185	6.9955	1993	10.8325	1.056e-13	1.333	embryo	1536	7.76439	2583	11.5291	1.121e-13	1.292	embryo	3.386	4.183	-0.797
AT1G08065	0	1	2	1	none	0.745	NA	none	0.888	NA	9	0.320052	0	NA	0.00336	1.316	endosperm	15	0.456757	1	0.026887	0.000347	1.797	endosperm	2.356	2.355	0.001
AT1G08070	1	0	0	4	none	0.251	NA	none	1	NA	38	0.60905	151	2.22827	8.144e-14	2.262	embryo	58	0.796001	260	3.15076	2.42e-23	2.68	embryo	2.497	2.389	0.109
AT1G08080	0	0	0	0	none	1	NA	none	1	NA	0	NA	0	NA	1	NA	none	0	NA	0	NA	1	NA	none	2.355	2.38	-0.025
AT1G08090	0	0	0	0	none	1	NA	none	1	NA	0	NA	0	NA	1	NA	none	0	NA	0	NA	1	NA	none	2.379	2.355	0.024
AT1G08100	0	0	0	0	none	1	NA	none	1	NA	0	NA	0	NA	1	NA	none	0	NA	0	NA	1	NA	none	2.358	2.455	-0.098
AT1G08105	0	0	0	0	none	1	NA	none	1	NA	0	NA	0	NA	1	NA	none	0	NA	0	NA	1	NA	none	2.355	2.355	0
AT1G08110	27	16	16	38	none	1	NA	none	0.725	NA	2257	91.1534	2147	79.8353	0.06549	NA	none	2740	94.7562	2492	76.0959	6.19e-05	1.076	endosperm	6.079	6.029	0.05
AT1G08115	0	0	0	0	none	1	NA	none	1	NA	5	1.19416	19	4.17799	0.01567	0	embryo	14	2.86309	6	1.08346	0.08366	NA	none	NA	NA	NA
AT1G08120	0	0	0	0	none	1	NA	none	1	NA	13	0.503483	29	1.0341	0.05699	NA	none	16	0.530612	50	1.46414	0.0005352	1.286	embryo	NA	NA	NA
AT1G08125	35	21	22	60	none	0.959	NA	none	0.436	NA	870	29.579	785	24.5729	0.0237	0	endosperm	1095	31.8783	951	24.4465	5.743e-05	1.093	endosperm	NA	NA	NA
AT1G08130	28	9	15	38	none	0.251	NA	none	0.892	NA	1220	17.3859	2639	34.6257	4.914e-33	1.721	embryo	1738	21.2081	3851	41.4937	1.986e-39	1.712	embryo	3.703	4.513	-0.81
AT1G08135	0	0	0	0	none	1	NA	none	1	NA	1	0.015633	0	NA	0.7443	NA	none	6	0.080315	0	NA	0.02186	0	endosperm	2.355	2.355	0
AT1G08140	0	0	0	1	none	1	NA	none	1	NA	11	0.156816	1	0.013126	0.005906	1.157	endosperm	155	1.8921	18	0.194018	2.27e-29	5.16	endosperm	NA	NA	NA
AT1G08150	0	0	0	5	none	1	NA	none	1	NA	8	0.12644	1	0.014552	0.03656	0	endosperm	116	1.56989	6	0.0717	1.532e-28	8.214	endosperm	NA	NA	NA
AT1G08160	0	0	0	0	none	1	NA	none	1	NA	0	NA	0	NA	1	NA	none	0	NA	0	NA	1	NA	none	NA	NA	NA
AT1G08165	0	0	0	0	none	1	NA	none	1	NA	1	0.089978	0	NA	0.7443	NA	none	0	NA	0	NA	1	NA	none	NA	NA	NA
AT1G08170	0	0	0	0	none	1	NA	none	1	NA	0	NA	1	0.048665	1	NA	none	1	0.04526	0	NA	0.7148	NA	none	2.409	2.355	0.054
AT1G08180	0	0	0	0	none	1	NA	none	1	NA	21	1.47728	41	2.65552	0.05544	NA	none	23	1.38544	63	3.35086	0.0005421	1.256	embryo	3.117	2.375	0.742
AT1G08190	348	107	222	330	none	0.355	NA	Col-0	3.66e-07	1.487	3062	35.4279	2397	25.5347	1.948e-08	1.179	endosperm	3593	35.597	2611	22.8412	2.677e-18	1.35	endosperm	3.705	4.209	-0.504
AT1G08200	491	171	171	457	mother	1.92e-07	1.353	none	0.82	NA	3563	81.7645	3951	83.4791	0.7832	NA	none	3124	61.387	4440	77.0378	2.888e-06	1.107	embryo	9.948	9.314	0.634
AT1G08210	0	0	0	0	none	1	NA	none	1	NA	274	6.3633	595	12.7224	5.473e-16	1.599	embryo	297	5.90615	724	12.7128	6.463e-22	1.739	embryo	2.955	2.664	0.291
AT1G08220	13	3	12	19	none	0.645	NA	none	0.421	NA	166	5.51301	276	8.4394	0.0001394	1.151	embryo	238	6.76821	446	11.1992	4.083e-08	1.3	embryo	2.731	2.955	-0.224
AT1G08230	3	3	2	9	none	0.964	NA	none	0.43	NA	44	1.16522	11	0.268208	9.04e-06	1.764	endosperm	40	0.907052	22	0.440505	0.01891	0	endosperm	2.356	2.355	0.001
AT1G08240	0	0	0	0	none	1	NA	none	1	NA	0	NA	0	NA	1	NA	none	0	NA	0	NA	1	NA	none	NA	NA	NA
AT1G08250	0	0	0	0	none	1	NA	none	1	NA	108	2.89176	134	3.30343	0.5029	NA	none	94	2.15517	154	3.11768	0.01219	0	embryo	3.873	3.088	0.786
AT1G08260	13	3	17	14	none	0.997	NA	none	0.0933	NA	1214	6.94419	2398	12.6291	6.022e-25	1.57	embryo	1506	7.37639	3399	14.7003	8.349e-40	1.738	embryo	5.075	5.791	-0.716
AT1G08270	0	0	0	0	none	1	NA	none	1	NA	31	2.91119	38	3.2856	0.9268	NA	none	52	4.18147	71	5.04127	0.4957	NA	none	4.396	3.519	0.877
AT1G08280	0	0	0	0	none	1	NA	none	1	NA	318	8.50874	131	3.22724	2.269e-17	1.907	endosperm	332	7.60663	128	2.58953	1.347e-22	2.15	endosperm	6.895	2.42	4.476
AT1G08290	0	0	0	0	none	1	NA	none	1	NA	0	NA	1	0.02024	1	NA	none	0	NA	0	NA	1	NA	none	NA	NA	NA
AT1G08300	1	0	0	0	none	1	NA	none	1	NA	63	1.13531	74	1.2278	0.972	NA	none	76	1.17275	73	0.994648	0.5601	NA	none	NA	NA	NA
AT1G08310	0	0	0	0	none	1	NA	none	1	NA	11	0.315258	3	0.079162	0.05996	NA	none	11	0.269949	9	0.195024	0.7584	NA	none	2.358	2.416	-0.058
AT1G08315	0	0	0	0	none	1	NA	none	1	NA	164	5.80538	102	3.32436	0.0001211	1.19	endosperm	185	5.60756	120	3.21174	2.055e-05	1.23	endosperm	2.595	2.731	-0.136
AT1G08320	0	0	0	0	none	1	NA	none	1	NA	526	11.127	3	0.05843	3.901e-132	57.274	endosperm	506	9.16557	8	0.127954	3.733e-128	32.357	endosperm	2.38	2.381	-0.001
AT1G08340	0	0	0	0	none	1	NA	none	1	NA	5	0.140591	17	0.440108	0.03702	0	embryo	2	0.048154	10	0.212599	0.0792	NA	none	2.416	2.416	0
AT1G08350	0	0	0	0	none	1	NA	none	1	NA	587	10.5586	373	6.17727	3.061e-10	1.348	endosperm	685	10.5505	478	6.50079	1.692e-10	1.317	endosperm	3.48	3.185	0.294
AT1G08360	0	0	0	0	none	1	NA	none	1	NA	6182	252.04	10250	384.757	4.073e-18	1.351	embryo	7295	254.672	12626	389.205	2.098e-21	1.361	embryo	9.438	9.279	0.158
AT1G08370	26	19	24	35	none	0.241	NA	none	1	NA	1123	29.6585	961	23.3676	0.001087	1.049	endosperm	1669	37.7434	1342	26.7975	5.127e-09	1.199	endosperm	6.244	6.432	-0.188
AT1G08380	0	0	0	0	none	1	NA	none	1	NA	11177	615.144	14988	759.481	9.263e-06	1.096	embryo	9586	451.757	14195	590.689	1.364e-09	1.166	embryo	5.806	6.422	-0.616
AT1G08390	4	1	0	2	none	0.48	NA	none	0.862	NA	84	5.3987	162	9.58621	8.283e-05	1.22	embryo	74	4.07247	179	8.69832	1.572e-07	1.454	embryo	2.867	3.125	-0.258
AT1G08400	2	2	0	3	none	0.757	NA	none	0.438	NA	180	2.82758	116	1.67773	0.0001983	1.169	endosperm	320	4.30436	185	2.19728	1.17e-10	1.471	endosperm	NA	NA	NA
AT1G08410	7	3	1	3	none	1	NA	none	1	NA	368	6.5887	1169	19.2703	3.213e-48	2.412	embryo	555	8.50865	1867	25.2737	1.561e-67	2.512	embryo	3.901	5.923	-2.022
AT1G08420	39	16	22	50	none	0.684	NA	none	1	NA	1933	19.9971	1739	16.5637	0.005247	1.017	endosperm	2569	22.757	2298	17.9745	1.809e-05	1.092	endosperm	6.246	5.531	0.714
AT1G08430	0	0	0	0	none	1	NA	none	1	NA	1	0.024707	117	2.66148	4.752e-30	15.907	embryo	4	0.084623	217	4.05365	2.389e-49	16.214	embryo	2.355	2.355	0
AT1G08440	0	0	0	0	none	1	NA	none	1	NA	0	NA	0	NA	1	NA	none	0	NA	2	0.038849	0.7497	NA	none	NA	NA	NA
AT1G08450	0	0	0	0	none	1	NA	none	1	NA	535	13.8923	1353	32.3474	1.975e-35	1.953	embryo	804	17.8769	1756	34.476	2.799e-28	1.648	embryo	3.066	4.075	-1.009
AT1G08460	86	26	33	71	none	0.136	NA	none	0.396	NA	707	19.9812	560	14.5718	0.0001011	1.104	endosperm	616	14.9073	584	12.4792	0.03311	0	endosperm	6.112	5.924	0.188
AT1G08465	0	0	0	0	none	1	NA	none	1	NA	0	NA	529	16.0515	1.315e-126	115.624	embryo	2	0.05644	593	14.7763	8.681e-135	65.481	embryo	NA	NA	NA
AT1G08470	1	0	0	6	none	0.197	NA	none	1	NA	761	20.5756	654	16.2805	0.004349	1.025	endosperm	915	21.1838	780	15.9453	4.309e-05	1.104	endosperm	6.017	3.599	2.418
AT1G08480	0	0	0	0	none	1	NA	none	1	NA	1840	93.5491	1993	93.2934	1	NA	none	2313	100.696	2517	96.7559	0.7829	NA	none	7.111	6.718	0.392
AT1G08490	0	0	0	0	none	1	NA	none	1	NA	638	14.0174	1136	22.9799	2.71e-13	1.378	embryo	825	15.5209	1484	24.6521	2.397e-14	1.354	embryo	3.221	3.709	-0.488
AT1G08500	0	0	0	0	none	1	NA	none	1	NA	0	NA	225	8.48163	6.958e-59	47.298	embryo	7	0.245408	315	9.75119	5.657e-68	17.089	embryo	2.355	2.365	-0.01
AT1G08510	29	8	17	39	none	0.245	NA	none	0.64	NA	2782	52.4294	1701	29.5151	4.076e-23	1.502	endosperm	3042	49.09	1902	27.1019	6.418e-30	1.561	endosperm	6.35	5.988	0.362
AT1G08520	0	0	0	0	none	1	NA	none	1	NA	2474	37.5523	7526	105.177	1.319e-86	2.461	embryo	2265	29.4389	7977	91.5479	1.54e-119	2.742	embryo	5.431	6.062	-0.631
AT1G08530	46	30	38	44	none	0.0638	NA	none	0.673	NA	455	18.7479	495	18.7788	1	NA	none	612	21.5928	587	18.2874	0.0517	NA	none	NA	NA	NA
AT1G08540	275	94	202	238	none	0.545	NA	Col-0	3.81e-08	1.63	885	17.1808	2527	45.1675	3.504e-58	2.256	embryo	1084	18.0196	2944	43.2125	2.487e-57	2.076	embryo	3.607	4.191	-0.585
AT1G08550	0	0	1	0	none	1	NA	none	1	NA	570	12.4176	696	13.9603	0.1376	NA	none	611	11.3978	786	12.9467	0.09565	NA	none	3.736	4.267	-0.531
AT1G08560	0	0	0	0	none	1	NA	none	1	NA	20399	662.68	11325	338.731	1.343e-41	1.69	endosperm	21791	606.161	13185	323.852	2.368e-45	1.648	endosperm	8.807	10.972	-2.165
AT1G08570	88	43	31	72	none	0.796	NA	none	0.881	NA	2577	70.3641	1365	34.3156	5.217e-34	1.726	endosperm	2494	58.3108	1517	31.318	2.251e-30	1.596	endosperm	7.51	7.561	-0.051
AT1G08580	0	0	0	0	none	1	NA	none	1	NA	690	41.5835	1712	94.9942	3.524e-38	1.938	embryo	961	49.5919	2900	132.142	2.833e-69	2.301	embryo	7.69	8.753	-1.064
AT1G08590	0	0	0	0	none	1	NA	none	1	NA	302	3.39274	206	2.13075	2.263e-05	1.186	endosperm	387	3.72281	278	2.36135	1.314e-06	1.224	endosperm	3.37	3.38	-0.011
AT1G08600	12	10	9	23	none	0.826	NA	none	0.455	NA	3387	28.3525	2924	22.536	0.0001244	1.072	endosperm	5275	37.8107	4062	25.7092	2.235e-15	1.283	endosperm	6.47	8.742	-2.272
AT1G08610	0	0	0	0	none	1	NA	none	1	NA	70	1.61211	459	9.73267	8.512e-52	4.298	embryo	83	1.63678	712	12.3979	1.153e-84	5.566	embryo	2.365	2.535	-0.17
AT1G08620	43	14	14	36	none	0.231	NA	none	0.899	NA	1425	12.8578	1573	13.0678	0.9155	NA	none	1787	13.8068	2121	14.4699	0.5058	NA	none	4.948	4.606	0.342
AT1G08630	478	59	360	161	none	0.771	NA	Col-0	0	11.491	5290	130.698	5060	115.103	0.05027	NA	none	5086	107.599	6242	116.603	0.1076	NA	none	6.499	7.796	-1.298
AT1G08640	234	54	153	171	none	0.523	NA	Col-0	2.98e-12	2.322	1083	32.9937	1982	55.5941	1.903e-18	1.448	embryo	1279	33.3649	2426	55.8812	2.929e-21	1.452	embryo	4.312	4.682	-0.37
AT1G08650	51	14	18	40	none	0.165	NA	none	0.503	NA	353	9.92574	3944	102.105	8.049e-261	8.596	embryo	346	8.33068	4648	98.8158	0	9.937	embryo	2.628	2.551	0.078
AT1G08660	0	0	0	0	none	1	NA	none	1	NA	1245	29.7897	964	21.2371	8.464e-07	1.161	endosperm	1470	30.1183	1257	22.7407	3.767e-06	1.123	endosperm	4.013	3.007	1.005
AT1G08670	0	0	0	0	none	1	NA	none	1	NA	3	0.146741	1	0.045035	0.583	NA	none	3	0.125651	0	NA	0.1831	NA	none	2.366	2.355	0.011
AT1G08680	45	24	34	83	none	0.907	NA	none	0.705	NA	1335	18.7145	1415	18.2632	1	NA	none	1606	19.2779	1728	18.3153	0.6732	NA	none	4.626	5.339	-0.713
AT1G08695	0	0	0	0	none	1	NA	none	1	NA	0	NA	1	0.133419	1	NA	none	0	NA	0	NA	1	NA	none	NA	NA	NA
AT1G08700	129	46	52	141	mother	0.0189	0	none	1	NA	2163	53.6118	2055	46.8962	0.06344	NA	none	2231	47.3499	2479	46.4571	1	NA	none	8.109	7.853	0.256
AT1G08710	0	0	0	0	none	1	NA	none	1	NA	200	6.89674	185	5.87364	0.3432	NA	none	264	7.79532	255	6.64854	0.208	NA	none	4.047	4.437	-0.391
AT1G08720	14	11	10	20	none	0.736	NA	none	0.724	NA	731	9.17978	821	9.49249	0.7779	NA	none	617	6.63462	992	9.41887	1.723e-07	1.191	embryo	6.023	4.803	1.221
AT1G08730	0	0	0	2	none	1	NA	none	1	NA	39	0.318408	64	0.481085	0.0829	NA	none	60	0.419457	77	0.475316	0.7296	NA	none	2.379	2.405	-0.027
AT1G08735	0	0	0	0	none	1	NA	none	1	NA	0	NA	0	NA	1	NA	none	0	NA	0	NA	1	NA	none	2.355	2.355	0
AT1G08740	0	0	0	0	none	1	NA	none	1	NA	0	NA	0	NA	1	NA	none	0	NA	0	NA	1	NA	none	2.388	2.355	0.033
AT1G08750	8	4	3	12	none	0.65	NA	none	0.735	NA	405	10.2551	369	8.60263	0.1135	NA	none	508	11.0145	470	8.99815	0.0231	0	endosperm	4.206	5.227	-1.021
AT1G08760	52	27	28	90	none	0.314	NA	none	0.31	NA	1597	24.0799	805	11.1755	5.028e-32	1.783	endosperm	2123	27.4104	1075	12.2555	1.848e-45	1.901	endosperm	NA	NA	NA
AT1G08770	10	3	2	17	none	0.0937	NA	none	0.652	NA	492	22.0067	216	8.89541	1.416e-21	1.886	endosperm	630	24.1294	294	9.94283	4.971e-27	1.923	endosperm	3.27	3.008	0.262
AT1G08780	39	7	29	22	none	0.994	NA	Col-0	0.000223	1.939	563	36.1842	842	49.8246	9.095e-06	1.146	embryo	668	36.7623	948	46.0671	0.0009354	1.053	embryo	7.548	8.713	-1.165
AT1G08790	0	0	0	0	none	1	NA	none	1	NA	0	NA	0	NA	1	NA	none	0	NA	0	NA	1	NA	none	NA	NA	NA
AT1G08800	14	0	6	8	none	0.0507	NA	Col-0	0.0499	0	740	7.11156	65	0.575133	2.115e-114	8.613	endosperm	926	7.62009	113	0.821076	1.919e-129	6.962	endosperm	5.818	3.036	2.782
AT1G08810	10	0	0	2	mother	0.0303	0	none	1	NA	105	3.61756	5	0.158606	4.208e-25	7.836	endosperm	66	1.94709	7	0.182346	6.662e-14	4	endosperm	7.459	2.515	4.945
AT1G08820	1	0	0	1	none	0.745	NA	none	1	NA	2086	47.0331	1075	22.3162	7.161e-34	1.762	endosperm	2823	54.5025	1369	23.3381	1.348e-55	2.001	endosperm	NA	NA	NA
AT1G08830	70	12	33	107	mother	2.47e-06	1.755	none	0.314	NA	2881	127.83	1865	76.1887	3.345e-19	1.421	endosperm	4370	166.03	4126	138.418	0.0004988	1.045	endosperm	8.473	7.761	0.712
AT1G08840	6	0	2	2	none	0.531	NA	none	0.29	NA	236	2.3467	570	5.21846	1.731e-19	1.762	embryo	247	2.10309	877	6.59352	2.216e-46	2.521	embryo	2.356	2.356	0
AT1G08845	0	2	2	4	none	0.557	NA	none	0.414	NA	91	4.48517	329	14.9298	9.122e-24	2.402	embryo	166	7.00585	444	16.546	1.579e-18	1.812	embryo	NA	NA	NA
AT1G08860	70	37	27	69	none	0.745	NA	none	0.601	NA	1192	26.2788	467	9.47912	1.967e-45	2.245	endosperm	1073	20.2556	705	11.7514	1.733e-16	1.433	endosperm	3.196	5.523	-2.327
AT1G08870	0	0	0	0	none	1	NA	none	1	NA	0	NA	0	NA	1	NA	none	0	NA	0	NA	1	NA	none	NA	NA	NA
AT1G08880	1	2	0	5	none	0.517	NA	none	0.185	NA	2285	118.193	6280	299.079	1.112e-69	2.219	embryo	2854	126.408	7846	306.849	5.057e-77	2.146	embryo	5.402	7.305	-1.903
AT1G08890	2	0	0	0	none	1	NA	none	1	NA	18	0.415781	22	0.467882	1	NA	none	5	0.098896	20	0.349296	0.01589	0	embryo	2.395	2.371	0.024
AT1G08900	0	0	0	0	none	1	NA	none	1	NA	0	NA	15	0.346301	0.0001783	2.201	embryo	1	0.021471	13	0.246465	0.00483	1.189	embryo	2.395	2.371	0.024
AT1G08910	1	0	0	2	none	0.464	NA	none	1	NA	348	4.67026	1182	14.605	2.131e-53	2.574	embryo	405	4.65407	1763	17.889	4.343e-91	3.21	embryo	NA	NA	NA
AT1G08920	0	0	0	0	none	1	NA	none	1	NA	109	2.22431	17	0.319403	1.873e-17	3.502	endosperm	45	0.786315	10	0.154291	8.552e-07	2.037	endosperm	4.664	2.993	1.671
AT1G08930	0	0	0	1	none	1	NA	none	1	NA	4	0.082584	231	4.39107	6.794e-54	18.128	embryo	8	0.14143	298	4.65185	5.003e-63	14.754	embryo	2.355	2.355	0
AT1G08940	0	0	0	0	none	1	NA	none	1	NA	10	0.423776	31	1.20954	0.005492	1.098	embryo	10	0.362871	29	0.929193	0.01804	0	embryo	6.134	2.946	3.188
AT1G08950	0	0	0	0	none	1	NA	none	1	NA	0	NA	0	NA	1	NA	none	0	NA	0	NA	1	NA	none	NA	NA	NA
AT1G08960	0	0	0	0	none	1	NA	none	1	NA	166	3.13148	235	4.0816	0.02707	0	embryo	237	3.82829	283	4.03645	0.8291	NA	none	2.469	2.454	0.014
AT1G08970	0	0	0	0	none	1	NA	none	1	NA	2986	111.732	2425	83.5448	9.221e-07	1.136	endosperm	3649	116.917	3082	87.1948	1.14e-08	1.164	endosperm	4.345	4.203	0.142
AT1G08980	0	0	0	0	none	1	NA	none	1	NA	4541	116.2	471	11.0968	1.094e-290	8.612	endosperm	4495	98.4919	486	9.40293	0	8.759	endosperm	5.359	8.001	-2.642
AT1G08985	0	0	0	0	none	1	NA	none	1	NA	344	31.5393	13	1.09739	7.581e-77	14.58	endosperm	409	32.1095	34	2.35692	6.277e-79	8.599	endosperm	NA	NA	NA
AT1G08990	10	0	0	1	none	0.141	NA	none	1	NA	40	0.811551	0	NA	1.452e-12	8.137	endosperm	18	0.312712	0	NA	3.678e-06	3.32	endosperm	2.498	2.369	0.129
AT1G09000	9	7	5	5	none	0.323	NA	none	0.972	NA	338	5.80447	364	5.75531	1	NA	none	455	6.69072	502	6.5181	1	NA	none	2.368	2.568	-0.2
AT1G09010	12	4	0	24	mother	0.000162	1.594	none	0.0811	NA	2456	31.5906	3088	36.5702	0.006853	1.012	embryo	2518	27.7332	3457	33.6202	0.0001406	1.065	embryo	5.705	7.816	-2.112
AT1G09020	29	7	23	27	none	0.947	NA	none	0.0587	NA	1745	29.329	1842	28.5045	1	NA	none	2225	32.0219	2443	31.0454	0.9429	NA	none	4.045	5.095	-1.05
AT1G09026	0	0	0	0	none	1	NA	none	1	NA	0	NA	0	NA	1	NA	none	0	NA	0	NA	1	NA	none	NA	NA	NA
AT1G09030	0	0	0	0	none	1	NA	none	1	NA	0	NA	0	NA	1	NA	none	0	NA	0	NA	1	NA	none	2.355	2.355	0
AT1G09040	3	4	2	7	none	1	NA	none	0.406	NA	253	3.16276	164	1.88761	1.425e-05	1.218	endosperm	390	4.17471	244	2.30626	3.871e-10	1.395	endosperm	NA	NA	NA
AT1G09050	0	0	0	1	none	1	NA	none	1	NA	109	1.51592	131	1.67742	0.6597	NA	none	158	1.88158	157	1.6509	0.4928	NA	none	NA	NA	NA
AT1G09060	23	8	27	31	none	0.826	NA	none	0.204	NA	1199	15.4018	2254	26.658	4.182e-21	1.493	embryo	1337	14.7062	3108	30.1859	1.371e-41	1.785	embryo	4	3.139	0.861
AT1G09070	229	74	116	248	mother	0.0118	1.022	none	0.142	NA	13555	414.26	24369	685.697	2.527e-26	1.471	embryo	12998	340.146	30501	704.789	3.898e-62	1.852	embryo	5.171	5.954	-0.782
AT1G09080	0	0	0	0	none	1	NA	none	1	NA	27	0.49369	0	NA	1.209e-08	5.146	endosperm	27	0.422737	5	0.069125	4.995e-05	1.771	endosperm	2.358	2.358	0
AT1G09090	0	0	0	0	none	1	NA	none	1	NA	0	NA	1	0.013483	1	NA	none	0	NA	0	NA	1	NA	none	3.315	2.554	0.761
AT1G09100	0	0	0	0	none	1	NA	none	1	NA	1137	30.8063	872	21.7529	7.64e-07	1.168	endosperm	1684	39.0694	1023	20.9569	4.07e-26	1.578	endosperm	5.814	6.176	-0.363
AT1G09110	0	0	0	0	none	1	NA	none	1	NA	0	NA	0	NA	1	NA	none	0	NA	0	NA	1	NA	none	NA	NA	NA
AT1G09130	76	38	38	112	none	0.337	NA	none	0.388	NA	3148	89.0339	5514	143.585	1.099e-20	1.418	embryo	4245	102.805	6147	131.449	1.583e-07	1.133	embryo	6.215	7.257	-1.042
AT1G09140	52	36	30	110	none	0.54	NA	Ler	0.0119	1.115	2077	63.1269	931	26.0525	4.927e-46	2.02	endosperm	2299	59.832	1290	29.6442	1.016e-36	1.723	endosperm	8.978	8.246	0.732
AT1G09150	0	0	0	0	none	1	NA	none	1	NA	1486	56.7006	1498	52.6262	0.5184	NA	none	1777	58.0593	1953	56.3434	0.9757	NA	none	5.054	5.038	0.017
AT1G09155	0	0	0	0	none	1	NA	none	1	NA	149	4.91887	13	0.395134	1.304e-29	6.013	endosperm	173	4.89036	13	0.324485	8.344e-38	7.428	endosperm	6.143	2.652	3.491
AT1G09157	0	0	0	0	none	1	NA	none	1	NA	0	NA	8	0.389321	0.01703	0	embryo	1	0.04526	9	0.359675	0.04535	0	embryo	NA	NA	NA
AT1G09160	37	9	23	35	none	0.529	NA	none	0.123	NA	715	14.304	1676	30.8707	1.459e-33	1.833	embryo	801	13.7214	2413	36.4989	6.252e-64	2.282	embryo	3.445	3.369	0.076
AT1G09170	0	0	2	0	none	1	NA	none	1	NA	1	0.012757	1	0.011745	1	NA	none	6	0.065539	1	0.009645	0.1043	NA	none	2.355	2.355	0
AT1G09176	0	0	0	0	none	1	NA	none	1	NA	0	NA	0	NA	1	NA	none	0	NA	0	NA	1	NA	none	NA	NA	NA
AT1G09180	2	1	1	12	none	0.771	NA	none	0.499	NA	44	2.30989	117	5.65519	7.462e-07	1.516	embryo	103	4.63012	162	6.43023	0.02225	0	embryo	2.648	3.639	-0.991
AT1G09190	6	0	2	4	none	0.266	NA	none	0.488	NA	53	1.28243	262	5.83689	9.817e-27	3.055	embryo	73	1.51251	394	7.20819	8.456e-39	3.382	embryo	4.016	4.156	-0.141
AT1G09195	6	3	3	2	none	0.679	NA	none	0.657	NA	136	3.10439	158	3.32059	0.8016	NA	none	179	3.49869	206	3.5553	1	NA	none	NA	NA	NA
AT1G09200	0	0	0	0	none	1	NA	none	1	NA	3258	207.668	8783	515.445	4.47e-71	2.187	embryo	4043	220.667	13539	652.494	1.761e-120	2.626	embryo	4.713	7.614	-2.9
AT1G09210	427	260	331	741	none	0.654	NA	Ler	0.0177	1.027	11140	247	5649	115.32	1.182e-50	1.843	endosperm	19010	360.919	7111	119.21	1.97e-133	2.66	endosperm	8.07	9.143	-1.073
AT1G09220	0	1	1	0	none	0.745	NA	none	1	NA	27	0.887552	61	1.84621	0.003263	1.114	embryo	32	0.900733	109	2.70912	2.498e-08	1.756	embryo	2.502	2.363	0.139
AT1G09230	0	0	0	0	none	1	NA	none	1	NA	349	8.96022	515	12.1737	0.0003083	1.094	embryo	458	10.0687	656	12.7341	0.002375	1.038	embryo	4.542	5.337	-0.796
AT1G09240	0	0	0	0	none	1	NA	none	1	NA	3	0.092858	0	NA	0.2037	NA	none	0	NA	2	0.046806	0.7497	NA	none	2.355	2.387	-0.032
AT1G09245	0	0	0	0	none	1	NA	none	1	NA	0	NA	0	NA	1	NA	none	0	NA	0	NA	1	NA	none	NA	NA	NA
AT1G09250	2	0	0	2	none	0.325	NA	none	1	NA	40	1.57921	355	12.9042	8.472e-50	5.352	embryo	55	1.85934	436	13.0148	1.606e-54	4.824	embryo	2.447	2.452	-0.005
AT1G09260	0	0	0	0	none	1	NA	none	1	NA	0	NA	0	NA	1	NA	none	3	0.238346	0	NA	0.1831	NA	none	NA	NA	NA
AT1G09270	0	0	0	0	none	1	NA	none	1	NA	2330	44.6284	1952	34.4236	2.712e-05	1.096	endosperm	3055	50.1052	2486	36.0022	3.014e-10	1.204	endosperm	5.515	6.289	-0.773
AT1G09280	10	5	15	32	none	1	NA	none	1	NA	468	10.0932	739	14.6741	7.092e-07	1.198	embryo	503	9.28898	867	14.1376	3.047e-09	1.264	embryo	4.212	5.361	-1.149
AT1G09290	3	0	2	10	none	0.0859	NA	none	0.851	NA	370	14.2585	604	21.4305	5.617e-07	1.22	embryo	467	15.4101	914	26.6312	9.405e-15	1.433	embryo	2.419	3.123	-0.704
AT1G09300	0	0	2	2	none	1	NA	none	1	NA	179	4.25931	361	7.90888	1.356e-09	1.421	embryo	246	5.0123	580	10.4348	1.371e-17	1.654	embryo	5.15	5.492	-0.342
AT1G09310	0	0	0	0	none	1	NA	none	1	NA	54	2.52942	398	17.1645	9.569e-50	4.656	embryo	35	1.40382	438	15.5122	1.553e-67	7.137	embryo	6.851	3.325	3.526
AT1G09320	11	3	6	22	none	0.241	NA	none	1	NA	255	4.88906	441	7.78477	4.08e-07	1.255	embryo	429	7.04302	664	9.62555	5.107e-05	1.12	embryo	5.169	6.314	-1.145
AT1G09330	0	0	0	0	none	1	NA	none	1	NA	1295	50.6106	749	26.951	1.433e-20	1.546	endosperm	1945	65.0889	1069	31.5879	3.142e-36	1.749	endosperm	5.992	6.597	-0.605
AT1G09340	15	3	2	12	none	0.0776	NA	none	1	NA	1190	31.0884	1709	41.107	3.105e-06	1.136	embryo	1036	23.1754	1706	33.6979	1.089e-10	1.249	embryo	2.643	3.299	-0.655
AT1G09350	0	0	0	0	none	1	NA	none	1	NA	0	NA	3	0.082143	0.4184	NA	none	1	0.025465	3	0.067456	0.9184	NA	none	2.355	2.38	-0.025
AT1G09360	0	0	0	0	none	1	NA	none	1	NA	0	NA	0	NA	1	NA	none	0	NA	0	NA	1	NA	none	2.355	2.355	0
AT1G09370	151	121	127	197	father	0.000283	1.303	none	0.446	NA	859	61.5469	16	1.05549	3.593e-180	32.115	endosperm	963	59.082	56	3.0337	1.051e-174	13.571	endosperm	2.504	3.179	-0.675
AT1G09380	343	129	214	442	none	0.0564	NA	none	0.204	NA	8571	211.491	114	2.58993	0	61.941	endosperm	9891	208.986	363	6.77235	0	25.589	endosperm	5.564	7.951	-2.388
AT1G09390	3	3	2	0	none	0.311	NA	none	0.584	NA	227	6.91558	290	8.13435	0.1511	NA	none	45	1.1739	281	6.47264	1.749e-32	3.624	embryo	2.887	3.319	-0.431
AT1G09400	1	0	0	0	none	1	NA	none	1	NA	9	0.313426	14	0.448893	0.6574	NA	none	1	0.02982	6	0.157985	0.2227	NA	none	2.443	2.505	-0.062
AT1G09410	0	0	0	0	none	1	NA	none	1	NA	22	0.401886	58	0.975507	0.0005722	1.242	embryo	41	0.641328	89	1.22926	0.001237	1.141	embryo	2.394	2.753	-0.359
AT1G09415	9	5	11	18	none	0.941	NA	none	1	NA	92	5.43442	211	11.4754	1.421e-08	1.489	embryo	162	8.19401	270	12.0587	0.0006218	1.102	embryo	3.567	3.631	-0.064
AT1G09420	136	88	54	181	none	0.398	NA	Ler	0.00166	1.226	2459	48.8903	4540	83.1077	5.665e-24	1.49	embryo	2747	46.7669	4613	69.3457	5.825e-16	1.307	embryo	7.576	7.047	0.529
AT1G09421	0	0	0	0	none	1	NA	none	1	NA	14	5.31049	34	11.8743	0.02526	0	embryo	27	8.76973	34	9.75119	1	NA	none	NA	NA	NA
AT1G09430	51	25	11	80	mother	0.00173	1.242	Ler	0.00903	1.193	1559	32.8176	2103	40.7589	0.0001577	1.075	embryo	1849	33.3284	2052	32.6596	1	NA	none	5.872	3.302	2.57
AT1G09440	3	0	1	2	none	0.745	NA	none	0.773	NA	59	1.62937	10	0.254267	1.168e-09	2.632	endosperm	53	1.25331	16	0.334088	2.596e-06	1.736	endosperm	4.106	2.377	1.729
AT1G09450	39	24	30	39	none	0.203	NA	none	0.792	NA	404	7.45756	625	10.6223	9.476e-06	1.161	embryo	473	7.4764	1020	14.236	1.44e-20	1.584	embryo	2.356	2.525	-0.169
AT1G09460	49	21	18	49	none	0.353	NA	none	0.887	NA	766	26.1581	274	8.61488	3.081e-40	2.378	endosperm	596	17.4277	357	9.21758	3.31e-15	1.51	endosperm	5.224	6.11	-0.886
AT1G09470	52	29	23	39	none	0.61	NA	none	1	NA	1900	67.8158	1418	46.5989	2.068e-09	1.222	endosperm	2226	68.0328	2018	54.4591	8.986e-05	1.074	endosperm	NA	NA	NA
AT1G09480	0	0	0	0	none	1	NA	none	1	NA	20	0.69713	175	5.61621	1.129e-26	4.481	embryo	14	0.417857	229	6.03519	9.334e-42	7.501	embryo	2.401	2.594	-0.193
AT1G09483	0	0	0	0	none	1	NA	none	1	NA	3	0.342396	1	0.105082	0.583	NA	none	9	0.87956	2	0.172587	0.05817	NA	none	NA	NA	NA
AT1G09490	0	0	1	0	none	1	NA	none	1	NA	605	20.5513	1223	38.25	3.005e-20	1.565	embryo	534	15.5325	1442	37.0357	5.972e-41	2.006	embryo	2.401	2.594	-0.193
AT1G09500	52	25	18	31	none	0.939	NA	none	0.869	NA	894	30.0778	1151	35.6538	0.01022	1.006	embryo	666	19.1866	703	17.8828	0.5641	NA	none	3.208	4.154	-0.946
AT1G09510	2	0	0	10	mother	0.0303	0	none	1	NA	280	10.0495	21	0.693951	9.124e-55	8.133	endosperm	533	16.3806	46	1.2483	2.954e-97	8.759	endosperm	5.206	8.951	-3.744
AT1G09520	1	4	3	13	none	0.862	NA	none	0.0633	NA	489	17.122	573	18.4723	0.4171	NA	none	628	18.8287	769	20.3584	0.3655	NA	none	2.381	2.494	-0.114
AT1G09530	31	31	25	88	none	0.917	NA	Ler	0.00157	1.384	147	2.90625	278	5.06037	8.389e-07	1.298	embryo	261	4.41847	422	6.30813	0.0001094	1.125	embryo	2.368	2.419	-0.051
AT1G09540	0	0	0	0	none	1	NA	none	1	NA	720	18.5963	21	0.499386	4.022e-148	21.682	endosperm	779	17.2285	48	0.937364	2.041e-146	12.484	endosperm	NA	NA	NA
AT1G09550	274	0	1	570	mother	0	1792.01	none	0.845	NA	2263	70.6105	197	5.65943	1.079e-233	9.773	endosperm	3635	97.1193	260	6.13381	0	12.847	endosperm	10.55	2.433	8.116
AT1G09560	58	4	5	35	mother	5.47e-10	3.872	none	0.586	NA	185	7.59849	256	9.68094	0.0348	0	embryo	175	6.15474	258	8.01212	0.02299	0	embryo	4.577	2.645	1.932
AT1G09570	15	3	3	13	none	0.0932	NA	none	1	NA	1465	14.8033	1942	18.0673	0.0005782	1.054	embryo	1691	14.6312	2544	19.4362	8.603e-08	1.158	embryo	6.326	3.971	2.356
AT1G09575	0	0	2	1	none	1	NA	none	1	NA	58	1.94797	104	3.21595	0.00532	1.05	embryo	68	1.9556	153	3.88524	7.057e-06	1.325	embryo	6.404	5.753	0.65
AT1G09580	16	11	8	23	none	1	NA	none	0.504	NA	589	24.7436	1110	42.9331	7.934e-16	1.455	embryo	656	23.5975	1175	37.3213	1.194e-12	1.334	embryo	NA	NA	NA
AT1G09590	113	70	99	278	none	0.738	NA	Ler	0.0248	1.028	4428	241.981	10204	513.412	2.759e-51	1.874	embryo	5411	253.202	12611	521.069	7.217e-57	1.83	embryo	10.904	11.251	-0.348
AT1G09600	4	2	4	10	none	0.94	NA	none	1	NA	143	2.57938	336	5.58008	1.096e-12	1.624	embryo	237	3.66053	403	5.49612	1.702e-05	1.174	embryo	2.429	3.599	-1.17
AT1G09610	0	0	0	0	none	1	NA	none	1	NA	2	0.071385	13	0.427211	0.01666	0	embryo	2	0.061126	7	0.188907	0.3144	NA	none	2.405	2.369	0.036
AT1G09620	48	18	12	26	none	0.569	NA	none	0.878	NA	3687	39.3633	7567	74.3813	1.937e-36	1.666	embryo	4535	41.4583	10012	80.8186	8.165e-48	1.731	embryo	5.362	5.814	-0.452
AT1G09625	0	0	0	0	none	1	NA	none	1	NA	1	0.08977	0	NA	0.7443	NA	none	0	NA	0	NA	1	NA	none	NA	NA	NA
AT1G09630	0	0	0	0	none	1	NA	none	1	NA	1066	43.9705	678	25.7487	4.403e-14	1.397	endosperm	1422	50.2249	928	28.9417	1.997e-19	1.461	endosperm	4.913	5.548	-0.636
AT1G09640	134	54	93	187	none	0.514	NA	none	0.584	NA	6666	143.684	8091	160.571	0.02462	0	embryo	8609	158.895	10476	170.73	0.1357	NA	none	8.378	8.416	-0.038
AT1G09645	52	26	14	35	none	0.803	NA	none	0.826	NA	1021	52.6008	598	28.3655	9.773e-18	1.51	endosperm	1003	44.247	877	34.1616	0.0001415	1.082	endosperm	NA	NA	NA
AT1G09650	11	5	1	8	none	0.429	NA	none	0.563	NA	53	1.38742	53	1.27741	1	NA	none	61	1.36735	76	1.50424	0.8814	NA	none	NA	NA	NA
AT1G09660	60	29	24	80	none	0.222	NA	none	0.364	NA	1943	54.2005	1274	32.7206	2.765e-16	1.388	endosperm	2908	69.4609	1652	34.8427	1.08e-38	1.714	endosperm	4.219	4.468	-0.249
AT1G09665	0	0	0	0	none	1	NA	none	1	NA	0	NA	0	NA	1	NA	none	0	NA	0	NA	1	NA	none	NA	NA	NA
AT1G09680	21	2	23	14	none	0.775	NA	Col-0	0.000365	2.337	46	0.975752	60	1.1718	0.5978	NA	none	62	1.12613	147	2.35761	2.669e-06	1.377	embryo	2.437	2.531	-0.094
AT1G09690	0	0	0	0	none	1	NA	none	1	NA	8982	457.866	22037	1034.28	1.339e-63	2.005	embryo	9756	425.846	23349	899.923	2.676e-64	1.887	embryo	10.904	11.251	-0.348
AT1G09700	29	12	14	28	none	0.895	NA	none	0.894	NA	321	7.35765	451	9.51771	0.00395	1.033	embryo	400	7.85073	615	10.6581	0.0001179	1.106	embryo	4.201	5.258	-1.057
AT1G09710	19	2	4	13	mother	0.0275	0	none	0.517	NA	234	4.23462	197	3.28237	0.04988	0	endosperm	261	4.04441	292	3.99534	1	NA	none	NA	NA	NA
AT1G09720	0	0	0	1	none	1	NA	none	1	NA	2	0.027765	0	NA	0.3938	NA	none	8	0.095099	0	NA	0.005185	1.184	endosperm	2.355	2.367	-0.012
AT1G09730	56	18	42	90	none	0.266	NA	none	0.53	NA	1283	15.0197	1544	16.642	0.09979	NA	none	1586	15.8984	1960	17.3486	0.1439	NA	none	4.225	3.574	0.651
AT1G09740	3	8	2	5	none	0.532	NA	none	0.251	NA	64	2.93737	95	4.01444	0.1083	NA	none	58	2.27941	74	2.56793	0.7896	NA	none	2.704	2.629	0.075
AT1G09750	0	0	1	3	none	1	NA	none	1	NA	6	0.149385	4059	93.0457	0	269.142	embryo	10	0.213192	2566	48.3041	0	115.459	embryo	2.363	2.612	-0.249
AT1G09760	269	139	144	376	none	0.244	NA	none	0.149	NA	1272	42.208	1945	59.4223	5.347e-09	1.213	embryo	1620	46.0298	2795	70.1232	1.123e-15	1.328	embryo	5.951	6.654	-0.702
AT1G09770	822	396	531	1297	mother	0.0123	1.016	none	0.164	NA	5699	75.1528	5921	71.8892	0.8275	NA	none	7766	87.692	8189	81.6487	0.2606	NA	none	9.093	10.237	-1.143
AT1G09780	309	149	148	373	none	0.158	NA	none	0.396	NA	3653	73.9598	802	14.95	1.298e-153	4.13	endosperm	4277	74.1483	1060	16.2265	6.139e-175	3.908	endosperm	9.099	9.31	-0.211
AT1G09790	23	3	6	59	mother	1.54e-07	2.662	none	0.949	NA	207	5.51962	7	0.171854	7.711e-50	13.161	endosperm	365	8.3339	28	0.564507	2.018e-73	8.969	endosperm	6.209	5.061	1.147
AT1G09795	243	93	172	219	none	0.457	NA	Col-0	7.18e-05	1.325	2395	62.2744	3509	84.0057	1.739e-08	1.18	embryo	2473	55.061	4192	82.4133	2.553e-16	1.317	embryo	6.395	7.139	-0.744
AT1G09800	2	2	3	5	none	0.773	NA	none	0.999	NA	151	4.13175	346	8.71676	2.429e-12	1.593	embryo	166	3.88939	423	8.75124	2.602e-16	1.723	embryo	2.593	2.623	-0.03
AT1G09810	24	14	12	43	none	0.548	NA	none	0.322	NA	384	8.37027	641	12.8644	6.855e-08	1.251	embryo	523	9.76171	917	15.113	3.284e-10	1.289	embryo	3.121	3.121	0
AT1G09812	0	0	0	0	none	1	NA	none	1	NA	0	NA	15	1.38073	0.0001783	2.201	embryo	1	0.085607	18	1.36063	0.0002766	1.78	embryo	NA	NA	NA
AT1G09815	286	115	240	323	none	0.387	NA	Col-0	0.000127	1.26	1446	85.0255	1373	74.3315	0.08794	NA	none	1697	85.4434	1805	80.2472	0.4923	NA	none	5.329	6.406	-1.077
AT1G09820	62	36	36	123	none	0.386	NA	none	0.0742	NA	327	5.94822	480	8.039	0.0005755	1.082	embryo	494	7.69453	667	9.17354	0.02485	0	embryo	2.811	2.885	-0.074
AT1G09830	106	47	57	163	none	0.118	NA	none	0.587	NA	546	11.8017	1366	27.1848	7.908e-35	1.934	embryo	769	14.233	2036	33.2739	8.486e-47	1.999	embryo	6.626	7.77	-1.145
AT1G09840	227	70	96	209	mother	0.00526	1.062	none	0.129	NA	927	18.8869	671	12.5871	3.77e-08	1.224	endosperm	1031	17.9869	896	13.8026	8.302e-05	1.09	endosperm	4.697	4.533	0.164
AT1G09850	6	1	0	11	mother	0.0104	0	none	0.554	NA	20	0.514846	11	0.260713	0.1861	NA	none	43	0.947834	18	0.350342	0.000841	1.25	endosperm	3.395	2.963	0.432
AT1G09860	0	0	0	0	none	1	NA	none	1	NA	3	0.100149	1	0.030736	0.583	NA	none	7	0.200095	4	0.100961	0.5807	NA	none	NA	NA	NA
AT1G09870	125	41	56	114	none	0.17	NA	none	0.287	NA	1703	38.8963	1539	32.3634	0.008046	1.009	endosperm	2015	39.408	2276	39.3041	1	NA	none	4.148	4.509	-0.36
AT1G09880	6	0	0	0	none	1	NA	none	1	NA	11	0.224471	63	1.18367	1.281e-08	2.307	embryo	0	NA	43	0.663451	6.889e-12	7.353	embryo	NA	NA	NA
AT1G09890	1	0	0	0	none	1	NA	none	1	NA	1	0.020374	0	NA	0.7443	NA	none	1	0.017446	0	NA	0.7148	NA	none	2.355	2.362	-0.007
AT1G09900	81	22	63	42	none	0.295	NA	Col-0	1.89e-07	2.349	213	4.58604	762	15.1055	1.95e-43	2.616	embryo	207	3.81632	1087	17.6954	9.029e-82	3.709	embryo	2.415	2.481	-0.066
AT1G09910	118	29	54	66	none	0.59	NA	Col-0	0.000118	1.555	616	10.6685	373	5.94777	3.54e-12	1.417	endosperm	635	9.41701	430	5.63072	4.442e-11	1.349	endosperm	3.778	3.406	0.372
AT1G09920	169	44	62	135	mother	0.00258	1.114	none	0.0653	NA	765	30.5769	544	20.0194	5.614e-08	1.232	endosperm	934	31.9664	731	22.0913	7.023e-08	1.201	endosperm	6.377	6.375	0.002
AT1G09930	9	0	6	1	none	0.548	NA	Col-0	0.00335	2.223	60	1.05281	13	0.210021	2.04e-08	2.219	endosperm	23	0.345575	2	0.026534	1.308e-05	2.351	endosperm	2.441	3.008	-0.567
AT1G09932	7	0	4	0	none	1	NA	Col-0	0.00712	1.897	19	0.649977	25	0.787419	0.8204	NA	none	5	0.146464	26	0.672496	0.001011	1.34	embryo	NA	NA	NA
AT1G09935	0	0	0	0	none	1	NA	none	1	NA	0	NA	0	NA	1	NA	none	0	NA	0	NA	1	NA	none	NA	NA	NA
AT1G09940	147	58	48	174	mother	0.000306	1.234	none	0.313	NA	363	6.64367	507	8.54341	0.003465	1.037	embryo	473	7.41274	677	9.36834	0.002091	1.04	embryo	2.586	2.532	0.055
AT1G09950	44	23	28	62	none	0.984	NA	none	0.884	NA	223	8.40119	110	3.81549	1.107e-09	1.54	endosperm	283	9.12932	105	2.99087	7.322e-21	2.179	endosperm	2.63	2.478	0.152
AT1G09960	290	123	139	281	none	0.464	NA	none	0.583	NA	1549	30.3606	1692	30.5339	1	NA	none	1642	27.5581	1865	27.6382	1	NA	none	5.102	3.606	1.497
AT1G09970	59	18	53	34	none	0.206	NA	Col-0	1.58e-05	1.978	283	3.2549	741	7.84677	7.987e-27	1.944	embryo	315	3.10225	817	7.10468	7.123e-27	1.862	embryo	2.754	3.756	-1.003
AT1G09980	54	20	30	78	none	0.191	NA	none	1	NA	839	10.2759	1336	15.0656	2.107e-09	1.246	embryo	1051	11.0224	1821	16.8632	1.277e-13	1.316	embryo	4.104	5.363	-1.259
AT1G09995	16	0	24	1	none	0.759	NA	Col-0	6.68e-10	17.146	313	16.7268	189	9.29933	6.937e-08	1.335	endosperm	216	9.88412	218	8.80839	0.5112	NA	none	NA	NA	NA
AT1G10000	1	0	1	0	none	1	NA	none	0.773	NA	20	0.84848	21	0.820263	1	NA	none	9	0.326942	23	0.737754	0.08927	NA	none	2.355	2.355	0
AT1G10010	0	2	0	6	none	1	NA	none	0.0602	NA	48	1.30053	4	0.099784	1.093e-10	3.736	endosperm	41	0.951214	3	0.061457	3.992e-10	3.826	endosperm	2.38	2.467	-0.087
AT1G10020	19	9	11	41	none	0.425	NA	none	0.57	NA	831	16.2712	1069	19.2717	0.01178	1.002	embryo	1106	18.5435	1033	15.293	0.004592	1.019	endosperm	3.869	4.173	-0.304
AT1G10030	0	0	0	0	none	1	NA	none	1	NA	1102	57.3851	871	41.7597	7.814e-06	1.132	endosperm	1592	70.9867	1119	44.0575	7.397e-16	1.365	endosperm	6.52	7.205	-0.685
AT1G10040	1	0	0	0	none	1	NA	none	1	NA	13	0.297797	134	2.8262	1.129e-22	4.677	embryo	21	0.411919	174	3.01369	4.204e-25	4.096	embryo	NA	NA	NA
AT1G10050	21	9	16	34	none	0.86	NA	none	1	NA	260	3.11442	316	3.48508	0.3424	NA	none	366	3.75406	401	3.63179	1	NA	none	2.355	2.548	-0.193
AT1G10060	2	0	0	10	mother	0.0303	0	none	1	NA	274	6.66746	2570	57.579	2.024e-196	7.103	embryo	359	7.48032	3228	59.3902	1.53e-225	6.643	embryo	4.494	2.729	1.764
AT1G10070	12	0	2	8	mother	0.00441	0	none	0.357	NA	15	0.391871	20	0.481065	0.9106	NA	none	15	0.335551	13	0.256783	0.8431	NA	none	4.3	2.421	1.88
AT1G10090	146	22	75	46	none	1	NA	Col-0	9.14e-17	4.815	387	5.44682	320	4.14671	0.007887	1.013	endosperm	273	3.29011	375	3.99057	0.05468	NA	none	2.693	3.509	-0.817
AT1G10095	57	18	35	71	none	0.338	NA	none	0.445	NA	180	4.62132	236	5.57862	0.1221	NA	none	244	5.36413	361	7.00765	0.006906	1.018	embryo	NA	NA	NA
AT1G10100	1	0	0	0	none	1	NA	none	1	NA	3	0.237366	0	NA	0.2037	NA	none	0	NA	2	0.119646	0.7497	NA	none	NA	NA	NA
AT1G10110	0	22	2	76	none	0.567	NA	Ler	2.28e-19	58.801	78	2.32681	148	4.0649	0.0002479	1.183	embryo	238	6.07939	223	5.02972	0.1473	NA	none	2.355	2.475	-0.12
AT1G10120	201	132	66	194	none	0.744	NA	Ler	0.00248	1.174	1036	19.3081	799	13.7103	1.952e-06	1.157	endosperm	1020	16.2778	1080	15.2186	0.5318	NA	none	3.794	5.467	-1.673
AT1G10130	185	89	68	216	mother	0.0241	0	none	0.113	NA	1745	19.4121	1195	12.2396	2.531e-13	1.326	endosperm	2194	20.8992	1406	11.8259	9.391e-25	1.511	endosperm	4.453	4.92	-0.467
AT1G10140	0	0	0	0	none	1	NA	none	1	NA	0	NA	4	0.190751	0.2241	NA	none	0	NA	9	0.352453	0.009098	1.094	embryo	2.431	2.394	0.037
AT1G10150	0	0	0	0	none	1	NA	none	1	NA	175	3.7805	233	4.63435	0.09442	NA	none	207	3.82911	371	6.05978	2.862e-06	1.223	embryo	5.871	6.829	-0.958
AT1G10155	0	0	0	0	none	1	NA	none	1	NA	2	0.139426	1	0.064185	0.9112	NA	none	4	0.238775	0	NA	0.09084	NA	none	NA	NA	NA
AT1G10160	0	0	0	2	none	1	NA	none	1	NA	110	0.945773	94	0.744121	0.2481	NA	none	67	0.49327	119	0.773594	0.007606	1.023	embryo	2.355	2.366	-0.011
AT1G10170	0	0	0	0	none	1	NA	none	1	NA	1018	10.107	1573	14.3789	8.775e-09	1.217	embryo	1281	10.8903	2118	15.8992	7.046e-12	1.264	embryo	3.647	3.974	-0.327
AT1G10180	0	0	0	0	none	1	NA	none	1	NA	1541	23.8299	1815	25.8415	0.1919	NA	none	2069	27.3965	2269	26.5293	0.9373	NA	none	4.566	4.579	-0.013
AT1G10190	0	0	0	0	none	1	NA	none	1	NA	0	NA	0	NA	1	NA	none	0	NA	0	NA	1	NA	none	2.381	2.453	-0.072
AT1G10200	0	0	0	0	none	1	NA	none	1	NA	433	17.0602	1161	42.1162	1.596e-36	2.049	embryo	347	11.7069	1043	31.0707	8.659e-41	2.181	embryo	3.797	4.288	-0.491
AT1G10210	0	0	0	0	none	1	NA	none	1	NA	155	3.67692	103	2.24963	0.00101	1.11	endosperm	148	3.00629	137	2.45723	0.2259	NA	none	2.548	2.58	-0.032
AT1G10220	0	0	0	0	none	1	NA	none	1	NA	0	NA	0	NA	1	NA	none	1	0.041207	0	NA	0.7148	NA	none	NA	NA	NA
AT1G10230	0	0	0	0	none	1	NA	none	1	NA	405	19.8602	1319	59.552	2.107e-53	2.489	embryo	659	27.6714	2089	77.4533	3.921e-65	2.384	embryo	5.572	7.196	-1.624
AT1G10240	0	0	0	0	none	1	NA	none	1	NA	495	8.34505	436	6.76756	0.03284	0	endosperm	564	8.14177	561	7.15087	0.1668	NA	none	2.97	4.176	-1.206
AT1G10250	0	0	0	0	none	1	NA	none	1	NA	1	0.117245	1	0.107948	1	NA	none	0	NA	0	NA	1	NA	none	3.267	3.901	-0.634
AT1G10260	0	0	0	0	none	1	NA	none	1	NA	0	NA	1	0.049339	1	NA	none	0	NA	0	NA	1	NA	none	2.512	2.355	0.157
AT1G10270	0	0	0	0	none	1	NA	none	1	NA	276	3.57743	949	11.3253	1.129e-47	2.565	embryo	525	5.8269	1592	15.6019	6.848e-53	2.255	embryo	2.979	3.956	-0.977
AT1G10280	0	0	0	0	none	1	NA	none	1	NA	315	6.42466	290	5.44577	0.2032	NA	none	421	7.35254	302	4.65713	5.11e-07	1.235	endosperm	NA	NA	NA
AT1G10290	33	17	14	64	none	0.125	NA	none	0.161	NA	2552	29.8846	3380	36.4422	0.0001946	1.067	embryo	3486	34.9551	4462	39.5065	0.01328	0	embryo	4.479	4.958	-0.479
AT1G10300	0	0	0	0	none	1	NA	none	1	NA	43	0.806056	39	0.673106	0.7601	NA	none	82	1.31621	86	1.2189	1	NA	none	3.396	3.778	-0.382
AT1G10310	0	0	0	0	none	1	NA	none	1	NA	584	25.0781	1228	48.5514	2.144e-22	1.626	embryo	781	28.7176	1501	48.7343	4.164e-18	1.445	embryo	5.267	4.906	0.361
AT1G10320	0	0	0	0	none	1	NA	none	1	NA	672	11.4337	651	10.1981	0.3006	NA	none	870	12.6751	808	10.3944	0.006511	1.013	endosperm	5.411	6.105	-0.693
AT1G10330	0	0	0	0	none	1	NA	none	1	NA	96	2.64552	131	3.32378	0.1688	NA	none	123	2.90242	185	3.85464	0.04004	0	embryo	2.638	3.353	-0.716
AT1G10340	0	0	0	0	none	1	NA	none	1	NA	2	0.039082	30	0.53974	1.986e-06	2.672	embryo	6	0.100394	11	0.16252	0.7148	NA	none	2.355	2.357	-0.002
AT1G10350	0	0	0	0	none	1	NA	none	1	NA	587	15.8489	485	12.0566	0.001754	1.048	endosperm	731	16.9003	609	12.4323	3.606e-05	1.115	endosperm	3.188	3.005	0.182
AT1G10360	41	30	16	63	none	0.667	NA	Ler	0.0237	1.051	1316	56.1378	116	4.55595	4.592e-170	9.211	endosperm	1307	47.7409	111	3.58009	7.694e-193	10.06	endosperm	2.399	5.59	-3.191
AT1G10370	0	0	0	0	none	1	NA	none	1	NA	171	6.87745	1955	72.3936	5.563e-189	8.392	embryo	83	2.85842	1322	40.2008	1.86e-174	10.486	embryo	2.482	2.541	-0.059
AT1G10380	0	0	0	0	none	1	NA	none	1	NA	0	NA	0	NA	1	NA	none	1	0.026891	0	NA	0.7148	NA	none	2.363	2.355	0.008
AT1G10385	0	0	0	0	none	1	NA	none	1	NA	9	0.153738	1	0.015728	0.02007	0	endosperm	18	0.263285	7	0.090408	0.02972	0	endosperm	NA	NA	NA
AT1G10390	0	0	0	0	none	1	NA	none	1	NA	4203	43.066	3640	34.3398	0.0001061	1.072	endosperm	5890	51.678	4993	38.6819	2.658e-09	1.167	endosperm	6.879	6.928	-0.048
AT1G10400	0	0	0	0	none	1	NA	none	1	NA	0	NA	8	0.200551	0.01703	0	embryo	0	NA	8	0.164693	0.01726	0	embryo	2.389	2.458	-0.069
AT1G10410	0	0	0	0	none	1	NA	none	1	NA	1116	21.6435	970	17.3204	0.002652	1.033	endosperm	1337	22.203	1011	14.8247	6.462e-11	1.262	endosperm	6.619	6.171	0.447
AT1G10417	0	0	0	0	none	1	NA	none	1	NA	54	1.27319	88	1.9103	0.03805	0	embryo	74	1.49398	148	2.63835	0.0002298	1.186	embryo	NA	NA	NA
AT1G10430	0	0	0	0	none	1	NA	none	1	NA	601	17.3014	592	15.691	0.4426	NA	none	745	18.3645	671	14.605	0.002537	1.035	endosperm	5.57	5.562	0.009
AT1G10440	0	0	0	0	none	1	NA	none	1	NA	0	NA	0	NA	1	NA	none	0	NA	0	NA	1	NA	none	NA	NA	NA
AT1G10450	0	0	0	0	none	1	NA	none	1	NA	1154	11.6669	1395	12.9851	0.09724	NA	none	1610	13.9377	1966	15.0281	0.2181	NA	none	3.267	3.901	-0.634
AT1G10455	0	0	0	0	none	1	NA	none	1	NA	0	NA	0	NA	1	NA	none	0	NA	0	NA	1	NA	none	NA	NA	NA
AT1G10460	0	0	0	0	none	1	NA	none	1	NA	0	NA	3	0.106975	0.4184	NA	none	0	NA	3	0.087849	0.4098	NA	none	2.431	2.462	-0.031
AT1G10470	0	0	0	0	none	1	NA	none	1	NA	15	0.455185	44	1.22934	0.001211	1.223	embryo	4	0.103938	76	1.74374	9.547e-16	5.206	embryo	2.355	2.366	-0.011
AT1G10480	0	0	0	0	none	1	NA	none	1	NA	0	NA	0	NA	1	NA	none	0	NA	0	NA	1	NA	none	2.358	2.355	0.003
AT1G10490	25	18	19	65	none	0.815	NA	none	0.113	NA	439	4.41978	1429	13.2462	9.308e-56	2.499	embryo	749	6.45705	2076	15.8029	1.429e-51	2.092	embryo	3.489	3.478	0.011
AT1G10500	121	39	44	87	none	0.246	NA	none	0.259	NA	860	61.0532	539	35.2307	3.498e-13	1.401	endosperm	982	59.695	632	33.9234	9.248e-17	1.456	endosperm	6.554	6.014	0.54
AT1G10510	13	7	6	16	none	0.818	NA	none	0.832	NA	671	12.0751	1708	28.2994	3.954e-40	1.987	embryo	838	12.913	2141	29.1311	1.883e-44	1.935	embryo	4.025	4.444	-0.419
AT1G10520	7	3	2	9	none	0.588	NA	none	0.802	NA	297	7.22713	683	15.3021	7.218e-20	1.707	embryo	344	7.16777	882	16.2274	1.25e-27	1.852	embryo	2.469	2.869	-0.401
AT1G10522	13	2	8	20	none	0.209	NA	none	0.558	NA	334	13.6459	1287	48.4124	1.36e-65	2.919	embryo	486	17.0023	1869	57.7348	5.192e-81	2.859	embryo	2.729	3.021	-0.292
AT1G10530	0	0	0	0	none	1	NA	none	1	NA	45	1.80798	7	0.258941	6.397e-08	2.469	endosperm	41	1.41052	5	0.151888	1.267e-08	2.882	endosperm	2.412	2.355	0.057
AT1G10540	579	536	313	1276	none	0.491	NA	Ler	4.31e-61	2.966	12328	244.479	148	2.7023	0	70.152	endosperm	15718	266.909	572	8.57665	0	26.3	endosperm	7.804	6.954	0.85
AT1G10550	1	0	4	1	none	0.86	NA	none	0.432	NA	10	0.362273	0	NA	0.001682	1.51	endosperm	19	0.589393	2	0.054782	0.0001602	1.866	endosperm	2.806	2.38	0.426
AT1G10560	3	0	0	4	none	0.0746	NA	none	1	NA	175	2.83775	118	1.76173	0.0008031	1.117	endosperm	180	2.49934	144	1.76551	0.009038	1.01	endosperm	2.408	2.408	0
AT1G10570	12	0	4	11	mother	0.00931	0	none	0.227	NA	876	17.5067	557	10.2489	8.816e-13	1.383	endosperm	1081	18.4988	646	9.76126	7.151e-22	1.572	endosperm	3.239	3.615	-0.376
AT1G10580	0	0	0	0	none	1	NA	none	1	NA	1298	24.226	2148	36.9116	3.76e-13	1.315	embryo	2002	31.9954	2862	40.3877	7.193e-06	1.104	embryo	NA	NA	NA
AT1G10585	0	0	0	0	none	1	NA	none	1	NA	0	NA	0	NA	1	NA	none	0	NA	0	NA	1	NA	none	2.355	2.355	0
AT1G10586	0	0	0	0	none	1	NA	none	1	NA	0	NA	0	NA	1	NA	none	2	0.085941	0	NA	0.3655	NA	none	NA	NA	NA
AT1G10588	0	0	0	0	none	1	NA	none	1	NA	0	NA	0	NA	1	NA	none	0	NA	0	NA	1	NA	none	NA	NA	NA
AT1G10590	173	78	106	231	none	0.498	NA	none	1	NA	5510	254.702	6688	284.642	0.02606	0	embryo	7302	289.027	8047	281.247	0.9753	NA	none	8.873	9.933	-1.06
AT1G10600	0	0	0	0	none	1	NA	none	1	NA	268	10.1162	186	6.46424	0.0001139	1.151	endosperm	340	10.9895	284	8.10538	0.002474	1.047	endosperm	NA	NA	NA
AT1G10610	0	0	0	0	none	1	NA	none	1	NA	151	3.15629	148	2.84829	0.759	NA	none	127	2.27311	153	2.41804	0.8994	NA	none	3.433	2.843	0.59
AT1G10620	0	0	0	0	none	1	NA	none	1	NA	4	0.071949	0	NA	0.1041	NA	none	19	0.292641	4	0.0544	0.001377	1.323	endosperm	2.52	2.513	0.007
AT1G10630	0	0	0	1	none	1	NA	none	1	NA	2731	101.308	1671	57.0717	7.238e-23	1.5	endosperm	3320	105.457	2040	57.2169	2.746e-32	1.591	endosperm	8.201	8.633	-0.432
AT1G10640	0	0	0	0	none	1	NA	none	1	NA	28	0.604205	2184	43.3911	0	46.442	embryo	72	1.33038	2133	34.8008	1.14e-284	19.353	embryo	3.674	3.016	0.657
AT1G10650	0	0	0	0	none	1	NA	none	1	NA	1657	42.2057	919	21.5519	1.179e-25	1.627	endosperm	2452	53.4793	1396	26.8848	3.051e-36	1.702	endosperm	6.873	5.63	1.243
AT1G10652	0	0	0	0	none	1	NA	none	1	NA	0	NA	0	NA	1	NA	none	0	NA	0	NA	1	NA	none	NA	NA	NA
AT1G10657	0	0	0	0	none	1	NA	none	1	NA	29	1.30166	407	16.8196	2.318e-67	8.079	embryo	16	0.614944	570	19.344	2.013e-110	17.593	embryo	NA	NA	NA
AT1G10660	0	0	0	0	none	1	NA	none	1	NA	370	9.11819	448	10.165	0.2703	NA	none	412	8.69401	528	9.83814	0.1686	NA	none	3.484	2.907	0.577
AT1G10670	243	49	111	253	mother	6.73e-09	1.666	Col-0	0.000573	1.283	8035	187.277	10353	222.171	0.0004041	1.051	embryo	9949	198.561	12245	215.789	0.07533	NA	none	8.833	7.52	1.313
AT1G10680	8	3	0	8	none	0.0617	NA	none	0.349	NA	230	2.41554	24	0.232071	5.399e-41	5.94	endosperm	199	1.7896	5	0.039704	4.635e-53	16.408	endosperm	2.356	5.237	-2.882
AT1G10682	0	0	0	0	none	1	NA	none	1	NA	0	NA	21	1.55526	3.627e-06	3.323	embryo	1	0.068878	28	1.70291	1.117e-06	3.027	embryo	NA	NA	NA
AT1G10690	0	0	0	0	none	1	NA	none	1	NA	3	0.18108	29	1.61164	1.713e-05	2.122	embryo	10	0.51685	13	0.593286	1	NA	none	2.377	2.374	0.003
AT1G10700	1	1	0	4	none	0.501	NA	none	0.524	NA	171	4.35844	430	10.0908	3.28e-17	1.78	embryo	193	4.21219	430	8.28658	1.678e-12	1.523	embryo	2.564	2.355	0.209
AT1G10710	0	0	0	0	none	1	NA	none	1	NA	9	0.242322	11	0.272687	1	NA	none	12	0.27666	14	0.285003	1	NA	none	2.454	2.692	-0.239
AT1G10717	0	0	0	0	none	1	NA	none	1	NA	1	0.141724	0	NA	0.7443	NA	none	1	0.121356	0	NA	0.7148	NA	none	NA	NA	NA
AT1G10720	6	2	2	13	none	0.273	NA	none	0.797	NA	518	12.4098	329	7.25691	1.626e-09	1.336	endosperm	771	15.8163	533	9.65458	1.23e-11	1.339	endosperm	3.882	4.309	-0.428
AT1G10730	15	8	10	29	none	0.838	NA	none	0.734	NA	475	14.2798	180	4.98221	1.155e-26	2.158	endosperm	542	13.9522	210	4.77331	8.562e-33	2.261	endosperm	7.43	8.771	-1.341
AT1G10740	0	0	1	0	none	1	NA	none	1	NA	372	7.61531	758	14.2868	6.808e-16	1.533	embryo	366	6.41567	779	12.0574	8.149e-17	1.537	embryo	5.536	5.338	0.198
AT1G10745	0	0	0	0	none	1	NA	none	1	NA	12	1.86461	2	0.286127	0.01277	1.003	endosperm	14	1.86274	2	0.234968	0.003339	1.28	endosperm	NA	NA	NA
AT1G10747	0	0	0	0	none	1	NA	none	1	NA	0	NA	0	NA	1	NA	none	0	NA	0	NA	1	NA	none	NA	NA	NA
AT1G10750	8	5	5	1	none	0.346	NA	none	0.227	NA	47	1.0554	369	7.62903	1.966e-48	4.854	embryo	35	0.672985	547	9.28711	5.93e-88	8.988	embryo	2.355	2.355	0
AT1G10760	44	29	16	63	none	0.548	NA	none	0.05	NA	4764	42.1212	2917	23.7458	4.275e-26	1.515	endosperm	5861	44.3728	3587	23.9791	1.716e-37	1.613	endosperm	5.616	3.823	1.793
AT1G10770	5	1	2	47	mother	0.00924	1.219	none	0.415	NA	93	4.61904	10	0.457289	5.756e-18	4.359	endosperm	607	25.8151	70	2.62869	2.273e-96	6.941	endosperm	2.393	5.275	-2.882
AT1G10780	1	2	4	0	none	0.261	NA	none	0.565	NA	284	7.47494	787	19.0715	7.992e-31	2.061	embryo	339	7.6402	1006	20.0198	4.914e-39	2.149	embryo	3.561	5.407	-1.846
AT1G10790	0	0	0	0	none	1	NA	none	1	NA	22	0.841934	9	0.317117	0.03508	0	endosperm	9	0.294927	10	0.289353	1	NA	none	NA	NA	NA
AT1G10800	0	0	0	0	none	1	NA	none	1	NA	0	NA	0	NA	1	NA	none	0	NA	0	NA	1	NA	none	2.368	2.395	-0.026
AT1G10810	0	0	0	0	none	1	NA	none	1	NA	142	4.38474	11	0.31273	1.554e-29	6.45	endosperm	38	1.00474	26	0.607017	0.1043	NA	none	2.439	2.355	0.084
AT1G10820	16	14	3	20	none	0.491	NA	none	0.0517	NA	490	12.255	342	7.87525	1.057e-06	1.215	endosperm	505	10.8149	466	8.812	0.02055	0	endosperm	NA	NA	NA
AT1G10830	25	13	6	16	none	0.757	NA	none	0.838	NA	575	17.0085	553	15.0607	0.2858	NA	none	728	18.4394	696	15.5661	0.03245	0	endosperm	4.409	3.906	0.503
AT1G10840	0	0	0	0	none	1	NA	none	1	NA	2555	66.39	3907	93.4711	7.473e-11	1.233	embryo	3435	76.4284	5408	106.248	4.229e-12	1.229	embryo	5.911	7.135	-1.223
AT1G10850	5	5	3	10	none	0.889	NA	none	0.438	NA	320	4.68623	2683	36.1756	3.174e-187	6.401	embryo	350	4.38892	3821	42.308	1.601e-272	8.068	embryo	2.382	2.365	0.017
AT1G10865	0	0	0	0	none	1	NA	none	1	NA	242	20.2228	118	9.07882	1.423e-10	1.575	endosperm	326	23.327	214	13.5211	7.641e-08	1.309	endosperm	NA	NA	NA
AT1G10870	0	0	0	0	none	1	NA	none	1	NA	1243	17.3682	999	12.852	1.486e-05	1.12	endosperm	1798	21.5124	1278	13.5016	5.92e-16	1.356	endosperm	3.132	3.54	-0.408
AT1G10880	81	28	74	104	none	1	NA	Col-0	0.0385	0	7495	143.771	137	2.4196	0	45.736	endosperm	7746	127.231	470	6.81665	0	15.631	endosperm	2.383	3.415	-1.031
AT1G10890	24	3	17	34	mother	0.0479	0	none	0.142	NA	707	21.8137	787	22.3566	0.9002	NA	none	853	22.5359	1019	23.7714	0.5533	NA	none	2.355	2.463	-0.108
AT1G10900	2	1	2	1	none	0.869	NA	none	0.892	NA	258	3.77542	737	9.92966	5.002e-31	2.11	embryo	325	4.07235	1118	12.3697	3.285e-52	2.492	embryo	3.084	2.697	0.387
AT1G10910	11	7	12	13	none	0.459	NA	none	0.814	NA	818	14.3014	1270	20.4433	2.822e-08	1.213	embryo	1065	15.9438	1730	22.8688	4.134e-10	1.233	embryo	4.952	5.128	-0.176
AT1G10920	0	3	0	1	none	1	NA	none	0.322	NA	38	0.51642	186	2.32731	9.601e-20	2.827	embryo	25	0.290921	254	2.60991	1.157e-38	5.323	embryo	2.355	2.355	0
AT1G10930	7	8	2	13	none	0.969	NA	none	0.122	NA	739	7.30144	2372	21.5775	8.342e-69	2.523	embryo	760	6.42974	3270	24.4278	2.736e-120	3.265	embryo	NA	NA	NA
AT1G10940	35	7	8	35	mother	0.00163	1.171	none	1	NA	1467	32.0131	1201	24.1303	2.773e-05	1.106	endosperm	1415	26.4405	1431	23.6107	0.1091	NA	none	4.459	4.214	0.245
AT1G10950	52	21	27	67	none	0.438	NA	none	1	NA	6100	105.128	5316	84.3523	0.0001057	1.07	endosperm	8149	120.257	6665	86.8485	5.626e-12	1.214	endosperm	8.711	8.063	0.648
AT1G10960	0	0	0	0	none	1	NA	none	1	NA	5977	353.6	11064	602.647	1.273e-27	1.508	embryo	4887	247.564	9695	433.659	1.624e-34	1.556	embryo	6.658	8.144	-1.485
AT1G10970	101	32	38	86	none	0.105	NA	none	0.504	NA	2074	51.8711	1129	25.9975	2.107e-29	1.67	endosperm	2533	54.246	1398	26.436	1.003e-39	1.757	endosperm	7.468	4.506	2.962
AT1G10980	0	0	0	0	none	1	NA	none	1	NA	4	0.080816	4	0.074408	1	NA	none	7	0.121102	6	0.091656	1	NA	none	2.36	2.355	0.005
AT1G10990	0	0	0	0	none	1	NA	none	1	NA	3	0.13951	170	7.2787	1.404e-40	15.262	embryo	4	0.159279	196	6.89146	1.986e-44	14.551	embryo	2.355	2.405	-0.05
AT1G11000	0	1	0	0	none	1	NA	none	1	NA	204	4.00452	1013	18.3084	4.137e-74	3.646	embryo	291	4.89135	1658	24.608	3.922e-114	4.134	embryo	2.378	2.441	-0.063
AT1G11010	0	0	0	0	none	1	NA	none	1	NA	0	NA	0	NA	1	NA	none	0	NA	0	NA	1	NA	none	NA	NA	NA
AT1G11020	34	9	17	55	mother	0.0411	0	none	0.941	NA	698	19.0587	485	12.1927	2.563e-08	1.252	endosperm	911	21.2996	596	12.3042	2.454e-15	1.427	endosperm	5.443	6.151	-0.708
AT1G11030	0	0	0	0	none	1	NA	none	1	NA	0	NA	0	NA	1	NA	none	0	NA	0	NA	1	NA	none	NA	NA	NA
AT1G11040	0	0	0	0	none	1	NA	none	1	NA	1	0.029378	1	0.027048	1	NA	none	4	0.100623	1	0.022212	0.3275	NA	none	2.361	2.358	0.004
AT1G11050	6	1	1	3	none	0.761	NA	none	0.956	NA	169	2.86535	1620	25.2888	1.772e-155	7.012	embryo	157	2.27933	1611	20.6518	1.934e-165	7.166	embryo	3.057	2.51	0.546
AT1G11060	6	3	3	8	none	0.859	NA	none	0.958	NA	612	7.63091	845	9.70071	0.0008294	1.061	embryo	809	8.63753	1149	10.8322	0.0004109	1.064	embryo	2.629	2.603	0.026
AT1G11070	431	159	293	407	none	0.838	NA	Col-0	4.36e-07	1.401	6541	108.477	205	3.13017	0	27.42	endosperm	7588	107.754	245	3.07206	0	28.484	endosperm	4.094	7.105	-3.011
AT1G11080	0	0	0	0	none	1	NA	none	1	NA	0	NA	2	0.036668	0.7601	NA	none	4	0.068204	8	0.120447	0.6239	NA	none	7.291	2.409	4.882
AT1G11090	0	0	0	0	none	1	NA	none	1	NA	924	33.0104	343	11.2822	1.002e-42	2.328	endosperm	1169	35.7609	575	15.5317	4.798e-36	1.906	endosperm	3.921	4.654	-0.733
AT1G11100	13	12	14	18	none	0.255	NA	none	0.952	NA	445	4.48953	171	1.5884	5.885e-25	2.115	endosperm	596	5.14877	263	2.00618	1.117e-28	2.018	endosperm	3.622	4.198	-0.577
AT1G11110	0	0	0	0	none	1	NA	none	1	NA	0	NA	0	NA	1	NA	none	3	0.076631	2	0.04511	0.9757	NA	none	NA	NA	NA
AT1G11112	0	0	6	1	none	1	NA	none	1	NA	8	0.419981	117	5.65519	2.105e-22	5.695	embryo	25	1.12382	164	6.50961	6.461e-21	3.343	embryo	NA	NA	NA
AT1G11120	0	0	0	0	none	1	NA	none	1	NA	8	0.271038	335	10.4498	3.202e-72	17.444	embryo	32	0.928339	446	11.4248	1.904e-71	7.838	embryo	2.355	2.355	0
AT1G11130	9	1	3	4	none	0.59	NA	none	0.341	NA	403	5.4576	1590	19.8251	1.586e-75	3.023	embryo	459	5.32261	2488	25.4753	7.486e-136	4.035	embryo	3.144	3.774	-0.629
AT1G11145	0	1	0	0	none	1	NA	none	1	NA	9	0.712099	0	NA	0.00336	1.316	endosperm	11	0.745258	1	0.059823	0.004704	1.215	endosperm	NA	NA	NA
AT1G11150	32	1	25	8	none	0.528	NA	Col-0	1.28e-08	7.947	110	1.60361	29	0.389247	3.705e-12	2.309	endosperm	137	1.71018	44	0.484987	2.207e-13	2.172	endosperm	NA	NA	NA
AT1G11160	0	0	0	1	none	1	NA	none	1	NA	12	0.121797	374	3.495	4.209e-76	14.719	embryo	21	0.182511	565	4.33585	5.144e-104	14.107	embryo	2.355	2.362	-0.007
AT1G11170	37	2	7	82	mother	2.73e-15	6.783	none	0.842	NA	1293	28.3761	1158	23.3983	0.008502	1.009	endosperm	1625	30.5368	1314	21.8033	1.157e-08	1.191	endosperm	9.378	6.05	3.329
AT1G11175	7	5	3	4	none	0.795	NA	none	1	NA	76	3.68483	62	2.76769	0.2377	NA	none	72	2.98918	84	3.07932	1	NA	none	NA	NA	NA
AT1G11180	52	17	22	53	none	0.206	NA	none	0.794	NA	225	7.60298	136	4.23118	3.614e-06	1.28	endosperm	225	6.51028	164	4.19003	0.0002247	1.135	endosperm	7.23	8.027	-0.797
AT1G11185	0	0	0	0	none	1	NA	none	1	NA	0	NA	1	0.067724	1	NA	none	0	NA	0	NA	1	NA	none	NA	NA	NA
AT1G11190	1	0	0	0	none	1	NA	none	1	NA	647	19.649	17	0.475344	3.22e-138	22.916	endosperm	308	8.00947	34	0.780707	1.316e-55	6.393	endosperm	2.746	5.93	-3.184
AT1G11200	56	28	43	80	none	0.927	NA	none	0.981	NA	449	15.0669	300	9.26873	2.367e-07	1.258	endosperm	550	15.8036	348	8.82935	2.307e-12	1.424	endosperm	3.393	3.266	0.127
AT1G11210	82	28	21	59	none	0.076	NA	none	1	NA	286	9.12246	643	18.8833	3.199e-18	1.663	embryo	293	8.00257	853	20.5715	5.358e-34	2.085	embryo	5.091	3.11	1.982
AT1G11220	57	28	35	37	none	0.214	NA	none	0.176	NA	203	7.18592	515	16.7848	5.719e-20	1.828	embryo	193	5.85005	725	19.4042	1.106e-43	2.615	embryo	2.466	3.043	-0.577
AT1G11230	0	0	0	0	none	1	NA	none	1	NA	1	0.035302	0	NA	0.7443	NA	none	0	NA	0	NA	1	NA	none	NA	NA	NA
AT1G11240	126	73	44	191	mother	0.0135	1.014	Ler	0.000325	1.362	935	41.7253	1405	57.7279	2.231e-07	1.179	embryo	1089	41.6132	2211	74.6016	2.006e-25	1.548	embryo	7.774	9.117	-1.342
AT1G11250	0	0	0	3	none	1	NA	none	1	NA	1	0.043133	0	NA	0.7443	NA	none	19	0.701752	2	0.065225	0.0001602	1.866	endosperm	2.355	2.368	-0.013
AT1G11260	55	1	1	58	mother	1.59e-26	24.246	none	1	NA	701	14.2374	204	3.81473	3.775e-49	2.868	endosperm	689	11.9825	241	3.70084	7.044e-45	2.545	endosperm	6.569	3.226	3.344
AT1G11265	0	0	0	0	none	1	NA	none	1	NA	0	NA	0	NA	1	NA	none	0	NA	0	NA	1	NA	none	2.432	2.355	0.077
AT1G11270	0	0	0	0	none	1	NA	none	1	NA	310	8.81273	248	6.49116	0.006187	1.024	endosperm	494	12.0252	308	6.6202	4.987e-12	1.431	endosperm	2.681	2.355	0.326
AT1G11280	41	11	10	28	none	0.122	NA	none	0.832	NA	315	4.51559	1200	15.8382	2.581e-62	2.874	embryo	313	3.84206	1643	17.8079	1.341e-105	3.822	embryo	2.378	2.355	0.023
AT1G11290	0	0	0	0	none	1	NA	none	1	NA	108	1.71959	239	3.50365	8.797e-09	1.469	embryo	103	1.40428	373	4.49036	3.467e-25	2.344	embryo	2.382	2.411	-0.029
AT1G11300	0	0	0	0	none	1	NA	none	1	NA	109	0.826271	171	1.19348	0.008427	1.021	embryo	127	0.824358	207	1.18642	0.0047	1.041	embryo	2.355	2.357	-0.002
AT1G11310	7	0	2	6	none	0.0506	NA	none	0.473	NA	154	2.71081	1957	31.717	2.165e-198	9.259	embryo	67	1.00988	2264	30.132	7.502e-304	21.911	embryo	2.528	2.529	-0.001
AT1G11320	5	8	3	8	none	0.501	NA	none	0.293	NA	116	2.92386	247	5.73214	3.261e-08	1.425	embryo	116	2.50364	361	6.87983	4.206e-20	2.033	embryo	2.411	2.361	0.05
AT1G11330	0	0	0	1	none	1	NA	none	1	NA	24	0.324111	1279	15.9028	1.371e-217	30.593	embryo	25	0.289093	1502	15.3364	2.048e-253	33.407	embryo	3.04	3.072	-0.032
AT1G11340	0	0	0	0	none	1	NA	none	1	NA	0	NA	12	0.157973	0.001257	1.663	embryo	2	0.024486	20	0.216213	0.0007079	1.572	embryo	2.36	2.358	0.003
AT1G11350	3	2	4	11	none	1	NA	none	0.888	NA	139	2.00672	101	1.3425	0.01294	1.005	endosperm	189	2.33641	108	1.17887	2.632e-07	1.385	endosperm	2.355	2.404	-0.049
AT1G11360	0	0	0	0	none	1	NA	none	1	NA	2144	67.6614	1067	31.0029	4.085e-37	1.825	endosperm	2758	74.5292	1240	29.5876	3.292e-64	2.153	endosperm	8.771	8.061	0.709
AT1G11362	1	0	0	0	none	1	NA	none	1	NA	1	0.056318	0	NA	0.7443	NA	none	0	NA	0	NA	1	NA	none	NA	NA	NA
AT1G11370	0	0	0	0	none	1	NA	none	1	NA	1	0.044626	0	NA	0.7443	NA	none	0	NA	0	NA	1	NA	none	2.355	2.355	0
AT1G11380	0	0	0	0	none	1	NA	none	1	NA	203	7.09504	147	4.7304	0.002091	1.068	endosperm	258	7.72138	233	6.15725	0.05452	NA	none	4.973	4.278	0.695
AT1G11390	0	0	0	0	none	1	NA	none	1	NA	439	6.78866	564	8.03009	0.04588	0	embryo	647	8.56721	567	6.6294	0.001118	1.053	endosperm	2.596	2.792	-0.196
AT1G11400	0	0	0	0	none	1	NA	none	1	NA	395	14.6387	1316	44.9039	3.821e-55	2.543	embryo	502	15.9304	1806	50.6053	5.876e-73	2.676	embryo	5.701	6.518	-0.818
AT1G11410	2	1	0	5	none	0.517	NA	none	0.54	NA	83	1.20229	38	0.506802	3.729e-05	1.354	endosperm	128	1.58766	36	0.394282	2.122e-14	2.394	endosperm	3.97	2.521	1.449
AT1G11420	83	29	86	139	none	0.745	NA	none	0.109	NA	1657	35.3226	1874	36.7808	0.5621	NA	none	2628	47.9702	2543	40.9872	0.006397	1.011	endosperm	5.563	7.554	-1.991
AT1G11430	52	25	21	35	none	0.816	NA	none	0.808	NA	1109	45.0241	2806	104.887	4.653e-48	2.011	embryo	1543	53.6409	3502	107.498	8.752e-41	1.749	embryo	6.458	7.707	-1.249
AT1G11440	0	0	0	3	none	1	NA	none	1	NA	25	0.742339	32	0.874851	0.8852	NA	none	25	0.63565	27	0.606175	1	NA	none	2.367	2.355	0.012
AT1G11450	0	0	0	0	none	1	NA	none	1	NA	301	8.12694	4	0.099436	1.031e-77	27.463	endosperm	237	5.4793	1	0.020414	1.117e-69	40.852	endosperm	2.357	3.295	-0.938
AT1G11460	0	0	0	0	none	1	NA	none	1	NA	0	NA	0	NA	1	NA	none	0	NA	0	NA	1	NA	none	2.357	3.295	-0.938
AT1G11470	0	0	0	0	none	1	NA	none	1	NA	1	0.08541	0	NA	0.7443	NA	none	1	0.073135	0	NA	0.7148	NA	none	2.355	2.479	-0.124
AT1G11475	34	18	27	84	none	0.515	NA	none	0.417	NA	730	50.2566	972	61.611	0.003189	1.031	embryo	1009	59.4809	1617	84.169	3.098e-09	1.214	embryo	NA	NA	NA
AT1G11480	40	14	31	67	none	0.419	NA	none	0.753	NA	2270	40.455	2225	36.5089	0.2005	NA	none	3279	50.0385	3325	44.8034	0.0656	NA	none	6.352	7.443	-1.091
AT1G11490	0	0	0	0	none	1	NA	none	1	NA	0	NA	0	NA	1	NA	none	0	NA	0	NA	1	NA	none	NA	NA	NA
AT1G11500	0	0	0	0	none	1	NA	none	1	NA	0	NA	0	NA	1	NA	none	0	NA	0	NA	1	NA	none	NA	NA	NA
AT1G11510	2	2	0	1	none	0.862	NA	none	0.872	NA	13	0.474957	1	0.033638	0.001684	1.43	endosperm	15	0.469265	0	NA	3.258e-05	2.652	endosperm	NA	NA	NA
AT1G11520	0	0	0	0	none	1	NA	none	1	NA	160	10.4746	202	12.1757	0.2935	NA	none	225	12.613	327	16.186	0.01564	0	embryo	7.89	8.611	-0.721
AT1G11530	11	2	3	14	none	0.0595	NA	none	1	NA	238	16.212	36	2.25779	1.591e-35	4.409	endosperm	143	8.34085	21	1.08156	1.308e-24	4.192	endosperm	2.798	2.522	0.277
AT1G11540	10	3	8	6	none	0.844	NA	none	0.227	NA	301	9.11974	8	0.223166	3.424e-72	17.877	endosperm	352	9.13218	11	0.251988	1.918e-86	17.77	endosperm	2.819	4.143	-1.324
AT1G11545	0	0	0	0	none	1	NA	none	1	NA	18	0.615223	198	6.23085	6.109e-33	5.551	embryo	9	0.263402	189	4.88421	2.897e-37	8.409	embryo	2.355	2.357	-0.002
AT1G11550	0	0	0	0	none	1	NA	none	1	NA	0	NA	0	NA	1	NA	none	0	NA	0	NA	1	NA	none	NA	NA	NA
AT1G11560	0	0	0	0	none	1	NA	none	1	NA	0	NA	0	NA	1	NA	none	0	NA	0	NA	1	NA	none	2.368	2.361	0.007
AT1G11570	0	0	0	0	none	1	NA	none	1	NA	0	NA	0	NA	1	NA	none	0	NA	0	NA	1	NA	none	2.355	2.355	0
AT1G11572	0	0	0	0	none	1	NA	none	1	NA	0	NA	0	NA	1	NA	none	2	0.110989	0	NA	0.3655	NA	none	NA	NA	NA
AT1G11580	110	0	0	16	mother	8.51e-20	29.817	none	1	NA	929	19.1597	114	2.16471	5.756e-116	6.561	endosperm	114	2.01324	102	1.59055	0.2034	NA	none	3.321	2.355	0.966
AT1G11590	6	0	0	0	none	1	NA	none	1	NA	141	3.2357	11	0.232415	2.865e-29	6.401	endosperm	16	0.314402	10	0.173509	0.2855	NA	none	9.381	2.677	6.704
AT1G11592	14	12	6	20	none	1	NA	none	0.251	NA	396	14.2791	373	12.3833	0.2564	NA	none	578	17.8464	431	11.7505	1.809e-07	1.221	endosperm	NA	NA	NA
AT1G11593	176	18	24	54	mother	1.3e-07	2.113	Col-0	0.000213	1.669	437	27.8089	20	1.1718	5.241e-91	13.457	endosperm	217	11.8244	18	0.866059	3.995e-45	7.388	endosperm	NA	NA	NA
AT1G11600	0	0	0	0	none	1	NA	none	1	NA	0	NA	0	NA	1	NA	none	0	NA	2	0.033036	0.7497	NA	none	2.355	2.424	-0.069
AT1G11608	0	0	0	0	none	1	NA	none	1	NA	4	0.124809	0	NA	0.1041	NA	none	1	0.026718	0	NA	0.7148	NA	none	NA	NA	NA
AT1G11610	0	0	0	0	none	1	NA	none	1	NA	0	NA	0	NA	1	NA	none	0	NA	0	NA	1	NA	none	2.355	2.358	-0.003
AT1G11620	0	0	0	0	none	1	NA	none	1	NA	33	1.16922	2	0.065243	3.156e-08	3.426	endosperm	33	1.00118	4	0.107156	3.671e-07	2.552	endosperm	NA	NA	NA
AT1G11630	0	0	0	0	none	1	NA	none	1	NA	243	6.24292	221	5.22752	0.215	NA	none	268	5.89566	448	8.70225	1.526e-05	1.167	embryo	6.232	6.52	-0.289
AT1G11640	0	0	0	0	none	1	NA	none	1	NA	0	NA	0	NA	1	NA	none	0	NA	0	NA	1	NA	none	NA	NA	NA
AT1G11650	0	0	0	0	none	1	NA	none	1	NA	4154	102.045	4945	111.844	0.07567	NA	none	4911	103.303	6332	117.609	0.006545	1.01	embryo	7.156	7.189	-0.033
AT1G11655	0	0	0	0	none	1	NA	none	1	NA	0	NA	1	0.070821	1	NA	none	0	NA	0	NA	1	NA	none	NA	NA	NA
AT1G11660	6	4	11	17	none	0.633	NA	none	1	NA	991	15.1551	1433	20.1769	4.325e-06	1.137	embryo	1418	18.5686	1755	20.2925	0.1484	NA	none	6.418	6.312	0.106
AT1G11670	200	117	164	290	none	0.194	NA	none	0.989	NA	3767	74.2097	2396	43.4584	7.692e-22	1.453	endosperm	4545	76.6682	3559	53.0109	9.954e-14	1.259	endosperm	4.514	4.434	0.08
AT1G11680	0	0	0	0	none	1	NA	none	1	NA	6572	138.797	5671	110.271	3.917e-05	1.081	endosperm	8151	147.404	6660	106.348	4.782e-12	1.215	endosperm	5.534	6.088	-0.555
AT1G11684	0	0	0	0	none	1	NA	none	1	NA	1	0.195408	0	NA	0.7443	NA	none	0	NA	0	NA	1	NA	none	NA	NA	NA
AT1G11690	0	0	0	0	none	1	NA	none	1	NA	0	NA	3	0.14364	0.4184	NA	none	0	NA	3	0.117958	0.4098	NA	none	3.478	2.931	0.547
AT1G11700	0	0	0	0	none	1	NA	none	1	NA	39	1.72057	91	3.69633	0.0001446	1.277	embryo	29	1.09552	57	1.90132	0.03027	0	embryo	4.787	2.656	2.131
AT1G11710	0	0	0	0	none	1	NA	none	1	NA	48	0.701872	129	1.73671	1.827e-07	1.564	embryo	55	0.688645	239	2.64233	5.011e-21	2.568	embryo	3.052	4.512	-1.461
AT1G11720	0	0	0	0	none	1	NA	none	1	NA	2124	25.0393	3375	36.6323	1.318e-12	1.277	embryo	2647	26.7201	4065	36.2327	5.963e-10	1.193	embryo	3.706	3.274	0.432
AT1G11730	0	0	0	0	none	1	NA	none	1	NA	55	1.84241	60	1.85054	1	NA	none	25	0.717102	114	2.88736	1.405e-11	2.258	embryo	2.59	2.372	0.218
AT1G11735	0	0	0	0	none	1	NA	none	1	NA	0	NA	1	0.304469	1	NA	none	0	NA	2	0.500061	0.7497	NA	none	NA	NA	NA
AT1G11740	0	0	0	0	none	1	NA	none	1	NA	456	9.21303	28	0.520856	9.905e-88	10.728	endosperm	555	9.60167	30	0.45828	4.907e-115	13.097	endosperm	3.665	3.599	0.066
AT1G11750	0	0	0	0	none	1	NA	none	1	NA	1368	48.3811	2867	93.3553	3.532e-31	1.672	embryo	1660	50.2705	3598	96.2105	1.946e-36	1.673	embryo	4.315	4.149	0.166
AT1G11755	0	0	0	0	none	1	NA	none	1	NA	764	25.5486	278	8.55933	3.202e-39	2.34	endosperm	979	28.0332	368	9.3045	2.525e-51	2.441	endosperm	4.11	4.021	0.089
AT1G11760	0	0	0	0	none	1	NA	none	1	NA	310	14.1607	345	14.5099	1	NA	none	486	19.0097	537	18.5468	1	NA	none	NA	NA	NA
AT1G11765	0	0	0	0	none	1	NA	none	1	NA	8	0.487442	0	NA	0.006721	1.127	endosperm	124	6.4695	24	1.10565	1.644e-18	3.23	endosperm	NA	NA	NA
AT1G11770	0	0	0	0	none	1	NA	none	1	NA	10	0.333541	1	0.030709	0.01093	1.023	endosperm	32	0.913934	5	0.126093	2.804e-06	2.163	endosperm	2.355	4.494	-2.139
AT1G11780	0	0	0	0	none	1	NA	none	1	NA	349	10.4675	416	11.4877	0.3924	NA	none	468	12.0193	558	12.6539	0.7036	NA	none	3.536	3.848	-0.312
AT1G11785	0	0	0	0	none	1	NA	none	1	NA	5	0.40219	0	NA	0.05274	NA	none	3	0.206633	0	NA	0.1831	NA	none	NA	NA	NA
AT1G11790	0	0	0	0	none	1	NA	none	1	NA	1099	25.6151	933	20.0217	0.0007927	1.056	endosperm	1023	20.4169	1209	21.3058	0.6589	NA	none	3.678	4.296	-0.618
AT1G11800	0	0	0	0	none	1	NA	none	1	NA	327	7.6771	547	11.8238	3.135e-07	1.239	embryo	396	7.96087	685	12.1594	3.514e-08	1.249	embryo	6.879	7.171	-0.292
AT1G11810	0	0	0	0	none	1	NA	none	1	NA	30	0.908944	0	NA	1.496e-09	5.826	endosperm	21	0.544817	2	0.045816	4.608e-05	2.107	endosperm	2.43	4.533	-2.104
AT1G11820	0	0	0	0	none	1	NA	none	1	NA	299	7.48772	1579	36.4068	1.611e-101	3.993	embryo	363	7.78396	2118	40.1029	1.328e-133	4.293	embryo	NA	NA	NA
AT1G11840	0	0	0	0	none	1	NA	none	1	NA	12337	368.308	7042	193.562	5.168e-37	1.64	endosperm	16034	409.883	7992	180.397	1.672e-74	1.997	endosperm	10.401	8.224	2.177
AT1G11850	0	0	0	0	none	1	NA	none	1	NA	88	5.85014	11	0.673284	5.037e-16	3.834	endosperm	17	0.967717	5	0.251319	0.01032	1.014	endosperm	2.36	2.355	0.005
AT1G11860	0	0	0	0	none	1	NA	none	1	NA	2362	57.1172	8148	181.409	1.285e-107	2.79	embryo	2117	43.8353	7874	143.964	2.492e-129	2.894	embryo	6.011	5.465	0.546
AT1G11870	0	0	0	0	none	1	NA	none	1	NA	331	7.23538	1015	20.4278	3.304e-42	2.311	embryo	342	6.40141	1121	18.5273	1.093e-48	2.38	embryo	3.801	4.049	-0.248
AT1G11880	0	0	0	0	none	1	NA	none	1	NA	233	5.06457	211	4.22271	0.2043	NA	none	387	7.203	312	5.12759	0.0003276	1.097	endosperm	2.355	2.355	0
AT1G11890	0	0	0	0	none	1	NA	none	1	NA	1149	40.8224	972	31.7956	0.0005634	1.062	endosperm	1339	40.7357	1188	31.913	0.0001011	1.08	endosperm	7.421	8.262	-0.841
AT1G11900	0	0	0	0	none	1	NA	none	1	NA	139	4.50042	120	3.57719	0.203	NA	none	154	4.26949	167	4.08815	1	NA	none	3.48	3.522	-0.042
AT1G11905	0	0	0	0	none	1	NA	none	1	NA	1078	38.09	472	15.3552	1.914e-35	2.006	endosperm	1395	42.2068	558	14.9073	1.149e-57	2.349	endosperm	NA	NA	NA
AT1G11910	0	0	0	0	none	1	NA	none	1	NA	30323	595.542	15107	273.175	8.808e-57	1.885	endosperm	33357	560.975	15537	230.717	4.202e-91	2.143	endosperm	10.936	9.69	1.246
AT1G11915	0	0	0	0	none	1	NA	none	1	NA	0	NA	0	NA	1	NA	none	0	NA	0	NA	1	NA	none	2.366	2.374	-0.008
AT1G11920	0	0	0	0	none	1	NA	none	1	NA	0	NA	0	NA	1	NA	none	0	NA	0	NA	1	NA	none	2.355	2.36	-0.005
AT1G11925	0	0	0	0	none	1	NA	none	1	NA	0	NA	0	NA	1	NA	none	0	NA	0	NA	1	NA	none	NA	NA	NA
AT1G11930	6	1	6	5	none	1	NA	none	0.282	NA	854	29.9835	1171	37.8533	0.0003534	1.07	embryo	1210	36.377	1468	38.9694	0.3192	NA	none	8.313	7.361	0.952
AT1G11940	0	0	0	0	none	1	NA	none	1	NA	627	16.4134	217	5.23015	8.918e-37	2.413	endosperm	818	18.3359	304	6.01697	1.858e-46	2.437	endosperm	3.995	4.017	-0.022
AT1G11950	5	0	3	3	none	0.444	NA	none	0.237	NA	888	12.3233	1297	16.572	3.408e-06	1.143	embryo	1192	14.1647	1847	19.38	3.249e-08	1.18	embryo	3.2	5.032	-1.832
AT1G11960	117	37	38	101	mother	0.0172	1.004	none	0.786	NA	1560	22.6908	1504	20.1416	0.1447	NA	none	1766	21.9954	2525	27.7689	1.084e-05	1.101	embryo	3.557	5.058	-1.501
AT1G11970	0	0	0	0	none	1	NA	none	1	NA	0	NA	0	NA	1	NA	none	0	NA	0	NA	1	NA	none	2.385	2.361	0.024
AT1G11980	0	0	0	0	none	1	NA	none	1	NA	0	NA	0	NA	1	NA	none	1	0.139789	0	NA	0.7148	NA	none	NA	NA	NA
AT1G11990	3	0	0	4	none	0.0746	NA	none	1	NA	194	4.2335	10	0.200918	1.967e-43	9.638	endosperm	258	4.82096	16	0.263992	3.781e-57	9.714	endosperm	4.81	2.356	2.454
AT1G12000	296	116	195	426	none	0.053	NA	none	0.539	NA	10071	188.057	18461	317.391	7.447e-28	1.498	embryo	15732	251.546	23634	333.677	7.185e-11	1.186	embryo	6.863	7.801	-0.939
AT1G12010	80	0	4	665	mother	0	335.71	none	0.829	NA	224	6.7028	1	0.027551	1.105e-62	36.568	endosperm	2060	52.7827	39	0.882358	0	40.164	endosperm	10.214	3.549	6.666
AT1G12013	4	1	1	1	none	1	NA	none	0.793	NA	11	3.27383	7	1.91815	0.5642	NA	none	9	2.29362	14	3.15038	0.7908	NA	none	NA	NA	NA
AT1G12015	0	0	0	0	none	1	NA	none	1	NA	0	NA	0	NA	1	NA	none	0	NA	0	NA	1	NA	none	NA	NA	NA
AT1G12020	0	0	0	0	none	1	NA	none	1	NA	2	0.088335	49	1.9926	2.07e-11	4.706	embryo	7	0.264738	45	1.50275	1.789e-06	2.054	embryo	2.363	2.355	0.008
AT1G12030	2	0	0	0	none	1	NA	none	1	NA	29	1.1288	24	0.860109	0.6493	NA	none	11	0.366631	0	NA	0.0005933	1.793	endosperm	3.035	3.757	-0.723
AT1G12040	0	0	0	0	none	1	NA	none	1	NA	1	0.015831	0	NA	0.7443	NA	none	0	NA	0	NA	1	NA	none	2.357	3.228	-0.871
AT1G12050	0	0	0	0	none	1	NA	none	1	NA	1699	39.2451	1250	26.5842	1.056e-09	1.235	endosperm	1989	39.3407	1348	23.5426	9.781e-20	1.426	endosperm	6.067	3.542	2.525
AT1G12060	0	0	0	0	none	1	NA	none	1	NA	58	3.46306	42	2.30889	0.1211	NA	none	70	3.57887	45	2.0315	0.008438	1.022	endosperm	NA	NA	NA
AT1G12064	0	0	0	0	none	1	NA	none	1	NA	2	0.1294	629	37.4695	4.519e-142	72.729	embryo	0	NA	438	21.4265	1.225e-106	90.91	embryo	NA	NA	NA
AT1G12070	0	0	0	0	none	1	NA	none	1	NA	3	0.172726	37	1.96138	1.684e-07	2.819	embryo	5	0.246504	21	0.914174	0.01019	1.038	embryo	2.355	2.431	-0.076
AT1G12080	0	0	0	0	none	1	NA	none	1	NA	45922	3011.45	513	30.9738	0	80.65	endosperm	61372	3446.2	1212	60.0938	0	49.506	endosperm	8.91	11.148	-2.237
AT1G12090	0	0	0	21	none	1	NA	none	1	NA	19	0.836318	80	3.24212	1.943e-08	1.995	embryo	359	13.5309	101	3.36133	1.234e-34	2.896	endosperm	2.823	2.355	0.468
AT1G12100	0	0	0	0	none	1	NA	none	1	NA	0	NA	0	NA	1	NA	none	0	NA	0	NA	1	NA	none	2.473	2.355	0.118
AT1G12110	7	0	2	4	none	0.175	NA	none	0.339	NA	282	5.10804	1266	21.1135	6.964e-77	3.372	embryo	471	7.30537	1488	20.3789	2.096e-54	2.337	embryo	3.072	2.362	0.71
AT1G12120	7	1	10	19	none	0.51	NA	none	0.524	NA	985	19.4938	1482	27.0041	1.337e-07	1.183	embryo	1348	22.8437	1961	29.3433	7.002e-06	1.112	embryo	7.81	6.257	1.554
AT1G12130	0	1	0	3	none	1	NA	none	0.322	NA	1	0.027382	5	0.126054	0.378	NA	none	14	0.328253	2	0.041406	0.003339	1.28	endosperm	2.355	2.391	-0.036
AT1G12140	0	0	0	0	none	1	NA	none	1	NA	610	15.1291	353	8.06081	1.113e-13	1.479	endosperm	770	16.3527	386	7.23838	4.487e-27	1.824	endosperm	4.351	4.938	-0.587
AT1G12150	3	0	0	1	none	0.314	NA	none	1	NA	20	0.476487	3	0.065806	0.0004827	1.562	endosperm	29	0.591609	12	0.216159	0.008229	1.074	endosperm	4.394	2.62	1.774
AT1G12160	34	0	12	1	none	0.38	NA	Col-0	2.66e-09	17.717	127	3.0164	17	0.371755	1.13e-21	4.134	endosperm	46	0.935534	18	0.323244	0.0002539	1.35	endosperm	2.355	2.355	0
AT1G12170	0	0	0	0	none	1	NA	none	1	NA	31	1.09535	3	0.097597	6.961e-07	2.632	endosperm	22	0.665627	3	0.080147	0.0001242	1.842	endosperm	NA	NA	NA
AT1G12180	0	0	0	0	none	1	NA	none	1	NA	0	NA	0	NA	1	NA	none	0	NA	0	NA	1	NA	none	4.699	3.728	0.971
AT1G12190	1	0	0	1	none	0.745	NA	none	1	NA	14	0.480204	1	0.031581	0.0008939	1.57	endosperm	10	0.293706	0	NA	0.001225	1.586	endosperm	2.359	3.282	-0.924
AT1G12200	145	48	123	181	none	0.803	NA	Col-0	0.00333	1.18	3356	77.0599	269	5.68697	5.063e-293	10.847	endosperm	4325	85.0372	288	5.00002	0	13.892	endosperm	9.181	3.709	5.472
AT1G12210	7	0	3	1	none	0.517	NA	none	0.0511	NA	13	0.189232	62	0.830931	1.601e-07	2.007	embryo	6	0.074786	107	1.17763	4.952e-21	5.955	embryo	2.357	2.656	-0.299
AT1G12211	0	0	0	0	none	1	NA	none	1	NA	0	NA	0	NA	1	NA	none	0	NA	0	NA	1	NA	none	NA	NA	NA
AT1G12220	0	0	0	0	none	1	NA	none	1	NA	29	0.389189	41	0.506603	0.456	NA	none	21	0.241322	70	0.710284	1.222e-05	1.519	embryo	2.355	2.361	-0.006
AT1G12230	2427	1469	1422	3234	none	0.359	NA	Ler	9.27e-11	1.212	7785	194.077	11529	264.623	1.319e-10	1.208	embryo	10043	214.385	12263	231.145	0.1162	NA	none	4.583	5.864	-1.28
AT1G12240	686	390	383	813	none	0.692	NA	none	0.141	NA	2507	43.5162	82	1.31049	0	24.233	endosperm	2574	38.2579	155	2.03423	0	14.716	endosperm	2.667	5.827	-3.161
AT1G12244	0	0	0	1	none	1	NA	none	1	NA	113	4.44766	193	6.99411	0.0006304	1.124	embryo	135	4.54991	271	8.06482	6.701e-07	1.309	embryo	NA	NA	NA
AT1G12250	9	7	1	8	none	0.706	NA	none	0.285	NA	481	17.7072	647	21.9296	0.006267	1.018	embryo	453	14.2797	609	16.9509	0.03344	0	embryo	2.357	3.324	-0.967
AT1G12260	0	0	0	0	none	1	NA	none	1	NA	0	NA	2	0.05035	0.7601	NA	none	1	0.023413	3	0.062022	0.9184	NA	none	2.367	2.386	-0.019
AT1G12270	0	0	0	0	none	1	NA	none	1	NA	1083	21.4992	2852	52.1274	2.566e-52	2.092	embryo	1497	25.4468	4410	66.192	1.219e-76	2.273	embryo	6.583	6.886	-0.304
AT1G12280	3	0	1	5	none	0.218	NA	none	0.862	NA	34	0.489938	37	0.490892	1	NA	none	52	0.641626	52	0.566549	0.9043	NA	none	2.361	2.381	-0.02
AT1G12290	1	1	0	1	none	0.86	NA	none	0.881	NA	28	0.374988	42	0.517881	0.3173	NA	none	31	0.355498	56	0.567047	0.07084	NA	none	2.565	2.405	0.16
AT1G12294	0	0	0	0	none	1	NA	none	1	NA	0	NA	0	NA	1	NA	none	0	NA	0	NA	1	NA	none	NA	NA	NA
AT1G12300	10	5	16	18	none	0.492	NA	none	0.668	NA	147	1.85928	229	2.66676	0.002836	1.058	embryo	190	2.05777	349	3.33753	1.793e-06	1.243	embryo	NA	NA	NA
AT1G12310	101	47	41	110	none	0.285	NA	none	0.676	NA	2218	96.2063	2326	92.8909	1	NA	none	2830	105.11	2906	95.3036	0.1216	NA	none	5.366	6.3	-0.934
AT1G12320	0	0	0	0	none	1	NA	none	1	NA	16	0.73609	9	0.381219	0.2776	NA	none	23	0.906055	13	0.452195	0.1142	NA	none	3.865	2.91	0.954
AT1G12330	0	0	0	0	none	1	NA	none	1	NA	509	11.8994	1037	22.3208	6.178e-19	1.563	embryo	760	15.2138	1876	33.1599	6.701e-39	1.861	embryo	8.243	3.662	4.582
AT1G12340	0	0	0	0	none	1	NA	none	1	NA	38	2.20097	71	3.78626	0.01599	0	embryo	122	6.0507	103	4.51065	0.07955	NA	none	3.281	4.022	-0.741
AT1G12350	18	10	14	28	none	0.949	NA	none	1	NA	613	18.5437	845	23.535	0.0008371	1.059	embryo	1034	26.7838	988	22.5977	0.01604	0	endosperm	3.64	2.726	0.915
AT1G12360	31	17	10	62	none	0.0543	NA	Ler	0.0387	0	1753	26.8507	1230	17.346	4.142e-12	1.295	endosperm	2444	32.0546	1666	19.2939	7.162e-21	1.426	endosperm	7.009	8.179	-1.171
AT1G12370	2	1	1	5	none	1	NA	none	0.805	NA	189	4.38665	568	12.1378	4.593e-28	2.163	embryo	272	5.40575	762	13.3721	1.572e-29	1.992	embryo	2.626	3.418	-0.791
AT1G12380	30	17	20	40	none	0.914	NA	none	0.952	NA	1722	23.2063	1177	14.604	2.66e-13	1.328	endosperm	2586	29.8413	1388	14.1428	7.289e-43	1.807	endosperm	NA	NA	NA
AT1G12390	52	10	25	16	none	0.905	NA	Col-0	3.36e-05	2.254	229	9.28739	222	8.28959	0.5637	NA	none	178	6.1815	234	7.1754	0.2775	NA	none	3.281	4.022	-0.741
AT1G12400	53	16	54	56	none	0.863	NA	Col-0	0.00457	1.268	103	6.56531	89	5.22312	0.3016	NA	none	152	8.29617	111	5.3495	0.002401	1.07	endosperm	2.369	2.404	-0.035
AT1G12410	426	135	257	361	none	0.663	NA	Col-0	4.27e-09	1.578	2131	76.4132	4338	143.218	3.798e-32	1.639	embryo	2308	70.8658	4677	126.802	3.074e-32	1.574	embryo	4.763	5.029	-0.266
AT1G12411	0	0	0	0	none	1	NA	none	1	NA	0	NA	0	NA	1	NA	none	1	0.204507	0	NA	0.7148	NA	none	NA	NA	NA
AT1G12420	0	0	0	0	none	1	NA	none	1	NA	244	5.08102	204	3.91123	0.04159	0	endosperm	371	6.61532	304	4.78637	0.0007388	1.076	endosperm	NA	NA	NA
AT1G12423	0	0	0	0	none	1	NA	none	1	NA	0	NA	0	NA	1	NA	none	0	NA	0	NA	1	NA	none	NA	NA	NA
AT1G12430	4	2	4	13	none	0.773	NA	none	0.887	NA	856	10.2983	913	10.1131	1	NA	none	1143	11.7748	1263	11.4886	1	NA	none	3.447	3.531	-0.084
AT1G12440	69	25	33	72	none	0.327	NA	none	0.744	NA	2208	88.1621	1932	71.0251	0.0007705	1.049	endosperm	2341	80.0387	2515	75.9264	0.5915	NA	none	NA	NA	NA
AT1G12450	0	0	3	0	none	1	NA	none	1	NA	239	7.19617	205	5.68302	0.07671	NA	none	301	7.76043	280	6.37432	0.08479	NA	none	2.841	2.604	0.237
AT1G12451	0	0	0	0	none	1	NA	none	1	NA	0	NA	0	NA	1	NA	none	0	NA	0	NA	1	NA	none	NA	NA	NA
AT1G12460	0	1	0	3	none	1	NA	none	0.322	NA	189	2.22333	350	3.79081	1.881e-07	1.308	embryo	285	2.8708	512	4.55391	7.861e-08	1.265	embryo	2.751	2.95	-0.199
AT1G12470	57	31	37	67	none	0.742	NA	none	1	NA	1582	19.5617	1428	16.2574	0.008515	1.008	endosperm	2165	22.9232	1919	17.9411	1.399e-05	1.097	endosperm	4.602	6.143	-1.541
AT1G12480	2	0	3	2	none	0.84	NA	none	0.502	NA	32	0.70507	9	0.182577	0.0004805	1.407	endosperm	21	0.396203	1	0.016659	6.31e-06	2.714	endosperm	2.355	2.355	0
AT1G12490	0	0	0	0	none	1	NA	none	1	NA	0	NA	0	NA	1	NA	none	2	0.062569	0	NA	0.3655	NA	none	2.357	2.361	-0.004
AT1G12500	0	0	0	0	none	1	NA	none	1	NA	161	3.98032	194	4.41587	0.5326	NA	none	216	4.57259	281	5.25256	0.2571	NA	none	2.731	2.39	0.342
AT1G12510	0	0	0	0	none	1	NA	none	1	NA	0	NA	0	NA	1	NA	none	0	NA	0	NA	1	NA	none	NA	NA	NA
AT1G12520	35	7	12	47	mother	0.00216	1.19	none	0.878	NA	743	24.7821	482	14.8019	5.564e-11	1.343	endosperm	1039	29.6743	1079	27.2109	0.3275	NA	none	5.674	5.086	0.588
AT1G12530	5	1	10	0	none	0.223	NA	Col-0	0.00391	2.016	332	17.5004	331	16.0642	0.7052	NA	none	374	16.881	469	18.692	0.3091	NA	none	6.839	6.318	0.52
AT1G12540	0	0	0	0	none	1	NA	none	1	NA	0	NA	0	NA	1	NA	none	0	NA	0	NA	1	NA	none	NA	NA	NA
AT1G12550	450	184	293	666	mother	0.0112	1.021	none	0.783	NA	1411	46.3828	1099	33.2621	6.778e-07	1.16	endosperm	1981	55.761	1333	33.1308	3.108e-20	1.435	endosperm	7.065	6.04	1.025
AT1G12560	0	0	0	0	none	1	NA	none	1	NA	0	NA	0	NA	1	NA	none	0	NA	0	NA	1	NA	none	2.355	2.355	0
AT1G12570	1	0	0	1	none	0.745	NA	none	1	NA	14	0.267227	20	0.351483	0.7536	NA	none	20	0.326888	46	0.66387	0.01658	0	embryo	2.402	2.364	0.038
AT1G12580	0	0	0	0	none	1	NA	none	1	NA	1148	22.5238	2070	37.3931	6.924e-18	1.429	embryo	1484	24.9316	2592	38.4509	4.383e-16	1.341	embryo	6.774	6.956	-0.182
AT1G12590	0	0	0	0	none	1	NA	none	1	NA	0	NA	0	NA	1	NA	none	0	NA	0	NA	1	NA	none	NA	NA	NA
AT1G12600	2	0	5	6	none	0.612	NA	none	0.557	NA	139	4.20485	469	13.0626	1.028e-28	2.36	embryo	196	5.07701	545	12.4654	4.71e-23	1.92	embryo	2.702	2.583	0.12
AT1G12610	47	51	24	79	none	0.614	NA	Ler	0.000316	1.532	333	11.9963	113	3.74803	9.682e-24	2.292	endosperm	440	13.5728	212	5.77445	9.441e-20	1.805	endosperm	2.396	2.355	0.041
AT1G12620	13	5	9	20	none	0.856	NA	none	0.995	NA	196	3.15055	162	2.39755	0.05605	NA	none	257	3.53736	279	3.39084	1	NA	none	3.448	3.846	-0.398
AT1G12630	0	0	0	0	none	1	NA	none	1	NA	0	NA	0	NA	1	NA	none	0	NA	0	NA	1	NA	none	2.362	2.363	-0.001
AT1G12640	276	136	98	430	mother	5.69e-08	1.457	Ler	6.26e-06	1.415	745	16.0583	385	7.64055	2.278e-20	1.672	endosperm	881	16.2605	452	7.36636	4.715e-28	1.8	endosperm	3.06	2.585	0.475
AT1G12650	59	16	21	62	mother	0.017	0	none	0.809	NA	505	16.2417	724	21.4388	0.0002328	1.09	embryo	697	19.1951	1101	26.7732	3.035e-07	1.177	embryo	4.415	5.142	-0.727
AT1G12660	0	1	1	2	none	0.745	NA	none	0.773	NA	1	0.105712	0	NA	0.7443	NA	none	4	0.362078	0	NA	0.09084	NA	none	NA	NA	NA
AT1G12663	0	0	0	0	none	1	NA	none	1	NA	0	NA	0	NA	1	NA	none	0	NA	0	NA	1	NA	none	NA	NA	NA
AT1G12665	0	0	0	0	none	1	NA	none	1	NA	0	NA	0	NA	1	NA	none	0	NA	0	NA	1	NA	none	NA	NA	NA
AT1G12672	0	0	0	0	none	1	NA	none	1	NA	0	NA	0	NA	1	NA	none	0	NA	0	NA	1	NA	none	NA	NA	NA
AT1G12680	54	11	15	55	mother	0.000555	1.354	none	0.775	NA	864	17.5941	1048	19.6488	0.1108	NA	none	1006	17.5415	1210	18.6299	0.4346	NA	none	4.749	5.312	-0.564
AT1G12700	2	1	0	0	none	1	NA	none	1	NA	61	0.961749	91	1.32098	0.1184	NA	none	60	0.810027	136	1.62122	2.293e-05	1.303	embryo	2.355	2.367	-0.012
AT1G12710	0	0	0	0	none	1	NA	none	1	NA	152	4.61616	113	3.15964	0.01262	0	endosperm	252	6.55321	169	3.88057	4.394e-06	1.245	endosperm	2.499	2.455	0.044
AT1G12720	0	1	0	0	none	1	NA	none	1	NA	3	0.053762	0	NA	0.2037	NA	none	0	NA	1	0.01355	1	NA	none	2.355	2.405	-0.05
AT1G12725	0	0	0	0	none	1	NA	none	1	NA	2	0.152626	2	0.140524	1	NA	none	2	0.130691	0	NA	0.3655	NA	none	NA	NA	NA
AT1G12730	22	2	17	5	none	0.939	NA	Col-0	1.91e-05	3.735	158	3.55415	159	3.29304	0.9286	NA	none	176	3.39006	244	4.14992	0.1011	NA	none	2.956	3.125	-0.169
AT1G12740	0	0	0	0	none	1	NA	none	1	NA	0	NA	44	0.830633	2.181e-12	7.913	embryo	0	NA	58	0.899155	8.183e-16	10.326	embryo	2.355	2.355	0
AT1G12750	6	6	4	6	none	0.471	NA	none	0.884	NA	67	1.91453	228	5.99853	1.621e-16	2.147	embryo	48	1.17448	260	5.61738	2.001e-27	3.159	embryo	2.475	2.478	-0.003
AT1G12760	264	134	103	261	none	0.33	NA	none	0.311	NA	1116	23.8294	1212	23.8272	1	NA	none	1221	22.3244	1590	25.6695	0.02008	0	embryo	NA	NA	NA
AT1G12770	12	5	22	23	none	0.58	NA	none	0.419	NA	553	10.3412	2379	40.9602	6.435e-101	3.352	embryo	745	11.9294	2993	42.318	1.145e-106	3.044	embryo	NA	NA	NA
AT1G12775	2	1	0	1	none	0.865	NA	none	0.872	NA	229	4.38622	222	3.91499	0.5637	NA	none	280	4.59229	408	5.90864	0.00719	1.016	embryo	3.456	3.539	-0.082
AT1G12780	43	7	10	44	mother	6.8e-05	1.581	none	0.812	NA	1870	49.6239	255	6.23033	2.402e-167	6.32	endosperm	2102	47.7637	331	6.64124	2.266e-188	5.876	endosperm	7.752	5.294	2.458
AT1G12790	16	3	7	20	none	0.123	NA	none	0.703	NA	67	2.21184	76	2.31001	1	NA	none	98	2.77026	109	2.72068	1	NA	none	3	4.33	-1.33
AT1G12800	41	20	24	55	none	0.85	NA	none	0.953	NA	2211	32.0034	5908	78.7354	3.562e-65	2.156	embryo	2681	33.2292	7006	76.6743	1.094e-67	2.037	embryo	3.761	4.305	-0.544
AT1G12805	97	36	49	99	none	0.476	NA	none	0.549	NA	1203	88.996	540	36.7807	8.224e-36	1.97	endosperm	1102	69.8076	623	34.847	1.312e-25	1.66	endosperm	NA	NA	NA
AT1G12810	44	23	28	58	none	1	NA	none	0.986	NA	1059	58.1184	508	25.6687	2.932e-29	1.835	endosperm	987	46.3821	448	18.5895	3.555e-38	2.039	endosperm	5.741	4.996	0.745
AT1G12820	14	2	6	10	none	0.607	NA	none	0.38	NA	680	12.1467	970	15.953	7.721e-05	1.103	embryo	814	12.4506	1141	15.4101	0.0009269	1.05	embryo	5.134	4.282	0.852
AT1G12830	33	16	44	50	none	0.356	NA	none	0.297	NA	770	32.3473	1384	53.5309	4.243e-15	1.404	embryo	1164	41.8713	2127	67.5595	8.644e-18	1.394	embryo	7.007	9.226	-2.219
AT1G12840	91	30	62	116	none	0.349	NA	none	0.221	NA	2872	74.527	2341	55.931	1.422e-06	1.131	endosperm	3190	70.882	2572	50.4629	6.262e-11	1.216	endosperm	6.122	5.818	0.304
AT1G12845	6	0	0	2	none	0.061	NA	none	1	NA	13	0.870206	38	2.34199	0.003507	1.151	embryo	15	0.859777	40	2.02447	0.007952	1.047	embryo	2.355	2.355	0
AT1G12850	149	26	68	101	mother	0.00843	1.036	Col-0	2.19e-06	1.878	668	16.483	863	19.6062	0.01491	0	embryo	561	11.8533	1003	18.7126	1.635e-11	1.321	embryo	3.038	3.031	0.007
AT1G12860	502	340	305	681	none	0.161	NA	Ler	0.00031	1.152	2193	34.1169	796	11.4016	4.377e-68	2.486	endosperm	2727	36.3272	901	10.5981	6.741e-105	2.91	endosperm	2.436	4.741	-2.305
AT1G12870	0	0	0	0	none	1	NA	none	1	NA	0	NA	0	NA	1	NA	none	0	NA	0	NA	1	NA	none	NA	NA	NA
AT1G12880	4	0	0	5	mother	0.0262	0	none	1	NA	49	1.89206	8	0.284414	2.456e-08	2.49	endosperm	59	1.95077	14	0.408732	2.082e-08	2.167	endosperm	4.042	2.368	1.674
AT1G12890	0	0	0	0	none	1	NA	none	1	NA	17	0.996579	7	0.377818	0.07433	NA	none	17	0.853351	19	0.842148	1	NA	none	NA	NA	NA
AT1G12900	0	0	0	0	none	1	NA	none	1	NA	5594	144.194	13068	310.139	2.057e-54	1.904	embryo	4517	99.6993	11616	226.389	3.459e-71	2.017	embryo	4.955	5.843	-0.888
AT1G12910	45	30	19	56	none	0.938	NA	none	0.199	NA	1114	30.8971	1316	33.6055	0.208	NA	none	1442	34.2463	1978	41.4792	0.0006107	1.05	embryo	6.744	7.01	-0.266
AT1G12920	0	0	0	0	none	1	NA	none	1	NA	2272	53.0829	2969	63.8673	0.0006132	1.05	embryo	2812	56.2571	4262	75.2891	2.34e-09	1.179	embryo	6.151	5.047	1.104
AT1G12930	47	16	24	44	none	0.67	NA	none	0.488	NA	1171	13.5609	1153	12.2937	0.3159	NA	none	1321	13.0993	1277	11.1813	0.01824	0	endosperm	2.557	3.998	-1.441
AT1G12935	0	0	0	0	none	1	NA	none	1	NA	0	NA	0	NA	1	NA	none	0	NA	0	NA	1	NA	none	4.11	3.265	0.845
AT1G12938	0	0	0	0	none	1	NA	none	1	NA	0	NA	0	NA	1	NA	none	0	NA	0	NA	1	NA	none	NA	NA	NA
AT1G12940	0	0	0	0	none	1	NA	none	1	NA	16	0.351334	2	0.040435	0.001265	1.439	endosperm	41	0.770905	0	NA	2.1e-13	8.797	endosperm	2.355	2.355	0
AT1G12950	0	0	0	0	none	1	NA	none	1	NA	14	0.296968	1	0.01953	0.0008939	1.57	endosperm	17	0.308778	3	0.048114	0.002198	1.346	endosperm	2.355	2.373	-0.018
AT1G12960	0	0	0	0	none	1	NA	none	1	NA	0	NA	0	NA	1	NA	none	0	NA	0	NA	1	NA	none	2.355	2.355	0
AT1G12970	45	15	32	39	none	0.959	NA	none	0.0834	NA	201	4.74486	158	3.43405	0.01699	0	endosperm	204	4.12357	159	2.8379	0.002747	1.053	endosperm	2.642	2.467	0.175
AT1G12980	0	0	0	0	none	1	NA	none	1	NA	0	NA	20	0.570879	6.923e-06	3.133	embryo	0	NA	26	0.609449	3.808e-07	4.091	embryo	NA	NA	NA
AT1G12990	0	0	0	0	none	1	NA	none	1	NA	593	11.2745	513	8.98011	0.01087	1.003	endosperm	754	12.2752	560	8.05012	7.656e-09	1.248	endosperm	2.377	2.747	-0.37
AT1G13000	0	0	0	0	none	1	NA	none	1	NA	159	3.2361	127	2.37985	0.04482	0	endosperm	197	3.43326	158	2.43139	0.007441	1.021	endosperm	3.049	3.308	-0.259
AT1G13010	0	0	0	0	none	1	NA	none	1	NA	0	NA	0	NA	1	NA	none	0	NA	0	NA	1	NA	none	NA	NA	NA
AT1G13020	0	0	0	0	none	1	NA	none	1	NA	1972	34.7283	2601	42.1734	0.0004227	1.057	embryo	2640	39.8104	3098	41.2506	0.6275	NA	none	4.065	5.204	-1.14
AT1G13030	4	2	2	8	none	0.726	NA	none	0.872	NA	439	7.73462	1030	16.7083	1.869e-26	1.79	embryo	656	9.89678	1437	19.1427	8.036e-26	1.638	embryo	2.918	3.059	-0.141
AT1G13040	0	0	0	0	none	1	NA	none	1	NA	75	1.86731	175	4.01158	1.168e-07	1.466	embryo	91	1.94005	252	4.74382	1.595e-12	1.737	embryo	2.671	2.447	0.224
AT1G13050	0	0	0	0	none	1	NA	none	1	NA	77	2.18897	112	2.93149	0.1062	NA	none	88	2.14214	126	2.70826	0.1765	NA	none	2.39	2.515	-0.126
AT1G13060	155	78	54	190	mother	0.0187	0	Ler	0.0346	0	3760	126.833	4704	146.094	0.00588	1.013	embryo	4484	129.516	5426	138.387	0.2064	NA	none	6.559	6.77	-0.211
AT1G13080	12	6	3	2	none	0.499	NA	none	0.586	NA	135	3.13332	32	0.683822	4.446e-16	2.657	endosperm	62	1.23219	30	0.526459	0.000384	1.256	endosperm	3.45	2.374	1.076
AT1G13090	0	0	0	0	none	1	NA	none	1	NA	483	11.2848	76	1.63486	3.339e-62	4.829	endosperm	515	10.3031	80	1.41322	1.133e-72	5.2	endosperm	6.213	2.581	3.632
AT1G13100	0	0	0	0	none	1	NA	none	1	NA	44	1.11122	0	NA	9.159e-14	9.076	endosperm	58	1.25427	0	NA	1.028e-18	13.045	endosperm	3.762	2.355	1.407
AT1G13110	0	0	0	0	none	1	NA	none	1	NA	2	0.044396	0	NA	0.3938	NA	none	7	0.133053	2	0.033567	0.1662	NA	none	2.464	2.449	0.015
AT1G13120	127	36	94	174	none	0.0775	NA	Col-0	0.0282	1.027	807	12.865	916	13.4448	0.648	NA	none	1198	16.3535	1440	17.3569	0.4098	NA	none	4.522	6.476	-1.954
AT1G13130	0	1	0	2	none	1	NA	none	0.482	NA	44	0.953186	4	0.079782	1.295e-09	3.383	endosperm	39	0.723445	1	0.016379	2.906e-11	5.628	endosperm	3.212	2.397	0.815
AT1G13140	8	0	2	3	none	0.22	NA	none	0.229	NA	221	4.65975	36	0.698868	7.298e-32	4.076	endosperm	257	4.64002	62	0.988404	3.999e-30	3.154	endosperm	2.395	5.566	-3.171
AT1G13150	0	0	3	5	none	1	NA	none	1	NA	73	1.55018	32	0.625648	5.726e-05	1.357	endosperm	84	1.5274	40	0.64223	1.927e-05	1.383	endosperm	2.421	3.674	-1.253
AT1G13160	1	0	1	9	none	0.327	NA	none	0.875	NA	798	11.6335	1431	19.2073	4.037e-15	1.403	embryo	1164	14.5303	1867	20.5789	8.542e-10	1.221	embryo	4.815	6.539	-1.724
AT1G13170	26	12	16	49	none	0.464	NA	none	0.739	NA	2340	30.6383	3750	45.2066	2.153e-13	1.291	embryo	3227	36.1796	4922	48.7262	5.822e-10	1.189	embryo	4.943	5.712	-0.768
AT1G13180	22	12	24	21	none	0.182	NA	none	0.32	NA	744	15.0318	671	12.4819	0.0309	0	endosperm	1061	18.3556	924	14.115	8.377e-05	1.089	endosperm	4.457	4.16	0.297
AT1G13190	0	0	0	0	none	1	NA	none	1	NA	1166	21.0221	1551	25.746	0.0008752	1.05	embryo	1564	24.1451	1841	25.0959	0.63	NA	none	5.485	4.354	1.131
AT1G13195	1	1	6	10	none	1	NA	none	0.982	NA	277	8.99859	331	9.90022	0.436	NA	none	423	11.7666	484	11.8881	1	NA	none	5.206	3.756	1.45
AT1G13200	0	0	0	0	none	1	NA	none	1	NA	0	NA	0	NA	1	NA	none	0	NA	0	NA	1	NA	none	2.371	2.355	0.016
AT1G13210	1	0	2	4	none	0.843	NA	none	0.881	NA	23	0.218914	572	5.01261	6.119e-104	13.88	embryo	25	0.203752	628	4.51937	4.9e-112	13.682	embryo	2.402	2.407	-0.005
AT1G13220	7	5	1	12	none	0.384	NA	none	0.2	NA	276	7.91596	518	13.6787	3.967e-10	1.376	embryo	315	7.73609	741	16.0689	1.269e-20	1.684	embryo	3.257	4.401	-1.144
AT1G13230	0	0	0	0	none	1	NA	none	1	NA	8	0.216755	45	1.12257	2.63e-06	1.97	embryo	5	0.116002	73	1.49545	3.574e-14	4.374	embryo	2.355	2.364	-0.009
AT1G13240	0	0	0	0	none	1	NA	none	1	NA	0	NA	0	NA	1	NA	none	0	NA	0	NA	1	NA	none	NA	NA	NA
AT1G13245	0	0	0	0	none	1	NA	none	1	NA	68	4.54399	115	7.07535	0.008969	1.018	embryo	32	1.83102	114	5.75977	5.122e-09	1.844	embryo	NA	NA	NA
AT1G13250	17	11	7	19	none	1	NA	none	0.64	NA	432	11.5992	228	5.63637	1.188e-13	1.567	endosperm	434	9.97811	308	6.25267	2.15e-07	1.251	endosperm	2.38	2.372	0.008
AT1G13260	35	0	0	14	mother	7.22e-12	8.301	none	1	NA	146	3.58657	331	7.48645	9.99e-12	1.569	embryo	77	1.61969	334	6.20361	7.43e-28	2.714	embryo	4.082	2.568	1.514
AT1G13270	34	7	29	43	none	0.363	NA	none	0.0587	NA	214	6.30602	2001	54.2889	1.274e-172	6.965	embryo	357	9.00795	2813	62.6735	5.131e-194	5.813	embryo	3.986	3.767	0.219
AT1G13280	33	8	38	22	none	0.512	NA	Col-0	0.000149	1.994	419	12.8866	287	8.12699	1.685e-06	1.221	endosperm	462	12.167	337	7.8366	4.811e-07	1.225	endosperm	2.419	2.362	0.057
AT1G13290	0	0	0	0	none	1	NA	none	1	NA	0	NA	1	0.029319	1	NA	none	0	NA	2	0.048154	0.7497	NA	none	2.357	2.355	0.002
AT1G13300	0	0	0	0	none	1	NA	none	1	NA	0	NA	0	NA	1	NA	none	0	NA	0	NA	1	NA	none	2.365	2.37	-0.005
AT1G13310	0	0	0	0	none	1	NA	none	1	NA	0	NA	5	0.126681	0.1184	NA	none	4	0.094253	1	0.020806	0.3275	NA	none	2.355	2.355	0
AT1G13320	55	18	24	63	none	0.148	NA	none	0.889	NA	1497	27.9807	2129	36.6382	2.578e-06	1.133	embryo	1699	27.1923	2344	33.1258	0.0002504	1.061	embryo	5.049	4.673	0.376
AT1G13330	0	0	0	0	none	1	NA	none	1	NA	266	10.2609	212	7.52945	0.009024	1.01	endosperm	391	12.9151	308	8.98315	0.0001147	1.122	endosperm	3.705	4.442	-0.737
AT1G13340	9	0	0	11	mother	3.33e-05	1.677	none	1	NA	329	9.48528	37	0.98215	5.419e-54	6.055	endosperm	296	7.30738	59	1.28611	4.688e-39	3.823	endosperm	4.304	2.491	1.813
AT1G13350	7	4	4	9	none	1	NA	none	0.957	NA	518	8.16699	928	13.4711	2.492e-12	1.372	embryo	577	7.78976	1077	12.8387	6.735e-14	1.382	embryo	3.7	3.548	0.152
AT1G13360	2	3	3	4	none	0.486	NA	none	0.878	NA	985	40.6727	864	32.8475	0.005674	1.018	endosperm	1148	40.5905	1114	34.7796	0.02732	0	endosperm	NA	NA	NA
AT1G13370	0	0	1	0	none	1	NA	none	1	NA	4	0.238832	2	0.109947	0.6997	NA	none	3	0.15338	5	0.225722	1	NA	none	3.365	5.112	-1.747
AT1G13380	0	0	0	0	none	1	NA	none	1	NA	568	28.3565	888	40.8169	3.181e-07	1.2	embryo	801	34.2416	1242	46.8812	5.696e-07	1.163	embryo	4.571	3.773	0.799
AT1G13390	6	1	1	0	none	0.86	NA	none	0.315	NA	592	34.4435	520	27.8554	0.01893	0	endosperm	403	20.0773	760	33.4326	9.004e-12	1.366	embryo	NA	NA	NA
AT1G13400	1	0	0	0	none	1	NA	none	1	NA	2	0.09908	34	1.5508	1.737e-07	3.093	embryo	0	NA	76	2.8467	1.552e-20	13.962	embryo	2.356	2.372	-0.016
AT1G13410	8	4	10	17	none	0.935	NA	none	1	NA	27	0.575882	111	2.17979	7.513e-11	2.156	embryo	61	1.11408	206	3.32207	4.071e-14	2.004	embryo	2.549	2.605	-0.056
AT1G13420	43	1	31	11	none	0.325	NA	Col-0	3.49e-11	10.718	104	3.31726	0	NA	1.897e-31	23.681	endosperm	93	2.54006	4	0.096467	3.7e-24	8.217	endosperm	2.389	2.355	0.034
AT1G13430	0	0	0	0	none	1	NA	none	1	NA	0	NA	0	NA	1	NA	none	0	NA	1	0.02344	1	NA	none	2.355	2.355	0
AT1G13440	2022	1092	1078	2653	mother	0.0453	0	Ler	8.69e-07	1.15	37575	1010.29	30803	762.537	4.637e-08	1.147	endosperm	42578	980.273	31810	646.668	3.374e-21	1.338	endosperm	9.377	9.105	0.272
AT1G13448	0	0	0	0	none	1	NA	none	1	NA	1	0.09845	1	0.090643	1	NA	none	0	NA	5	0.372183	0.1169	NA	none	NA	NA	NA
AT1G13450	65	24	21	65	none	0.0883	NA	none	0.905	NA	587	16.4576	321	8.28618	1.833e-15	1.556	endosperm	632	15.1726	413	8.75487	2.346e-12	1.395	endosperm	3.786	3.624	0.162
AT1G13460	76	14	41	38	none	0.742	NA	Col-0	6.83e-06	2.154	448	9.26922	303	5.77204	4.892e-07	1.243	endosperm	461	8.16737	414	6.47646	0.009855	1.004	endosperm	2.394	2.585	-0.191
AT1G13470	0	0	0	0	none	1	NA	none	1	NA	0	NA	1	0.028005	1	NA	none	0	NA	0	NA	1	NA	none	2.355	2.355	0
AT1G13480	0	0	0	0	none	1	NA	none	1	NA	0	NA	0	NA	1	NA	none	0	NA	0	NA	1	NA	none	NA	NA	NA
AT1G13485	0	0	0	0	none	1	NA	none	1	NA	0	NA	0	NA	1	NA	none	0	NA	0	NA	1	NA	none	NA	NA	NA
AT1G13490	0	0	0	0	none	1	NA	none	1	NA	0	NA	0	NA	1	NA	none	0	NA	0	NA	1	NA	none	NA	NA	NA
AT1G13500	0	0	0	0	none	1	NA	none	1	NA	0	NA	0	NA	1	NA	none	1	0.028536	0	NA	0.7148	NA	none	NA	NA	NA
AT1G13510	0	0	0	0	none	1	NA	none	1	NA	0	NA	0	NA	1	NA	none	0	NA	0	NA	1	NA	none	NA	NA	NA
AT1G13520	0	0	0	0	none	1	NA	none	1	NA	4	0.122053	4	0.112375	1	NA	none	0	NA	2	0.046141	0.7497	NA	none	NA	NA	NA
AT1G13530	8	2	5	4	none	1	NA	none	0.35	NA	121	4.04281	318	9.78244	7.292e-15	1.788	embryo	116	3.31873	282	7.12392	6.267e-11	1.569	embryo	NA	NA	NA
AT1G13540	0	0	0	0	none	1	NA	none	1	NA	32	0.987323	23	0.653369	0.2997	NA	none	15	0.396293	18	0.419908	1	NA	none	2.355	2.356	-0.001
AT1G13550	0	0	0	0	none	1	NA	none	1	NA	2	0.06093	1	0.028049	0.9112	NA	none	0	NA	3	0.069103	0.4098	NA	none	NA	NA	NA
AT1G13560	0	0	0	0	none	1	NA	none	1	NA	810	18.8112	1677	35.858	7.122e-25	1.624	embryo	933	18.5536	2209	38.7882	4.318e-38	1.798	embryo	4.444	3.886	0.559
AT1G13570	59	35	33	76	none	0.997	NA	none	0.574	NA	1345	32.2423	1119	24.6976	0.0001144	1.086	endosperm	1401	28.7579	1264	22.9098	0.0002794	1.064	endosperm	6.54	7.111	-0.571
AT1G13580	0	0	0	0	none	1	NA	none	1	NA	331	9.12803	320	8.12495	0.4553	NA	none	406	9.58718	519	10.8215	0.1903	NA	none	2.615	2.357	0.259
AT1G13590	293	171	234	517	none	0.844	NA	none	0.162	NA	3742	343.082	154	12.9998	0	20.42	endosperm	5649	443.488	294	20.3804	0	17.822	endosperm	8.333	8.124	0.209
AT1G13600	0	0	0	0	none	1	NA	none	1	NA	0	NA	3	0.156469	0.4184	NA	none	2	0.097013	1	0.042831	0.8889	NA	none	2.355	2.355	0
AT1G13605	0	0	0	0	none	1	NA	none	1	NA	147	12.0244	7	0.527188	2.048e-34	9.132	endosperm	291	20.3824	31	1.91725	1.357e-53	6.505	endosperm	NA	NA	NA
AT1G13607	0	0	0	0	none	1	NA	none	1	NA	4427	505.262	252	26.4807	0	15.25	endosperm	4475	437.337	354	30.548	0	11.815	endosperm	NA	NA	NA
AT1G13608	0	0	0	0	none	1	NA	none	1	NA	26	4.24455	1	0.150307	3.559e-07	3.335	endosperm	48	6.70989	2	0.246865	4.343e-13	5.543	endosperm	NA	NA	NA
AT1G13609	0	0	0	0	none	1	NA	none	1	NA	574	58.4433	28	2.62484	3.881e-112	13.612	endosperm	840	73.2349	62	4.77295	6.62e-147	10.792	endosperm	NA	NA	NA
AT1G13610	0	0	0	0	none	1	NA	none	1	NA	0	NA	0	NA	1	NA	none	0	NA	0	NA	1	NA	none	2.355	2.415	-0.06
AT1G13620	0	0	0	0	none	1	NA	none	1	NA	0	NA	54	3.06799	3.456e-15	9.985	embryo	0	NA	87	4.05911	2.513e-23	16.211	embryo	NA	NA	NA
AT1G13630	0	0	0	0	none	1	NA	none	1	NA	36	0.575326	95	1.39784	8.847e-06	1.433	embryo	44	0.602116	134	1.61916	1.358e-08	1.678	embryo	2.355	2.355	0
AT1G13635	0	0	0	0	none	1	NA	none	1	NA	1277	49.2112	37	1.31279	5.791e-226	24.482	endosperm	1023	33.7571	87	2.53492	3.498e-162	9.769	endosperm	NA	NA	NA
AT1G13640	0	0	0	0	none	1	NA	none	1	NA	918	14.27	894	12.795	0.2746	NA	none	1112	14.8014	965	11.3418	5.39e-05	1.095	endosperm	4.149	3.951	0.197
AT1G13650	0	0	0	0	none	1	NA	none	1	NA	104	3.42746	31	0.940637	1.938e-10	2.056	endosperm	41	1.15701	20	0.498357	0.005355	1.09	endosperm	2.355	2.357	-0.002
AT1G13660	0	0	0	0	none	1	NA	none	1	NA	0	NA	0	NA	1	NA	none	0	NA	0	NA	1	NA	none	NA	NA	NA
AT1G13670	0	0	0	0	none	1	NA	none	1	NA	0	NA	2	0.087849	0.7601	NA	none	0	NA	0	NA	1	NA	none	2.436	2.415	0.021
AT1G13680	0	0	0	0	none	1	NA	none	1	NA	2	0.065577	1	0.030189	0.9112	NA	none	0	NA	1	0.024791	1	NA	none	2.355	2.355	0
AT1G13690	0	0	0	0	none	1	NA	none	1	NA	858	40.6323	1303	56.8134	1.559e-07	1.188	embryo	999	40.5104	1514	54.2104	9.005e-07	1.147	embryo	6.027	6.819	-0.792
AT1G13700	1	2	1	1	none	0.928	NA	none	0.956	NA	20	0.790413	10	0.36387	0.1201	NA	none	31	1.04906	18	0.537859	0.05627	NA	none	2.774	4.978	-2.204
AT1G13710	0	0	0	0	none	1	NA	none	1	NA	7	0.148321	887	17.3042	1.024e-179	52.167	embryo	2	0.036287	1380	22.1084	6.135e-271	155.625	embryo	2.597	2.607	-0.01
AT1G13720	0	0	0	0	none	1	NA	none	1	NA	0	NA	0	NA	1	NA	none	0	NA	0	NA	1	NA	none	NA	NA	NA
AT1G13730	0	0	0	0	none	1	NA	none	1	NA	1587	34.6318	2858	57.4225	1.123e-19	1.44	embryo	2128	39.7636	3732	61.576	3.073e-18	1.359	embryo	4.388	6.204	-1.815
AT1G13740	0	0	0	0	none	1	NA	none	1	NA	2208	54.1719	2999	67.7444	3.639e-05	1.091	embryo	2570	53.9913	3179	58.9709	0.1023	NA	none	6.534	8.697	-2.163
AT1G13750	0	0	0	0	none	1	NA	none	1	NA	696	13.0216	251	4.32366	2.163e-37	2.342	endosperm	842	13.4891	250	3.53646	1.57e-62	3.02	endosperm	2.365	2.359	0.006
AT1G13755	0	0	0	0	none	1	NA	none	1	NA	1039	71.276	45	2.84225	1.43e-180	16.795	endosperm	1330	78.1259	70	3.63076	1.115e-226	15.503	endosperm	NA	NA	NA
AT1G13760	0	0	0	0	none	1	NA	none	1	NA	0	NA	0	NA	1	NA	none	0	NA	1	0.052145	1	NA	none	NA	NA	NA
AT1G13770	0	0	0	0	none	1	NA	none	1	NA	442	11.3254	399	9.41292	0.08117	NA	none	474	10.3998	582	11.2752	0.4051	NA	none	NA	NA	NA
AT1G13780	0	0	0	0	none	1	NA	none	1	NA	319	7.57663	243	5.3139	0.001064	1.075	endosperm	454	9.23331	361	6.48283	6.367e-05	1.127	endosperm	NA	NA	NA
AT1G13790	0	0	0	0	none	1	NA	none	1	NA	372	5.97962	672	9.94539	1.555e-10	1.354	embryo	542	7.46012	1054	12.8098	1.104e-15	1.436	embryo	5.334	4.907	0.427
AT1G13800	0	0	0	0	none	1	NA	none	1	NA	30	0.437678	113	1.51787	3.325e-10	2.016	embryo	59	0.737057	238	2.62532	1.801e-19	2.404	embryo	2.448	2.916	-0.468
AT1G13810	0	0	0	0	none	1	NA	none	1	NA	119	3.87233	289	8.65854	4.007e-12	1.643	embryo	208	5.79568	439	10.8009	3.466e-11	1.451	embryo	3.699	3.995	-0.297
AT1G13820	0	0	0	0	none	1	NA	none	1	NA	861	25.9041	678	18.7809	2.403e-05	1.123	endosperm	997	25.6848	722	16.4238	2.625e-11	1.299	endosperm	NA	NA	NA
AT1G13830	12	6	8	21	none	0.914	NA	none	0.892	NA	213	9.90519	8	0.342527	1.855e-50	12.415	endosperm	368	14.6537	6	0.210963	6.475e-97	28.03	endosperm	3.632	2.591	1.041
AT1G13840	0	0	0	0	none	1	NA	none	1	NA	0	NA	0	NA	1	NA	none	0	NA	0	NA	1	NA	none	NA	NA	NA
AT1G13850	0	0	0	0	none	1	NA	none	1	NA	0	NA	0	NA	1	NA	none	0	NA	0	NA	1	NA	none	NA	NA	NA
AT1G13860	14	5	5	8	none	0.966	NA	none	0.766	NA	256	3.51359	574	7.25346	8.63e-17	1.643	embryo	355	4.17211	686	7.11882	6.786e-12	1.388	embryo	2.978	3.662	-0.684
AT1G13870	26	14	11	26	none	0.999	NA	none	0.865	NA	379	12.7733	412	12.7845	1	NA	none	463	13.3617	556	14.1681	0.6075	NA	none	4.714	4.898	-0.184
AT1G13880	67	31	36	74	none	0.862	NA	none	1	NA	1183	26.8452	972	20.3081	7.797e-05	1.094	endosperm	1503	29.205	1389	23.8318	0.001055	1.042	endosperm	5.558	6.541	-0.983
AT1G13890	0	0	0	1	none	1	NA	none	1	NA	2	0.097704	0	NA	0.3938	NA	none	19	0.794788	0	NA	1.777e-06	3.547	endosperm	2.355	2.355	0
AT1G13900	35	10	14	50	mother	0.0234	0	none	1	NA	921	15.1893	482	7.31893	2.003e-22	1.674	endosperm	1176	16.6074	493	6.14749	1.278e-48	2.224	endosperm	4.836	3.418	1.419
AT1G13910	8	0	5	10	none	0.109	NA	none	0.244	NA	81	2.33702	88	2.33766	1	NA	none	99	2.44585	131	2.85773	0.4324	NA	none	3.277	2.729	0.548
AT1G13920	0	0	0	0	none	1	NA	none	1	NA	6	0.223646	11	0.377506	0.5491	NA	none	10	0.319172	4	0.11273	0.1831	NA	none	2.397	2.412	-0.015
AT1G13930	0	0	0	0	none	1	NA	none	1	NA	991	56.0563	675	35.1541	9.97e-11	1.302	endosperm	256	12.3996	667	28.5265	1.161e-23	1.84	embryo	2.355	2.362	-0.007
AT1G13940	28	7	9	37	mother	0.0223	0	none	1	NA	487	5.58458	467	4.93061	0.3071	NA	none	632	6.20575	681	5.90447	0.8247	NA	none	3.955	5.429	-1.473
AT1G13950	3	0	1	3	none	0.422	NA	none	0.783	NA	69	3.65206	8	0.389853	2.524e-13	3.657	endosperm	108	4.89473	7	0.28013	1.585e-25	6.884	endosperm	2.975	3.689	-0.714
AT1G13960	0	1	0	1	none	1	NA	none	0.773	NA	56	1.12907	94	1.74494	0.02237	0	embryo	78	1.34661	206	3.1403	5.821e-10	1.611	embryo	2.37	2.477	-0.107
AT1G13970	42	0	6	74	mother	1.87e-21	15.002	none	0.246	NA	179	3.37836	189	3.28425	1	NA	none	450	7.27246	291	4.15258	3.755e-10	1.371	endosperm	4.232	3.116	1.116
AT1G13980	45	14	26	33	none	1	NA	none	0.106	NA	1949	15.5963	2463	18.1466	0.006661	1.012	embryo	2269	15.5475	3090	18.6957	0.0003352	1.054	embryo	5.319	6.126	-0.807
AT1G13990	14	11	4	21	none	0.719	NA	none	0.17	NA	750	28.7592	53	1.87117	9.023e-125	10.444	endosperm	838	27.5154	78	2.26143	2.988e-135	8.783	endosperm	6.416	7.018	-0.603
AT1G14000	64	31	31	89	none	0.378	NA	none	0.556	NA	1113	25.4809	781	16.4624	4.982e-10	1.272	endosperm	1292	25.3279	1060	18.3484	2.509e-07	1.164	endosperm	7.313	7.577	-0.264
AT1G14010	187	69	117	267	mother	0.0443	0	none	0.627	NA	1161	56.1499	686	30.5466	2.053e-18	1.507	endosperm	1480	61.2907	808	29.5461	2.175e-32	1.742	endosperm	NA	NA	NA
AT1G14020	33	7	13	35	mother	0.0477	0	none	0.574	NA	561	11.3999	656	12.2734	0.4003	NA	none	673	11.7104	865	13.2901	0.08757	NA	none	3.1	3.249	-0.148
AT1G14030	9	3	7	17	none	0.704	NA	none	1	NA	476	11.2092	1220	26.4515	1.503e-34	1.968	embryo	530	10.6871	1331	23.6984	7.003e-34	1.862	embryo	2.824	2.478	0.346
AT1G14040	12	5	1	10	none	0.218	NA	none	0.482	NA	56	0.887256	217	3.1655	2.977e-18	2.386	embryo	60	0.814007	301	3.60578	3.583e-29	3.035	embryo	2.99	2.811	0.178
AT1G14048	0	0	0	0	none	1	NA	none	1	NA	0	NA	0	NA	1	NA	none	0	NA	0	NA	1	NA	none	NA	NA	NA
AT1G14060	9	6	9	25	none	1	NA	none	0.636	NA	415	18.3086	624	25.3462	4.253e-05	1.13	embryo	997	37.6633	1042	34.7574	0.3852	NA	none	3.31	4.251	-0.941
AT1G14070	4	6	7	13	none	0.348	NA	none	0.485	NA	76	1.92189	60	1.39697	0.1692	NA	none	87	1.88387	81	1.54872	0.4254	NA	none	2.355	2.355	0
AT1G14071	0	0	0	0	none	1	NA	none	1	NA	1	0.407271	2	0.749954	1	NA	none	0	NA	2	0.615864	0.7497	NA	none	NA	NA	NA
AT1G14080	0	0	0	0	none	1	NA	none	1	NA	16	0.342396	3	0.059109	0.004495	1.189	endosperm	50	0.916208	5	0.0809	4.768e-11	3.614	endosperm	2.356	3.889	-1.533
AT1G14100	0	0	0	0	none	1	NA	none	1	NA	2	0.049891	0	NA	0.3938	NA	none	0	NA	1	0.018861	1	NA	none	2.355	2.355	0
AT1G14110	0	0	0	0	none	1	NA	none	1	NA	2	0.054303	0	NA	0.3938	NA	none	4	0.092997	0	NA	0.09084	NA	none	2.355	2.363	-0.008
AT1G14120	0	0	0	0	none	1	NA	none	1	NA	17	0.552724	0	NA	1.292e-05	2.947	endosperm	13	0.361925	0	NA	0.0001396	2.217	endosperm	2.355	2.355	0
AT1G14130	3	1	1	13	none	0.393	NA	none	0.633	NA	348	9.6174	182	4.63097	5.684e-12	1.545	endosperm	376	8.8978	255	5.32833	8.467e-08	1.288	endosperm	5.149	2.784	2.365
AT1G14140	0	0	0	0	none	1	NA	none	1	NA	363	12.181	483	14.9227	0.02099	0	embryo	451	12.959	651	16.517	0.001759	1.046	embryo	2.659	2.751	-0.092
AT1G14150	0	0	0	0	none	1	NA	none	1	NA	20	1.15667	1	0.053248	1.863e-05	2.435	endosperm	0	NA	2	0.087455	0.7497	NA	none	2.355	2.355	0
AT1G14160	0	0	0	0	none	1	NA	none	1	NA	0	NA	0	NA	1	NA	none	0	NA	0	NA	1	NA	none	NA	NA	NA
AT1G14170	0	0	0	0	none	1	NA	none	1	NA	655	14.5646	221	4.52451	3.105e-39	2.481	endosperm	363	6.91162	186	3.1271	3.547e-15	1.67	endosperm	NA	NA	NA
AT1G14180	3	1	1	2	none	0.936	NA	none	1	NA	200	4.80332	464	10.2601	1.168e-15	1.664	embryo	180	3.70169	647	11.7486	5.071e-38	2.482	embryo	3.599	3.493	0.106
AT1G14185	0	0	0	0	none	1	NA	none	1	NA	0	NA	1	0.020556	1	NA	none	0	NA	0	NA	1	NA	none	2.355	2.355	0
AT1G14190	0	0	0	0	none	1	NA	none	1	NA	0	NA	13	0.307501	0.0006538	1.84	embryo	0	NA	33	0.641014	3.808e-09	5.416	embryo	2.355	2.355	0
AT1G14200	0	0	0	1	none	1	NA	none	1	NA	58	2.74671	46	2.00569	0.2781	NA	none	68	2.75746	70	2.50643	0.9633	NA	none	8.162	5.348	2.814
AT1G14205	0	0	0	0	none	1	NA	none	1	NA	6	0.33069	24	1.21788	0.005821	1.142	embryo	9	0.424745	35	1.45851	0.0008353	1.299	embryo	NA	NA	NA
AT1G14210	0	0	0	0	none	1	NA	none	1	NA	1252	54.3667	612	24.4682	1.178e-30	1.818	endosperm	1163	43.2439	691	22.6871	4.32e-23	1.587	endosperm	4.412	5.754	-1.343
AT1G14220	0	0	0	0	none	1	NA	none	1	NA	0	NA	0	NA	1	NA	none	2	0.096449	0	NA	0.3655	NA	none	2.355	2.37	-0.015
AT1G14225	0	0	0	0	none	1	NA	none	1	NA	0	NA	0	NA	1	NA	none	0	NA	0	NA	1	NA	none	NA	NA	NA
AT1G14230	0	0	0	0	none	1	NA	none	1	NA	455	9.53644	294	5.67341	2.654e-08	1.3	endosperm	499	8.95553	344	5.45137	5.491e-09	1.301	endosperm	2.412	2.901	-0.489
AT1G14240	0	0	0	0	none	1	NA	none	1	NA	0	NA	1	0.02082	1	NA	none	0	NA	0	NA	1	NA	none	2.355	2.355	0
AT1G14250	0	0	0	0	none	1	NA	none	1	NA	0	NA	0	NA	1	NA	none	0	NA	0	NA	1	NA	none	2.412	2.901	-0.489
AT1G14260	29	17	17	26	none	0.591	NA	none	0.968	NA	292	8.39977	286	7.57482	0.5931	NA	none	328	8.07931	341	7.4167	0.5977	NA	none	3.01	2.694	0.316
AT1G14270	8	7	6	8	none	0.479	NA	none	0.996	NA	460	13.6277	869	23.7031	5.441e-14	1.438	embryo	478	12.1257	1024	22.9369	3.179e-20	1.574	embryo	3.776	4.129	-0.353
AT1G14280	0	0	0	0	none	1	NA	none	1	NA	7	0.17783	5	0.11695	0.8556	NA	none	5	0.108766	7	0.134455	1	NA	none	2.359	2.37	-0.011
AT1G14290	31	3	15	30	mother	0.0177	0	none	0.0573	NA	518	16.4817	465	13.6222	0.05419	NA	none	806	21.9596	656	15.7815	4.349e-06	1.147	endosperm	4.081	5.104	-1.022
AT1G14300	12	1	2	11	mother	0.0186	0	none	0.794	NA	229	6.31516	714	18.1288	1.188e-34	2.286	embryo	256	6.04512	1130	23.5613	6.453e-71	3.159	embryo	4.345	5.174	-0.829
AT1G14310	60	25	26	59	none	0.66	NA	none	1	NA	478	21.3805	398	16.3906	0.005462	1.025	endosperm	523	20.0313	468	15.8274	0.006304	1.017	endosperm	3.272	2.887	0.385
AT1G14315	0	0	0	0	none	1	NA	none	1	NA	0	NA	0	NA	1	NA	none	0	NA	0	NA	1	NA	none	NA	NA	NA
AT1G14320	475	240	226	547	none	0.25	NA	none	0.237	NA	11211	446.257	27193	996.596	1.084e-62	1.984	embryo	13800	470.365	34997	1053.28	1.182e-75	2.002	embryo	11.009	11.028	-0.019
AT1G14330	3	0	0	5	mother	0.0421	0	none	1	NA	315	5.71114	235	3.92285	0.0005536	1.095	endosperm	379	5.88393	294	4.03025	6.19e-05	1.135	endosperm	8.574	6.237	2.338
AT1G14340	0	0	0	0	none	1	NA	none	1	NA	289	10.7619	122	4.18285	1.177e-15	1.842	endosperm	395	12.5952	152	4.27963	5.481e-26	2.2	endosperm	4.714	2.685	2.029
AT1G14345	2	0	0	0	none	1	NA	none	1	NA	657	30.4429	586	25	0.02661	0	endosperm	544	21.5842	705	24.6991	0.0892	NA	none	2.376	2.561	-0.186
AT1G14350	16	4	12	12	none	1	NA	none	0.156	NA	319	6.40163	1361	25.1466	4.935e-76	3.228	embryo	330	5.67061	1803	27.3569	1.186e-115	3.994	embryo	3.496	4.429	-0.932
AT1G14360	24	4	10	25	none	0.0939	NA	none	0.44	NA	959	28.2808	1029	27.9389	1	NA	none	1142	28.8373	1418	31.617	0.1578	NA	none	6.186	5.058	1.128
AT1G14370	0	0	0	0	none	1	NA	none	1	NA	8	0.191775	91	2.00847	1.5e-16	4.329	embryo	7	0.143687	128	2.31998	3.751e-25	6.553	embryo	2.355	2.362	-0.007
AT1G14380	10	3	9	7	none	0.723	NA	none	0.245	NA	4637	77.7671	1462	22.575	3.637e-107	2.916	endosperm	5775	82.9329	1891	23.9785	9.093e-136	2.994	endosperm	8.952	6.479	2.473
AT1G14390	1	1	1	8	none	0.768	NA	none	0.482	NA	191	3.29319	176	2.79395	0.3293	NA	none	276	4.07482	182	2.37262	7.698e-07	1.279	endosperm	3.837	3.09	0.747
AT1G14400	0	0	0	0	none	1	NA	none	1	NA	1906	74.1151	1610	57.641	9.538e-05	1.082	endosperm	2313	77.015	1890	55.5671	2.952e-09	1.191	endosperm	8.372	7.39	0.983
AT1G14410	35	20	19	41	none	1	NA	none	0.843	NA	734	25.4699	3175	101.437	8.649e-114	3.408	embryo	868	25.791	4489	117.775	7.652e-166	3.948	embryo	2.893	3.502	-0.609
AT1G14420	2	1	0	18	none	0.204	NA	none	0.211	NA	30	0.656517	5	0.100743	2.23e-05	1.908	endosperm	480	8.9946	49	0.81076	1.167e-83	7.442	endosperm	2.355	4.095	-1.74
AT1G14430	0	0	0	0	none	1	NA	none	1	NA	33	0.457796	54	0.689721	0.1177	NA	none	54	0.641457	71	0.744712	0.6417	NA	none	2.355	2.355	0
AT1G14440	0	0	0	0	none	1	NA	none	1	NA	1	0.024534	1164	26.2936	1.117e-235	175.989	embryo	4	0.084033	1472	27.3058	1.181e-280	117.764	embryo	2.355	2.453	-0.098
AT1G14450	0	0	0	0	none	1	NA	none	1	NA	1160	83.8901	983	65.4528	0.0005832	1.06	endosperm	1218	75.4251	1273	69.6071	0.3561	NA	none	6.71	6.198	0.512
AT1G14455	0	0	0	0	none	1	NA	none	1	NA	29	1.92789	1	0.061208	4.857e-08	3.794	endosperm	14	0.796944	0	NA	6.744e-05	2.433	endosperm	NA	NA	NA
AT1G14460	0	0	1	0	none	1	NA	none	1	NA	1069	11.053	679	6.4639	3.536e-14	1.399	endosperm	1493	13.2184	813	6.35573	9.629e-33	1.747	endosperm	4.852	6.358	-1.506
AT1G14470	0	0	0	0	none	1	NA	none	1	NA	35	0.834365	102	2.23877	5.642e-07	1.586	embryo	26	0.530735	171	3.08217	9.284e-22	3.386	embryo	2.497	2.362	0.134
AT1G14480	0	0	0	0	none	1	NA	none	1	NA	33	0.820561	110	2.51832	1.02e-08	1.809	embryo	55	1.17105	128	2.40646	1.763e-05	1.317	embryo	2.378	2.355	0.023
AT1G14490	0	0	0	0	none	1	NA	none	1	NA	81	3.85954	118	5.17672	0.0851	NA	none	106	4.32486	117	4.21511	1	NA	none	2.819	3.039	-0.22
AT1G14500	0	0	0	0	none	1	NA	none	1	NA	0	NA	1	0.027172	1	NA	none	2	0.050542	0	NA	0.3655	NA	none	NA	NA	NA
AT1G14510	0	0	0	0	none	1	NA	none	1	NA	1708	50.1394	2116	57.1911	0.02245	0	embryo	2229	56.0296	2807	62.3025	0.04947	0	embryo	5.955	6.736	-0.78
AT1G14518	0	0	0	0	none	1	NA	none	1	NA	5	0.319758	0	NA	0.05274	NA	none	6	0.328563	5	0.241765	1	NA	none	NA	NA	NA
AT1G14520	0	0	0	0	none	1	NA	none	1	NA	5244	142.182	229	5.71663	0	19.79	endosperm	6475	150.327	616	12.628	0	10.057	endosperm	NA	NA	NA
AT1G14530	0	0	0	0	none	1	NA	none	1	NA	564	15.0079	271	6.63947	4.426e-20	1.754	endosperm	750	17.0891	374	7.52464	7.029e-27	1.829	endosperm	5.657	6.87	-1.213
AT1G14540	0	0	0	0	none	1	NA	none	1	NA	1	0.03174	1	0.029223	1	NA	none	0	NA	3	0.071994	0.4098	NA	none	2.355	2.355	0
AT1G14549	0	0	0	0	none	1	NA	none	1	NA	0	NA	0	NA	1	NA	none	0	NA	0	NA	1	NA	none	NA	NA	NA
AT1G14550	0	0	0	0	none	1	NA	none	1	NA	0	NA	0	NA	1	NA	none	0	NA	0	NA	1	NA	none	2.359	2.355	0.004
AT1G14560	24	8	7	34	none	0.055	NA	none	0.701	NA	350	7.41607	347	6.76951	0.6418	NA	none	469	8.50932	390	6.24802	0.0004515	1.083	endosperm	5.445	6.21	-0.765
AT1G14570	136	74	66	185	none	0.41	NA	none	0.153	NA	2130	47.6641	2884	59.4195	4.785e-05	1.087	embryo	2721	52.1382	3239	54.8018	0.4161	NA	none	6.551	6.926	-0.375
AT1G14580	33	2	10	80	mother	1.22e-11	4.585	none	0.66	NA	2645	52.4805	685	12.5137	1.099e-114	3.477	endosperm	4119	69.9809	611	9.16611	4.003e-268	6.432	endosperm	5.566	9.083	-3.517
AT1G14590	25	4	8	31	mother	0.00449	1.031	none	0.773	NA	334	9.73095	164	4.39921	2.472e-13	1.631	endosperm	352	8.78147	213	4.69202	2.544e-10	1.425	endosperm	NA	NA	NA
AT1G14600	0	0	0	0	none	1	NA	none	1	NA	3	0.123219	126	4.76484	9.434e-30	11.06	embryo	5	0.17585	214	6.64571	2.193e-47	14.035	embryo	NA	NA	NA
AT1G14610	51	37	36	78	none	0.552	NA	none	0.335	NA	3548	37.7959	6543	64.1741	1.717e-25	1.495	embryo	4690	42.7809	9171	73.8668	1.091e-32	1.533	embryo	8.296	9.064	-0.767
AT1G14620	0	0	0	0	none	1	NA	none	1	NA	410	15.8632	1018	36.264	1.926e-29	1.889	embryo	570	18.8842	1638	47.9173	4.315e-49	2.144	embryo	4.371	5.363	-0.993
AT1G14630	0	0	0	0	none	1	NA	none	1	NA	1	0.04759	157	6.87919	3.815e-40	21.844	embryo	0	NA	140	5.03751	6.039e-37	27.215	embryo	NA	NA	NA
AT1G14640	0	0	0	0	none	1	NA	none	1	NA	187	3.27679	43	0.693742	7.976e-22	2.936	endosperm	166	2.49076	67	0.887676	4.112e-12	1.851	endosperm	2.41	2.509	-0.099
AT1G14642	0	0	0	0	none	1	NA	none	1	NA	4	1.17245	2	0.53974	0.6997	NA	none	8	2.00788	0	NA	0.005185	1.184	endosperm	NA	NA	NA
AT1G14650	0	0	0	0	none	1	NA	none	1	NA	2214	30.714	3327	42.4945	1.262e-09	1.208	embryo	3083	36.6225	4824	50.5985	1.881e-11	1.219	embryo	2.968	3.344	-0.376
AT1G14660	2	0	0	1	none	0.464	NA	none	1	NA	204	3.19421	193	2.78236	0.4476	NA	none	201	2.69492	228	2.69924	1	NA	none	2.39	2.389	0.001
AT1G14670	0	0	0	0	none	1	NA	none	1	NA	2036	36.3853	1730	28.4654	0.0001305	1.077	endosperm	2219	33.9564	1990	26.889	3.555e-05	1.085	endosperm	5.846	4.88	0.965
AT1G14680	0	0	0	0	none	1	NA	none	1	NA	51	2.26028	28	1.14254	0.01204	1.014	endosperm	93	3.52932	41	1.37388	1.254e-06	1.514	endosperm	3.362	5.546	-2.184
AT1G14685	0	0	0	0	none	1	NA	none	1	NA	1269	33.7911	1679	41.1636	0.0009679	1.048	embryo	1342	30.5992	1930	38.8571	2.123e-05	1.099	embryo	6.12	6.099	0.021
AT1G14686	0	0	0	0	none	1	NA	none	1	NA	2	0.075864	0	NA	0.3938	NA	none	9	0.292324	3	0.08604	0.1418	NA	none	NA	NA	NA
AT1G14687	0	0	0	0	none	1	NA	none	1	NA	1559	74.4677	369	16.2282	5.982e-99	3.698	endosperm	1586	64.8695	602	21.7415	7.581e-67	2.487	endosperm	3.899	6.406	-2.507
AT1G14688	0	0	0	0	none	1	NA	none	1	NA	0	NA	0	NA	1	NA	none	3	0.155055	1	0.045637	0.5532	NA	none	NA	NA	NA
AT1G14690	0	0	0	0	none	1	NA	none	1	NA	1846	29.0574	1626	23.565	0.001653	1.037	endosperm	2358	31.7822	2443	29.075	0.1908	NA	none	NA	NA	NA
AT1G14700	0	0	0	0	none	1	NA	none	1	NA	113	3.50044	7	0.199648	1.837e-25	6.873	endosperm	179	4.74803	5	0.117108	1.797e-47	14.656	endosperm	2.355	3.941	-1.586
AT1G14710	0	0	0	0	none	1	NA	none	1	NA	3747	59.6847	3384	49.6285	0.002628	1.027	endosperm	4811	65.6191	4406	53.0635	3.089e-05	1.078	endosperm	7.323	8.405	-1.082
AT1G14720	0	0	0	0	none	1	NA	none	1	NA	294	8.43848	1098	29.0162	9.106e-58	2.803	embryo	127	3.12131	1279	27.7562	5.614e-141	6.891	embryo	3.766	3.17	0.596
AT1G14730	0	0	0	0	none	1	NA	none	1	NA	0	NA	2	0.069508	0.7601	NA	none	0	NA	0	NA	1	NA	none	2.355	2.355	0
AT1G14740	0	0	0	0	none	1	NA	none	1	NA	4490	69.5441	3154	44.9777	2.048e-15	1.321	endosperm	6277	83.2496	4164	48.7637	3.411e-29	1.49	endosperm	7.633	7.4	0.233
AT1G14750	0	0	0	0	none	1	NA	none	1	NA	283	5.21155	245	4.15402	0.06664	NA	none	309	4.87254	263	3.66192	0.006705	1.019	endosperm	2.719	4.065	-1.345
AT1G14755	0	0	0	0	none	1	NA	none	1	NA	372	28.5574	14	0.989523	2.835e-82	14.972	endosperm	483	31.7497	17	0.986727	9.745e-112	17.86	endosperm	NA	NA	NA
AT1G14760	0	0	0	0	none	1	NA	none	1	NA	665	59.9751	59	4.89918	4.527e-105	8.404	endosperm	733	56.6069	151	10.2967	2.992e-79	4.197	endosperm	2.711	3.448	-0.737
AT1G14770	0	0	0	0	none	1	NA	none	1	NA	734	16.8841	458	9.69992	2.659e-12	1.393	endosperm	973	19.165	677	11.7745	5.76e-13	1.349	endosperm	4.288	5.311	-1.023
AT1G14780	0	0	0	0	none	1	NA	none	1	NA	1	0.019336	0	NA	0.7443	NA	none	1	0.016557	5	0.073097	0.3672	NA	none	2.355	2.355	0
AT1G14790	0	0	0	0	none	1	NA	none	1	NA	700	7.49198	148	1.45842	1.135e-66	3.861	endosperm	777	7.12091	256	2.07162	1.422e-52	2.72	endosperm	6.642	7.787	-1.145
AT1G14800	0	0	0	0	none	1	NA	none	1	NA	0	NA	0	NA	1	NA	none	0	NA	0	NA	1	NA	none	2.474	2.466	0.008
AT1G14810	0	0	0	0	none	1	NA	none	1	NA	772	20.5995	3672	90.2118	6.032e-133	3.757	embryo	995	22.7341	4637	93.5509	6.601e-150	3.569	embryo	5.317	6.642	-1.324
AT1G14820	0	0	0	0	none	1	NA	none	1	NA	306	10.4312	703	22.0642	3.587e-20	1.709	embryo	286	8.3482	1004	25.8772	4.01e-50	2.521	embryo	3.969	2.638	1.331
AT1G14830	0	0	0	0	none	1	NA	none	1	NA	2230	37.1417	2207	33.844	0.2797	NA	none	2883	41.1167	3130	39.4161	0.7428	NA	none	5.716	5.548	0.169
AT1G14840	0	0	0	0	none	1	NA	none	1	NA	288	4.89799	1651	25.852	1.159e-111	4.329	embryo	377	5.49013	2001	25.7303	3.484e-119	3.909	embryo	2.758	2.376	0.383
AT1G14850	14	5	4	10	none	0.659	NA	none	1	NA	1089	9.11995	2968	22.885	1.316e-56	2.166	embryo	1360	9.75258	4220	26.7208	1.058e-82	2.39	embryo	3.243	3.6	-0.357
AT1G14860	2	0	0	0	none	1	NA	none	1	NA	43	1.47491	1	0.031581	4.123e-12	5.99	endosperm	31	0.91049	0	NA	2.924e-10	6.361	endosperm	NA	NA	NA
AT1G14870	0	0	0	0	none	1	NA	none	1	NA	1	0.052285	55	2.64764	7.757e-14	6.907	embryo	2	0.089541	83	3.28114	1.569e-19	8.098	embryo	2.355	2.355	0
AT1G14880	0	0	0	0	none	1	NA	none	1	NA	0	NA	0	NA	1	NA	none	0	NA	0	NA	1	NA	none	2.355	2.355	0
AT1G14890	1	0	0	1	none	0.745	NA	none	1	NA	4	0.163944	27	1.01887	0.0001889	1.672	embryo	4	0.140382	16	0.495823	0.04285	0	embryo	2.919	2.438	0.481
AT1G14900	133	65	61	143	none	0.64	NA	none	0.794	NA	2390	90.2154	2939	102.142	0.02323	0	embryo	2761	89.2412	4269	121.838	2.058e-10	1.202	embryo	3.008	3.892	-0.884
AT1G14910	0	0	0	0	none	1	NA	none	1	NA	1121	17.9744	651	9.61064	4.81e-19	1.53	endosperm	1374	18.8648	925	11.2141	2.721e-17	1.416	endosperm	4.688	4.425	0.263
AT1G14920	4	1	0	5	none	0.244	NA	none	0.794	NA	102	1.85366	861	14.4064	8.442e-97	5.859	embryo	65	1.01149	920	12.6413	9.768e-129	9.001	embryo	4.345	3.007	1.338
AT1G14930	0	0	0	0	none	1	NA	none	1	NA	0	NA	0	NA	1	NA	none	2	0.092156	0	NA	0.3655	NA	none	2.355	2.365	-0.01
AT1G14940	0	0	0	0	none	1	NA	none	1	NA	0	NA	0	NA	1	NA	none	8	0.35012	0	NA	0.005185	1.184	endosperm	2.355	2.355	0
AT1G14950	0	0	0	1	none	1	NA	none	1	NA	2	0.091576	0	NA	0.3938	NA	none	30	1.17622	0	NA	6.038e-10	6.121	endosperm	2.707	2.912	-0.205
AT1G14960	0	0	0	0	none	1	NA	none	1	NA	0	NA	0	NA	1	NA	none	0	NA	0	NA	1	NA	none	2.365	2.355	0.01
AT1G14970	91	2	14	86	mother	5.83e-24	10.836	Col-0	0.022	1.149	1296	27.4757	406	7.92486	1.63e-65	2.797	endosperm	969	17.5907	540	8.65585	1.21e-24	1.672	endosperm	6.721	2.489	4.232
AT1G14980	92	27	58	90	none	0.501	NA	Col-0	0.0264	1.033	1484	83.2131	5573	287.719	1.313e-112	3.014	embryo	1778	85.37	8522	361.303	9.009e-183	3.721	embryo	9.512	8.777	0.735
AT1G14990	9	10	9	23	none	0.656	NA	none	0.261	NA	441	25.5428	262	13.9718	2.395e-10	1.404	endosperm	530	26.2859	376	16.4661	1.763e-08	1.272	endosperm	4.343	4.291	0.052
AT1G15000	0	0	0	0	none	1	NA	none	1	NA	385	10.1264	356	8.62116	0.1815	NA	none	284	6.39629	479	9.5258	5.176e-06	1.184	embryo	4.744	5.897	-1.153
AT1G15010	312	154	182	269	none	0.136	NA	none	0.1	NA	1820	131.375	82	5.44976	9.301e-259	17.528	endosperm	2184	134.993	126	6.87677	1.627e-304	15.085	endosperm	2.361	3.708	-1.347
AT1G15015	0	0	0	0	none	1	NA	none	1	NA	2	0.091793	0	NA	0.3938	NA	none	0	NA	0	NA	1	NA	none	NA	NA	NA
AT1G15020	23	12	12	25	none	1	NA	none	1	NA	509	11.1075	412	8.27784	0.001276	1.058	endosperm	582	10.8752	426	7.02877	4.967e-08	1.244	endosperm	5.808	6.213	-0.405
AT1G15030	71	22	30	59	none	0.361	NA	none	0.345	NA	615	16.0559	623	14.9751	0.736	NA	none	764	17.0792	696	13.7385	0.003921	1.025	endosperm	NA	NA	NA
AT1G15040	3	0	0	2	none	0.197	NA	none	1	NA	91	2.81668	34	0.968941	2.776e-07	1.645	endosperm	15	0.397561	12	0.280834	0.6871	NA	none	2.425	2.37	0.055
AT1G15045	0	0	0	0	none	1	NA	none	1	NA	0	NA	0	NA	1	NA	none	0	NA	0	NA	1	NA	none	NA	NA	NA
AT1G15050	0	0	0	0	none	1	NA	none	1	NA	3	0.208015	0	NA	0.2037	NA	none	6	0.356238	2	0.104851	0.2714	NA	none	2.386	2.355	0.031
AT1G15060	0	0	0	0	none	1	NA	none	1	NA	786	13.2164	684	10.5893	0.006738	1.014	endosperm	822	11.8353	878	11.1624	0.6893	NA	none	3.154	3.286	-0.131
AT1G15080	8	29	9	78	none	0.549	NA	Ler	3e-12	7.436	88	2.67042	527	14.7241	2.301e-54	4.041	embryo	154	4.0016	728	16.7032	6.375e-56	3.24	embryo	2.363	2.469	-0.107
AT1G15090	0	0	0	0	none	1	NA	none	1	NA	0	NA	7	3.36973	0.03267	0	embryo	1	0.447704	3	1.18596	0.9184	NA	none	NA	NA	NA
AT1G15100	44	18	17	49	none	0.321	NA	none	0.884	NA	203	10.0954	334	15.2931	5.005e-05	1.165	embryo	232	9.87941	321	12.0699	0.06149	NA	none	2.791	3.727	-0.937
AT1G15110	0	0	0	0	none	1	NA	none	1	NA	630	13.3929	795	15.5605	0.04405	0	embryo	836	15.218	986	15.8484	0.7019	NA	none	4.063	5.217	-1.154
AT1G15120	0	0	0	0	none	1	NA	none	1	NA	1897	122.531	1573	93.5471	2.585e-05	1.101	endosperm	2524	139.6	2370	115.744	0.0008821	1.04	endosperm	7.448	7.575	-0.128
AT1G15125	0	0	0	0	none	1	NA	none	1	NA	10	0.366389	36	1.21442	0.001091	1.307	embryo	14	0.439225	47	1.30201	0.0004875	1.326	embryo	NA	NA	NA
AT1G15130	103	36	45	133	mother	0.00926	1.036	none	1	NA	2490	34.1268	1767	22.2974	7.63e-13	1.293	endosperm	3042	35.7002	1787	18.5179	6.857e-36	1.66	endosperm	8.7	9.404	-0.704
AT1G15140	9	8	8	22	none	0.818	NA	none	0.398	NA	1033	30.8153	1243	34.1397	0.1214	NA	none	1432	36.5785	1372	30.9452	0.009986	1.004	endosperm	2.706	3.606	-0.899
AT1G15150	0	0	0	0	none	1	NA	none	1	NA	10575	246.776	1385	29.7573	1.181e-313	7.038	endosperm	14328	286.302	1537	27.1186	0	9.138	endosperm	7.089	9.843	-2.754
AT1G15160	0	0	0	0	none	1	NA	none	1	NA	2013	53.1997	134	3.26056	4.368e-244	12.419	endosperm	2332	52.7728	178	3.55679	6.867e-288	11.712	endosperm	7.089	9.843	-2.754
AT1G15165	0	0	3	1	none	1	NA	none	1	NA	15	0.653559	68	2.72788	9.318e-08	1.999	embryo	17	0.634247	90	2.96489	1.724e-10	2.365	embryo	NA	NA	NA
AT1G15170	0	0	2	3	none	1	NA	none	1	NA	194	4.54633	901	19.4404	1.633e-64	3.391	embryo	163	3.27087	920	16.3012	2.152e-77	3.908	embryo	2.399	2.588	-0.189
AT1G15175	0	1	0	0	none	1	NA	none	1	NA	100	5.03785	54	2.50473	0.000192	1.228	endosperm	96	4.14126	69	2.62825	0.01236	0	endosperm	NA	NA	NA
AT1G15180	6	0	4	1	none	0.552	NA	none	0.0504	NA	265	6.07768	276	5.82804	1	NA	none	118	2.31734	170	2.9479	0.09567	NA	none	2.355	2.355	0
AT1G15190	1	0	3	0	none	1	NA	none	0.322	NA	15	0.504661	59	1.82761	3.645e-06	1.705	embryo	35	1.00831	46	1.17014	0.8457	NA	none	2.818	3.558	-0.74
AT1G15200	43	26	24	78	none	0.646	NA	none	0.175	NA	3138	83.3297	4132	101.025	0.0002019	1.064	embryo	4375	99.4812	5524	110.911	0.02651	0	embryo	10.832	10.769	0.063
AT1G15210	2	0	0	2	none	0.325	NA	none	1	NA	16	0.136565	494	3.88213	2.934e-96	15.853	embryo	24	0.175407	538	3.47196	5.646e-96	12.052	embryo	2.355	2.355	0
AT1G15215	3	5	5	17	none	0.808	NA	none	0.17	NA	179	6.70439	211	7.2763	0.6489	NA	none	252	8.08207	282	7.98597	1	NA	none	NA	NA	NA
AT1G15220	0	0	0	0	none	1	NA	none	1	NA	193	6.36599	198	6.01306	1	NA	none	191	5.39458	239	5.96044	0.5081	NA	none	2.442	2.538	-0.096
AT1G15230	2	0	2	4	none	0.557	NA	none	0.786	NA	1055	39.6298	737	25.4893	5.358e-10	1.275	endosperm	1005	32.326	1027	29.1684	0.2083	NA	none	5.79	6.119	-0.329
AT1G15240	21	4	8	35	mother	0.00734	0	none	0.973	NA	1016	14.8563	892	12.0089	0.00551	1.018	endosperm	1274	15.9515	1249	13.8087	0.03497	0	endosperm	NA	NA	NA
AT1G15250	39	8	7	29	mother	0.0071	1.075	none	0.97	NA	328	23.4143	678	44.5614	1.993e-15	1.542	embryo	309	18.8878	929	50.1412	7.204e-38	2.163	embryo	4.762	6.002	-1.24
AT1G15260	0	0	0	8	none	1	NA	none	1	NA	8	0.380253	156	6.82698	1.197e-31	7.768	embryo	9	0.366303	157	5.64227	6.155e-30	6.896	embryo	2.631	2.379	0.253
AT1G15270	12	4	11	11	none	0.899	NA	none	0.334	NA	2700	218.09	2021	150.3	2.581e-10	1.229	endosperm	3423	236.752	2669	163.002	3.794e-13	1.258	endosperm	8.781	9.513	-0.732
AT1G15280	181	63	107	194	none	0.33	NA	none	0.0745	NA	1991	33.4345	2507	38.7615	0.008104	1.009	embryo	2436	35.0282	3306	41.9758	0.0003883	1.052	embryo	5.043	5.112	-0.07
AT1G15290	547	226	417	669	none	0.9	NA	Col-0	0.000504	1.144	12563	94.4745	23999	166.164	1.945e-32	1.563	embryo	15127	97.407	29999	170.569	4.835e-38	1.565	embryo	5.176	6.554	-1.378
AT1G15300	49	15	25	66	none	0.0794	NA	none	0.825	NA	514	7.45391	225	3.00417	2e-22	1.899	endosperm	676	8.39428	311	3.40999	3.585e-29	1.96	endosperm	4.103	7.049	-2.947
AT1G15310	0	0	0	0	none	1	NA	none	1	NA	2028	46.0204	411	8.58709	3.075e-130	4.354	endosperm	2790	54.2129	512	8.78465	3.012e-194	5.151	endosperm	9.073	10.338	-1.265
AT1G15320	0	0	0	0	none	1	NA	none	1	NA	10	0.266832	15	0.368512	0.6868	NA	none	6	0.13709	19	0.383322	0.04907	0	embryo	2.363	2.355	0.008
AT1G15330	0	0	0	0	none	1	NA	none	1	NA	6	0.196068	163	4.90416	2.293e-35	9.823	embryo	12	0.335778	160	3.95318	3.785e-28	5.736	embryo	2.355	2.6	-0.245
AT1G15340	88	59	63	121	none	0.342	NA	none	0.546	NA	3327	81.0604	10546	236.573	7.601e-98	2.574	embryo	3791	79.0908	13797	254.163	7.001e-138	2.852	embryo	9.125	9.503	-0.378
AT1G15350	0	0	0	0	none	1	NA	none	1	NA	351	13.8717	138	5.0214	2.967e-20	2.015	endosperm	336	11.3705	195	5.82681	5.728e-11	1.474	endosperm	2.841	3.437	-0.596
AT1G15360	0	0	0	0	none	1	NA	none	1	NA	0	NA	1	0.042509	1	NA	none	0	NA	3	0.104726	0.4098	NA	none	2.37	2.361	0.01
AT1G15370	0	0	0	0	none	1	NA	none	1	NA	1378	72.6373	894	43.388	9.853e-15	1.386	endosperm	1645	74.2493	1420	56.5941	5.185e-06	1.117	endosperm	5.58	6.213	-0.634
AT1G15380	0	0	0	0	none	1	NA	none	1	NA	223	8.77724	15	0.543583	2.846e-46	8.304	endosperm	115	3.87585	45	1.33918	3.808e-09	1.763	endosperm	4.129	4.496	-0.367
AT1G15385	0	0	0	0	none	1	NA	none	1	NA	0	NA	3	0.209546	0.4184	NA	none	0	NA	0	NA	1	NA	none	NA	NA	NA
AT1G15390	9	2	7	2	none	0.64	NA	none	0.0514	NA	210	8.28241	837	30.3938	1.816e-52	2.919	embryo	279	9.42232	1149	34.2633	2.28e-66	2.962	embryo	5.718	5.53	0.188
AT1G15400	32	14	19	51	none	0.479	NA	none	0.902	NA	172	9.47977	119	6.03863	0.001548	1.088	endosperm	227	10.713	194	8.08432	0.0216	0	endosperm	5.332	5.384	-0.052
AT1G15405	5	3	6	32	none	0.439	NA	none	0.401	NA	68	9.01017	101	12.3216	0.1024	NA	none	257	29.159	65	6.51192	6.514e-29	3.026	endosperm	NA	NA	NA
AT1G15410	33	10	19	53	none	0.124	NA	none	0.916	NA	2644	48.2539	390	6.55326	2.708e-188	5.986	endosperm	3946	61.6657	471	6.49926	3.198e-302	7.918	endosperm	3.72	5.166	-1.446
AT1G15415	0	0	0	0	none	1	NA	none	1	NA	7	0.921207	2	0.242332	0.1816	NA	none	58	6.53587	10	0.995019	6.964e-10	2.715	endosperm	NA	NA	NA
AT1G15420	0	0	0	0	none	1	NA	none	1	NA	426	14.8222	963	30.8496	1.703e-23	1.72	embryo	596	17.7568	1441	37.9086	1.222e-32	1.803	embryo	3.315	3.99	-0.674
AT1G15430	46	15	41	49	none	0.978	NA	Col-0	0.0491	0	610	20.7758	454	14.2366	7.64e-06	1.162	endosperm	764	22.2812	567	14.601	7.093e-09	1.25	endosperm	5.341	8.323	-2.982
AT1G15440	29	15	12	35	none	0.632	NA	none	0.674	NA	667	9.03913	1718	21.4361	4.103e-41	2.01	embryo	797	9.24858	2458	25.1857	5.556e-67	2.336	embryo	2.869	3.367	-0.498
AT1G15450	0	0	0	0	none	1	NA	none	1	NA	0	NA	0	NA	1	NA	none	0	NA	0	NA	1	NA	none	NA	NA	NA
AT1G15460	0	0	0	0	none	1	NA	none	1	NA	116	1.90821	228	3.45323	2.021e-06	1.31	embryo	249	3.50739	374	4.65171	0.003718	1.037	embryo	3.818	3.922	-0.104
AT1G15470	32	11	22	37	none	0.88	NA	none	0.482	NA	826	22.5696	897	22.5662	1	NA	none	1080	25.2687	1072	22.1468	0.07187	NA	none	7.034	7.546	-0.512
AT1G15480	21	5	23	26	none	0.832	NA	none	0.0855	NA	361	6.71184	1229	21.0382	1.114e-54	2.586	embryo	611	9.72729	1845	25.936	1.264e-56	2.262	embryo	3.567	3.93	-0.363
AT1G15490	23	6	16	35	none	0.312	NA	none	0.588	NA	333	4.83634	481	6.4319	0.00112	1.066	embryo	397	4.93718	649	7.12671	2.241e-06	1.178	embryo	3.296	2.606	0.69
AT1G15500	0	0	0	0	none	1	NA	none	1	NA	5255	93.3087	20217	330.513	8.843e-141	3.137	embryo	6711	102.036	23497	315.452	4.286e-137	2.756	embryo	4.15	4.468	-0.318
AT1G15510	2	4	4	14	none	0.571	NA	none	0.177	NA	159	2.36518	587	8.03945	7.977e-38	2.628	embryo	214	2.72581	828	9.31255	1.116e-49	2.721	embryo	2.714	2.556	0.158
AT1G15520	2	0	0	0	none	1	NA	none	1	NA	45	0.381984	66	0.51582	0.2129	NA	none	49	0.356159	123	0.789422	5.988e-06	1.395	embryo	2.355	2.355	0
AT1G15530	0	0	0	0	none	1	NA	none	1	NA	193	3.78859	263	4.75333	0.04895	0	embryo	226	3.79878	241	3.57692	0.8985	NA	none	5.011	4.05	0.961
AT1G15540	0	0	0	0	none	1	NA	none	1	NA	17	0.683014	7	0.258941	0.07433	NA	none	39	1.34172	6	0.182265	1.821e-07	2.432	endosperm	NA	NA	NA
AT1G15550	0	0	0	0	none	1	NA	none	1	NA	2	0.061609	2	0.056724	1	NA	none	0	NA	1	0.023291	1	NA	none	2.391	2.355	0.036
AT1G15560	0	0	0	0	none	1	NA	none	1	NA	0	NA	2	0.042919	0.7601	NA	none	8	0.159663	1	0.017623	0.03128	0	endosperm	2.357	2.38	-0.023
AT1G15570	0	1	0	0	none	1	NA	none	1	NA	39	0.800073	1024	19.3413	1.9e-164	16.313	embryo	56	0.983714	1178	18.2718	5.074e-175	13.21	embryo	2.381	2.396	-0.015
AT1G15580	0	0	0	0	none	1	NA	none	1	NA	0	NA	4	0.226897	0.2241	NA	none	1	0.052755	2	0.093164	1	NA	none	2.355	2.372	-0.017
AT1G15590	0	0	0	0	none	1	NA	none	1	NA	0	NA	0	NA	1	NA	none	0	NA	0	NA	1	NA	none	2.356	2.355	0.001
AT1G15600	0	0	0	0	none	1	NA	none	1	NA	0	NA	0	NA	1	NA	none	0	NA	0	NA	1	NA	none	2.362	2.355	0.007
AT1G15610	0	0	0	1	none	1	NA	none	1	NA	0	NA	0	NA	1	NA	none	1	0.043138	0	NA	0.7148	NA	none	NA	NA	NA
AT1G15620	0	0	0	0	none	1	NA	none	1	NA	0	NA	0	NA	1	NA	none	0	NA	0	NA	1	NA	none	NA	NA	NA
AT1G15630	0	0	0	1	none	1	NA	none	1	NA	9	0.324526	0	NA	0.00336	1.316	endosperm	5	0.154381	1	0.027263	0.1859	NA	none	NA	NA	NA
AT1G15640	0	0	0	0	none	1	NA	none	1	NA	0	NA	0	NA	1	NA	none	0	NA	0	NA	1	NA	none	2.355	2.401	-0.046
AT1G15650	0	0	0	0	none	1	NA	none	1	NA	0	NA	0	NA	1	NA	none	0	NA	0	NA	1	NA	none	NA	NA	NA
AT1G15660	223	97	157	283	none	0.944	NA	none	0.33	NA	1199	19.5327	1756	26.3384	5.347e-07	1.159	embryo	1700	23.7142	2637	32.4807	2.293e-09	1.194	embryo	3.98	6.525	-2.546
AT1G15670	20	8	13	15	none	0.796	NA	none	0.458	NA	131	3.29336	282	6.52738	2.697e-09	1.466	embryo	136	2.92767	295	5.60741	6.142e-09	1.422	embryo	2.811	2.355	0.456
AT1G15680	0	0	0	0	none	1	NA	none	1	NA	0	NA	0	NA	1	NA	none	0	NA	0	NA	1	NA	none	NA	NA	NA
AT1G15690	512	208	309	712	mother	0.00361	1.056	none	0.794	NA	15664	218.633	13504	173.539	1.638e-05	1.088	endosperm	22170	264.969	16513	174.266	6.664e-21	1.34	endosperm	9.169	9.586	-0.417
AT1G15700	6	1	4	11	none	0.441	NA	none	0.82	NA	413	14.7274	526	17.2697	0.06589	NA	none	490	14.962	615	16.5815	0.2431	NA	none	6.641	6.512	0.13
AT1G15710	55	10	18	46	mother	0.00555	1.058	none	0.254	NA	507	14.7601	530	14.2062	1	NA	none	621	15.4807	616	13.5592	0.1393	NA	none	3.657	3.236	0.421
AT1G15720	91	40	59	91	none	0.814	NA	none	0.334	NA	215	6.04542	251	6.49806	0.6983	NA	none	227	5.4655	317	6.73937	0.04731	0	embryo	2.666	3.181	-0.514
AT1G15730	43	15	20	32	none	0.923	NA	none	0.396	NA	713	19.091	1067	26.3042	1.936e-06	1.161	embryo	848	19.4424	1103	22.3299	0.03941	0	embryo	4.391	3.758	0.634
AT1G15740	27	10	7	28	none	0.191	NA	none	0.766	NA	1192	21.0398	240	3.90031	2.773e-98	4.236	endosperm	1148	17.351	327	4.36401	3.926e-80	3.215	endosperm	8.48	7.546	0.934
AT1G15750	54	8	25	54	mother	0.0039	1.102	none	0.051	NA	3054	31.7127	6348	60.6908	9.44e-37	1.683	embryo	3470	30.8538	8979	70.4959	2.396e-69	2.024	embryo	6.843	6.689	0.154
AT1G15757	0	0	0	0	none	1	NA	none	1	NA	605	92.8884	28	3.95809	2.833e-118	14.371	endosperm	516	67.8378	28	3.2504	3.066e-108	12.856	endosperm	NA	NA	NA
AT1G15760	0	0	0	0	none	1	NA	none	1	NA	1	0.063532	287	16.7878	9.635e-72	41.427	embryo	0	NA	367	17.629	5.367e-91	75.605	embryo	NA	NA	NA
AT1G15770	0	0	0	0	none	1	NA	none	1	NA	1	0.040856	13	0.489015	0.004468	1.247	embryo	0	NA	19	0.586925	1.654e-05	2.807	embryo	NA	NA	NA
AT1G15772	2	1	1	3	none	0.863	NA	none	1	NA	55	2.23999	0	NA	4.657e-17	11.691	endosperm	45	1.56932	2	0.061586	3.344e-12	5.15	endosperm	NA	NA	NA
AT1G15780	31	22	14	45	none	0.944	NA	none	0.176	NA	1445	13.0902	1445	12.0522	0.4313	NA	none	1816	14.0867	1903	13.0343	0.3251	NA	none	6.089	6.392	-0.303
AT1G15790	0	0	0	0	none	1	NA	none	1	NA	114	5.72081	9	0.415831	4.846e-24	5.86	endosperm	155	6.66039	9	0.341481	1.499e-36	8.591	endosperm	2.355	5.756	-3.401
AT1G15800	6	8	3	2	none	0.167	NA	none	1	NA	54	1.9581	131	4.37356	1.799e-06	1.435	embryo	52	1.61459	157	4.30441	8.687e-10	1.723	embryo	NA	NA	NA
AT1G15810	42	18	17	69	none	0.0646	NA	none	0.39	NA	854	21.6243	1033	24.0827	0.1251	NA	none	1069	23.1781	1487	28.4686	0.0005974	1.054	embryo	4.071	3.504	0.567
AT1G15820	909	71	540	180	none	0.84	NA	Col-0	0	25.505	28009	1003.41	40121	1323.36	2.866e-09	1.174	embryo	28908	886.782	41467	1123.2	3.475e-08	1.134	embryo	6.47	7.557	-1.087
AT1G15825	3	2	0	4	none	0.432	NA	none	0.449	NA	61	6.19458	172	16.0817	3.185e-10	1.728	embryo	29	2.52171	164	12.5921	7.513e-19	2.961	embryo	NA	NA	NA
AT1G15830	8	9	3	13	none	1	NA	none	0.157	NA	235	6.26193	726	17.8114	1.182e-34	2.269	embryo	245	5.59013	583	11.7457	4.92e-18	1.669	embryo	4.14	4.172	-0.032
AT1G15840	0	0	0	0	none	1	NA	none	1	NA	0	NA	7	0.270162	0.03267	0	embryo	12	0.430727	9	0.285246	0.6094	NA	none	5.744	5.841	-0.097
AT1G15850	0	0	0	0	none	1	NA	none	1	NA	0	NA	0	NA	1	NA	none	0	NA	0	NA	1	NA	none	2.355	2.355	0
AT1G15860	58	20	23	90	mother	0.00507	1.09	none	0.675	NA	796	28.5959	551	18.2249	4.734e-09	1.267	endosperm	1172	36.0524	713	19.3666	8.547e-22	1.551	endosperm	5.447	6.286	-0.84
AT1G15870	9	11	8	40	none	1	NA	Ler	0.0104	1.238	50	1.96999	121	4.38937	3.855e-06	1.408	embryo	139	4.68949	265	7.89429	5.833e-06	1.245	embryo	3.478	3.419	0.059
AT1G15880	340	69	213	203	none	0.55	NA	Col-0	4.16e-24	3.297	845	29.7485	431	13.9704	1.143e-22	1.707	endosperm	833	25.1113	525	13.9746	2.753e-16	1.471	endosperm	3.633	3.67	-0.037
AT1G15885	0	0	0	0	none	1	NA	none	1	NA	34	2.50092	39	2.64124	1	NA	none	16	1.00776	47	2.61391	0.001649	1.199	embryo	NA	NA	NA
AT1G15890	5	2	0	1	none	0.745	NA	none	0.881	NA	12	0.159714	30	0.367625	0.02547	0	embryo	5	0.056983	35	0.35221	1.775e-05	1.9	embryo	2.359	2.372	-0.013
AT1G15900	0	3	5	16	none	0.496	NA	none	0.0513	NA	10	1.13131	24	2.49985	0.0715	NA	none	29	2.80928	40	3.42147	0.7148	NA	none	2.355	2.355	0
AT1G15910	172	34	109	66	none	0.546	NA	Col-0	5.68e-19	4.274	7115	112.224	11821	171.666	1.676e-18	1.355	embryo	11210	151.402	15564	185.61	3.98e-06	1.094	embryo	7.903	9.209	-1.306
AT1G15920	40	24	15	62	none	0.321	NA	none	0.0847	NA	426	12.9781	361	10.1259	0.01393	0	endosperm	630	16.4346	558	12.8531	0.001939	1.041	endosperm	6.243	6.572	-0.329
AT1G15930	157	79	97	230	none	0.588	NA	none	0.616	NA	3425	148.727	10125	404.805	2.995e-86	2.4	embryo	3969	147.579	11473	376.685	1.513e-90	2.265	embryo	9.231	9.93	-0.699
AT1G15940	2	0	1	1	none	0.771	NA	none	0.794	NA	4422	52.0189	4917	53.2555	0.7443	NA	none	5901	59.4408	7015	62.394	0.3743	NA	none	8.309	9.73	-1.421
AT1G15950	41	5	3	21	mother	1.36e-05	1.859	none	1	NA	252	10.5065	1499	57.5416	4.496e-109	4.454	embryo	111	3.96276	1655	52.1709	5.438e-198	10.131	embryo	6.921	4.644	2.277
AT1G15960	4	0	0	9	mother	0.00355	0	none	1	NA	156	2.8244	7	0.116687	1.013e-36	9.734	endosperm	222	3.44169	5	0.068445	2.492e-59	18.428	endosperm	5.583	2.36	3.223
AT1G15970	11	8	12	12	none	0.312	NA	none	0.865	NA	538	12.5546	487	10.4634	0.06393	NA	none	780	15.5859	687	12.1213	0.0006098	1.06	endosperm	NA	NA	NA
AT1G15980	5	0	0	0	none	1	NA	none	1	NA	140	3.59675	101	2.38905	0.01075	1.013	endosperm	53	1.16593	91	1.76764	0.03845	0	embryo	2.355	2.668	-0.313
AT1G15990	0	0	0	0	none	1	NA	none	1	NA	0	NA	1	0.017209	1	NA	none	1	0.016005	2	0.028264	1	NA	none	2.366	2.355	0.011
AT1G16000	14	4	12	14	none	1	NA	none	0.309	NA	131	9.86086	876	60.7113	5.487e-85	4.744	embryo	195	12.5688	1403	79.8497	3.239e-123	5.088	embryo	4.351	4.403	-0.052
AT1G16010	30	17	16	36	none	1	NA	none	0.82	NA	1252	27.7757	988	20.1808	3.82e-06	1.14	endosperm	1795	34.0989	1415	23.735	3.204e-10	1.225	endosperm	5.463	6.769	-1.306
AT1G16020	13	5	0	4	none	0.182	NA	none	0.57	NA	728	13.3809	1174	19.8676	2.109e-09	1.254	embryo	827	13.016	1413	19.6367	1.74e-11	1.285	embryo	3.513	4.126	-0.614
AT1G16022	0	0	0	0	none	1	NA	none	1	NA	0	NA	0	NA	1	NA	none	0	NA	1	0.216693	1	NA	none	NA	NA	NA
AT1G16025	0	0	0	0	none	1	NA	none	1	NA	0	NA	0	NA	1	NA	none	0	NA	0	NA	1	NA	none	NA	NA	NA
AT1G16030	2	0	0	4	none	0.118	NA	none	1	NA	224	3.71962	138	2.10985	6.599e-06	1.257	endosperm	325	4.62115	140	1.75772	6.412e-19	1.936	endosperm	7.024	6.681	0.343
AT1G16040	34	12	17	31	none	0.754	NA	none	0.629	NA	386	17.6116	314	13.1905	0.004993	1.029	endosperm	448	17.5027	412	14.2128	0.02588	0	endosperm	4.555	5.105	-0.55
AT1G16060	1	0	0	0	none	1	NA	none	1	NA	61	1.93453	37	1.08037	0.01951	0	endosperm	66	1.79228	73	1.75042	1	NA	none	2.37	2.826	-0.456
AT1G16070	6	0	7	3	none	0.539	NA	Col-0	0.0404	1.027	311	8.99986	749	19.9562	4.115e-23	1.797	embryo	269	6.66566	1086	23.7617	1.54e-62	2.895	embryo	2.915	3.511	-0.596
AT1G16080	7	4	2	6	none	0.93	NA	none	0.862	NA	718	21.6186	2050	56.8302	1.297e-53	2.238	embryo	731	18.8468	2168	49.3554	2.347e-59	2.238	embryo	2.468	2.408	0.059
AT1G16090	0	0	0	0	none	1	NA	none	1	NA	63	1.8607	118	3.20877	0.00137	1.12	embryo	44	1.11277	132	2.94769	2.9e-08	1.651	embryo	2.369	2.355	0.014
AT1G16100	0	0	0	0	none	1	NA	none	1	NA	0	NA	0	NA	1	NA	none	0	NA	0	NA	1	NA	none	NA	NA	NA
AT1G16110	0	0	0	1	none	1	NA	none	1	NA	6	0.09845	18	0.27193	0.04897	0	embryo	6	0.0843	26	0.322558	0.00255	1.198	embryo	NA	NA	NA
AT1G16120	0	0	0	0	none	1	NA	none	1	NA	13	0.229357	1	0.016244	0.001684	1.43	endosperm	15	0.226608	2	0.026679	0.00184	1.395	endosperm	NA	NA	NA
AT1G16130	0	0	0	0	none	1	NA	none	1	NA	27	0.408865	279	3.88993	1.371e-43	5.771	embryo	8	0.103734	166	1.90062	3.959e-33	7.933	embryo	2.355	2.355	0
AT1G16150	0	0	0	0	none	1	NA	none	1	NA	8	0.132276	4	0.060894	0.4216	NA	none	12	0.169898	0	NA	0.0002877	2.003	endosperm	2.39	2.423	-0.034
AT1G16160	0	0	0	0	none	1	NA	none	1	NA	2	0.036227	1	0.016677	0.9112	NA	none	0	NA	1	0.013695	1	NA	none	2.366	2.355	0.011
AT1G16170	0	0	0	0	none	1	NA	none	1	NA	399	22.1486	124	6.33749	2.174e-30	2.542	endosperm	444	21.1044	184	7.7226	1.462e-25	2.081	endosperm	4.415	5.522	-1.107
AT1G16180	1	1	4	6	none	1	NA	none	1	NA	4153	109.234	1470	35.5986	1.164e-87	2.596	endosperm	4899	110.336	1763	35.0605	4.731e-113	2.719	endosperm	7.923	7.671	0.251
AT1G16190	42	15	20	34	none	0.862	NA	none	0.504	NA	917	24.7588	951	23.6408	0.926	NA	none	1076	24.8765	1227	25.0482	1	NA	none	3.481	3.571	-0.09
AT1G16210	168	55	101	187	none	0.197	NA	none	0.0605	NA	2017	75.4731	1531	52.7452	7.819e-09	1.204	endosperm	2359	75.584	1811	51.2362	9.75e-13	1.267	endosperm	6.386	7.524	-1.138
AT1G16220	2	0	1	0	none	1	NA	none	0.482	NA	53	1.3893	286	6.90253	1.088e-30	3.35	embryo	73	1.63855	402	7.96743	4.082e-40	3.454	embryo	2.355	2.355	0
AT1G16225	0	0	0	0	none	1	NA	none	1	NA	0	NA	0	NA	1	NA	none	0	NA	0	NA	1	NA	none	NA	NA	NA
AT1G16230	0	0	0	0	none	1	NA	none	1	NA	0	NA	1	0.061208	1	NA	none	0	NA	0	NA	1	NA	none	NA	NA	NA
AT1G16240	17	4	3	14	none	0.11	NA	none	1	NA	2498	88.8322	1406	46.0347	1.105e-28	1.625	endosperm	2904	88.4281	1588	42.6973	1.016e-42	1.779	endosperm	7.879	7.871	0.008
AT1G16250	0	0	0	0	none	1	NA	none	1	NA	286	6.06663	266	5.195	0.2587	NA	none	346	6.28455	383	6.14261	1	NA	none	NA	NA	NA
AT1G16260	0	0	0	0	none	1	NA	none	1	NA	10	0.162089	15	0.223855	0.6868	NA	none	8	0.111035	27	0.330895	0.01134	1.039	embryo	2.362	2.393	-0.031
AT1G16270	40	26	29	56	none	0.681	NA	none	0.783	NA	1079	11.3846	2322	22.5569	3.087e-31	1.706	embryo	1559	14.085	3116	24.8579	1.685e-27	1.539	embryo	5.337	6.121	-0.784
AT1G16280	35	17	13	29	none	0.965	NA	none	1	NA	323	8.46687	407	9.82283	0.1243	NA	none	385	8.64166	624	12.3674	5.137e-06	1.165	embryo	2.775	3.274	-0.499
AT1G16290	0	0	0	0	none	1	NA	none	1	NA	27	0.722941	21	0.517702	0.5062	NA	none	63	1.44443	31	0.627585	0.0004481	1.244	endosperm	3.326	3.306	0.02
AT1G16300	6	3	4	16	none	0.581	NA	none	0.758	NA	368	8.88775	497	11.0515	0.01235	1.002	embryo	441	9.12008	787	14.3711	6.174e-10	1.299	embryo	4.177	3.651	0.526
AT1G16310	0	0	0	0	none	1	NA	none	1	NA	10	0.27656	0	NA	0.001682	1.51	endosperm	7	0.165769	0	NA	0.01066	0	endosperm	2.387	2.421	-0.034
AT1G16320	0	0	0	0	none	1	NA	none	1	NA	354	12.1315	218	6.87846	3.843e-08	1.328	endosperm	296	8.68601	287	7.43647	0.1993	NA	none	NA	NA	NA
AT1G16330	0	0	0	0	none	1	NA	none	1	NA	177	5.75	360	10.7676	9.049e-10	1.432	embryo	214	5.95285	472	11.5933	4.587e-13	1.523	embryo	3.138	4.282	-1.145
AT1G16340	0	0	0	0	none	1	NA	none	1	NA	600	19.6899	641	19.3675	1	NA	none	676	18.9957	863	21.4129	0.1081	NA	none	5.025	4.705	0.319
AT1G16350	3	8	5	30	none	0.843	NA	Ler	0.00227	1.846	1181	27.7942	3853	83.4883	2.945e-83	2.602	embryo	1779	35.8506	5288	94.0954	6.83e-82	2.303	embryo	6.426	5.375	1.051
AT1G16360	0	0	0	1	none	1	NA	none	1	NA	2	0.064324	54	1.59903	1.566e-12	5.253	embryo	6	0.165237	48	1.16722	1.111e-07	2.441	embryo	2.355	2.574	-0.219
AT1G16370	0	0	0	1	none	1	NA	none	1	NA	1	0.022059	1	0.020309	1	NA	none	1	0.018888	1	0.016678	1	NA	none	2.355	2.36	-0.005
AT1G16380	0	0	0	0	none	1	NA	none	1	NA	2	0.032817	0	NA	0.3938	NA	none	0	NA	0	NA	1	NA	none	2.36	2.378	-0.019
AT1G16390	7	0	0	29	mother	5.1e-07	3.439	none	1	NA	131	2.82997	4	0.07956	2.606e-33	11.34	endosperm	388	7.17726	33	0.53901	6.69e-75	8.345	endosperm	6.767	2.518	4.25
AT1G16400	0	0	0	0	none	1	NA	none	1	NA	10	0.206021	12	0.227622	1	NA	none	14	0.246976	3	0.046731	0.01134	1.058	endosperm	2.359	2.355	0.004
AT1G16410	1	0	0	4	none	0.251	NA	none	1	NA	41	0.801171	49	0.881575	0.9829	NA	none	17	0.28445	62	0.916021	1.311e-05	1.564	embryo	2.359	2.355	0.004
AT1G16420	0	0	0	0	none	1	NA	none	1	NA	0	NA	0	NA	1	NA	none	0	NA	0	NA	1	NA	none	2.355	2.355	0
AT1G16430	0	0	0	0	none	1	NA	none	1	NA	150	10.0235	233	14.3353	0.002581	1.058	embryo	198	11.3295	396	20.0076	4.57e-09	1.365	embryo	4.66	6.233	-1.574
AT1G16440	0	0	0	0	none	1	NA	none	1	NA	7	0.172947	11	0.250224	0.7452	NA	none	6	0.126935	21	0.392289	0.02186	0	embryo	2.455	2.502	-0.047
AT1G16445	0	0	0	0	none	1	NA	none	1	NA	42	1.89838	234	9.73802	1.544e-26	3.313	embryo	62	2.39961	278	9.50057	1.027e-24	2.712	embryo	NA	NA	NA
AT1G16450	0	0	0	0	none	1	NA	none	1	NA	0	NA	0	NA	1	NA	none	0	NA	0	NA	1	NA	none	NA	NA	NA
AT1G16460	0	0	0	0	none	1	NA	none	1	NA	3811	99.1596	3630	86.9609	0.04855	0	endosperm	3914	87.2032	4521	88.941	0.8448	NA	none	8.072	7.678	0.393
AT1G16470	0	0	0	0	none	1	NA	none	1	NA	2706	98.8641	3127	105.187	0.2773	NA	none	3154	98.6707	4083	112.788	0.007308	1.008	embryo	7.799	8.205	-0.406
AT1G16480	2	5	1	9	none	0.942	NA	none	0.0503	NA	95	1.30619	288	3.64583	3.424e-17	2.009	embryo	135	1.5894	382	3.97117	3.231e-18	1.876	embryo	2.355	2.357	-0.002
AT1G16489	0	0	0	0	none	1	NA	none	1	NA	1	0.240315	8	1.77008	0.07753	NA	none	1	0.205777	6	1.0902	0.2227	NA	none	NA	NA	NA
AT1G16490	0	0	0	0	none	1	NA	none	1	NA	24	0.804659	226	6.9764	7.399e-35	5.085	embryo	16	0.459343	185	4.6897	1.262e-30	5.404	embryo	2.379	2.376	0.003
AT1G16500	27	14	26	58	none	1	NA	none	0.914	NA	1600	61.5971	172	6.09664	5.931e-175	7.809	endosperm	2319	76.4464	277	8.06292	1.725e-234	7.686	endosperm	4.3	5.447	-1.147
AT1G16510	0	0	0	0	none	1	NA	none	1	NA	148	6.56677	32	1.30726	1.025e-18	2.934	endosperm	232	8.81443	47	1.57674	1.889e-31	3.603	endosperm	3.071	2.567	0.504
AT1G16515	0	2	1	7	none	0.833	NA	none	0.107	NA	7	1.02202	59	7.93112	8.238e-10	2.925	embryo	11	1.37521	99	10.9287	1.484e-15	3.632	embryo	NA	NA	NA
AT1G16520	0	0	0	0	none	1	NA	none	1	NA	2421	72.5563	3847	106.151	5.907e-13	1.28	embryo	2795	71.7263	5344	121.093	2.021e-27	1.489	embryo	6.047	6.741	-0.694
AT1G16530	0	0	0	0	none	1	NA	none	1	NA	6	0.361595	80	4.43898	1.813e-15	4.532	embryo	1	0.051605	107	4.87559	8.307e-27	13.781	embryo	2.357	2.355	0.002
AT1G16540	71	15	38	61	none	0.174	NA	Col-0	0.0125	1.138	593	8.31892	239	3.08697	2.034e-28	2.08	endosperm	568	6.82302	324	3.4366	1.266e-16	1.575	endosperm	2.968	2.888	0.08
AT1G16560	205	53	98	176	mother	0.0144	1.005	Col-0	0.00107	1.246	741	21.8187	936	25.3752	0.03111	0	embryo	788	19.868	1071	23.8437	0.005475	1.016	embryo	4.818	4.566	0.251
AT1G16570	83	37	48	108	none	0.606	NA	none	1	NA	648	16.6699	354	8.38463	1.636e-16	1.569	endosperm	724	15.9483	507	9.86141	9.392e-11	1.318	endosperm	3.742	3.671	0.071
AT1G16590	126	35	81	90	none	1	NA	Col-0	1.45e-05	1.656	423	16.7002	334	12.1408	0.001146	1.067	endosperm	403	13.6239	461	13.7611	1	NA	none	4.083	4.356	-0.274
AT1G16610	297	139	214	416	none	0.915	NA	none	0.763	NA	1859	46.1064	2353	53.7311	0.006789	1.012	embryo	2531	53.7514	3218	60.3448	0.02743	0	embryo	2.967	4.089	-1.122
AT1G16620	0	0	0	0	none	1	NA	none	1	NA	0	NA	0	NA	1	NA	none	0	NA	0	NA	1	NA	none	NA	NA	NA
AT1G16630	49	28	34	89	none	0.833	NA	none	0.451	NA	974	13.7035	2554	33.0839	6.201e-50	2.076	embryo	1142	13.758	3434	36.5297	2.744e-73	2.305	embryo	NA	NA	NA
AT1G16640	0	0	0	0	none	1	NA	none	1	NA	25	1.29487	84	4.00578	5.225e-07	1.692	embryo	38	1.68533	148	5.79589	1.37e-12	2.117	embryo	2.37	2.37	0
AT1G16650	1	1	5	4	none	0.938	NA	none	1	NA	221	4.98871	192	3.99042	0.1083	NA	none	284	5.48947	303	5.17143	0.8553	NA	none	3.087	3.136	-0.049
AT1G16660	0	0	0	0	none	1	NA	none	1	NA	0	NA	0	NA	1	NA	none	0	NA	0	NA	1	NA	none	NA	NA	NA
AT1G16670	8	3	1	3	none	1	NA	none	1	NA	161	3.62163	142	2.94096	0.2184	NA	none	203	3.91012	219	3.72473	1	NA	none	5.143	4.239	0.904
AT1G16680	2	4	5	8	none	0.346	NA	none	0.544	NA	722	15.5886	694	13.7959	0.2304	NA	none	966	17.8592	1108	18.0876	1	NA	none	4.951	4.789	0.163
AT1G16690	7	3	4	7	none	1	NA	none	0.954	NA	370	7.74652	372	7.17083	0.7501	NA	none	458	8.21081	582	9.21297	0.1866	NA	none	4.211	4.56	-0.349
AT1G16700	31	6	20	36	none	0.156	NA	none	0.162	NA	1304	47.552	1444	48.482	0.8824	NA	none	1590	49.6483	1954	53.8751	0.1783	NA	none	6.522	7.283	-0.761
AT1G16705	3	0	0	5	mother	0.0421	0	none	1	NA	179	8.83372	18	0.817871	3.519e-33	5.717	endosperm	175	7.39511	19	0.708951	9.467e-34	5.633	endosperm	6.502	2.47	4.031
AT1G16710	16	4	20	9	none	0.383	NA	Col-0	0.0059	1.448	1341	8.71418	1498	8.96255	0.7576	NA	none	1631	9.07544	1991	9.7823	0.2197	NA	none	3.79	4.885	-1.095
AT1G16720	24	14	19	29	none	0.679	NA	none	0.973	NA	2107	40.9861	1406	25.1813	1.287e-15	1.368	endosperm	2196	36.578	1483	21.8115	8.748e-21	1.435	endosperm	5.806	5.375	0.431
AT1G16730	0	0	0	0	none	1	NA	none	1	NA	35	1.81282	72	3.43353	0.004369	1.081	embryo	35	1.55228	126	4.93433	4.5e-10	1.907	embryo	2.411	2.394	0.017
AT1G16740	0	0	0	0	none	1	NA	none	1	NA	1004	65.3964	1802	108.068	1.186e-16	1.416	embryo	1233	68.77	2311	113.813	4.531e-20	1.433	embryo	7.032	7.899	-0.867
AT1G16750	12	0	0	2	mother	0.0234	0	none	1	NA	152	3.10342	135	2.53777	0.2564	NA	none	74	1.29373	173	2.67064	7.186e-07	1.402	embryo	3.277	2.547	0.73
AT1G16760	0	0	0	0	none	1	NA	none	1	NA	2	0.033984	0	NA	0.3938	NA	none	23	0.334647	0	NA	9.734e-08	4.467	endosperm	2.355	2.355	0
AT1G16770	0	1	0	0	none	1	NA	none	1	NA	24	0.783609	19	0.571168	0.5816	NA	none	17	0.475284	7	0.172806	0.04519	0	endosperm	2.535	2.514	0.021
AT1G16780	9	3	4	22	none	0.215	NA	none	0.786	NA	682	10.559	697	9.93562	0.7906	NA	none	1010	13.3899	891	10.4301	0.0002458	1.073	endosperm	5.928	3.419	2.509
AT1G16790	64	50	31	117	none	0.745	NA	Ler	0.000772	1.377	439	25.8527	452	24.5076	0.9662	NA	none	559	28.1883	605	26.9382	0.9018	NA	none	3.275	2.765	0.51
AT1G16800	27	21	9	28	none	0.993	NA	none	0.224	NA	426	2.832	656	4.01522	7.86e-06	1.16	embryo	521	2.96577	889	4.46846	5.25e-09	1.254	embryo	3.311	3.829	-0.517
AT1G16810	10	4	3	14	none	0.331	NA	none	0.758	NA	2737	158.765	2265	120.968	6.309e-06	1.113	endosperm	3229	160.385	2846	124.821	1.901e-06	1.113	endosperm	8.888	9.658	-0.77
AT1G16820	0	0	0	0	none	1	NA	none	1	NA	73	4.82807	47	2.862	0.01752	0	endosperm	104	5.88979	72	3.60044	0.004742	1.048	endosperm	2.391	2.372	0.019
AT1G16825	21	17	21	61	none	1	NA	none	0.152	NA	258	15.3336	124	6.7853	1.991e-11	1.61	endosperm	359	18.2699	188	8.44803	1.614e-14	1.634	endosperm	NA	NA	NA
AT1G16830	0	0	0	0	none	1	NA	none	1	NA	51	1.06776	78	1.50356	0.1066	NA	none	70	1.25493	141	2.23201	0.0002839	1.183	embryo	2.459	2.59	-0.132
AT1G16840	85	32	24	80	mother	0.0242	0	none	0.755	NA	986	44.3593	386	15.9889	5.84e-41	2.222	endosperm	996	38.3693	547	18.6066	7.186e-26	1.698	endosperm	4.578	4.322	0.256
AT1G16850	0	0	0	0	none	1	NA	none	1	NA	1	0.051795	143	6.81936	8.604e-37	19.758	embryo	0	NA	122	4.77769	3.584e-32	23.453	embryo	2.369	2.437	-0.068
AT1G16858	0	0	0	0	none	1	NA	none	1	NA	0	NA	0	NA	1	NA	none	0	NA	0	NA	1	NA	none	6.625	5.209	1.416
AT1G16860	0	0	0	0	none	1	NA	none	1	NA	0	NA	0	NA	1	NA	none	0	NA	0	NA	1	NA	none	6.625	5.209	1.416
AT1G16870	8	8	8	15	none	0.455	NA	none	0.633	NA	551	12.0512	1459	29.3803	3.901e-40	2.05	embryo	820	15.3571	1844	30.4938	3.913e-31	1.699	embryo	4.824	5.553	-0.729
AT1G16880	16	7	15	29	none	1	NA	none	0.948	NA	1551	48.6693	1272	36.7496	2.329e-05	1.107	endosperm	2238	60.1339	1547	36.7034	2.934e-19	1.403	endosperm	6.599	6.723	-0.125
AT1G16890	2	0	0	1	none	0.464	NA	none	1	NA	1691	81.3756	1294	57.3333	4.995e-08	1.188	endosperm	2327	95.8877	1619	58.9074	4.415e-19	1.396	endosperm	7.814	7.845	-0.031
AT1G16900	22	7	9	26	none	0.251	NA	none	1	NA	1262	23.4298	1340	22.9053	1	NA	none	1645	26.1512	1865	26.1794	1	NA	none	5.533	5.561	-0.027
AT1G16905	0	0	0	0	none	1	NA	none	1	NA	1	0.027915	0	NA	0.7443	NA	none	0	NA	0	NA	1	NA	none	NA	NA	NA
AT1G16910	0	0	0	0	none	1	NA	none	1	NA	2	0.083656	0	NA	0.3938	NA	none	4	0.143265	0	NA	0.09084	NA	none	2.355	2.355	0
AT1G16916	0	0	0	0	none	1	NA	none	1	NA	336	27.9572	389	29.8006	0.6154	NA	none	402	28.6415	363	22.8366	0.01918	0	endosperm	NA	NA	NA
AT1G16920	0	0	0	0	none	1	NA	none	1	NA	1436	60.9209	2183	85.2682	4.651e-09	1.21	embryo	1516	55.0715	2805	89.9739	1.663e-20	1.423	embryo	3.67	4.607	-0.937
AT1G16930	0	0	0	3	none	1	NA	none	1	NA	63	1.80557	15	0.395809	3.306e-08	2.105	endosperm	69	1.69332	16	0.346709	9.066e-10	2.334	endosperm	NA	NA	NA
AT1G16940	1	0	0	2	none	0.464	NA	none	1	NA	7	0.207536	0	NA	0.01336	0	endosperm	9	0.228483	0	NA	0.002525	1.382	endosperm	2.428	2.883	-0.455
AT1G16950	0	0	0	0	none	1	NA	none	1	NA	0	NA	0	NA	1	NA	none	0	NA	0	NA	1	NA	none	2.355	2.355	0
AT1G16960	0	0	0	0	none	1	NA	none	1	NA	945	61.2441	12	0.716037	2.901e-201	43.899	endosperm	1156	64.1514	46	2.25404	7.91e-219	19.395	endosperm	NA	NA	NA
AT1G16970	0	0	0	0	none	1	NA	none	1	NA	489	8.39386	1729	27.3256	9.362e-69	2.733	embryo	740	10.8768	2215	28.7474	6.241e-61	2.26	embryo	3.386	4.803	-1.417
AT1G16980	31	15	34	32	none	0.189	NA	none	0.179	NA	2794	43.8369	30	0.433368	0	64.474	endosperm	2960	39.7669	128	1.51843	0	20.217	endosperm	2.607	6.804	-4.197
AT1G17000	0	0	0	0	none	1	NA	none	1	NA	1	0.016457	0	NA	0.7443	NA	none	2	0.028184	0	NA	0.3655	NA	none	2.355	2.355	0
AT1G17010	0	0	0	0	none	1	NA	none	1	NA	54	1.54192	1	0.02629	2.554e-15	7.76	endosperm	58	1.41812	13	0.280661	1.246e-08	2.247	endosperm	2.355	5.604	-3.249
AT1G17020	39	23	25	41	none	0.546	NA	none	1	NA	1317	36.3709	47	1.19506	7.827e-222	20.599	endosperm	1616	38.2143	70	1.46163	1.697e-271	18.898	endosperm	4.262	10.425	-6.163
AT1G17030	0	0	0	0	none	1	NA	none	1	NA	23	0.536399	0	NA	1.955e-07	4.252	endosperm	20	0.399398	4	0.070533	0.0007906	1.408	endosperm	NA	NA	NA
AT1G17040	4	2	5	11	none	1	NA	none	1	NA	162	2.65139	292	4.40011	3.723e-06	1.249	embryo	188	2.63471	466	5.76656	1.054e-16	1.697	embryo	3.678	5.074	-1.396
AT1G17050	22	9	31	42	none	0.835	NA	none	0.46	NA	957	23.2728	795	17.8002	0.000369	1.072	endosperm	1373	28.5906	956	17.5779	2.349e-15	1.37	endosperm	3.499	3.312	0.186
AT1G17060	32	7	14	35	none	0.102	NA	none	0.521	NA	1521	32.3878	65	1.27435	1.683e-234	17.967	endosperm	1485	27.0766	91	1.46509	3.04e-234	13.715	endosperm	4.739	3.569	1.17
AT1G17070	17	13	13	27	none	0.689	NA	none	0.633	NA	901	13.0124	952	12.6588	1	NA	none	1104	13.6527	1259	13.7478	1	NA	none	6.518	8.036	-1.518
AT1G17080	0	0	0	0	none	1	NA	none	1	NA	1694	99.3061	668	36.0546	2.449e-53	2.27	endosperm	1985	99.6413	852	37.7637	3.575e-61	2.228	endosperm	6.362	5.914	0.449
AT1G17090	0	0	0	0	none	1	NA	none	1	NA	26	1.50818	35	1.86926	0.6961	NA	none	28	1.39077	53	2.3245	0.05872	NA	none	4.603	2.377	2.226
AT1G17100	0	0	0	0	none	1	NA	none	1	NA	7667	325.622	2427	94.903	1.512e-118	2.931	endosperm	6283	228.492	1948	62.5532	2.373e-149	3.164	endosperm	5.119	4.678	0.441
AT1G17110	45	23	51	61	none	0.288	NA	none	0.33	NA	1801	20.9885	2809	30.1399	4.805e-11	1.249	embryo	2349	23.4405	4094	36.0735	3.332e-18	1.353	embryo	5.282	6.058	-0.776
AT1G17120	96	42	37	111	none	0.0932	NA	none	0.584	NA	666	12.8647	514	9.14136	3.581e-05	1.128	endosperm	675	11.1647	809	11.8153	0.5547	NA	none	2.524	2.359	0.165
AT1G17130	174	82	93	215	none	0.469	NA	none	0.872	NA	1685	53.7903	1859	54.6393	0.9276	NA	none	2219	60.6565	2508	60.5346	1	NA	none	7.72	9.358	-1.638
AT1G17140	0	0	0	0	none	1	NA	none	1	NA	3618	102.028	2368	61.4831	1.479e-19	1.412	endosperm	4224	101.998	3380	72.0678	4.069e-12	1.231	endosperm	7.876	8.9	-1.024
AT1G17145	11	12	21	41	none	0.303	NA	none	0.338	NA	474	12.8969	433	10.8472	0.09988	NA	none	682	15.8894	594	12.2198	0.0006342	1.063	endosperm	2.823	4.125	-1.302
AT1G17147	0	0	0	0	none	1	NA	none	1	NA	0	NA	2	0.12305	0.7601	NA	none	1	0.05722	19	0.959961	0.0001553	1.902	embryo	NA	NA	NA
AT1G17150	0	0	0	2	none	1	NA	none	1	NA	1	0.032002	0	NA	0.7443	NA	none	2	0.054806	1	0.024196	0.8889	NA	none	2.425	2.392	0.033
AT1G17160	216	70	145	196	none	0.906	NA	Col-0	3.09e-05	1.408	739	21.5955	1013	27.2552	0.0005832	1.063	embryo	812	20.3185	1173	25.9172	0.0001259	1.082	embryo	4.912	4.558	0.353
AT1G17170	6	0	1	1	none	0.343	NA	none	0.354	NA	8	0.362018	21	0.874947	0.07355	NA	none	7	0.271241	21	0.718508	0.04245	0	embryo	2.355	2.378	-0.023
AT1G17180	0	0	0	0	none	1	NA	none	1	NA	1	0.045147	28	1.16387	5.498e-07	3.173	embryo	2	0.077316	57	1.94569	7.26e-13	5.328	embryo	2.355	2.355	0
AT1G17190	226	111	175	500	mother	0.0345	0	none	0.0927	NA	1342	55.5325	85	3.23844	4.298e-194	12.457	endosperm	2899	102.721	107	3.34773	0	23.319	endosperm	6.447	5.064	1.383
AT1G17200	48	2	1	124	mother	2.11e-32	34.986	none	0.422	NA	298	13.3139	2085	85.7663	5.073e-147	5.309	embryo	742	28.3863	2695	91.0373	2.108e-89	2.749	embryo	7.759	2.475	5.285
AT1G17210	299	125	202	333	none	1	NA	Col-0	0.0423	0	3145	36.3448	2884	30.6859	0.007826	1.008	endosperm	4123	40.7991	3583	31.3069	2.003e-07	1.134	endosperm	7.356	8.205	-0.849
AT1G17220	628	222	335	668	mother	0.00265	1.062	Col-0	0.00553	1.068	4287	44.9992	9448	91.3089	1.582e-45	1.792	embryo	5213	46.8549	10790	85.6337	5.01e-40	1.625	embryo	6.329	7.034	-0.705
AT1G17230	2	1	0	4	none	0.537	NA	none	0.565	NA	212	2.2931	152	1.51375	0.001372	1.085	endosperm	282	2.61188	218	1.78286	0.0003977	1.105	endosperm	2.948	5.009	-2.062
AT1G17235	0	0	0	0	none	1	NA	none	1	NA	3	0.322423	12	1.18743	0.07132	NA	none	3	0.276084	14	1.13764	0.04816	0	embryo	NA	NA	NA
AT1G17240	36	0	20	0	none	1	NA	Col-0	6.25e-15	48.791	68	1.14291	49	0.758262	0.08715	NA	none	52	0.748377	50	0.635394	0.7254	NA	none	2.355	2.355	0
AT1G17250	0	0	0	0	none	1	NA	none	1	NA	0	NA	0	NA	1	NA	none	0	NA	0	NA	1	NA	none	2.525	2.355	0.17
AT1G17255	15	0	8	1	none	0.525	NA	Col-0	4.62e-05	5.072	32	0.403028	7	0.081172	7.405e-05	1.666	endosperm	42	0.45295	15	0.14284	0.0001752	1.399	endosperm	NA	NA	NA
AT1G17260	0	0	0	0	none	1	NA	none	1	NA	196	2.66645	22	0.275563	2.016e-34	5.376	endosperm	142	1.65417	22	0.226293	9.2e-24	4.01	endosperm	6.147	2.628	3.52
AT1G17270	5	2	1	4	none	0.856	NA	none	0.968	NA	237	4.6832	169	3.0747	0.0005911	1.106	endosperm	269	4.55158	191	2.85364	2.122e-05	1.19	endosperm	NA	NA	NA
AT1G17275	0	0	0	0	none	1	NA	none	1	NA	0	NA	0	NA	1	NA	none	0	NA	0	NA	1	NA	none	2.366	2.817	-0.451
AT1G17277	0	0	0	0	none	1	NA	none	1	NA	0	NA	0	NA	1	NA	none	0	NA	0	NA	1	NA	none	NA	NA	NA
AT1G17280	0	0	0	0	none	1	NA	none	1	NA	1081	36.8499	592	18.5804	7.029e-22	1.616	endosperm	1518	44.3097	729	18.7893	1.628e-43	1.976	endosperm	3.209	4.096	-0.887
AT1G17285	0	0	0	0	none	1	NA	none	1	NA	45	3.24224	81	5.37328	0.01563	0	embryo	86	5.30575	132	7.19082	0.06235	NA	none	NA	NA	NA
AT1G17290	175	62	101	185	none	0.341	NA	none	0.11	NA	2911	54.1484	2290	39.2194	4.078e-08	1.172	endosperm	2898	46.1591	2518	35.4137	7.446e-07	1.127	endosperm	6.357	7.226	-0.868
AT1G17300	0	0	0	0	none	1	NA	none	1	NA	0	NA	0	NA	1	NA	none	1	0.047669	0	NA	0.7148	NA	none	2.355	2.405	-0.05
AT1G17310	1	0	0	0	none	1	NA	none	1	NA	3	0.17748	0	NA	0.2037	NA	none	4	0.202631	0	NA	0.09084	NA	none	2.379	2.448	-0.069
AT1G17330	23	4	10	13	none	0.585	NA	none	0.112	NA	290	11.6635	283	10.4795	0.5549	NA	none	222	7.64541	323	9.82214	0.01715	0	embryo	2.506	2.587	-0.081
AT1G17340	2	1	0	2	none	0.759	NA	none	0.783	NA	91	1.17873	393	4.6869	5.31e-33	2.891	embryo	117	1.2977	491	4.80867	6.405e-37	2.778	embryo	2.429	2.437	-0.008
AT1G17345	0	0	0	0	none	1	NA	none	1	NA	0	NA	8	0.361653	0.01703	0	embryo	0	NA	0	NA	1	NA	none	NA	NA	NA
AT1G17350	1	0	0	1	none	0.745	NA	none	1	NA	242	9.88717	441	16.5889	2.619e-08	1.319	embryo	310	10.8451	535	16.5266	5.667e-07	1.222	embryo	2.898	2.764	0.134
AT1G17360	6	0	1	3	none	0.286	NA	none	0.558	NA	428	4.69111	1119	11.2923	3.116e-34	1.996	embryo	421	3.95121	1251	10.3672	1.007e-44	2.182	embryo	2.738	3.228	-0.49
AT1G17370	6	5	7	12	none	0.685	NA	none	0.884	NA	1360	29.6949	3047	61.2544	1.224e-37	1.788	embryo	1407	26.3059	3995	65.9526	2.032e-69	2.187	embryo	5.172	4.88	0.291
AT1G17380	0	0	0	0	none	1	NA	none	1	NA	7	0.239042	127	3.99303	7.734e-26	6.802	embryo	16	0.467857	190	4.90572	1.349e-31	5.56	embryo	3.283	2.362	0.921
AT1G17390	0	0	0	0	none	1	NA	none	1	NA	0	NA	0	NA	1	NA	none	0	NA	0	NA	1	NA	none	2.355	2.355	0
AT1G17400	0	0	0	0	none	1	NA	none	1	NA	0	NA	1	0.024118	1	NA	none	0	NA	0	NA	1	NA	none	NA	NA	NA
AT1G17410	5	1	1	4	none	0.739	NA	none	1	NA	149	7.25147	156	6.99014	1	NA	none	194	8.08458	176	6.47626	0.1036	NA	none	5.331	5.418	-0.087
AT1G17420	10	0	3	4	none	0.125	NA	none	0.127	NA	617	8.0731	957	11.5289	2.812e-07	1.195	embryo	571	6.39746	1405	13.8996	1.706e-33	1.831	embryo	3.88	2.375	1.504
AT1G17430	139	36	77	103	none	0.513	NA	Col-0	9.84e-05	1.494	797	27.8811	93	2.99541	8.962e-107	6.748	endosperm	952	28.517	88	2.32759	3.38e-149	8.983	endosperm	8.641	7.343	1.297
AT1G17440	45	11	10	48	mother	0.000515	1.316	none	0.954	NA	1062	16.6557	994	14.3531	0.0734	NA	none	1267	17.0149	1428	16.9332	1	NA	none	7.28	6.601	0.68
AT1G17450	4	3	7	7	none	0.572	NA	none	1	NA	899	6.61021	1582	10.7099	8.483e-15	1.382	embryo	1067	6.71794	2232	12.4086	6.834e-28	1.594	embryo	2.355	2.66	-0.305
AT1G17455	7	15	11	25	none	0.115	NA	Ler	0.0309	1.019	177	8.45464	232	10.2031	0.1328	NA	none	284	11.616	381	13.76	0.09512	NA	none	2.977	3.441	-0.465
AT1G17460	38	35	36	133	none	1	NA	Ler	0.000365	1.497	479	8.52477	473	7.75051	0.5243	NA	none	1059	16.1383	774	10.415	3.176e-11	1.292	endosperm	3.76	4.54	-0.78
AT1G17470	0	0	0	0	none	1	NA	none	1	NA	1533	37.7068	1786	40.4465	0.2735	NA	none	1988	41.8707	2247	41.7881	1	NA	none	6.145	6.858	-0.714
AT1G17480	1	0	0	2	none	0.464	NA	none	1	NA	197	5.20633	314	7.64042	0.0002367	1.123	embryo	176	3.98285	400	7.99278	1.815e-12	1.54	embryo	3.131	2.549	0.582
AT1G17490	0	0	0	0	none	1	NA	none	1	NA	369	25.0912	432	27.0458	0.5103	NA	none	376	21.8926	427	21.953	1	NA	none	10.014	9.374	0.641
AT1G17495	0	0	0	0	none	1	NA	none	1	NA	0	NA	1	0.008537	1	NA	none	0	NA	0	NA	1	NA	none	NA	NA	NA
AT1G17500	5	5	4	16	none	1	NA	none	0.313	NA	750	7.34076	1781	16.0496	1.843e-35	1.86	embryo	880	7.37528	2362	17.4796	2.688e-51	2.038	embryo	4.458	3.741	0.716
AT1G17510	0	0	0	0	none	1	NA	none	1	NA	908	52.6704	756	40.3761	0.0005101	1.067	endosperm	1105	54.8857	871	38.2007	2.649e-08	1.202	endosperm	7.437	8.103	-0.666
AT1G17520	0	0	0	0	none	1	NA	none	1	NA	506	14.2382	601	15.5704	0.3195	NA	none	588	14.1676	962	20.4669	5.809e-08	1.209	embryo	5.246	5.421	-0.175
AT1G17530	0	0	0	0	none	1	NA	none	1	NA	949	41.9149	694	28.2217	7.047e-08	1.213	endosperm	1377	52.0778	941	31.4242	1.885e-16	1.395	endosperm	2.876	2.461	0.416
AT1G17540	1	0	0	8	none	0.164	NA	none	1	NA	20	0.300627	5	0.069197	0.004391	1.177	endosperm	230	2.96034	30	0.340951	6.062e-40	5.215	endosperm	2.372	2.619	-0.248
AT1G17545	0	0	0	0	none	1	NA	none	1	NA	0	NA	0	NA	1	NA	none	0	NA	0	NA	1	NA	none	2.355	2.378	-0.023
AT1G17550	52	14	29	73	mother	0.0455	0	none	0.579	NA	606	9.60531	1152	16.8118	1.858e-16	1.47	embryo	758	10.2878	1417	16.9817	4.551e-16	1.403	embryo	6.368	4.782	1.586
AT1G17560	2	3	6	3	none	0.161	NA	none	0.989	NA	155	6.81484	453	18.3377	5.687e-23	2.058	embryo	202	7.60486	758	25.198	4.642e-45	2.623	embryo	3.946	4.034	-0.087
AT1G17570	0	0	0	0	none	1	NA	none	1	NA	0	NA	0	NA	1	NA	none	0	NA	0	NA	1	NA	none	NA	NA	NA
AT1G17580	23	12	28	41	none	0.61	NA	none	0.805	NA	1957	15.2657	2248	16.1452	0.378	NA	none	1812	12.1032	3072	18.1183	5.186e-15	1.308	embryo	6.29	7.215	-0.924
AT1G17590	8	5	2	8	none	0.729	NA	none	0.648	NA	213	5.6757	152	3.72911	0.001135	1.09	endosperm	187	4.26675	191	3.84809	0.6352	NA	none	2.393	2.355	0.038
AT1G17600	0	0	0	0	none	1	NA	none	1	NA	2	0.02514	5	0.057867	0.723	NA	none	0	NA	0	NA	1	NA	none	2.357	2.355	0.002
AT1G17610	0	0	0	0	none	1	NA	none	1	NA	1	0.026446	2	0.048698	1	NA	none	0	NA	0	NA	1	NA	none	2.355	2.355	0
AT1G17615	0	0	0	0	none	1	NA	none	1	NA	0	NA	0	NA	1	NA	none	0	NA	0	NA	1	NA	none	2.355	2.355	0
AT1G17620	0	0	0	0	none	1	NA	none	1	NA	606	21.7905	626	20.7248	0.9372	NA	none	610	18.7819	511	13.8927	0.0001441	1.096	endosperm	3.452	2.438	1.014
AT1G17630	1	2	2	10	none	1	NA	none	0.291	NA	56	0.986648	102	1.65461	0.004697	1.06	embryo	90	1.35779	165	2.19801	0.0007653	1.118	embryo	2.387	2.357	0.03
AT1G17640	9	2	4	17	none	0.132	NA	none	1	NA	460	16.034	377	12.0989	0.003133	1.037	endosperm	659	19.6691	502	13.23	2.182e-07	1.207	endosperm	4.994	4.706	0.288
AT1G17650	11	6	3	13	none	0.601	NA	none	0.575	NA	839	26.1365	1323	37.9461	5.424e-09	1.233	embryo	860	22.9403	1325	31.2085	5.677e-07	1.159	embryo	3.339	3.548	-0.209
AT1G17660	0	0	0	0	none	1	NA	none	1	NA	0	NA	0	NA	1	NA	none	0	NA	0	NA	1	NA	none	NA	NA	NA
AT1G17665	3	1	1	4	none	1	NA	none	1	NA	104	3.95657	114	3.99312	1	NA	none	141	4.59326	249	7.16238	0.0001397	1.15	embryo	2.453	3.935	-1.482
AT1G17670	0	0	0	0	none	1	NA	none	1	NA	0	NA	0	NA	1	NA	none	0	NA	0	NA	1	NA	none	NA	NA	NA
AT1G17680	32	18	30	36	none	0.332	NA	none	0.588	NA	864	10.5254	922	10.3414	1	NA	none	1120	11.6832	1264	11.6425	1	NA	none	3.782	4.687	-0.905
AT1G17690	7	4	2	19	none	0.318	NA	none	0.235	NA	544	8.1866	1490	20.6449	4.371e-43	2.12	embryo	865	11.1465	2312	26.3066	1.825e-50	2.028	embryo	3.779	6.048	-2.269
AT1G17700	0	0	0	0	none	1	NA	none	1	NA	0	NA	3	0.132427	0.4184	NA	none	0	NA	2	0.0725	0.7497	NA	none	2.355	2.355	0
AT1G17710	0	0	0	0	none	1	NA	none	1	NA	3	0.106002	0	NA	0.2037	NA	none	7	0.211791	0	NA	0.01066	0	endosperm	2.819	2.355	0.464
AT1G17720	6	4	5	7	none	0.659	NA	none	1	NA	2407	36.3074	2620	36.3867	1	NA	none	3176	41.0219	3627	41.3656	1	NA	none	6.771	7.016	-0.244
AT1G17730	34	10	16	34	none	0.337	NA	none	0.606	NA	1294	55.9394	1130	44.9763	0.002279	1.034	endosperm	1518	56.1916	1542	50.4011	0.123	NA	none	7.049	7.293	-0.245
AT1G17744	0	0	0	2	none	1	NA	none	1	NA	4	0.151283	0	NA	0.1041	NA	none	3	0.097156	2	0.057192	0.9757	NA	none	5.496	2.496	3
AT1G17745	53	0	0	89	mother	1.36e-47	79.912	none	1	NA	719	18.0406	40	0.924068	1.445e-129	12.74	endosperm	1386	29.7784	104	1.973	8.431e-210	11.331	endosperm	7.201	2.478	4.724
AT1G17750	8	1	1	9	none	0.077	NA	none	1	NA	36	0.413927	172	1.82084	5.349e-18	2.722	embryo	29	0.285519	240	2.08643	2.12e-33	4.441	embryo	2.612	2.404	0.208
AT1G17760	232	70	84	213	mother	0.000141	1.251	none	0.386	NA	694	10.1787	872	11.7752	0.04302	0	embryo	823	10.3359	1326	14.7044	1.134e-08	1.211	embryo	4.223	3.719	0.504
AT1G17770	4	10	22	6	father	2.29e-05	5.076	none	0.9	NA	40	0.743337	3	0.05133	2.579e-09	3.538	endosperm	60	0.954758	8	0.112406	1.306e-11	3.29	endosperm	3.642	7.793	-4.151
AT1G17780	18	3	32	10	none	0.673	NA	Col-0	2.96e-05	3.011	147	3.90091	61	1.49039	2.812e-09	1.676	endosperm	220	4.99905	64	1.28411	3.099e-22	2.602	endosperm	NA	NA	NA
AT1G17790	21	25	30	30	father	0.00232	1.628	none	0.881	NA	222	4.85822	487	9.8124	2.401e-14	1.586	embryo	331	6.20252	757	12.5254	9.757e-20	1.642	embryo	3.186	2.869	0.317
AT1G17800	0	0	0	0	none	1	NA	none	1	NA	0	NA	0	NA	1	NA	none	0	NA	0	NA	1	NA	none	2.355	2.379	-0.024
AT1G17810	9	6	4	0	none	0.153	NA	none	0.157	NA	74	2.64613	2010	66.1755	3.083e-258	18.537	embryo	11	0.336812	737	19.9259	2.145e-148	30.275	embryo	2.385	2.355	0.03
AT1G17820	333	127	201	430	mother	0.0384	0	none	0.345	NA	1644	23.0045	1285	16.5553	3.807e-07	1.162	endosperm	2301	27.5705	1758	18.5996	6.23e-13	1.272	endosperm	NA	NA	NA
AT1G17830	34	11	45	31	none	0.258	NA	Col-0	0.00186	1.463	399	9.71529	291	6.52375	5.023e-05	1.145	endosperm	501	10.4457	105	1.93305	1.762e-58	3.955	endosperm	2.356	3.223	-0.867
AT1G17840	497	111	132	630	mother	3.26e-49	3.607	none	0.879	NA	2104	31.3459	4141	56.8018	8.272e-29	1.584	embryo	2650	33.8062	5431	61.1768	1.501e-34	1.596	embryo	6.942	4.693	2.249
AT1G17850	71	35	59	92	none	0.572	NA	none	0.6	NA	254	7.45067	788	21.2819	1.013e-36	2.294	embryo	392	9.84609	1050	23.2875	1.312e-33	1.954	embryo	3.333	3	0.333
AT1G17860	58	2	0	109	mother	1.18e-37	55.33	none	0.25	NA	164	9.94557	20	1.1167	1.803e-28	4.794	endosperm	259	13.4494	10	0.45852	1.648e-63	13.78	endosperm	3.347	2.355	0.992
AT1G17870	18	2	14	9	none	0.863	NA	Col-0	0.00455	1.599	50	1.10167	122	2.47493	3.825e-06	1.421	embryo	45	0.849006	160	2.66547	4.777e-12	1.993	embryo	2.36	2.465	-0.106
AT1G17880	1148	398	560	858	none	0.414	NA	Col-0	5e-14	1.51	2733	135.915	5692	260.624	2.913e-36	1.684	embryo	2738	116.594	7523	282.872	2.473e-76	2.143	embryo	7.052	7.502	-0.449
AT1G17890	654	97	316	268	mother	0.0298	0	Col-0	6.14e-75	5.461	995	28.4533	734	19.3253	8.947e-08	1.205	endosperm	807	19.7605	866	18.724	0.7257	NA	none	2.451	2.519	-0.069
AT1G17900	0	0	0	0	none	1	NA	none	1	NA	0	NA	0	NA	1	NA	none	2	0.086842	0	NA	0.3655	NA	none	NA	NA	NA
AT1G17910	0	0	0	0	none	1	NA	none	1	NA	0	NA	0	NA	1	NA	none	0	NA	0	NA	1	NA	none	2.359	2.355	0.004
AT1G17920	159	97	75	203	none	0.793	NA	Ler	0.0411	0	841	11.8108	1055	13.6414	0.03461	0	embryo	1046	12.5786	1553	16.4903	4.149e-06	1.125	embryo	2.371	2.355	0.016
AT1G17930	63	38	57	98	none	0.459	NA	none	1	NA	641	12.4815	693	12.4241	1	NA	none	787	13.122	964	14.1925	0.3068	NA	none	5.752	6.691	-0.939
AT1G17940	129	76	71	231	none	0.25	NA	Ler	0.00766	1.108	1259	28.092	264	5.42355	3.754e-98	4.093	endosperm	1892	36.1489	407	6.86632	1.794e-140	4.335	endosperm	NA	NA	NA
AT1G17950	0	1	0	0	none	1	NA	none	1	NA	2	0.068906	0	NA	0.3938	NA	none	4	0.118006	0	NA	0.09084	NA	none	2.355	2.361	-0.006
AT1G17960	5	2	10	1	none	0.305	NA	Col-0	0.0424	0	183	4.52422	18	0.409719	2.967e-34	5.853	endosperm	172	3.64113	14	0.261693	1.069e-36	6.987	endosperm	3.526	8.778	-5.252
AT1G17970	0	0	0	0	none	1	NA	none	1	NA	150	3.85622	249	5.89374	0.0002685	1.134	embryo	165	3.6322	320	6.22003	3.437e-07	1.295	embryo	2.709	2.573	0.136
AT1G17980	0	0	0	0	none	1	NA	none	1	NA	912	13.2306	909	12.1414	0.4591	NA	none	1143	14.1986	1195	13.1076	0.3624	NA	none	5.942	7.698	-1.756
AT1G17990	0	0	0	0	none	1	NA	none	1	NA	0	NA	0	NA	1	NA	none	0	NA	0	NA	1	NA	none	2.355	2.421	-0.066
AT1G18000	0	0	0	0	none	1	NA	none	1	NA	0	NA	0	NA	1	NA	none	0	NA	0	NA	1	NA	none	2.358	2.358	0
AT1G18010	0	0	0	0	none	1	NA	none	1	NA	0	NA	0	NA	1	NA	none	0	NA	0	NA	1	NA	none	2.358	2.358	0
AT1G18020	0	0	0	0	none	1	NA	none	1	NA	0	NA	0	NA	1	NA	none	0	NA	0	NA	1	NA	none	2.355	2.421	-0.066
AT1G18030	0	0	0	0	none	1	NA	none	1	NA	201	5.95926	216	5.89619	1	NA	none	256	6.49908	232	5.20063	0.0606	NA	none	3.263	3.412	-0.149
AT1G18040	0	0	0	0	none	1	NA	none	1	NA	374	9.54507	521	12.2424	0.003359	1.036	embryo	427	9.3315	828	15.9775	1.637e-13	1.411	embryo	5.589	6.154	-0.565
AT1G18050	0	0	0	0	none	1	NA	none	1	NA	1	0.045094	0	NA	0.7443	NA	none	1	0.038613	0	NA	0.7148	NA	none	2.355	2.369	-0.014
AT1G18060	12	6	7	3	none	0.333	NA	none	0.228	NA	751	28.9698	840	29.8337	0.8127	NA	none	589	19.4553	843	24.587	0.0009549	1.054	embryo	2.801	3.228	-0.427
AT1G18070	30	15	40	35	none	0.17	NA	none	0.144	NA	3541	64.2908	5170	86.4242	6.434e-09	1.183	embryo	4597	71.4683	6690	91.8378	6.857e-08	1.139	embryo	8.849	9.063	-0.214
AT1G18075	0	0	0	0	none	1	NA	none	1	NA	3	0.624044	9	1.72368	0.2616	NA	none	1	0.178119	17	2.67371	0.0004912	1.66	embryo	NA	NA	NA
AT1G18080	13	10	6	14	none	0.887	NA	none	0.666	NA	11658	332.147	27748	727.881	4.648e-60	1.947	embryo	15489	377.873	34419	741.442	4.727e-54	1.754	embryo	7.143	7.652	-0.509
AT1G18090	0	0	0	0	none	1	NA	none	1	NA	100	3.03933	266	7.44358	3.114e-13	1.764	embryo	110	2.86277	404	9.28393	3.087e-27	2.399	embryo	3.341	3.861	-0.519
AT1G18100	353	182	302	540	none	0.415	NA	none	0.769	NA	6672	312.523	422	18.1996	0	14.09	endosperm	9265	371.611	126	4.46241	0	64.63	endosperm	2.969	5.066	-2.098
AT1G18130	0	0	0	0	none	1	NA	none	1	NA	0	NA	0	NA	1	NA	none	2	0.133053	0	NA	0.3655	NA	none	2.411	2.355	0.056
AT1G18140	3	4	1	2	none	0.601	NA	none	0.858	NA	14	0.280513	4	0.073791	0.03313	0	endosperm	15	0.257354	8	0.121195	0.1686	NA	none	2.361	2.401	-0.04
AT1G18150	46	15	16	68	mother	0.00603	1.071	none	0.709	NA	436	7.89385	543	9.05157	0.1096	NA	none	522	8.09261	705	9.6508	0.02106	0	embryo	3.62	4.114	-0.494
AT1G18160	17	9	12	15	none	0.636	NA	none	0.739	NA	1360	14.9657	1120	11.3474	5.343e-05	1.097	endosperm	1574	14.8313	1551	12.9045	0.0327	0	endosperm	4.251	4.422	-0.17
AT1G18170	7	2	4	13	none	0.345	NA	none	1	NA	169	6.61146	416	14.9839	2.983e-16	1.738	embryo	253	8.47514	469	13.8725	3.806e-08	1.292	embryo	2.514	3.643	-1.129
AT1G18180	34	19	23	37	none	0.671	NA	none	0.97	NA	1007	35.2913	1147	37.0103	0.5588	NA	none	1104	33.1301	1376	36.461	0.145	NA	none	4.426	5.042	-0.616
AT1G18190	79	27	20	74	mother	0.00562	1.076	none	0.773	NA	1164	20.4616	969	15.6831	0.0001891	1.079	endosperm	1510	22.729	1227	16.3081	3.508e-08	1.182	endosperm	4.176	5.354	-1.177
AT1G18200	0	0	0	0	none	1	NA	none	1	NA	8	0.387877	128	5.71394	5.006e-25	6.278	embryo	13	0.539713	183	6.70852	1.683e-32	6.245	embryo	NA	NA	NA
AT1G18210	0	0	0	0	none	1	NA	none	1	NA	1173	52.7723	2218	91.8738	2.292e-21	1.501	embryo	1424	54.8573	2819	95.8904	7.783e-26	1.521	embryo	5.676	5.63	0.045
AT1G18220	0	0	0	0	none	1	NA	none	1	NA	2	0.560735	1	0.258136	0.9112	NA	none	0	NA	7	1.48388	0.03273	0	embryo	2.355	2.355	0
AT1G18240	0	0	0	0	none	1	NA	none	1	NA	0	NA	0	NA	1	NA	none	0	NA	0	NA	1	NA	none	NA	NA	NA
AT1G18250	13	10	11	0	father	0.00422	3.948	Col-0	0.00773	1.668	336	12.8969	1863	65.8386	1.021e-115	4.225	embryo	157	5.16014	2155	62.5411	8.675e-226	9.626	embryo	2.774	3.668	-0.894
AT1G18260	318	137	148	367	mother	0.0344	0	none	0.872	NA	2516	41.7614	1556	23.7791	1.297e-21	1.481	endosperm	3050	43.3491	1732	21.7362	2.401e-39	1.716	endosperm	4.987	4.55	0.437
AT1G18265	0	0	0	0	none	1	NA	none	1	NA	176	6.53509	167	5.70923	0.5225	NA	none	248	7.88509	192	5.39029	0.000883	1.087	endosperm	NA	NA	NA
AT1G18270	32	16	12	16	none	0.634	NA	none	0.704	NA	3785	32.9607	1668	13.3736	8.546e-58	2.088	endosperm	3310	24.6817	1653	10.8837	3.337e-55	1.952	endosperm	5.921	5.187	0.734
AT1G18280	0	0	0	0	none	1	NA	none	1	NA	47	2.36164	15	0.693951	6.423e-05	1.513	endosperm	29	1.24776	19	0.721841	0.1422	NA	none	2.363	2.357	0.006
AT1G18290	0	0	0	0	none	1	NA	none	1	NA	2	0.080188	2	0.07383	1	NA	none	0	NA	1	0.030315	1	NA	none	2.36	2.365	-0.005
AT1G18300	30	1	11	6	none	0.26	NA	Col-0	4.29e-05	3.641	2799	101.686	1322	44.2191	9.098e-46	1.936	endosperm	3087	96.0306	1567	43.0426	5.469e-52	1.917	endosperm	NA	NA	NA
AT1G18310	0	0	0	0	none	1	NA	none	1	NA	0	NA	1	0.018268	1	NA	none	0	NA	0	NA	1	NA	none	2.355	2.355	0
AT1G18320	0	0	0	0	none	1	NA	none	1	NA	6	0.351734	25	1.34935	0.003682	1.199	embryo	6	0.301183	36	1.59565	3.303e-05	1.755	embryo	4.115	4.572	-0.456
AT1G18330	0	0	0	0	none	1	NA	none	1	NA	53	1.34114	122	2.84237	1.483e-05	1.351	embryo	46	0.99672	113	2.16197	1.909e-05	1.343	embryo	2.681	2.503	0.177
AT1G18335	0	0	0	0	none	1	NA	none	1	NA	276	9.60309	261	8.36111	0.3793	NA	none	299	8.90818	325	8.54983	1	NA	none	NA	NA	NA
AT1G18340	0	0	0	0	none	1	NA	none	1	NA	323	10.1437	321	9.2816	0.6985	NA	none	433	11.6439	357	8.47688	0.000464	1.084	endosperm	2.978	3.492	-0.514
AT1G18350	0	0	1	5	none	1	NA	none	1	NA	41	1.51946	6	0.204729	1.642e-07	2.451	endosperm	67	2.12616	3	0.084062	1.219e-17	6.669	endosperm	2.445	2.979	-0.534
AT1G18360	44	30	28	52	none	0.493	NA	none	0.767	NA	820	19.476	778	17.0132	0.1419	NA	none	1028	20.9071	845	15.1745	1.633e-06	1.15	endosperm	2.687	2.526	0.161
AT1G18370	241	122	167	301	none	0.656	NA	none	0.794	NA	3470	44.6481	5762	68.2603	6.196e-17	1.346	embryo	4356	47.9929	7865	76.5145	6.38e-24	1.414	embryo	3.79	6.554	-2.764
AT1G18382	0	0	0	0	none	1	NA	none	1	NA	0	NA	0	NA	1	NA	none	0	NA	0	NA	1	NA	none	NA	NA	NA
AT1G18390	0	0	0	0	none	1	NA	none	1	NA	22	0.366106	26	0.398363	1	NA	none	24	0.341988	38	0.478123	0.3362	NA	none	2.371	2.373	-0.001
AT1G18400	0	0	0	0	none	1	NA	none	1	NA	3	0.114244	8	0.280495	0.3924	NA	none	0	NA	12	0.345514	0.001346	1.585	embryo	2.355	2.355	0
AT1G18410	1	0	0	0	none	1	NA	none	1	NA	12	0.135638	5	0.052035	0.1612	NA	none	28	0.271003	23	0.196562	0.5137	NA	none	2.355	2.41	-0.055
AT1G18415	4	0	2	9	none	0.0726	NA	none	0.692	NA	130	3.44035	67	1.63251	5.992e-06	1.351	endosperm	160	3.62573	113	2.26105	0.0007396	1.113	endosperm	NA	NA	NA
AT1G18420	3	0	0	6	mother	0.026	0	none	1	NA	5	0.274402	6	0.303173	1	NA	none	7	0.328951	5	0.207472	0.8372	NA	none	NA	NA	NA
AT1G18430	0	0	0	0	none	1	NA	none	1	NA	0	NA	0	NA	1	NA	none	0	NA	0	NA	1	NA	none	NA	NA	NA
AT1G18440	20	5	12	23	none	0.441	NA	none	0.505	NA	324	11.2833	360	11.543	1	NA	none	359	10.7054	428	11.2696	0.73	NA	none	4.415	5.677	-1.261
AT1G18450	103	50	60	166	none	0.26	NA	none	0.456	NA	1353	32.1749	2671	58.481	8.791e-26	1.574	embryo	1929	39.2796	3426	61.5997	8.802e-19	1.373	embryo	4.309	4.989	-0.679
AT1G18460	37	23	3	22	none	0.13	NA	none	0.0828	NA	1641	25.8095	1826	26.442	0.7712	NA	none	858	11.5551	2089	24.8417	1.181e-39	1.844	embryo	4.914	4.463	0.451
AT1G18470	5	1	6	6	none	1	NA	none	0.449	NA	1130	24.0884	590	11.5799	4.296e-25	1.697	endosperm	1355	24.7335	729	11.7498	4.055e-32	1.76	endosperm	3.186	4.336	-1.15
AT1G18480	23	13	20	45	none	1	NA	none	0.839	NA	307	8.61352	645	16.6619	1.202e-15	1.56	embryo	399	9.58586	1038	22.0197	1.35e-31	1.899	embryo	6.098	6.343	-0.245
AT1G18485	8	2	4	7	none	0.73	NA	none	0.714	NA	112	1.41428	402	4.67375	1.84e-27	2.452	embryo	187	2.02197	422	4.02905	1.036e-12	1.538	embryo	2.65	2.878	-0.229
AT1G18486	0	0	0	0	none	1	NA	none	1	NA	0	NA	0	NA	1	NA	none	0	NA	0	NA	1	NA	none	NA	NA	NA
AT1G18490	0	0	0	0	none	1	NA	none	1	NA	278	7.57466	365	9.15657	0.05543	NA	none	326	7.60592	402	8.28164	0.4619	NA	none	3.233	2.769	0.464
AT1G18500	36	16	37	73	none	0.855	NA	none	0.919	NA	2285	42.9166	5061	87.518	1.392e-41	1.787	embryo	2884	46.3821	6592	93.6114	7.9e-49	1.783	embryo	5.079	6.079	-1
AT1G18510	0	0	0	0	none	1	NA	none	1	NA	0	NA	2	0.099366	0.7601	NA	none	0	NA	1	0.0408	1	NA	none	2.355	2.365	-0.01
AT1G18520	0	0	2	0	none	1	NA	none	1	NA	468	16.8754	1	0.033199	6.175e-123	79.088	endosperm	510	15.7468	4	0.109053	2.923e-135	50.106	endosperm	2.799	2.56	0.239
AT1G18530	0	0	0	0	none	1	NA	none	1	NA	3	0.244878	0	NA	0.2037	NA	none	11	0.768842	1	0.061716	0.004704	1.215	endosperm	2.665	2.389	0.276
AT1G18540	532	225	371	676	none	0.708	NA	none	0.0589	NA	5144	231.156	15994	661.732	3.757e-99	2.534	embryo	6626	254.959	22474	763.582	1.093e-129	2.67	embryo	7.389	7.935	-0.546
AT1G18550	28	33	12	53	none	1	NA	Ler	0.000354	1.707	1264	20.9803	939	14.35	2.528e-08	1.21	endosperm	1783	25.3415	1151	14.4448	3.26e-22	1.49	endosperm	2.417	2.628	-0.211
AT1G18560	0	0	0	0	none	1	NA	none	1	NA	299	5.2704	346	5.61526	0.6592	NA	none	374	5.64494	473	6.30384	0.2515	NA	none	4.612	4.508	0.104
AT1G18570	0	0	0	0	none	1	NA	none	1	NA	0	NA	18	0.387673	2.534e-05	2.756	embryo	0	NA	19	0.336045	1.654e-05	2.807	embryo	2.355	2.355	0
AT1G18580	3	0	5	5	none	0.587	NA	none	0.363	NA	647	11.7636	252	4.21849	8.853e-32	2.164	endosperm	606	9.4346	360	4.94891	9.632e-16	1.523	endosperm	5.899	4.375	1.524
AT1G18590	0	0	0	0	none	1	NA	none	1	NA	11	0.312251	11	0.287492	1	NA	none	12	0.291681	4	0.085851	0.07695	NA	none	2.355	2.355	0
AT1G18600	0	0	0	0	none	1	NA	none	1	NA	487	12.9234	429	10.4816	0.03523	0	endosperm	625	14.2019	708	14.2054	1	NA	none	4.584	4.03	0.553
AT1G18610	0	0	0	0	none	1	NA	none	1	NA	948	17.7364	871	15.0036	0.04251	0	endosperm	1081	17.318	1133	16.0272	0.4006	NA	none	3.546	4.268	-0.722
AT1G18620	1	1	0	0	none	1	NA	none	1	NA	168	1.93338	700	7.41701	8.206e-49	2.994	embryo	238	2.34532	909	7.90942	3.892e-52	2.709	embryo	3.806	2.734	1.072
AT1G18630	0	0	0	0	none	1	NA	none	1	NA	219	13.076	536	29.4658	3.999e-19	1.774	embryo	285	14.5711	609	27.4929	1.742e-14	1.513	embryo	3.612	4.119	-0.506
AT1G18640	0	0	0	0	none	1	NA	none	1	NA	827	29.2212	967	31.4587	0.3406	NA	none	959	29.0153	1092	29.1734	1	NA	none	4.451	5.148	-0.697
AT1G18650	0	0	0	0	none	1	NA	none	1	NA	313	13.8087	1173	47.646	3.627e-60	2.825	embryo	350	13.2218	1451	48.4001	3.374e-77	3.028	embryo	3.811	4.445	-0.634
AT1G18660	0	0	0	0	none	1	NA	none	1	NA	1082	20.9526	1284	22.8928	0.1835	NA	none	1287	21.3406	1612	23.602	0.1029	NA	none	6.187	5.724	0.463
AT1G18670	8	3	1	1	none	1	NA	none	0.883	NA	159	2.48659	308	4.43486	1.034e-07	1.344	embryo	143	1.91496	347	4.10307	8.913e-13	1.609	embryo	2.355	2.355	0
AT1G18680	6	0	6	9	none	0.219	NA	none	0.228	NA	145	7.1376	119	5.39328	0.09333	NA	none	148	6.23824	162	6.02936	1	NA	none	2.519	2.474	0.045
AT1G18690	6	6	4	15	none	0.988	NA	none	0.285	NA	124	2.11164	165	2.58705	0.1829	NA	none	155	2.26019	204	2.62664	0.2927	NA	none	2.438	2.573	-0.135
AT1G18700	17	5	5	15	none	0.352	NA	none	1	NA	1148	18.6783	1222	18.3058	1	NA	none	1426	19.8669	1586	19.5106	1	NA	none	7.405	7.021	0.384
AT1G18710	5	5	5	0	none	0.0715	NA	none	0.24	NA	52	1.79796	8	0.254676	4.558e-09	2.663	endosperm	65	1.92445	10	0.261426	1.242e-11	3.085	endosperm	2.421	6.365	-3.945
AT1G18720	2	0	0	4	none	0.118	NA	none	1	NA	1880	79.6698	693	27.039	2.194e-62	2.434	endosperm	2370	86.0003	680	21.788	1.185e-117	3.32	endosperm	9.262	6.975	2.287
AT1G18730	62	15	23	33	none	0.566	NA	Col-0	0.0398	0	363	23.4079	217	12.8836	6.23e-09	1.369	endosperm	262	14.4668	190	9.26363	5.807e-05	1.163	endosperm	2.998	3.833	-0.835
AT1G18735	5	0	4	1	none	0.771	NA	none	0.0897	NA	5	2.24946	0	NA	0.05274	NA	none	5	1.92617	0	NA	0.04483	0	endosperm	NA	NA	NA
AT1G18740	190	97	81	164	none	1	NA	none	1	NA	6582	103.479	9558	138.351	2.433e-09	1.183	embryo	7055	94.9747	13633	162.054	6.402e-33	1.52	embryo	2.632	2.86	-0.228
AT1G18750	2	0	2	2	none	0.844	NA	none	0.655	NA	40	0.978273	71	1.59875	0.02928	0	embryo	51	1.06804	103	1.90463	0.001766	1.111	embryo	2.393	2.433	-0.041
AT1G18760	3	0	0	1	none	0.314	NA	none	1	NA	9	0.515876	0	NA	0.00336	1.316	endosperm	3	0.147245	1	0.043339	0.5532	NA	none	NA	NA	NA
AT1G18770	0	0	0	0	none	1	NA	none	1	NA	111	13.379	5	0.554873	8.399e-27	8.325	endosperm	140	14.4493	11	1.00246	8.367e-31	6.685	endosperm	NA	NA	NA
AT1G18773	9	8	5	9	none	0.691	NA	none	0.796	NA	221	10.0596	77	3.22701	1.67e-16	2.105	endosperm	229	8.92564	95	3.26952	4.88e-15	1.908	endosperm	NA	NA	NA
AT1G18780	0	0	0	2	none	1	NA	none	1	NA	4	0.158244	1	0.036424	0.3525	NA	none	2	0.067751	0	NA	0.3655	NA	none	NA	NA	NA
AT1G18790	0	0	0	0	none	1	NA	none	1	NA	0	NA	0	NA	1	NA	none	0	NA	0	NA	1	NA	none	NA	NA	NA
AT1G18800	13	10	14	34	none	0.816	NA	none	0.5	NA	705	21.7	1702	48.2339	5.054e-36	1.887	embryo	1030	27.1472	2814	65.4889	5.266e-57	2.086	embryo	3.574	4.473	-0.898
AT1G18810	0	0	0	0	none	1	NA	none	1	NA	0	NA	65	1.61358	4.838e-18	12.296	embryo	0	NA	78	1.59009	4.501e-21	14.37	embryo	2.355	2.382	-0.027
AT1G18820	0	0	0	0	none	1	NA	none	1	NA	0	NA	0	NA	1	NA	none	0	NA	0	NA	1	NA	none	NA	NA	NA
AT1G18830	7	0	4	3	none	0.48	NA	none	0.143	NA	45	0.59831	3	0.036725	1.093e-10	4.049	endosperm	73	0.831099	9	0.090475	2.355e-14	3.779	endosperm	2.355	2.402	-0.047
AT1G18835	0	0	0	0	none	1	NA	none	1	NA	0	NA	0	NA	1	NA	none	0	NA	0	NA	1	NA	none	NA	NA	NA
[truncated: 30,594 more rows]
