# Supplementary material for: Genomic Analysis of Parent-of-Origin Allelic Expression in Arabidopsis thaliana Seeds
Source: PLoS One. 2011 Aug 17;6(8):e23687. doi: 10.1371/journal.pone.0023687 (PMC3157454; doi:10.1371/journal.pone.0023687)
Supplement: Table S3 — Gene expression in the embryo. (XLS) [file pone.0023687.s003.xls]

## Sheet: Table S3
Table S3: Gene expression in the embryo.
Gene ID	Col reads-ColxLer	Ler reads-ColxLer	Col reads-LerxCol	Ler reads-LerxCol	Favored Parent	Imprinting p value	Imprinting Factor	Favored Ecoytpe	cis effect p value	cis effect factor	Col x Ler embryo read count	Col x Ler embryo RPKM	Col X Ler endosperm read count	Col x Ler endopserm RPKM	Col-0 x Ler Differential expression p-value	Col-0 x Ler Differential expression factor	Col-0 x Ler Higher Expression in	Ler x Col embryo read count	Ler x Col embryo RPKM	Ler X Col endosperm read count	Ler X Col endopserm RPKM	Ler x Col-0 Differential Expression p-value	Ler x Col-0 Differential expression factor	Ler x Col-0 Higher expression in	Seed Coat Expression (Le et al.)	Embryo Expression (Le et al)	Seed coat - embryo
AT1G01010	0	0	0	0	none	1	NA	none	1	NA	65	1.37173	66	1.51279	0.9638	NA	none	81	1.40376	70	1.37388	1	NA	none	2.376	2.355+/-0.000	0.021
AT1G01020	0	0	0	0	none	1	NA	none	1	NA	287	6.29929	203	4.83932	0.01501	0	embryo	411	7.40802	203	4.14381	1.331e-09	1.386	embryo	NA	NA	NA
AT1G01030	0	0	0	0	none	1	NA	none	1	NA	78	1.45857	0	NA	1.192e-21	15.057	embryo	173	2.65662	4	0.069564	5.528e-39	12.737	embryo	2.37	2.427+/-0.102	-0.057
AT1G01040	0	0	0	0	none	1	NA	none	1	NA	1164	6.69546	1503	9.38998	3.079e-07	1.169	endosperm	1296	6.12185	1681	8.99268	5.192e-11	1.249	endosperm	8.666	7.410+/-0.031	1.256
AT1G01046	0	0	0	0	none	1	NA	none	1	NA	7	1.20464	12	2.24294	0.4184	NA	none	3	0.423965	11	1.76054	0.05409	NA	none	NA	NA	NA
AT1G01050	0	0	0	0	none	1	NA	none	1	NA	876	33.993	1584	66.7604	2.145e-25	1.629	endosperm	1199	38.2081	2020	72.9006	4.559e-30	1.624	endosperm	5.523	5.608+/-0.188	-0.085
AT1G01060	2	5	0	0	none	1	NA	none	1	NA	1040	13.7011	986	14.1084	1	NA	none	537	5.8096	627	7.68216	0.0004155	1.075	endosperm	6.411	3.878+/-0.953	2.533
AT1G01070	0	0	0	0	none	1	NA	none	1	NA	3	0.081517	99	2.92172	1.023e-25	9.757	endosperm	8	0.178511	96	2.426	2.386e-21	5.539	endosperm	2.399	2.355+/-0.000	0.044
AT1G01073	0	0	0	0	none	1	NA	none	1	NA	0	NA	0	NA	1	NA	none	0	NA	0	NA	1	NA	none	NA	NA	NA
AT1G01080	0	0	0	0	none	1	NA	none	1	NA	1318	35.5958	661	19.3894	3.374e-20	1.549	embryo	1508	33.4453	720	18.0847	1.75e-23	1.572	embryo	2.645	4.165+/-1.207	-1.52
AT1G01090	0	0	0	0	none	1	NA	none	1	NA	39149	857.159	24371	579.552	6.011e-17	1.316	embryo	47296	850.385	35817	729.33	0.0003843	1.044	embryo	10.146	11.719+/-0.275	-1.573
AT1G01100	0	0	0	0	none	1	NA	none	1	NA	16170	981.297	6671	439.703	1.509e-60	1.978	embryo	18111	902.574	7647	431.594	1.883e-61	1.865	embryo	9.565	10.458+/-0.198	-0.893
AT1G01110	0	0	0	0	none	1	NA	none	1	NA	355	8.78812	8	0.215098	9.382e-77	18.534	embryo	452	9.18875	2	0.046046	1.814e-105	49.425	embryo	2.355	2.917+/-0.537	-0.562
AT1G01115	0	0	0	0	none	1	NA	none	1	NA	0	NA	0	NA	1	NA	none	0	NA	0	NA	1	NA	none	NA	NA	NA
AT1G01120	0	0	0	0	none	1	NA	none	1	NA	2122	39.806	152	3.09689	9.277e-216	10.172	embryo	2817	43.3951	221	3.85558	8.464e-254	9.171	embryo	3.66	4.885+/-0.430	-1.225
AT1G01130	0	0	0	0	none	1	NA	none	1	NA	285	18.6971	503	35.8406	8.587e-13	1.485	endosperm	453	24.4049	558	34.0453	4.803e-05	1.123	endosperm	2.535	2.769+/-0.403	-0.234
AT1G01140	0	0	0	0	none	1	NA	none	1	NA	2519	53.1284	11284	258.488	2.305e-196	4.163	endosperm	3496	60.5509	15640	306.782	3.711e-261	4.43	endosperm	3.978	5.950+/-0.850	-1.972
AT1G01150	0	2	0	2	none	1	NA	none	0.319	NA	18	0.544322	20	0.656888	0.9271	NA	none	23	0.571165	11	0.309364	0.2053	NA	none	2.366	2.355+/-0.000	0.011
AT1G01160	0	0	0	0	none	1	NA	none	1	NA	1467	59.4524	1237	54.4487	0.1783	NA	none	2039	67.8589	1643	61.9258	0.1181	NA	none	7.95	8.075+/-0.220	-0.125
AT1G01170	0	0	0	0	none	1	NA	none	1	NA	1074	109.624	964	106.871	0.818	NA	none	1089	91.2812	736	69.8675	4.224e-05	1.104	embryo	4.494	7.802+/-0.558	-3.308
AT1G01180	0	0	0	0	none	1	NA	none	1	NA	5	0.123949	10	0.269246	0.3419	NA	none	7	0.142502	11	0.253605	0.4043	NA	none	2.355	2.355+/-0.000	0
AT1G01183	0	0	0	0	none	1	NA	none	1	NA	1	0.352701	0	NA	1	NA	none	1	0.289639	0	NA	1	NA	none	NA	NA	NA
AT1G01190	0	0	0	0	none	1	NA	none	1	NA	1	0.022154	2	0.048123	0.9112	NA	none	7	0.127348	0	NA	0.03273	0	embryo	2.363	2.377+/-0.017	-0.014
AT1G01200	0	0	0	0	none	1	NA	none	1	NA	3	0.108827	1	0.0394	0.9268	NA	none	1	0.02979	0	NA	1	NA	none	2.355	2.355+/-0.000	0
AT1G01210	0	0	0	0	none	1	NA	none	1	NA	326	18.8523	103	6.46939	5.297e-20	2.126	embryo	360	17.0962	101	5.43204	6.014e-24	2.299	embryo	6.953	8.106+/-0.517	-1.153
AT1G01220	0	0	0	0	none	1	NA	none	1	NA	532	5.80084	228	2.70018	2.577e-17	1.695	embryo	624	5.58746	274	2.77859	3.44e-17	1.611	embryo	2.974	3.550+/-0.053	-0.576
AT1G01225	6	4	6	6	none	0.924	NA	none	0.842	NA	348	12.0944	1045	39.4456	1.227e-53	2.603	endosperm	364	10.3886	1348	43.5701	1.741e-93	3.419	endosperm	2.457	2.705+/-0.267	-0.248
AT1G01230	3	0	2	1	none	0.855	NA	none	0.368	NA	371	15.8847	1175	54.6413	1.619e-61	2.76	endosperm	447	15.7168	1619	64.4683	1.697e-101	3.383	endosperm	5.238	3.430+/-0.327	1.808
AT1G01240	1	1	1	1	none	1	NA	none	1	NA	111	3.06998	369	11.0845	1.291e-29	2.593	endosperm	90	2.04412	341	8.77124	2.056e-35	3.046	endosperm	6.822	3.583+/-0.065	3.239
AT1G01250	4	0	7	2	none	0.788	NA	none	0.054	NA	115	4.87693	136	6.26421	0.1498	NA	none	68	2.36815	44	1.73539	0.2095	NA	none	2.359	2.355+/-0.000	0.004
AT1G01260	81	88	132	135	none	0.965	NA	none	0.801	NA	1254	17.3278	1577	23.6677	2.054e-06	1.141	endosperm	1617	18.3487	2075	26.666	2.415e-11	1.244	endosperm	4.428	4.332+/-0.350	0.096
AT1G01270	0	0	0	0	none	1	NA	none	1	NA	0	NA	0	NA	1	NA	none	0	NA	0	NA	1	NA	none	NA	NA	NA
AT1G01280	0	0	0	0	none	1	NA	none	1	NA	0	NA	3	0.072455	0.2037	NA	none	0	NA	6	0.124083	0.02186	0	endosperm	2.363	2.355+/-0.000	0.008
AT1G01290	25	28	38	49	none	0.93	NA	none	0.546	NA	372	12.2815	352	12.622	1	NA	none	474	12.851	440	13.51	0.8974	NA	none	5.694	4.925+/-0.434	0.769
AT1G01300	190	120	211	183	none	0.323	NA	Col-0	0.000861	1.193	4477	87.5321	1299	27.5846	2.382e-94	2.757	embryo	5585	89.6713	1771	32.2027	3.579e-92	2.444	embryo	2.99	5.750+/-0.068	-2.76
AT1G01305	0	0	2	1	none	1	NA	none	1	NA	1	0.059273	0	NA	1	NA	none	10	0.486748	0	NA	0.004806	1.255	embryo	NA	NA	NA
AT1G01310	1	0	0	2	none	0.642	NA	none	1	NA	4	0.146898	35	1.39606	3.065e-07	2.6	endosperm	28	0.844433	194	6.62602	1.185e-32	4.608	endosperm	2.355	2.362+/-0.010	-0.007
AT1G01320	95	92	108	91	none	0.855	NA	none	0.571	NA	10364	61.4506	2422	15.5974	1.665e-150	3.464	embryo	12387	60.3136	2831	15.6111	1.949e-175	3.42	embryo	4.075	7.048+/-0.879	-2.973
AT1G01340	0	0	0	0	none	1	NA	none	1	NA	19	0.280727	591	9.48412	1.068e-124	19.147	endosperm	34	0.412535	503	6.91184	5.378e-100	10.66	endosperm	2.595	2.360+/-0.000	0.235
AT1G01350	25	0	37	0	none	1	NA	Col-0	3.19e-17	62.683	648	16.4883	561	15.5039	0.5229	NA	none	826	17.2596	731	17.2986	1	NA	none	5.209	6.415+/-0.333	-1.206
AT1G01355	0	0	0	0	none	1	NA	none	1	NA	0	NA	13	0.732139	0.0002099	2.111	endosperm	0	NA	13	0.626916	0.0001396	2.217	endosperm	NA	NA	NA
AT1G01360	0	0	0	0	none	1	NA	none	1	NA	382	13.6079	266	10.2917	0.003654	1.039	embryo	541	15.8262	262	8.68008	3.221e-12	1.45	embryo	7.173	4.450+/-0.567	2.723
AT1G01370	0	0	0	0	none	1	NA	none	1	NA	598	23.435	207	8.81076	1.715e-27	2.094	embryo	929	29.8972	253	9.22103	2.564e-50	2.615	embryo	3.258	5.249+/-0.339	-1.991
AT1G01380	0	0	0	0	none	1	NA	none	1	NA	31	1.9442	17	1.158	0.1504	NA	none	14	0.721038	28	1.63317	0.02489	0	endosperm	2.895	2.355+/-0.000	0.54
AT1G01390	0	0	0	0	none	1	NA	none	1	NA	0	NA	7	0.160542	0.01336	0	endosperm	3	0.052022	0	NA	0.4098	NA	none	2.355	2.360+/-0.006	-0.005
AT1G01400	0	0	0	0	none	1	NA	none	1	NA	0	NA	0	NA	1	NA	none	2	0.051098	2	0.057869	1	NA	none	NA	NA	NA
AT1G01410	0	0	0	0	none	1	NA	none	1	NA	0	NA	0	NA	1	NA	none	0	NA	0	NA	1	NA	none	2.365	2.355+/-0.000	0.01
AT1G01420	0	0	0	1	none	1	NA	none	1	NA	4	0.093744	77	1.95999	1.913e-18	6.346	endosperm	9	0.173212	33	0.719272	0.0001412	1.533	endosperm	2.379	2.355+/-0.000	0.024
AT1G01430	27	28	27	22	none	0.872	NA	none	0.843	NA	716	15.5335	1173	27.6396	8.037e-17	1.461	endosperm	839	14.9475	1660	33.4933	8.318e-41	1.887	endosperm	2.784	3.857+/-0.019	-1.073
AT1G01440	1	4	10	6	none	0.511	NA	none	0.727	NA	307	4.924	220	3.83249	0.01852	0	embryo	440	5.79539	294	4.38552	0.00196	1.049	embryo	4.082	3.013+/-0.247	1.069
AT1G01448	3	3	6	3	none	0.902	NA	none	0.746	NA	111	4.04308	161	6.36933	0.002129	1.08	endosperm	104	3.11081	188	6.36857	7.44e-08	1.426	endosperm	NA	NA	NA
AT1G01450	0	0	0	0	none	1	NA	none	1	NA	7	0.189916	9	0.265207	0.9199	NA	none	3	0.06684	4	0.100929	1	NA	none	4.241	3.935+/-0.000	0.306
AT1G01453	0	0	0	0	none	1	NA	none	1	NA	0	NA	1	0.034794	0.7443	NA	none	0	NA	0	NA	1	NA	none	NA	NA	NA
AT1G01460	0	0	0	0	none	1	NA	none	1	NA	0	NA	7	0.186525	0.01336	0	endosperm	9	0.181324	61	1.39183	3.138e-11	3.093	endosperm	2.355	2.875+/-0.735	-0.52
AT1G01470	0	0	0	0	none	1	NA	none	1	NA	136	6.66397	797	42.4161	8.258e-86	4.77	endosperm	135	5.43223	315	14.3549	1.338e-18	1.938	endosperm	2.707	2.364+/-0.011	0.343
AT1G01471	0	0	0	0	none	1	NA	none	1	NA	0	NA	0	NA	1	NA	none	0	NA	0	NA	1	NA	none	NA	NA	NA
AT1G01480	0	0	0	0	none	1	NA	none	1	NA	12	0.222643	5	0.100757	0.259	NA	none	36	0.548504	2	0.034511	7.389e-08	3.153	embryo	2.367	2.355+/-0.000	0.012
AT1G01490	44	1	45	1	none	1	NA	Col-0	1.56e-22	59.803	1186	38.165	161	5.6271	1.537e-110	5.342	embryo	1151	30.4163	120	3.59134	9.57e-128	6.518	embryo	5.128	7.375+/-0.539	-2.247
AT1G01500	0	0	0	0	none	1	NA	none	1	NA	268	6.53451	683	18.0874	1.527e-32	2.159	endosperm	286	5.72657	910	20.6354	6.554e-62	2.88	endosperm	8.141	6.588+/-1.463	1.553
AT1G01510	0	0	0	0	none	1	NA	none	1	NA	1866	30.8456	1163	20.8804	4.749e-11	1.27	embryo	2286	31.0318	1488	22.8759	1.72e-08	1.178	embryo	4.633	5.245+/-0.515	-0.612
AT1G01520	0	0	0	0	none	1	NA	none	1	NA	40	1.64921	14	0.626933	0.002988	1.155	embryo	39	1.32047	18	0.69021	0.04294	0	embryo	2.356	2.355+/-0.000	0.001
AT1G01530	0	0	0	0	none	1	NA	none	1	NA	0	NA	4	0.205802	0.1041	NA	none	0	NA	4	0.176224	0.09084	NA	none	2.449	2.384+/-0.011	0.065
AT1G01540	0	0	0	0	none	1	NA	none	1	NA	2106	39.3195	1364	27.6594	1.18e-09	1.228	embryo	2163	33.1632	1370	23.7884	1.461e-09	1.208	embryo	6.449	5.348+/-0.116	1.101
AT1G01550	0	0	0	0	none	1	NA	none	1	NA	3113	75.9547	2858	75.7384	1	NA	none	3924	78.6239	3275	74.3158	0.3263	NA	none	7.327	4.760+/-0.261	2.567
AT1G01560	0	0	0	0	none	1	NA	none	1	NA	9	0.187489	0	NA	0.008904	1.147	embryo	14	0.239503	5	0.096872	0.1831	NA	none	2.355	2.360+/-0.007	-0.005
AT1G01570	0	0	0	0	none	1	NA	none	1	NA	45	1.11554	18	0.484644	0.004524	1.091	embryo	93	1.89324	24	0.553321	2.847e-08	1.868	embryo	2.355	2.355+/-0.000	0
AT1G01580	0	0	0	0	none	1	NA	none	1	NA	7	0.103512	4	0.064244	0.8293	NA	none	4	0.048574	4	0.055011	1	NA	none	NA	NA	NA
AT1G01590	0	0	0	0	none	1	NA	none	1	NA	0	NA	1	0.018293	0.7443	NA	none	1	0.013831	1	0.015664	1	NA	none	NA	NA	NA
AT1G01600	0	0	0	0	none	1	NA	none	1	NA	372	6.12653	58	1.03748	3.394e-43	4.077	embryo	397	5.36924	54	0.827104	2.722e-48	4.446	embryo	2.824	2.826+/-0.003	-0.002
AT1G01610	0	0	0	0	none	1	NA	none	1	NA	83	1.59305	173	3.60641	2.457e-08	1.517	endosperm	114	1.79682	241	4.30191	9.188e-13	1.707	endosperm	3.655	2.359+/-0.005	1.296
AT1G01620	0	0	0	0	none	1	NA	none	1	NA	13248	360.804	7215	213.42	2.57e-27	1.498	embryo	15982	357.439	6787	171.907	7.236e-60	1.852	embryo	3.492	8.129+/-0.022	-4.637
AT1G01630	0	0	0	0	none	1	NA	none	1	NA	47	1.39175	427	13.7331	6.916e-68	6.479	endosperm	105	2.5533	498	13.7147	9.101e-58	3.93	endosperm	8.717	2.791+/-0.008	5.926
AT1G01640	0	0	0	0	none	1	NA	none	1	NA	13	0.504463	51	2.14948	1.878e-06	1.847	endosperm	7	0.223066	49	1.76838	2.08e-09	2.861	endosperm	4.541	2.440+/-0.032	2.101
AT1G01650	0	0	0	0	none	1	NA	none	1	NA	643	10.7035	492	8.89525	0.01939	0	embryo	842	11.51	532	8.23608	2.302e-06	1.162	embryo	6.238	4.393+/-0.101	1.845
AT1G01660	0	0	0	0	none	1	NA	none	1	NA	2	0.041737	19	0.430652	0.0002099	1.776	endosperm	4	0.06855	26	0.504618	2.508e-05	1.928	endosperm	2.498	2.373+/-0.026	0.125
AT1G01670	0	0	0	0	none	1	NA	none	1	NA	2	0.050493	33	0.904885	3.156e-08	3.426	endosperm	4	0.08293	42	0.986154	1.315e-09	3.372	endosperm	2.376	2.369+/-0.005	0.007
AT1G01680	0	0	0	0	none	1	NA	none	1	NA	0	NA	2	0.080188	0.3938	NA	none	0	NA	0	NA	1	NA	none	NA	NA	NA
AT1G01690	0	0	0	0	none	1	NA	none	1	NA	683	14.3797	462	10.5645	6.347e-05	1.119	embryo	928	16.0445	592	11.5916	2.106e-06	1.158	embryo	NA	NA	NA
AT1G01695	0	0	0	0	none	1	NA	none	1	NA	31	0.848163	44	1.30752	0.181	NA	none	28	0.629109	69	1.75574	9.079e-06	1.498	endosperm	NA	NA	NA
AT1G01700	0	0	0	0	none	1	NA	none	1	NA	84	2.05234	5	0.132684	2.735e-17	5.351	embryo	151	3.02969	1	0.022723	7.625e-38	20.008	embryo	2.355	2.355+/-0.000	0
AT1G01710	2	2	10	10	none	1	NA	none	1	NA	675	9.64904	746	11.5824	0.03718	0	endosperm	938	11.0112	879	11.6859	0.6482	NA	none	5.29	3.614+/-0.227	1.676
AT1G01720	309	268	304	305	none	0.641	NA	none	0.471	NA	3740	103.439	1310	39.3516	3.936e-66	2.281	embryo	3831	87.0112	1316	33.8503	1.159e-71	2.239	embryo	4.261	4.062+/-0.566	0.199
AT1G01725	0	0	0	0	none	1	NA	none	1	NA	98	8.21421	572	52.0731	2.77e-67	4.576	endosperm	130	8.94815	641	49.968	1.53e-72	4.197	endosperm	8.339	6.284+/-0.392	2.055
AT1G01730	28	21	32	33	none	0.802	NA	none	0.738	NA	483	18.9075	849	36.0972	2.144e-17	1.537	endosperm	722	23.21	967	35.2053	7.833e-10	1.259	endosperm	4.622	4.218+/-0.019	0.404
AT1G01740	2	3	2	2	none	1	NA	none	0.992	NA	153	3.75365	64	1.70538	3.722e-07	1.462	embryo	236	4.75471	65	1.4831	3.271e-17	2.188	embryo	2.378	2.842+/-0.503	-0.464
AT1G01750	1	1	1	1	none	1	NA	none	1	NA	47	2.17721	35	1.76096	0.5947	NA	none	65	2.47267	43	1.85253	0.2837	NA	none	2.885	3.550+/-0.232	-0.665
AT1G01760	5	2	5	6	none	0.706	NA	none	0.727	NA	124	3.47813	101	3.07698	0.583	NA	none	179	4.12314	82	2.13911	3.827e-06	1.327	embryo	2.782	2.909+/-0.687	-0.127
AT1G01770	1	4	3	4	none	0.852	NA	none	0.48	NA	472	7.26934	735	12.2947	3.39e-11	1.355	endosperm	545	6.89286	763	10.9288	2.734e-10	1.297	endosperm	3.521	3.484+/-0.017	0.037
AT1G01780	0	2	0	1	none	1	NA	none	0.459	NA	133	5.07807	167	6.92535	0.0369	0	endosperm	178	5.58106	259	9.19688	8.226e-06	1.221	endosperm	2.533	2.413+/-0.050	0.12
AT1G01790	101	144	109	130	none	0.732	NA	Ler	0.0229	1.024	2052	19.201	729	7.40886	2.455e-52	2.208	embryo	2194	16.859	739	6.43108	9.383e-60	2.242	embryo	2.714	3.809+/-1.332	-1.095
AT1G01800	4	2	6	12	none	0.616	NA	none	1	NA	940	30.6083	833	29.4601	0.7096	NA	none	1135	30.3499	884	26.7706	0.06054	NA	none	2.562	5.618+/-0.004	-3.056
AT1G01810	0	0	0	0	none	1	NA	none	1	NA	26	1.44944	53	3.20909	0.002763	1.125	endosperm	56	2.56369	107	5.5476	1.204e-05	1.349	endosperm	NA	NA	NA
AT1G01820	0	0	0	0	none	1	NA	none	1	NA	722	24.5417	914	33.7436	2.107e-05	1.123	endosperm	908	25.3456	1143	36.1333	3.702e-08	1.195	endosperm	6.562	6.559+/-0.083	0.003
AT1G01830	0	0	0	0	none	1	NA	none	1	NA	1112	18.7916	1769	32.4686	3.292e-18	1.443	endosperm	1444	20.039	1984	31.1813	4.123e-15	1.329	endosperm	3.085	2.666+/-0.021	0.419
AT1G01840	0	0	0	0	none	1	NA	none	1	NA	120	7.17238	64	4.15471	0.001146	1.125	embryo	210	10.3075	60	3.33524	6.394e-15	2.075	embryo	3.755	5.110+/-0.489	-1.355
AT1G01860	0	0	0	0	none	1	NA	none	1	NA	506	16.0366	480	16.5227	1	NA	none	652	16.9691	592	17.4493	1	NA	none	2.61	2.579+/-0.018	0.031
AT1G01870	0	0	0	0	none	1	NA	none	1	NA	0	NA	0	NA	1	NA	none	0	NA	0	NA	1	NA	none	NA	NA	NA
AT1G01880	0	0	0	0	none	1	NA	none	1	NA	204	4.2423	252	5.6918	0.01644	0	endosperm	277	4.73043	298	5.76344	0.08328	NA	none	NA	NA	NA
AT1G01890	0	0	0	0	none	1	NA	none	1	NA	0	NA	0	NA	1	NA	none	0	NA	0	NA	1	NA	none	NA	NA	NA
AT1G01900	0	0	0	0	none	1	NA	none	1	NA	436	6.39159	29668	472.377	0	60.919	endosperm	1533	18.455	33757	460.236	0	21.612	endosperm	3.907	5.943+/-0.418	-2.036
AT1G01910	0	0	0	0	none	1	NA	none	1	NA	1992	51.9858	1498	42.4606	0.00044	1.058	embryo	2312	49.5489	1719	41.7221	0.001499	1.034	embryo	7.442	8.251+/-0.239	-0.809
AT1G01920	0	0	0	0	none	1	NA	none	1	NA	579	11.0121	349	7.20932	2.896e-07	1.235	embryo	803	12.5417	399	7.05761	9.503e-15	1.46	embryo	2.496	2.635+/-0.166	-0.139
AT1G01930	0	0	0	0	none	1	NA	none	1	NA	559	9.96156	571	11.0517	0.4077	NA	none	677	9.90728	660	10.9384	0.3216	NA	none	5.806	5.395+/-0.822	0.411
AT1G01940	0	0	0	0	none	1	NA	none	1	NA	602	29.1372	489	25.7062	0.1354	NA	none	896	35.613	515	23.1821	9.546e-10	1.278	embryo	7.102	8.001+/-0.130	-0.899
AT1G01950	0	0	0	0	none	1	NA	none	1	NA	1912	22.9871	1221	15.9438	5.617e-10	1.241	embryo	2666	26.3213	1476	16.5035	1.818e-18	1.388	embryo	3.561	4.393+/-0.218	-0.832
AT1G01960	0	0	0	0	none	1	NA	none	1	NA	4186	27.2958	3105	21.9906	2.981e-05	1.089	embryo	5169	27.6792	4067	24.6641	0.01837	0	embryo	4.063	3.957+/-0.754	0.106
AT1G01970	0	0	0	0	none	1	NA	none	1	NA	1135	24.5191	585	13.7259	2.109e-17	1.498	embryo	1546	27.4263	702	14.1039	3.881e-27	1.652	embryo	5.353	5.595+/-0.326	-0.242
AT1G01980	0	0	0	0	none	1	NA	none	1	NA	3	0.058462	24	0.507974	4.743e-05	1.945	endosperm	28	0.448085	295	5.34649	8.625e-57	7.177	endosperm	2.355	3.521+/-1.568	-1.166
AT1G01990	0	0	0	0	none	1	NA	none	1	NA	536	16.2363	524	17.2397	0.8479	NA	none	686	17.0646	604	17.0158	1	NA	none	4.053	3.861+/-0.047	0.192
AT1G02000	0	0	0	0	none	1	NA	none	1	NA	84	1.68013	144	3.12828	6.344e-05	1.233	endosperm	123	2.02032	265	4.92952	3.149e-14	1.76	endosperm	3.071	2.909+/-0.743	0.162
AT1G02010	0	0	0	0	none	1	NA	none	1	NA	210	3.04097	174	2.73666	0.5142	NA	none	293	3.48427	222	2.98979	0.1864	NA	none	NA	NA	NA
AT1G02020	0	0	0	0	none	1	NA	none	1	NA	513	8.09323	459	7.86494	0.9067	NA	none	694	8.99113	584	8.56863	0.6888	NA	none	3.341	3.780+/-0.433	-0.439
AT1G02030	0	0	0	0	none	1	NA	none	1	NA	32	0.5882	15	0.299464	0.05403	NA	none	35	0.528315	6	0.10257	5.438e-05	1.698	embryo	NA	NA	NA
AT1G02040	0	0	0	0	none	1	NA	none	1	NA	16	0.58458	0	NA	9.307e-05	2.384	embryo	8	0.240029	1	0.03398	0.07833	NA	none	NA	NA	NA
AT1G02050	0	0	0	0	none	1	NA	none	1	NA	310	8.41698	157	4.62991	3.251e-08	1.369	embryo	352	7.84852	169	4.26752	2.785e-09	1.399	embryo	2.533	2.752+/-0.019	-0.219
AT1G02060	0	0	0	0	none	1	NA	none	1	NA	345	5.64533	104	1.84834	3.01e-22	2.236	embryo	463	6.22159	135	2.05446	6.829e-28	2.292	embryo	2.668	2.943+/-0.184	-0.275
AT1G02065	0	0	0	0	none	1	NA	none	1	NA	8	0.177118	4	0.096186	0.6286	NA	none	19	0.345443	1	0.02059	0.0001553	1.902	embryo	NA	NA	NA
AT1G02070	0	0	0	0	none	1	NA	none	1	NA	2	0.117956	0	NA	0.7601	NA	none	3	0.145299	9	0.49366	0.1418	NA	none	2.961	2.355+/-0.000	0.606
AT1G02074	0	0	0	0	none	1	NA	none	1	NA	0	NA	2	0.526404	0.3938	NA	none	0	NA	0	NA	1	NA	none	NA	NA	NA
AT1G02080	12	4	10	11	none	0.479	NA	none	0.394	NA	4323	20.5467	4102	21.1754	1	NA	none	5883	22.9618	5490	24.2674	0.4855	NA	none	7.218	6.880+/-0.081	0.338
AT1G02090	0	0	0	0	none	1	NA	none	1	NA	2202	73.7232	1226	44.5816	5.54e-18	1.426	embryo	2542	69.8896	1458	45.3982	6.953e-16	1.338	embryo	3.497	3.199+/-0.008	0.298
AT1G02100	0	0	0	0	none	1	NA	none	1	NA	849	21.1347	851	23.0089	0.4924	NA	none	1159	23.6931	1014	23.4758	1	NA	none	6.253	5.790+/-0.316	0.463
AT1G02110	0	0	0	0	none	1	NA	none	1	NA	2294	37.8328	2130	38.1533	1	NA	none	3160	42.7969	2568	39.388	0.1262	NA	none	2.876	5.457+/-0.540	-2.581
AT1G02120	0	0	0	0	none	1	NA	none	1	NA	1176	21.2221	2267	44.4336	2.364e-34	1.755	endosperm	1454	21.5475	2713	45.5329	8.06e-44	1.812	endosperm	9.128	7.704+/-0.137	1.424
AT1G02130	0	0	0	0	none	1	NA	none	1	NA	1081	37.7162	837	31.718	0.009881	1.006	embryo	1429	40.9435	967	31.3779	9.521e-06	1.116	embryo	3.887	4.512+/-0.043	-0.625
AT1G02140	0	0	0	0	none	1	NA	none	1	NA	4179	189.641	3625	178.667	0.2737	NA	none	5551	206.862	4334	182.912	0.01119	1.001	embryo	8.211	8.530+/-0.336	-0.319
AT1G02145	0	0	0	0	none	1	NA	none	1	NA	474	10.2771	746	17.5674	1.089e-11	1.371	endosperm	614	10.9322	927	18.6924	6.539e-15	1.411	endosperm	NA	NA	NA
AT1G02150	0	0	0	0	none	1	NA	none	1	NA	5578	104.034	2117	42.8839	1.328e-62	2.125	embryo	6930	106.14	2486	43.1212	2.769e-77	2.171	embryo	4.006	5.975+/-0.157	-1.969
AT1G02160	0	0	0	0	none	1	NA	none	1	NA	569	41.7926	614	48.9816	0.1023	NA	none	594	35.8281	736	50.2758	4.289e-06	1.15	endosperm	9.103	8.930+/-0.149	0.173
AT1G02170	0	0	0	0	none	1	NA	none	1	NA	817	22.336	925	27.4665	0.009106	1.008	endosperm	812	18.2302	1137	28.9094	8.873e-13	1.325	endosperm	6.516	6.152+/-0.244	0.364
AT1G02180	0	0	0	0	none	1	NA	none	1	NA	444	17.8718	286	12.5034	8.186e-05	1.134	embryo	534	17.6513	303	11.3428	1.703e-07	1.246	embryo	2.465	3.294+/-0.841	-0.829
AT1G02190	0	0	0	0	none	1	NA	none	1	NA	3	0.04918	0	NA	0.4184	NA	none	0	NA	0	NA	1	NA	none	2.487	2.489+/-0.000	-0.002
AT1G02205	0	0	0	0	none	1	NA	none	1	NA	3	0.045341	11	0.180568	0.05996	NA	none	8	0.099291	13	0.182729	0.3261	NA	none	2.516	2.355+/-0.000	0.161
AT1G02210	0	0	0	0	none	1	NA	none	1	NA	0	NA	0	NA	1	NA	none	0	NA	0	NA	1	NA	none	NA	NA	NA
AT1G02220	0	0	0	0	none	1	NA	none	1	NA	1	0.026329	6	0.171577	0.1171	NA	none	3	0.064864	4	0.097946	1	NA	none	2.355	2.355+/-0.000	0
AT1G02228	0	0	0	0	none	1	NA	none	1	NA	0	NA	0	NA	1	NA	none	0	NA	0	NA	1	NA	none	2.355	2.355+/-0.000	0
AT1G02230	0	0	0	0	none	1	NA	none	1	NA	2	0.065907	0	NA	0.7601	NA	none	6	0.162369	4	0.122591	1	NA	none	NA	NA	NA
AT1G02250	0	0	0	0	none	1	NA	none	1	NA	3	0.10149	5	0.183717	0.7599	NA	none	1	0.027781	6	0.188775	0.1043	NA	none	2.388	2.355+/-0.000	0.033
AT1G02260	0	0	0	0	none	1	NA	none	1	NA	354	5.87627	359	6.47249	0.5787	NA	none	413	5.62988	357	5.51139	1	NA	none	2.535	2.371+/-0.023	0.164
AT1G02270	0	0	0	0	none	1	NA	none	1	NA	790	17.1076	799	18.7926	0.4129	NA	none	1058	18.8148	994	20.019	0.5961	NA	none	3.386	3.204+/-0.142	0.182
AT1G02280	0	0	0	0	none	1	NA	none	1	NA	3752	113.944	2028	66.8924	3.707e-23	1.488	embryo	4787	119.383	2508	70.8357	1.109e-26	1.484	embryo	4.696	6.866+/-0.101	-2.17
AT1G02290	1	0	0	1	none	0.855	NA	none	1	NA	528	11.0967	304	6.93922	4.648e-08	1.281	embryo	720	12.4263	473	9.24515	7.446e-05	1.108	embryo	NA	NA	NA
AT1G02300	1	0	0	0	none	1	NA	none	1	NA	19	0.551617	70	2.20729	4.267e-08	1.974	endosperm	45	1.07287	299	8.07327	9.576e-47	4.887	endosperm	7.304	2.393+/-0.054	4.911
AT1G02305	10	11	11	10	none	0.95	NA	none	1	NA	2344	60.7272	3200	90.0438	6.303e-12	1.26	endosperm	2298	48.8907	2959	71.296	6.392e-13	1.26	endosperm	8.287	5.941+/-0.239	2.346
AT1G02310	0	0	0	0	none	1	NA	none	1	NA	22	0.5771	896	25.5279	9.819e-180	26.145	endosperm	55	1.18479	877	21.3955	1.107e-159	12.527	endosperm	2.697	3.017+/-0.161	-0.32
AT1G02320	0	0	0	0	none	1	NA	none	1	NA	0	NA	0	NA	1	NA	none	2	0.398008	1	0.225375	1	NA	none	2.362	2.362+/-0.010	0
AT1G02330	0	0	0	0	none	1	NA	none	1	NA	1171	39.4275	1115	40.7752	1	NA	none	1778	49.1615	1347	42.1798	0.008349	1.007	embryo	5.755	6.583+/-0.172	-0.828
AT1G02335	0	0	1	0	none	1	NA	none	1	NA	6	0.256895	1	0.046503	0.2248	NA	none	7	0.246124	3	0.119459	0.5576	NA	none	NA	NA	NA
AT1G02340	12	7	6	7	none	0.756	NA	none	0.81	NA	230	6.53891	4	0.123514	1.254e-53	18.045	embryo	178	4.15573	0	NA	1.972e-46	35.216	embryo	2.355	2.635+/-0.065	-0.28
AT1G02350	0	0	0	0	none	1	NA	none	1	NA	51	4.29495	28	2.56109	0.05679	NA	none	41	2.83545	43	3.36783	0.7543	NA	none	NA	NA	NA
AT1G02360	0	0	0	0	none	1	NA	none	1	NA	2	0.07047	0	NA	0.7601	NA	none	4	0.115741	0	NA	0.22	NA	none	2.398	2.393+/-0.031	0.005
AT1G02370	0	0	0	0	none	1	NA	none	1	NA	502	10.1722	202	4.44569	8.505e-19	1.788	embryo	971	16.1577	331	6.2378	1.724e-37	2.12	embryo	3.389	4.792+/-0.285	-1.403
AT1G02380	3	1	2	1	none	1	NA	none	0.567	NA	72	1.91121	88	2.5371	0.2108	NA	none	109	2.37603	80	1.97497	0.3702	NA	none	NA	NA	NA
AT1G02390	12	15	36	41	none	1	NA	none	0.689	NA	2381	47.3579	276	5.96239	5.117e-180	6.531	embryo	2896	47.3022	219	4.05108	1.046e-261	9.512	embryo	2.355	4.067+/-0.550	-1.712
AT1G02391	0	0	0	0	none	1	NA	none	1	NA	0	NA	0	NA	1	NA	none	0	NA	0	NA	1	NA	none	NA	NA	NA
AT1G02400	0	0	0	0	none	1	NA	none	1	NA	11	0.292645	54	1.56034	5.51e-08	2.226	endosperm	15	0.32771	81	2.00414	4.611e-13	2.928	endosperm	2.355	2.355+/-0.000	0
AT1G02405	0	0	0	0	none	1	NA	none	1	NA	3	0.202787	95	6.97461	1.36e-24	9.327	endosperm	2	0.111019	80	5.02924	1.343e-22	9.824	endosperm	NA	NA	NA
AT1G02410	0	0	0	0	none	1	NA	none	1	NA	700	21.2041	673	22.1419	1	NA	none	773	19.2287	779	21.9459	0.1106	NA	none	5.482	6.323+/-0.189	-0.841
AT1G02420	0	0	0	0	none	1	NA	none	1	NA	186	4.847	98	2.77373	3.64e-05	1.23	embryo	297	6.35575	141	3.41722	2.067e-08	1.385	embryo	4.505	3.659+/-0.213	0.846
AT1G02430	0	0	0	0	none	1	NA	none	1	NA	33	1.99585	11	0.722577	0.004797	1.103	embryo	38	1.88733	31	1.74369	1	NA	none	4.56	4.142+/-0.415	0.418
AT1G02440	0	0	0	0	none	1	NA	none	1	NA	0	NA	0	NA	1	NA	none	1	0.051053	5	0.289093	0.1859	NA	none	4.56	4.142+/-0.415	0.418
AT1G02450	0	0	0	0	none	1	NA	none	1	NA	33	2.17293	7	0.500619	0.0002147	1.505	embryo	60	3.24439	16	0.979818	1.462e-05	1.58	embryo	2.717	2.945+/-0.460	-0.228
AT1G02460	0	0	0	0	none	1	NA	none	1	NA	0	NA	1	0.021435	0.7443	NA	none	0	NA	0	NA	1	NA	none	2.653	2.418+/-0.000	0.235
AT1G02470	0	0	0	0	none	1	NA	none	1	NA	7	0.288277	5	0.223646	1	NA	none	5	0.169096	8	0.306405	0.6362	NA	none	2.437	2.357+/-0.003	0.08
AT1G02475	0	0	0	0	none	1	NA	none	1	NA	123	4.71648	164	6.83022	0.01148	1.003	endosperm	170	5.35318	224	7.98831	0.0008598	1.093	endosperm	4.554	3.106+/-0.604	1.448
AT1G02480	0	0	0	0	none	1	NA	none	1	NA	0	NA	0	NA	1	NA	none	0	NA	0	NA	1	NA	none	NA	NA	NA
AT1G02490	0	0	0	0	none	1	NA	none	1	NA	1	0.304469	1	0.33069	1	NA	none	4	1.00012	1	0.283163	0.5976	NA	none	2.483	2.668+/-0.262	-0.185
AT1G02500	0	0	0	0	none	1	NA	none	1	NA	4893	113.923	3934	99.4832	0.007757	1.008	embryo	5943	113.63	3897	84.3843	2.666e-10	1.192	embryo	8.598	7.465+/-0.100	1.133
AT1G02510	0	0	0	0	none	1	NA	none	1	NA	1	0.032802	0	NA	1	NA	none	0	NA	0	NA	1	NA	none	NA	NA	NA
AT1G02520	0	0	0	0	none	1	NA	none	1	NA	13	0.120692	73	0.736102	2.146e-11	2.761	endosperm	15	0.114361	85	0.733922	4.971e-14	3.088	endosperm	3.766	2.472+/-0.166	1.294
AT1G02530	0	0	0	0	none	1	NA	none	1	NA	16	0.142563	79	0.764524	2.682e-11	2.578	endosperm	24	0.175609	112	0.928107	6.529e-16	2.892	endosperm	3.766	2.472+/-0.166	1.294
AT1G02540	0	0	0	0	none	1	NA	none	1	NA	0	NA	0	NA	1	NA	none	0	NA	0	NA	1	NA	none	2.355	2.355+/-0.000	0
AT1G02550	0	0	0	0	none	1	NA	none	1	NA	1	0.048865	1	0.053074	1	NA	none	0	NA	0	NA	1	NA	none	2.454	2.365+/-0.005	0.089
AT1G02560	0	0	0	0	none	1	NA	none	1	NA	7261	192.884	3144	90.7111	3.361e-49	1.872	embryo	8296	180.975	3935	97.2162	9.998e-41	1.65	embryo	7.028	7.896+/-0.066	-0.868
AT1G02570	0	0	0	0	none	1	NA	none	1	NA	13	0.357328	523	15.6136	2.914e-117	22.534	endosperm	30	0.677166	372	9.50956	1.63e-73	8.644	endosperm	2.461	2.452+/-0.013	0.009
AT1G02580	0	0	0	0	none	1	NA	none	1	NA	1	0.015549	14	0.236434	0.0008939	1.57	endosperm	1	0.012769	21	0.30368	6.31e-06	2.714	endosperm	2.561	2.366+/-0.016	0.195
AT1G02590	0	0	0	0	none	1	NA	none	1	NA	0	NA	0	NA	1	NA	none	0	NA	0	NA	1	NA	none	11.12	3.062+/-0.098	8.058
AT1G02600	0	0	0	0	none	1	NA	none	1	NA	0	NA	0	NA	1	NA	none	0	NA	0	NA	1	NA	none	NA	NA	NA
AT1G02610	0	0	0	0	none	1	NA	none	1	NA	3	0.242332	1	0.087734	0.9268	NA	none	0	NA	2	0.15025	0.3655	NA	none	NA	NA	NA
AT1G02620	0	0	0	0	none	1	NA	none	1	NA	0	NA	0	NA	1	NA	none	0	NA	4	0.192897	0.09084	NA	none	2.907	2.355+/-0.000	0.552
AT1G02630	0	0	0	0	none	1	NA	none	1	NA	0	NA	0	NA	1	NA	none	3	0.054544	0	NA	0.4098	NA	none	NA	NA	NA
AT1G02640	17	11	11	12	none	0.769	NA	none	0.763	NA	261	3.59813	4	0.059893	6.384e-61	20.622	embryo	293	3.31706	11	0.141034	1.189e-58	11.611	embryo	2.355	2.355+/-0.000	0
AT1G02650	2	11	5	8	none	0.674	NA	none	0.0739	NA	32	0.739255	169	4.24042	7.463e-23	3.382	endosperm	62	1.17621	254	5.45723	1.864e-29	3.115	endosperm	NA	NA	NA
AT1G02660	42	37	84	75	none	1	NA	none	0.641	NA	572	7.80999	363	5.38318	6.856e-06	1.174	embryo	749	8.39821	399	5.06666	2.005e-11	1.359	embryo	2.481	2.357+/-0.003	0.124
AT1G02670	5	3	5	1	none	0.855	NA	none	0.283	NA	108	1.88869	236	4.48258	1.143e-11	1.663	endosperm	151	2.16853	221	3.59438	3.033e-05	1.203	endosperm	2.545	2.620+/-0.113	-0.075
AT1G02680	77	28	109	39	none	1	NA	Col-0	1.62e-12	3.478	509	19.9912	559	23.8458	0.06832	NA	none	743	23.9641	624	22.7929	0.6445	NA	none	5.281	5.870+/-0.142	-0.589
AT1G02690	114	101	140	123	none	1	NA	none	0.399	NA	2636	48.4779	1536	30.6809	3.612e-16	1.371	embryo	3553	53.6592	1529	26.1517	1.967e-43	1.791	embryo	3.844	5.639+/-0.302	-1.795
AT1G02700	0	0	0	0	none	1	NA	none	1	NA	12	0.415023	300	11.2691	1.095e-67	13.399	endosperm	18	0.511227	302	9.71387	1.819e-66	10.47	endosperm	6.551	2.584+/-0.107	3.967
AT1G02710	0	0	0	0	none	1	NA	none	1	NA	0	NA	3	0.398873	0.2037	NA	none	0	NA	13	1.48004	0.0001396	2.217	endosperm	4.887	4.112+/-0.561	0.775
AT1G02720	81	67	68	102	none	0.147	NA	none	0.594	NA	711	14.2692	2089	45.5351	1.227e-73	2.642	endosperm	883	14.5526	2588	48.3046	2.96e-98	2.815	endosperm	5.576	3.008+/-0.142	2.568
AT1G02730	0	0	0	0	none	1	NA	none	1	NA	9536	88.142	3424	34.3739	1.575e-76	2.261	embryo	12517	95.0095	3443	29.597	1.191e-135	2.846	embryo	2.784	3.750+/-0.766	-0.966
AT1G02740	8	7	10	6	none	0.923	NA	none	0.675	NA	275	7.42705	289	8.47734	0.3937	NA	none	405	8.98233	295	7.40969	0.04649	0	embryo	2.43	2.355+/-0.000	0.075
AT1G02750	0	0	0	0	none	1	NA	none	1	NA	477	16.9921	433	16.7531	1	NA	none	535	15.6507	536	17.7577	0.1937	NA	none	4.213	3.622+/-0.887	0.591
AT1G02760	0	0	0	0	none	1	NA	none	1	NA	0	NA	0	NA	1	NA	none	0	NA	0	NA	1	NA	none	NA	NA	NA
AT1G02770	13	42	18	59	none	1	NA	Ler	1.43e-08	3.406	216	6.31735	1682	53.43	8.298e-164	6.638	endosperm	282	6.77299	2270	61.7449	8.627e-227	7.396	endosperm	NA	NA	NA
AT1G02780	6111	4662	7734	6851	mother	1.57e-06	1.082	Col-0	4.15e-51	1.379	39692	1371.43	17337	650.612	2.314e-55	1.875	embryo	45965	1304.21	18719	601.515	6.49e-71	1.94	embryo	10.698	11.546+/-0.014	-0.848
AT1G02790	0	0	1	15	none	1	NA	none	1	NA	25	0.537136	268	6.25399	7.636e-49	6.754	endosperm	170	2.99946	1977	39.5043	1.442e-249	10.342	endosperm	2.355	4.849+/-3.527	-2.494
AT1G02800	45	62	86	129	none	0.952	NA	Ler	0.0159	1.075	1721	34.7545	103	2.25915	1.067e-204	11.761	embryo	3454	57.2799	75	1.40859	0	30.373	embryo	2.375	4.920+/-0.730	-2.545
AT1G02810	18	21	9	9	none	0.987	NA	none	0.934	NA	1105	20.6523	463	9.39863	1.711e-28	1.827	embryo	1411	21.6562	495	8.60409	1.215e-44	2.111	embryo	3.355	4.291+/-0.718	-0.936
AT1G02813	0	0	0	0	none	1	NA	none	1	NA	0	NA	6	0.379321	0.02661	0	endosperm	5	0.239	7	0.378939	0.8372	NA	none	2.355	2.355+/-0.000	0
AT1G02816	0	0	0	0	none	1	NA	none	1	NA	283	9.99134	373	14.3029	0.000409	1.096	endosperm	322	9.33563	445	14.6114	4.839e-07	1.231	endosperm	5.92	3.857+/-0.139	2.063
AT1G02820	0	0	0	0	none	1	NA	none	1	NA	0	NA	0	NA	1	NA	none	0	NA	1	0.05387	0.7148	NA	none	2.761	2.355+/-0.000	0.406
AT1G02830	0	0	0	0	none	1	NA	none	1	NA	1	0.092768	1	0.100757	1	NA	none	1	0.076181	0	NA	1	NA	none	2.359	2.355+/-0.000	0.004
AT1G02840	0	0	0	0	none	1	NA	none	1	NA	4128	118.494	3207	99.9848	0.001028	1.04	embryo	4948	116.637	3359	89.6728	4.046e-08	1.149	embryo	7.16	7.655+/-0.227	-0.495
AT1G02850	0	0	0	0	none	1	NA	none	1	NA	154	3.32278	912	21.3725	1.34e-94	4.882	endosperm	54	0.956809	1042	20.9095	5.145e-191	15.185	endosperm	2.666	2.355+/-0.000	0.311
AT1G02860	33	22	33	41	none	0.445	NA	none	0.807	NA	1323	32.1042	741	19.5298	1.836e-14	1.392	embryo	1454	28.9746	870	19.6343	1.151e-10	1.26	embryo	6.314	6.844+/-0.025	-0.53
AT1G02870	19	22	52	38	none	0.644	NA	none	0.839	NA	703	31.5401	228	11.1102	8.759e-34	2.259	embryo	1058	38.9802	375	15.6471	4.316e-37	2.055	embryo	2.455	3.630+/-0.275	-1.175
AT1G02880	1	0	0	0	none	1	NA	none	1	NA	176	4.60663	77	2.18897	2.034e-07	1.441	embryo	202	4.34182	81	1.97174	8.663e-09	1.526	embryo	5.21	4.768+/-0.157	0.442
AT1G02890	336	263	404	314	none	1	NA	Col-0	9.35e-05	1.207	5667	48.6679	5993	55.9	0.02621	0	endosperm	6842	48.2529	7254	57.9377	0.0002473	1.052	endosperm	7.948	7.357+/-0.416	0.591
AT1G02900	0	0	0	0	none	1	NA	none	1	NA	0	NA	0	NA	1	NA	none	0	NA	0	NA	1	NA	none	2.355	2.355+/-0.000	0
AT1G02910	33	21	42	28	none	1	NA	none	0.0853	NA	899	20.5684	592	14.7109	2.021e-06	1.167	embryo	1184	22.2455	722	15.3628	6.434e-09	1.225	embryo	2.59	3.063+/-0.626	-0.473
AT1G02920	0	0	0	0	none	1	NA	none	1	NA	0	NA	1	0.041828	0.7443	NA	none	0	NA	0	NA	1	NA	none	5.349	2.370+/-0.022	2.979
AT1G02930	0	0	1	2	none	1	NA	none	1	NA	11	0.373547	216	7.96682	3.894e-48	10.093	endosperm	32	0.892387	260	8.21146	9.459e-46	5.627	endosperm	5.349	2.370+/-0.022	2.979
AT1G02940	2	0	0	2	none	0.516	NA	none	1	NA	8	0.369627	76	3.81387	6.697e-15	4.071	endosperm	7	0.265597	68	2.92198	1.909e-14	4.135	endosperm	3.555	2.355+/-0.000	1.2
AT1G02950	0	0	0	0	none	1	NA	none	1	NA	0	NA	0	NA	1	NA	none	0	NA	0	NA	1	NA	none	2.521	2.355+/-0.000	0.166
AT1G02952	0	0	0	0	none	1	NA	none	1	NA	0	NA	0	NA	1	NA	none	0	NA	0	NA	1	NA	none	NA	NA	NA
AT1G02960	0	0	0	0	none	1	NA	none	1	NA	287	6.45847	577	14.1027	5.717e-19	1.7	endosperm	441	8.1496	629	13.1641	8.97e-10	1.304	endosperm	3.495	3.531+/-0.194	-0.036
AT1G02965	0	0	0	0	none	1	NA	none	1	NA	0	NA	0	NA	1	NA	none	1	0.059823	0	NA	1	NA	none	NA	NA	NA
AT1G02970	104	79	107	110	none	0.533	NA	none	0.459	NA	970	18.6175	539	11.2361	9.549e-13	1.381	embryo	1245	19.6232	931	16.6186	0.008826	1.007	embryo	2.765	4.936+/-0.674	-2.171
AT1G02980	6	5	0	1	none	0.855	NA	none	0.803	NA	123	1.88294	1845	30.6766	4.492e-232	12.302	endosperm	106	1.33256	2269	32.3043	0	18.361	endosperm	5.682	3.132+/-0.520	2.55
AT1G02990	1	4	9	8	none	0.644	NA	none	0.563	NA	667	5.36838	569	4.97402	0.3872	NA	none	1022	6.75489	757	5.6664	0.00884	1.007	embryo	NA	NA	NA
AT1G03000	0	0	0	0	none	1	NA	none	1	NA	899	10.3306	668	8.33722	0.002244	1.038	embryo	1089	10.2765	758	8.10084	0.0002536	1.073	embryo	6.74	5.989+/-0.774	0.751
AT1G03010	0	0	0	0	none	1	NA	none	1	NA	0	NA	0	NA	1	NA	none	0	NA	0	NA	1	NA	none	2.357	2.355+/-0.000	0.002
AT1G03020	0	0	0	0	none	1	NA	none	1	NA	0	NA	0	NA	1	NA	none	0	NA	0	NA	1	NA	none	2.356	2.355+/-0.000	0.001
AT1G03022	0	0	0	0	none	1	NA	none	1	NA	0	NA	0	NA	1	NA	none	0	NA	0	NA	1	NA	none	NA	NA	NA
AT1G03030	23	7	20	22	none	0.186	NA	none	0.138	NA	729	19.3078	539	15.505	0.00341	1.031	embryo	858	18.6614	587	14.459	0.0002731	1.077	embryo	5.439	4.914+/-0.405	0.525
AT1G03040	0	0	2	3	none	1	NA	none	1	NA	1245	30.4605	861	22.8796	8.375e-06	1.13	embryo	1820	36.5669	1041	23.6871	3.981e-14	1.328	embryo	5.362	3.843+/-0.177	1.519
AT1G03050	0	0	0	1	none	1	NA	none	1	NA	2	0.036406	72	1.42347	4.302e-19	8.313	endosperm	28	0.418549	333	5.63736	7.26e-66	8.149	endosperm	2.361	2.995+/-0.906	-0.634
AT1G03055	1	0	0	1	none	0.855	NA	none	1	NA	28	1.11446	1443	62.3807	1.966e-260	34.961	endosperm	69	2.2553	2477	91.6908	0	29.502	endosperm	2.627	2.616+/-0.045	0.011
AT1G03060	12	17	19	22	none	0.928	NA	none	0.564	NA	2719	8.56851	2059	7.04743	0.0003726	1.059	embryo	3673	9.50534	2369	6.94313	3.339e-10	1.202	embryo	4.784	4.765+/-0.086	0.019
AT1G03070	0	0	1	0	none	1	NA	none	1	NA	15	0.524379	234	8.88481	7.869e-49	8.738	endosperm	23	0.660286	397	12.9074	2.91e-85	11.485	endosperm	2.93	2.407+/-0.013	0.523
AT1G03080	19	13	19	30	none	0.421	NA	none	0.973	NA	768	5.16975	1692	12.3705	3.628e-41	1.98	endosperm	973	5.37863	2036	12.7462	1.938e-50	2.009	endosperm	5.139	2.923+/-0.114	2.216
AT1G03090	49	35	47	41	none	0.864	NA	none	0.312	NA	1232	19.5402	1266	21.8087	0.2131	NA	none	1152	15.0045	1396	20.592	2.35e-07	1.161	endosperm	6.392	6.102+/-0.065	0.29
AT1G03100	1	0	1	2	none	0.719	NA	none	0.832	NA	230	3.57004	71	1.19697	1.422e-15	2.058	embryo	381	4.85647	124	1.79004	1.812e-20	2.023	embryo	4.034	6.045+/-0.242	-2.011
AT1G03103	0	0	0	0	none	1	NA	none	1	NA	2	0.111321	97	5.86406	2.307e-26	11.546	endosperm	0	NA	0	NA	1	NA	none	NA	NA	NA
AT1G03106	33	55	8	35	none	0.279	NA	Ler	1.92e-05	2.244	269	10.2707	34	1.40995	3.074e-37	4.589	embryo	126	3.95064	30	1.06528	1.034e-11	2.168	embryo	NA	NA	NA
AT1G03110	34	25	60	70	none	0.556	NA	none	0.825	NA	1090	24.8267	288	7.12463	2.037e-58	2.838	embryo	1738	32.5081	361	7.64703	1.749e-100	3.532	embryo	4.155	6.376+/-0.127	-2.221
AT1G03120	13	20	9	10	none	0.895	NA	none	0.617	NA	541	35.1037	146	10.2893	1.165e-35	2.615	embryo	423	22.5396	150	9.05194	1.825e-19	1.893	embryo	NA	NA	NA
AT1G03130	14	8	37	38	none	0.669	NA	none	0.542	NA	5559	222.004	3342	144.96	6.17e-17	1.347	embryo	5878	192.772	2697	100.17	5.022e-42	1.698	embryo	3.364	6.476+/-0.489	-3.112
AT1G03140	40	57	85	70	none	0.305	NA	none	0.759	NA	1815	44.8063	1358	36.4116	0.0004286	1.061	embryo	2538	51.4522	1865	42.8189	0.0005751	1.049	embryo	5.485	6.395+/-0.491	-0.91
AT1G03150	0	1	1	2	none	0.925	NA	none	0.727	NA	388	18.6025	371	19.3193	1	NA	none	557	21.9303	446	19.887	0.2916	NA	none	6.297	6.180+/-1.088	0.117
AT1G03160	83	46	106	130	mother	0.0215	1.197	none	0.251	NA	1502	18.5912	765	10.2844	1.742e-20	1.535	embryo	1940	19.7192	847	9.75024	3.17e-33	1.733	embryo	2.478	2.746+/-0.002	-0.268
AT1G03170	1	1	3	0	none	0.689	NA	none	0.515	NA	3	0.10149	2	0.073487	1	NA	none	6	0.166687	3	0.094388	0.7668	NA	none	3.06	2.355+/-0.000	0.705
AT1G03180	0	0	2	3	none	1	NA	none	1	NA	116	3.77374	58	2.04937	0.0004383	1.182	embryo	182	4.86224	58	1.75484	1.57e-11	1.835	embryo	2.839	3.413+/-0.480	-0.574
AT1G03190	16	8	27	17	none	0.928	NA	none	0.111	NA	523	7.22682	525	7.87922	0.5771	NA	none	700	7.94317	763	9.80538	0.005447	1.018	endosperm	3.608	3.394+/-0.250	0.214
AT1G03200	0	0	0	0	none	1	NA	none	1	NA	2	0.161922	2	0.175867	1	NA	none	0	NA	0	NA	1	NA	none	6.211	2.455+/-0.142	3.756
AT1G03210	42	50	79	73	none	0.744	NA	none	0.875	NA	2904	120.149	2126	95.5359	2.308e-05	1.097	embryo	3687	125.27	2346	90.2708	5.167e-11	1.219	embryo	5.369	7.401+/-0.274	-2.032
AT1G03220	0	0	0	0	none	1	NA	none	1	NA	777	18.0908	32	0.809217	1.886e-131	14.522	embryo	980	18.7376	7	0.151576	1.009e-197	55.318	embryo	2.513	3.827+/-0.190	-1.314
AT1G03230	0	0	0	0	none	1	NA	none	1	NA	632	14.9891	27	0.695505	4.075e-111	13.511	embryo	847	16.4965	24	0.529376	1.829e-152	19.237	embryo	2.513	3.827+/-0.190	-1.314
AT1G03240	0	0	0	0	none	1	NA	none	1	NA	2	0.150625	1	0.081799	1	NA	none	4	0.247387	3	0.210127	1	NA	none	6.211	2.455+/-0.142	3.756
AT1G03250	0	0	0	0	none	1	NA	none	1	NA	795	24.2053	703	23.2475	0.7094	NA	none	999	24.978	903	25.5696	1	NA	none	3.879	3.791+/-0.404	0.088
AT1G03260	1	0	3	4	none	0.855	NA	none	0.814	NA	305	8.15688	560	16.2664	4.484e-15	1.556	endosperm	304	6.67649	622	15.4707	1.366e-24	1.838	endosperm	3.715	3.343+/-0.275	0.372
AT1G03270	0	0	0	0	none	1	NA	none	1	NA	574	13.6317	1927	49.7047	4.525e-85	2.996	endosperm	796	15.5239	3245	71.6714	1.013e-159	3.913	endosperm	3.602	4.342+/-0.141	-0.74
AT1G03280	0	0	0	0	none	1	NA	none	1	NA	1365	25.5787	1384	28.1683	0.3088	NA	none	1955	30.0845	1973	34.3849	0.03272	0	endosperm	6.265	6.112+/-0.823	0.153
AT1G03290	0	0	0	0	none	1	NA	none	1	NA	400	7.66082	1470	30.5781	8.025e-83	3.225	endosperm	604	9.49954	2182	38.8655	6.122e-118	3.425	endosperm	7.036	4.467+/-0.384	2.569
AT1G03300	0	0	0	0	none	1	NA	none	1	NA	179	3.16765	199	3.82486	0.2275	NA	none	238	3.45869	214	3.52203	1	NA	none	5.45	3.978+/-0.039	1.472
AT1G03310	0	0	0	0	none	1	NA	none	1	NA	857	10.4123	1235	16.2971	5.603e-11	1.292	endosperm	1066	10.6358	1691	19.1074	1.972e-23	1.522	endosperm	4.283	3.697+/-0.445	0.586
AT1G03320	0	0	0	0	none	1	NA	none	1	NA	2	0.10746	7	0.408499	0.1816	NA	none	2	0.088246	3	0.14991	0.9757	NA	none	2.355	2.365+/-0.015	-0.01
AT1G03330	0	0	0	0	none	1	NA	none	1	NA	1153	56.5746	900	47.9637	0.01246	1.001	embryo	1645	66.2839	1171	53.4371	0.0002159	1.068	embryo	7.69	8.664+/-0.267	-0.974
AT1G03340	0	0	0	0	none	1	NA	none	1	NA	11	0.301888	81	2.41444	3.064e-14	3.499	endosperm	8	0.180299	76	1.93982	7.195e-16	4.282	endosperm	NA	NA	NA
AT1G03350	0	0	0	0	none	1	NA	none	1	NA	1308	26.5345	1907	42.0178	1.324e-13	1.328	endosperm	1674	27.8875	2325	43.8653	1.151e-16	1.349	endosperm	8.192	7.499+/-0.109	0.693
AT1G03360	0	0	0	0	none	1	NA	none	1	NA	1087	30.6345	360	11.0195	5.637e-43	2.287	embryo	1596	36.9372	498	13.0528	7.126e-58	2.379	embryo	3.974	5.727+/-0.186	-1.753
AT1G03370	5	8	19	15	none	0.716	NA	none	0.89	NA	1552	9.03819	1217	7.69766	0.008568	1.008	embryo	2169	10.3729	1553	8.41115	0.0001267	1.071	embryo	3.071	2.750+/-0.128	0.321
AT1G03380	0	0	0	0	none	1	NA	none	1	NA	436	4.16172	714	7.40224	6.438e-13	1.42	endosperm	541	4.24067	774	6.87103	3.607e-11	1.325	endosperm	4.887	2.841+/-0.155	2.046
AT1G03390	0	0	0	0	none	1	NA	none	1	NA	0	NA	0	NA	1	NA	none	0	NA	1	0.023903	0.7148	NA	none	2.689	2.355+/-0.000	0.334
AT1G03400	0	0	0	0	none	1	NA	none	1	NA	6	0.172926	109	3.41204	2.824e-25	7.296	endosperm	1	0.023668	64	1.71547	7.994e-19	9.873	endosperm	2.473	2.396+/-0.057	0.077
AT1G03410	0	0	0	0	none	1	NA	none	1	NA	26	0.567521	31	0.734934	0.6732	NA	none	30	0.537749	30	0.609009	1	NA	none	2.661	2.355+/-0.000	0.306
AT1G03420	0	0	0	0	none	1	NA	none	1	NA	0	NA	10	6.90906	0.001682	1.51	endosperm	1	0.522385	8	4.73287	0.03128	0	endosperm	2.355	2.355+/-0.000	0
AT1G03430	0	0	0	0	none	1	NA	none	1	NA	215	7.47211	705	26.6117	1.127e-46	2.746	endosperm	363	10.36	1036	33.4856	1.166e-58	2.621	endosperm	3.781	2.745+/-0.551	1.036
AT1G03440	0	0	0	0	none	1	NA	none	1	NA	261	5.57742	3464	80.3987	3.797e-305	11.524	endosperm	346	6.07182	4695	93.3088	0	12.673	endosperm	3.008	2.822+/-0.191	0.186
AT1G03445	0	0	0	0	none	1	NA	none	1	NA	93	1.21486	237	3.36256	6.608e-15	1.913	endosperm	88	0.944009	280	3.4017	3.043e-25	2.528	endosperm	2.799	2.366+/-0.016	0.433
AT1G03457	0	0	0	0	none	1	NA	none	1	NA	2771	57.4903	779	17.5539	1.049e-84	2.804	embryo	3442	58.6434	1043	20.125	1.568e-85	2.525	embryo	2.401	4.696+/-0.046	-2.295
AT1G03470	0	0	0	0	none	1	NA	none	1	NA	1197	34.1945	2846	88.3029	3.989e-58	2.171	endosperm	1745	40.9362	4411	117.191	2.779e-94	2.471	endosperm	3.642	4.130+/-0.353	-0.488
AT1G03475	0	0	0	0	none	1	NA	none	1	NA	5672	139.539	2700	72.1443	5.364e-37	1.699	embryo	6225	125.762	3323	76.0299	2.462e-26	1.463	embryo	4.866	6.575+/-0.441	-1.709
AT1G03490	0	0	0	0	none	1	NA	none	1	NA	0	NA	0	NA	1	NA	none	2	0.069157	0	NA	0.7497	NA	none	NA	NA	NA
AT1G03495	0	0	0	0	none	1	NA	none	1	NA	29	0.589647	55	1.21461	0.005479	1.073	endosperm	31	0.517614	46	0.869854	0.06809	NA	none	3.671	2.800+/-0.039	0.871
AT1G03502	0	0	0	0	none	1	NA	none	1	NA	0	NA	0	NA	1	NA	none	0	NA	0	NA	1	NA	none	NA	NA	NA
AT1G03506	0	0	0	0	none	1	NA	none	1	NA	0	NA	3	1.33416	0.2037	NA	none	2	0.672496	0	NA	0.7497	NA	none	NA	NA	NA
AT1G03510	0	0	0	0	none	1	NA	none	1	NA	149	4.11458	99	2.96929	0.03032	0	embryo	210	4.76221	98	2.51686	1.003e-06	1.339	embryo	2.848	3.173+/-0.634	-0.325
AT1G03515	0	0	0	0	none	1	NA	none	1	NA	0	NA	0	NA	1	NA	none	0	NA	0	NA	1	NA	none	NA	NA	NA
AT1G03520	0	0	0	0	none	1	NA	none	1	NA	202	3.53603	137	2.60473	0.01656	0	embryo	325	4.67194	198	3.22347	0.0003347	1.11	embryo	5.025	2.777+/-0.166	2.248
AT1G03530	0	0	0	0	none	1	NA	none	1	NA	1004	13.7506	369	5.48899	1.199e-34	2.06	embryo	1480	16.6456	488	6.21587	8.153e-51	2.247	embryo	4.548	5.850+/-0.380	-1.302
AT1G03540	0	0	0	0	none	1	NA	none	1	NA	257	5.00277	46	0.972553	8.409e-29	3.384	embryo	361	5.77078	60	1.08623	3.421e-39	3.671	embryo	4.921	6.086+/-0.675	-1.165
AT1G03550	0	0	0	0	none	1	NA	none	1	NA	80	2.26536	69	2.12215	0.989	NA	none	128	2.97652	67	1.76448	0.001602	1.107	embryo	6.403	3.222+/-0.000	3.181
AT1G03560	0	0	0	0	none	1	NA	none	1	NA	395	6.23992	296	5.07869	0.03267	0	embryo	621	8.05608	496	7.28715	0.2458	NA	none	5.076	5.179+/-0.353	-0.103
AT1G03570	0	0	0	0	none	1	NA	none	1	NA	0	NA	0	NA	1	NA	none	0	NA	0	NA	1	NA	none	NA	NA	NA
AT1G03590	0	0	0	0	none	1	NA	none	1	NA	743	14.7207	224	4.8202	8.225e-39	2.431	embryo	986	16.0423	224	4.12744	1.161e-64	3.117	embryo	4.356	3.595+/-0.746	0.761
AT1G03600	0	0	0	0	none	1	NA	none	1	NA	2568	117.281	2111	104.713	0.04239	0	embryo	2299	86.223	1655	70.2953	0.0001531	1.067	embryo	4.53	6.637+/-0.122	-2.107
AT1G03610	0	0	0	0	none	1	NA	none	1	NA	274	5.82726	292	6.74489	0.3122	NA	none	197	3.44057	155	3.06577	0.485	NA	none	3.54	3.366+/-0.048	0.174
AT1G03620	0	0	0	0	none	1	NA	none	1	NA	5	0.223201	29	1.40605	3.882e-05	1.833	endosperm	0	NA	34	1.41156	3.318e-11	7.085	endosperm	2.511	2.355+/-0.000	0.156
AT1G03630	0	0	0	0	none	1	NA	none	1	NA	2945	75.2577	1159	32.1682	2.969e-49	2.022	embryo	3300	69.2516	1210	28.7571	2.901e-60	2.092	embryo	3.441	6.760+/-0.491	-3.319
AT1G03640	0	0	0	0	none	1	NA	none	1	NA	0	NA	0	NA	1	NA	none	0	NA	0	NA	1	NA	none	NA	NA	NA
AT1G03650	0	0	0	0	none	1	NA	none	1	NA	109	4.89645	33	1.61008	1.54e-08	1.791	embryo	174	6.41881	33	1.37868	7.862e-19	2.835	embryo	NA	NA	NA
AT1G03660	0	0	0	0	none	1	NA	none	1	NA	20	2.19894	4	0.477663	0.004065	1.168	embryo	20	1.80577	6	0.61352	0.03293	0	embryo	2.383	2.372+/-0.000	0.011
AT1G03670	0	0	0	0	none	1	NA	none	1	NA	2	0.03849	0	NA	0.7601	NA	none	0	NA	0	NA	1	NA	none	NA	NA	NA
AT1G03680	0	0	0	0	none	1	NA	none	1	NA	3540	138.577	2682	114.031	0.0002132	1.064	embryo	4072	130.902	3102	112.934	0.003057	1.022	embryo	5.642	6.978+/-0.189	-1.336
AT1G03687	0	0	0	0	none	1	NA	none	1	NA	684	17.969	419	11.9553	1.728e-07	1.231	embryo	864	18.6394	455	11.1167	5.3e-13	1.387	embryo	3.083	4.797+/-0.518	-1.714
AT1G03700	0	0	0	0	none	1	NA	none	1	NA	0	NA	1	0.060454	0.7443	NA	none	1	0.045709	1	0.051766	1	NA	none	2.355	2.355+/-0.000	0
AT1G03710	0	0	0	0	none	1	NA	none	1	NA	59	2.19618	792	32.0199	1.739e-127	10.056	endosperm	142	4.34065	1071	37.0766	1.385e-137	6.551	endosperm	7.265	3.182+/-0.649	4.083
AT1G03720	0	0	0	0	none	1	NA	none	1	NA	1	0.043179	0	NA	1	NA	none	0	NA	0	NA	1	NA	none	2.475	2.365+/-0.004	0.11
AT1G03730	0	0	0	0	none	1	NA	none	1	NA	458	15.2765	281	10.1799	6.686e-06	1.191	embryo	516	14.1337	413	12.8115	0.3126	NA	none	3.461	3.276+/-0.000	0.185
AT1G03740	0	0	0	0	none	1	NA	none	1	NA	446	5.26609	241	3.09064	7.621e-09	1.34	embryo	603	5.84683	353	3.87634	2.932e-07	1.222	embryo	4.057	3.274+/-0.226	0.783
AT1G03743	0	0	0	0	none	1	NA	none	1	NA	0	NA	2	0.955326	0.3938	NA	none	0	NA	0	NA	1	NA	none	NA	NA	NA
AT1G03746	0	0	0	0	none	1	NA	none	1	NA	0	NA	0	NA	1	NA	none	0	NA	0	NA	1	NA	none	NA	NA	NA
AT1G03750	0	0	0	0	none	1	NA	none	1	NA	328	4.52529	473	7.0878	1.134e-06	1.219	endosperm	371	4.20336	591	7.58322	2.759e-13	1.442	endosperm	4.984	3.495+/-0.221	1.489
AT1G03760	0	0	0	0	none	1	NA	none	1	NA	452	12.5695	251	7.58108	3.728e-08	1.307	embryo	670	15.3005	343	8.8709	4.21e-12	1.4	embryo	NA	NA	NA
AT1G03770	0	0	0	0	none	1	NA	none	1	NA	439	9.70728	513	12.3205	0.01148	1.003	endosperm	553	10.0417	572	11.7631	0.07731	NA	none	3.148	3.323+/-0.072	-0.175
AT1G03780	0	0	0	0	none	1	NA	none	1	NA	2999	42.6649	1419	21.9258	2.283e-32	1.688	embryo	4140	48.3665	1573	20.8122	2.746e-60	2.032	embryo	3.633	7.520+/-0.188	-3.887
AT1G03790	0	0	0	0	none	1	NA	none	1	NA	1	0.022646	0	NA	1	NA	none	0	NA	7	0.147432	0.01066	0	endosperm	2.355	2.355+/-0.000	0
AT1G03800	0	0	0	0	none	1	NA	none	1	NA	7	0.337886	0	NA	0.03267	0	embryo	6	0.237834	3	0.134675	0.7668	NA	none	NA	NA	NA
AT1G03810	0	0	0	0	none	1	NA	none	1	NA	0	NA	0	NA	1	NA	none	0	NA	0	NA	1	NA	none	NA	NA	NA
AT1G03820	0	0	0	0	none	1	NA	none	1	NA	4	0.165688	0	NA	0.2241	NA	none	6	0.204095	0	NA	0.06202	NA	none	2.364	2.355+/-0.000	0.009
AT1G03830	0	0	0	0	none	1	NA	none	1	NA	2115	24.5335	897	11.3011	2.027e-37	1.86	embryo	2403	22.8904	1204	12.9888	5.792e-25	1.526	embryo	5.887	7.731+/-0.162	-1.844
AT1G03840	0	0	0	0	none	1	NA	none	1	NA	218	4.60604	0	NA	3.673e-57	45.741	embryo	242	4.19891	1	0.01965	9.065e-60	33.077	embryo	2.355	2.658+/-0.104	-0.303
AT1G03850	0	0	0	0	none	1	NA	none	1	NA	8	0.321288	2	0.087239	0.202	NA	none	14	0.461725	1	0.037351	0.002735	1.305	embryo	2.571	2.619+/-0.271	-0.048
AT1G03860	0	0	0	0	none	1	NA	none	1	NA	2633	73.2773	978	29.5621	4.222e-53	2.132	embryo	3568	81.5443	1367	35.3819	1.208e-56	2.008	embryo	4.932	7.184+/-0.016	-2.252
AT1G03870	0	0	0	0	none	1	NA	none	1	NA	2	0.068836	1	0.037382	1	NA	none	0	NA	0	NA	1	NA	none	2.356	2.355+/-0.000	0.001
AT1G03880	0	0	0	0	none	1	NA	none	1	NA	11828	258.02	149	3.53026	0	58.364	embryo	81	1.45103	7	0.142015	1.793e-14	3.974	embryo	2.355	2.355+/-0.000	0
AT1G03890	0	0	0	0	none	1	NA	none	1	NA	352	8.2495	5	0.127272	5.158e-80	24.793	embryo	11	0.211703	11	0.239757	1	NA	none	2.355	2.355+/-0.000	0
AT1G03900	0	0	0	0	none	1	NA	none	1	NA	1199	35.6526	2177	70.3086	5.107e-29	1.653	endosperm	1362	33.2582	2197	60.7569	1.968e-27	1.561	endosperm	5.615	3.772+/-0.300	1.843
AT1G03905	0	0	0	0	none	1	NA	none	1	NA	148	4.62066	101	3.42486	0.05133	NA	none	157	4.02525	95	2.75842	0.01052	1.01	embryo	2.36	2.355+/-0.000	0.005
AT1G03910	0	0	0	0	none	1	NA	none	1	NA	2720	45.5329	1626	29.5635	9.436e-15	1.338	embryo	3622	49.7915	2146	33.4103	2.047e-15	1.307	embryo	5.633	6.461+/-0.595	-0.828
AT1G03920	0	0	0	0	none	1	NA	none	1	NA	69	1.22592	636	12.273	1.553e-93	6.992	endosperm	104	1.51739	684	11.3022	8.135e-92	5.502	endosperm	9.31	2.598+/-0.000	6.712
AT1G03930	0	0	0	0	none	1	NA	none	1	NA	556	8.47147	752	12.4446	1.051e-06	1.185	endosperm	791	9.89716	1052	14.9071	5.184e-10	1.256	endosperm	3.965	3.108+/-0.076	0.857
AT1G03935	0	0	0	0	none	1	NA	none	1	NA	1	0.409458	1	0.444721	1	NA	none	0	NA	3	1.14242	0.1831	NA	none	NA	NA	NA
AT1G03940	0	0	0	0	none	1	NA	none	1	NA	41	0.96405	27	0.689537	0.3069	NA	none	67	1.29372	18	0.393625	5.291e-06	1.632	embryo	3.671	2.800+/-0.039	0.871
AT1G03950	0	0	0	0	none	1	NA	none	1	NA	44	1.56428	187	7.22072	2.038e-21	2.879	endosperm	53	1.54734	274	9.05953	2.135e-37	3.871	endosperm	4.872	2.577+/-0.313	2.295
AT1G03960	0	0	0	0	none	1	NA	none	1	NA	340	5.19595	498	8.26597	2.963e-07	1.243	endosperm	546	6.85219	565	8.03025	0.07586	NA	none	2.899	2.467+/-0.031	0.432
AT1G03970	0	0	0	0	none	1	NA	none	1	NA	238	18.0388	435	35.8095	1.035e-12	1.515	endosperm	311	19.3571	555	39.1217	4.185e-17	1.599	endosperm	8.262	6.372+/-0.106	1.89
AT1G03980	0	0	0	0	none	1	NA	none	1	NA	71	1.52455	26	0.606364	0.0001002	1.361	embryo	123	2.16889	39	0.778827	2.019e-08	1.696	embryo	2.38	2.370+/-0.015	0.01
AT1G03982	0	0	0	0	none	1	NA	none	1	NA	1	0.027615	1	0.029993	1	NA	none	2	0.045354	0	NA	0.7497	NA	none	NA	NA	NA
AT1G03990	0	0	0	0	none	1	NA	none	1	NA	185	2.89426	326	5.53938	1.756e-09	1.421	endosperm	225	2.89067	437	6.3583	2.925e-17	1.695	endosperm	2.589	2.589+/-0.000	0
AT1G04000	0	0	0	0	none	1	NA	none	1	NA	986	34.6392	458	17.4757	2.884e-21	1.643	embryo	1482	42.7552	648	21.1719	3.924e-29	1.71	embryo	5.516	3.665+/-0.476	1.851
AT1G04010	0	0	0	0	none	1	NA	none	1	NA	239	3.54892	86	1.38699	4.35e-13	1.806	embryo	389	4.74349	87	1.20147	1.192e-32	2.853	embryo	2.469	2.385+/-0.000	0.084
AT1G04020	0	0	0	0	none	1	NA	none	1	NA	1647	24.4768	623	10.056	2.024e-42	2.058	embryo	2149	26.2269	856	11.8312	5.896e-43	1.902	embryo	2.773	6.805+/-0.159	-4.032
AT1G04030	0	0	0	0	none	1	NA	none	1	NA	1329	33.5764	3921	107.593	4.225e-92	2.706	endosperm	1863	38.652	4873	114.499	1.356e-102	2.561	endosperm	4.858	6.079+/-0.115	-1.221
AT1G04040	0	0	0	0	none	1	NA	none	1	NA	33	1.32233	85	3.69934	1.607e-06	1.565	endosperm	40	1.31625	125	4.65834	2.417e-12	2.134	endosperm	2.551	2.750+/-0.210	-0.199
AT1G04050	0	0	0	0	none	1	NA	none	1	NA	341	4.54108	202	2.92169	1.441e-05	1.196	embryo	605	6.61623	200	2.47702	1.501e-28	2.099	embryo	3.365	3.711+/-0.792	-0.346
AT1G04070	0	0	0	0	none	1	NA	none	1	NA	257	14.4402	338	20.6269	0.0008303	1.084	endosperm	357	16.4724	429	22.4177	0.0007213	1.074	endosperm	5.23	4.812+/-0.219	0.418
AT1G04080	0	0	0	0	none	1	NA	none	1	NA	5839	77.2953	3817	54.8801	1.118e-11	1.241	embryo	8208	89.2282	4553	56.054	5.59e-24	1.412	embryo	4.881	5.881+/-0.062	-1
AT1G04090	0	0	0	0	none	1	NA	none	1	NA	36	0.652632	222	4.37116	4.199e-32	4.096	endosperm	66	0.982562	311	5.24349	3.744e-39	3.648	endosperm	2.612	2.452+/-0.001	0.16
AT1G04100	0	0	0	0	none	1	NA	none	1	NA	83	2.35781	181	5.58454	2.334e-09	1.592	endosperm	82	1.91291	221	5.83872	4.287e-17	2.098	endosperm	3.522	2.583+/-0.151	0.939
AT1G04110	0	0	0	0	none	1	NA	none	1	NA	117	1.79032	58	0.963944	0.000335	1.193	embryo	121	1.52048	65	0.925024	0.003557	1.07	embryo	2.376	2.355+/-0.000	0.021
AT1G04120	95	125	140	101	father	0.0485	1.083	none	0.912	NA	10720	72.3663	8631	63.2821	0.0056	1.013	embryo	11570	64.1394	11086	69.6002	0.1623	NA	none	7.815	7.567+/-0.046	0.248
AT1G04130	0	0	0	0	none	1	NA	none	1	NA	336	9.2857	318	9.54511	1	NA	none	448	10.1673	365	9.38129	0.4636	NA	none	3.62	3.546+/-0.097	0.074
AT1G04140	30	39	38	72	none	0.652	NA	Ler	0.0226	1.04	2921	33.5984	2683	33.5186	1	NA	none	3781	35.7145	3417	36.5533	1	NA	none	5.578	4.440+/-0.345	1.138
AT1G04150	6	7	5	16	none	0.615	NA	none	0.237	NA	1490	17.4656	342	4.35414	1.017e-81	3.312	embryo	2357	22.6886	488	5.32	3.194e-118	3.602	embryo	2.494	4.104+/-0.366	-1.61
AT1G04160	8	5	11	10	none	0.912	NA	none	0.682	NA	994	7.86345	616	5.2928	9.731e-09	1.244	embryo	1542	10.0175	391	2.87672	2.365e-75	2.898	embryo	2.74	2.527+/-0.034	0.213
AT1G04170	79	69	143	109	none	0.864	NA	none	0.172	NA	4093	81.3186	2485	53.6232	2.453e-15	1.328	embryo	5320	86.7981	3223	59.5529	3.26e-15	1.287	embryo	5.746	6.851+/-0.296	-1.105
AT1G04171	0	0	0	1	none	1	NA	none	1	NA	0	NA	0	NA	1	NA	none	1	0.177294	0	NA	1	NA	none	NA	NA	NA
AT1G04180	1	1	0	0	none	1	NA	none	1	NA	33	0.928557	2	0.061123	3.192e-07	2.987	embryo	20	0.462142	1	0.026169	0.0001547	2.024	embryo	2.355	2.355+/-0.000	0
AT1G04190	13	11	23	14	none	0.873	NA	none	0.459	NA	1333	35.5961	1007	29.2066	0.001781	1.04	embryo	1988	43.5953	1303	32.3602	8.977e-08	1.165	embryo	4.77	6.332+/-0.112	-1.562
AT1G04200	0	0	0	0	none	1	NA	none	1	NA	1015	13.7742	1118	16.4786	0.01968	0	endosperm	1417	15.7913	1278	16.1296	1	NA	none	5.224	4.518+/-0.161	0.706
AT1G04210	23	14	31	30	none	0.697	NA	none	0.459	NA	3231	29.1755	1588	15.5744	9.066e-30	1.629	embryo	4833	35.8384	2052	17.2327	4.398e-49	1.827	embryo	NA	NA	NA
AT1G04220	5	5	6	21	none	0.488	NA	none	0.287	NA	293	5.98823	98	2.17538	5.933e-17	1.989	embryo	484	8.12319	136	2.58502	3.422e-30	2.384	embryo	6.065	3.183+/-0.012	2.882
AT1G04230	0	0	0	0	none	1	NA	none	1	NA	559	14.4718	479	13.4686	0.4603	NA	none	739	15.711	592	14.2536	0.2356	NA	none	4.899	5.737+/-0.090	-0.838
AT1G04240	0	0	0	0	none	1	NA	none	1	NA	17	0.514082	10	0.328444	0.5441	NA	none	14	0.347665	11	0.309364	1	NA	none	2.355	2.355+/-0.000	0
AT1G04250	0	0	0	0	none	1	NA	none	1	NA	447	14.6489	3	0.106782	1.376e-103	42.219	embryo	454	12.2181	3	0.091435	6.46e-104	41.038	embryo	2.356	2.634+/-0.395	-0.278
AT1G04260	53	28	55	49	none	0.449	NA	none	0.0629	NA	430	18.279	737	34.0275	5.833e-15	1.487	endosperm	487	17.0006	900	35.5812	2.861e-25	1.712	endosperm	6.769	6.226+/-0.394	0.543
AT1G04270	2332	2147	2958	2899	none	0.507	NA	Col-0	0.0491	0	15239	678.57	6685	323.309	4.954e-52	1.86	embryo	18951	692.98	7627	315.854	3.107e-69	1.956	embryo	8.238	9.420+/-0.054	-1.182
AT1G04280	1	1	0	0	none	1	NA	none	1	NA	20	0.370107	12	0.241189	0.4714	NA	none	9	0.13677	10	0.172104	0.9509	NA	none	NA	NA	NA
AT1G04290	0	0	1	0	none	1	NA	none	1	NA	99	5.52768	234	14.1906	3.752e-13	1.784	endosperm	93	4.26423	236	12.255	1.38e-16	2.008	endosperm	4.81	4.079+/-0.607	0.731
AT1G04295	0	0	0	0	none	1	NA	none	1	NA	4	1.71676	2	0.932306	1	NA	none	0	NA	10	3.99158	0.001225	1.586	endosperm	NA	NA	NA
AT1G04300	1	0	0	1	none	0.855	NA	none	1	NA	2424	24.0797	3105	33.501	1.286e-08	1.182	endosperm	2958	24.1305	3785	34.9686	2.625e-13	1.258	endosperm	5.862	6.054+/-0.026	-0.192
AT1G04310	0	0	0	0	none	1	NA	none	1	NA	930	13.4126	1680	26.3159	5.875e-26	1.631	endosperm	950	11.2514	1947	26.1151	2.112e-47	1.965	endosperm	5.745	4.769+/-0.470	0.976
AT1G04320	0	0	0	0	none	1	NA	none	1	NA	0	NA	0	NA	1	NA	none	0	NA	0	NA	1	NA	none	NA	NA	NA
AT1G04330	0	0	0	0	none	1	NA	none	1	NA	9	0.477092	4	0.230302	0.448	NA	none	5	0.21766	5	0.246504	1	NA	none	2.356	2.355+/-0.000	0.001
AT1G04340	21	27	36	30	none	0.683	NA	none	0.965	NA	695	29.4036	777	35.7039	0.02081	0	endosperm	911	31.6508	928	36.5139	0.05832	NA	none	4.464	4.464+/-0.000	0
AT1G04350	0	0	0	0	none	1	NA	none	1	NA	15	0.370043	190	5.09088	4.497e-38	7.006	endosperm	27	0.546985	143	3.28089	1.67e-21	3.424	endosperm	4.365	2.451+/-0.031	1.914
AT1G04360	6	3	4	2	none	1	NA	none	0.496	NA	72	1.80369	6	0.163252	1.196e-13	4.033	embryo	50	1.02861	5	0.116491	9.423e-09	2.86	embryo	2.514	2.435+/-0.010	0.079
AT1G04370	0	0	0	0	none	1	NA	none	1	NA	0	NA	4	0.384982	0.1041	NA	none	0	NA	2	0.164826	0.3655	NA	none	NA	NA	NA
AT1G04380	6	6	10	14	none	0.942	NA	none	0.832	NA	132	3.66787	16937	511.158	0	107.179	endosperm	263	6.00131	15506	400.714	0	54.549	endosperm	5.663	3.418+/-0.205	2.245
AT1G04390	5	8	1	10	none	0.497	NA	Ler	0.0413	0	250	3.0148	285	3.73285	0.08587	NA	none	296	2.9313	341	3.82443	0.008568	1.01	endosperm	2.355	2.511+/-0.137	-0.156
AT1G04400	8	3	6	1	none	0.879	NA	none	0.0671	NA	1824	26.5859	1114	17.6356	6.538e-12	1.295	embryo	1978	23.6758	1040	14.0979	8.336e-20	1.446	embryo	4.23	4.112+/-0.467	0.118
AT1G04410	89	79	106	87	none	0.941	NA	none	0.336	NA	26648	639.675	28607	745.839	0.007127	1.009	endosperm	27282	537.8	30526	681.489	2.306e-07	1.118	endosperm	8.484	9.200+/-0.343	-0.716
AT1G04420	45	53	44	41	none	0.821	NA	none	0.9	NA	2139	52.5498	1016	27.1102	1.494e-28	1.665	embryo	2140	43.1742	1187	27.121	5.72e-17	1.376	embryo	4.901	6.589+/-0.713	-1.688
AT1G04425	127	303	141	456	none	0.294	NA	Ler	2.43e-55	5.196	1101	85.8222	2279	192.946	1.42e-40	1.883	endosperm	1509	96.5944	2323	168.405	3.37e-24	1.493	endosperm	NA	NA	NA
AT1G04430	20	14	26	20	none	0.998	NA	none	0.4	NA	656	9.82286	362	5.88736	1.835e-10	1.356	embryo	770	9.46837	312	4.34493	1.523e-23	1.768	embryo	4.121	2.710+/-0.110	1.411
AT1G04440	0	0	0	0	none	1	NA	none	1	NA	769	13.0076	819	15.0464	0.1062	NA	none	1028	14.2795	1088	17.1156	0.008652	1.007	endosperm	6.904	4.790+/-0.222	2.114
AT1G04445	0	0	0	0	none	1	NA	none	1	NA	1	0.068637	1	0.074549	1	NA	none	1	0.056365	0	NA	1	NA	none	NA	NA	NA
AT1G04450	0	0	0	0	none	1	NA	none	1	NA	1	0.043075	1	0.046784	1	NA	none	3	0.106119	8	0.320485	0.2224	NA	none	NA	NA	NA
AT1G04470	0	0	0	2	none	1	NA	none	1	NA	7	0.075404	21	0.245692	0.01427	1.011	endosperm	22	0.194611	282	2.82512	2.835e-58	8.319	endosperm	NA	NA	NA
AT1G04480	0	0	0	0	none	1	NA	none	1	NA	6735	370.247	2292	136.85	6.291e-80	2.374	embryo	7207	325.356	2892	147.858	2.526e-61	1.945	embryo	8.51	10.383+/-0.352	-1.873
AT1G04490	0	0	1	0	none	1	NA	none	1	NA	23	0.575369	177	4.80917	2.095e-29	4.654	endosperm	45	0.924445	285	6.63067	1.022e-43	4.647	endosperm	2.355	2.355+/-0.000	0
AT1G04500	0	0	0	0	none	1	NA	none	1	NA	1	0.022044	0	NA	1	NA	none	3	0.054307	3	0.061504	1	NA	none	2.355	2.355+/-0.000	0
AT1G04501	0	0	0	0	none	1	NA	none	1	NA	0	NA	0	NA	1	NA	none	0	NA	0	NA	1	NA	none	NA	NA	NA
AT1G04510	37	42	57	31	none	0.231	NA	none	0.325	NA	2599	46.7359	1524	29.7651	1.071e-15	1.362	embryo	3544	52.3345	2205	36.8762	3.081e-12	1.245	embryo	5.636	5.714+/-0.455	-0.078
AT1G04520	0	0	0	0	none	1	NA	none	1	NA	2605	64.3087	2279	61.1061	0.4051	NA	none	3956	80.1989	3100	71.1734	0.01807	0	embryo	2.356	3.657+/-0.238	-1.301
AT1G04530	48	37	54	43	none	1	NA	none	0.286	NA	1542	40.629	1396	39.9499	0.9136	NA	none	1974	42.7119	1747	42.8094	1	NA	none	3.942	4.541+/-0.198	-0.599
AT1G04540	1	3	4	5	none	0.873	NA	none	0.625	NA	17	0.33532	58	1.24256	2.165e-06	1.744	endosperm	50	0.809899	328	6.01698	2.505e-50	4.918	endosperm	2.744	3.761+/-1.495	-1.017
AT1G04550	78	79	50	70	none	0.607	NA	none	0.367	NA	1527	39.1057	584	16.244	4.79e-40	2.029	embryo	1818	38.2336	773	18.4109	1.831e-34	1.773	embryo	5.048	6.335+/-0.371	-1.287
AT1G04555	0	0	0	0	none	1	NA	none	1	NA	75	2.84527	251	10.3422	6.808e-22	2.466	endosperm	112	3.48924	256	9.03227	2.869e-15	1.849	endosperm	NA	NA	NA
AT1G04560	0	0	0	0	none	1	NA	none	1	NA	211	8.79113	3	0.135757	2.404e-50	19.21	embryo	6	0.205288	17	0.658727	0.02275	0	endosperm	2.355	2.355+/-0.000	0
AT1G04570	0	0	0	0	none	1	NA	none	1	NA	288	5.302	381	7.61817	0.0003192	1.102	endosperm	244	3.68882	388	6.64314	6.508e-10	1.388	endosperm	NA	NA	NA
AT1G04580	0	0	0	0	none	1	NA	none	1	NA	458	3.97545	5237	49.3721	0	10.211	endosperm	508	3.62106	5275	42.5831	0	9.86	endosperm	11.12	3.062+/-0.098	8.058
AT1G04590	0	0	0	0	none	1	NA	none	1	NA	1098	29.1026	679	19.5469	3.121e-09	1.253	embryo	1452	31.6043	1058	26.0801	0.001478	1.039	embryo	4.518	5.856+/-0.522	-1.338
AT1G04600	0	0	0	0	none	1	NA	none	1	NA	215	1.47485	218	1.62422	0.7241	NA	none	281	1.58295	357	2.27757	0.0001895	1.113	endosperm	2.355	2.362+/-0.010	-0.007
AT1G04610	0	0	0	0	none	1	NA	none	1	NA	254	5.2091	7	0.155921	1.642e-55	14.253	embryo	421	7.09024	1	0.019073	1.028e-100	59.121	embryo	2.422	4.107+/-0.151	-1.685
AT1G04620	0	0	0	0	none	1	NA	none	1	NA	2108	46.6706	777	18.6841	1.515e-49	2.132	embryo	2351	42.744	881	18.1402	1.498e-50	2.026	embryo	2.682	3.609+/-1.246	-0.927
AT1G04625	0	0	0	0	none	1	NA	none	1	NA	4	0.207411	2	0.112637	1	NA	none	3	0.127745	3	0.144673	1	NA	none	2.366	2.355+/-0.000	0.011
AT1G04630	0	0	0	0	none	1	NA	none	1	NA	1964	106.327	1430	84.0847	5.301e-05	1.092	embryo	2284	101.543	1809	91.0826	0.05282	NA	none	NA	NA	NA
AT1G04635	0	0	0	0	none	1	NA	none	1	NA	144	7.52154	44	2.49618	1.218e-10	1.897	embryo	232	9.95136	60	2.91467	3.364e-18	2.306	embryo	NA	NA	NA
AT1G04640	0	0	0	0	none	1	NA	none	1	NA	357	14.1935	59	2.54771	3.777e-40	3.847	embryo	416	13.582	92	3.40175	8.41e-35	2.909	embryo	3.157	5.162+/-1.513	-2.005
AT1G04645	0	0	0	0	none	1	NA	none	1	NA	97	6.99477	2687	210.449	0	22.339	endosperm	200	11.8435	3171	212.663	0	14.328	endosperm	4.998	2.784+/-0.607	2.214
AT1G04650	0	0	0	0	none	1	NA	none	1	NA	775	8.92586	282	3.52757	4.66e-30	2.042	embryo	940	8.89051	383	4.10243	2.447e-26	1.784	embryo	2.373	2.553+/-0.165	-0.18
AT1G04660	0	0	0	0	none	1	NA	none	1	NA	213823	5913.81	311	9.34224	0	529.642	embryo	215083	4885.05	577	14.8417	0	283.192	embryo	6.914	14.254+/-0.179	-7.34
AT1G04670	0	0	0	0	none	1	NA	none	1	NA	0	NA	0	NA	1	NA	none	0	NA	2	0.095065	0.3655	NA	none	2.355	2.355+/-0.000	0
AT1G04680	0	0	0	0	none	1	NA	none	1	NA	1686	31.2325	457	9.19483	1.035e-71	2.843	embryo	1825	27.7627	367	6.3228	1.286e-106	3.653	embryo	2.393	2.881+/-0.370	-0.488
AT1G04684	0	0	0	0	none	1	NA	none	1	NA	0	NA	0	NA	1	NA	none	0	NA	0	NA	1	NA	none	NA	NA	NA
AT1G04690	0	0	0	0	none	1	NA	none	1	NA	7357	185.214	3732	102.045	3.522e-32	1.6	embryo	8059	166.611	4841	113.345	4.965e-17	1.305	embryo	9.606	9.759+/-0.073	-0.153
AT1G04700	0	0	0	0	none	1	NA	none	1	NA	302	2.76842	129	1.28438	1.205e-11	1.597	embryo	347	2.61219	281	2.39567	0.513	NA	none	3.013	3.593+/-1.405	-0.58
AT1G04710	0	0	0	0	none	1	NA	none	1	NA	1607	35.8908	1360	32.9902	0.189	NA	none	1697	31.1243	1673	34.7502	0.1056	NA	none	5.118	5.403+/-0.025	-0.285
AT1G04720	0	0	0	0	none	1	NA	none	1	NA	0	NA	0	NA	1	NA	none	0	NA	0	NA	1	NA	none	NA	NA	NA
AT1G04730	0	0	0	0	none	1	NA	none	1	NA	778	9.6735	312	4.21344	2.191e-25	1.862	embryo	1111	11.344	372	4.30171	5.878e-42	2.176	embryo	2.465	2.676+/-0.244	-0.211
AT1G04750	0	0	0	0	none	1	NA	none	1	NA	2631	78.6272	3798	123.278	7.689e-16	1.336	endosperm	3424	84.0304	4783	132.937	8.313e-21	1.377	endosperm	8.644	8.377+/-0.130	0.267
AT1G04760	0	0	0	0	none	1	NA	none	1	NA	319	17.1398	426	24.8601	0.0001187	1.123	endosperm	414	18.2669	559	27.9332	1.849e-07	1.226	endosperm	2.446	3.684+/-0.172	-1.238
AT1G04770	0	0	0	0	none	1	NA	none	1	NA	565	16.9561	1967	64.1151	8.967e-90	3.107	endosperm	254	6.25982	1425	39.7729	3.096e-138	5.092	endosperm	3.579	3.519+/-0.129	0.06
AT1G04778	0	0	0	0	none	1	NA	none	1	NA	15	1.74622	2	0.25288	0.005767	1.158	embryo	10	0.955999	0	NA	0.004806	1.255	embryo	NA	NA	NA
AT1G04780	0	0	0	0	none	1	NA	none	1	NA	1221	15.3369	1031	14.0656	0.2097	NA	none	1684	17.3706	1466	17.1258	1	NA	none	6.517	5.838+/-0.300	0.679
AT1G04790	0	0	0	0	none	1	NA	none	1	NA	1117	17.3986	809	13.6864	0.0002938	1.075	embryo	1609	20.5811	1016	14.718	1.067e-08	1.2	embryo	3.453	3.427+/-0.005	0.026
AT1G04800	0	0	0	0	none	1	NA	none	1	NA	5	0.21331	3	0.139009	1	NA	none	12	0.42041	2	0.079354	0.02963	0	embryo	4.263	3.902+/-0.346	0.361
AT1G04810	0	0	0	0	none	1	NA	none	1	NA	2705	29.1029	2068	24.1656	0.0007016	1.049	embryo	3116	27.5307	2760	27.6167	1	NA	none	4.376	4.166+/-0.816	0.21
AT1G04820	0	0	0	0	none	1	NA	none	1	NA	21294	445.421	23716	538.807	0.0004968	1.046	endosperm	29807	512.015	32391	630.133	7.077e-06	1.086	endosperm	7.368	7.357+/-0.202	0.011
AT1G04830	0	0	0	0	none	1	NA	none	1	NA	787	16.9499	892	20.8658	0.009276	1.007	endosperm	994	17.5804	1157	23.175	2.198e-05	1.108	endosperm	4.611	4.915+/-0.131	-0.304
AT1G04840	0	0	0	0	none	1	NA	none	1	NA	86	1.53331	12	0.232377	7.091e-13	3.06	embryo	130	1.90339	36	0.596939	2.631e-10	1.926	embryo	2.357	2.355+/-0.000	0.002
AT1G04850	0	0	0	0	none	1	NA	none	1	NA	3201	72.4912	3580	88.0564	0.001438	1.036	endosperm	3891	72.3621	4770	100.464	3.147e-11	1.21	endosperm	7.282	7.555+/-0.054	-0.273
AT1G04860	0	0	0	0	none	1	NA	none	1	NA	1050	10.9432	1215	13.7534	0.001541	1.042	endosperm	1382	11.8281	1733	16.7977	1.709e-09	1.21	endosperm	4.164	4.308+/-0.256	-0.144
AT1G04870	0	0	0	0	none	1	NA	none	1	NA	1281	29.6896	447	11.2523	3.171e-43	2.197	embryo	2004	38.1419	598	12.8899	1.375e-69	2.511	embryo	5.989	7.768+/-0.128	-1.779
AT1G04880	0	0	0	0	none	1	NA	none	1	NA	91	2.04264	22	0.536355	2.64e-09	2.048	embryo	259	4.77421	31	0.647154	7.33e-36	4.555	embryo	2.496	2.733+/-0.273	-0.237
AT1G04890	0	0	0	0	none	1	NA	none	1	NA	0	NA	0	NA	1	NA	none	0	NA	7	0.114637	0.01066	0	endosperm	NA	NA	NA
AT1G04900	0	0	0	0	none	1	NA	none	1	NA	458	9.54667	191	4.32412	1.872e-16	1.714	embryo	628	10.7497	280	5.42798	1.269e-16	1.588	embryo	2.98	4.707+/-0.419	-1.727
AT1G04910	0	0	0	0	none	1	NA	none	1	NA	624	11.8363	882	18.171	9.66e-09	1.248	endosperm	805	12.5395	1044	18.4174	5.664e-09	1.225	endosperm	5.116	4.240+/-0.214	0.876
AT1G04920	0	0	0	0	none	1	NA	none	1	NA	51	0.523714	2092	23.3326	3.456e-319	30.691	endosperm	39	0.328881	2248	21.4691	0	43.876	endosperm	2.355	2.355+/-0.000	0
AT1G04930	0	0	0	0	none	1	NA	none	1	NA	175	4.73348	94	2.76152	0.000124	1.197	embryo	251	5.57528	152	3.82367	0.00115	1.082	embryo	2.366	2.704+/-0.474	-0.338
AT1G04940	0	0	0	0	none	1	NA	none	1	NA	2551	79.854	1261	42.8726	2.349e-27	1.61	embryo	3211	82.5423	1572	45.7649	1.295e-29	1.574	embryo	NA	NA	NA
AT1G04945	0	0	0	0	none	1	NA	none	1	NA	325	7.24494	170	4.11603	9.033e-08	1.336	embryo	509	9.31794	284	5.88795	9.447e-08	1.261	embryo	3.15	3.728+/-0.062	-0.578
AT1G04950	0	0	0	0	none	1	NA	none	1	NA	1247	20.5276	1082	19.3454	0.4184	NA	none	1595	21.5617	1344	20.5762	0.5451	NA	none	4.127	4.657+/-0.814	-0.53
AT1G04960	0	0	0	0	none	1	NA	none	1	NA	406	10.5646	637	18.0029	1.225e-10	1.352	endosperm	502	10.727	743	17.9808	2.745e-12	1.366	endosperm	7.479	6.830+/-0.391	0.649
AT1G04970	0	0	0	0	none	1	NA	none	1	NA	428	8.92134	918	20.783	8.89e-29	1.87	endosperm	439	7.51452	1048	20.3162	2.256e-45	2.211	endosperm	3.841	3.076+/-0.000	0.765
AT1G04980	0	0	0	0	none	1	NA	none	1	NA	837	18.7171	694	16.8558	0.1668	NA	none	889	16.3254	826	17.1786	0.7503	NA	none	5.648	4.028+/-0.593	1.62
AT1G04985	0	0	0	0	none	1	NA	none	1	NA	713	25.5781	832	32.4176	0.002827	1.033	endosperm	961	28.3108	1042	34.7649	0.00284	1.029	endosperm	5.656	4.865+/-0.459	0.791
AT1G04990	0	0	0	0	none	1	NA	none	1	NA	323	6.26016	1863	39.217	1.007e-141	5.031	endosperm	385	6.12765	2670	48.127	9.175e-226	6.479	endosperm	5.829	3.190+/-0.271	2.639
AT1G05000	2	4	3	4	none	0.959	NA	none	0.695	NA	41	1.32295	237	8.30588	1.076e-32	3.931	endosperm	60	1.58987	346	10.3832	4.908e-49	4.436	endosperm	4.201	2.359+/-0.006	1.842
AT1G05010	0	5	8	4	none	0.185	NA	none	0.376	NA	79	2.0632	118	3.34714	0.004727	1.051	endosperm	93	1.99456	139	3.37616	0.0005615	1.141	endosperm	2.355	2.355+/-0.000	0
AT1G05020	1	1	1	1	none	1	NA	none	1	NA	14	0.206595	22	0.352608	0.2371	NA	none	13	0.157538	33	0.452897	0.002051	1.178	endosperm	2.391	2.445+/-0.128	-0.054
AT1G05030	10	14	19	11	none	0.512	NA	none	0.866	NA	162	3.2439	258	5.61113	3.223e-06	1.258	endosperm	221	3.63408	309	5.75447	9.057e-06	1.201	endosperm	2.381	2.386+/-0.006	-0.005
AT1G05040	0	0	0	0	none	1	NA	none	1	NA	0	NA	1	0.047532	0.7443	NA	none	1	0.035938	4	0.162801	0.3275	NA	none	2.355	2.355+/-0.000	0
AT1G05055	0	0	0	0	none	1	NA	none	1	NA	650	15.4778	639	16.5263	0.7558	NA	none	878	17.1689	781	17.2959	1	NA	none	4.943	5.071+/-0.015	-0.128
AT1G05060	5	4	10	5	none	0.923	NA	none	0.547	NA	120	4.27047	204	7.88502	2.959e-06	1.294	endosperm	186	5.43573	343	11.3523	5.86e-13	1.574	endosperm	2.574	2.355+/-0.000	0.219
AT1G05065	0	0	2	0	none	1	NA	none	1	NA	5	0.706802	0	NA	0.1184	NA	none	32	3.71474	0	NA	7.265e-09	5.225	embryo	NA	NA	NA
AT1G05070	55	52	68	59	none	0.957	NA	none	0.7	NA	648	26.3211	823	36.3084	3e-05	1.12	endosperm	803	26.7852	924	34.9056	0.000141	1.084	endosperm	2.731	2.977+/-0.227	-0.246
AT1G05080	0	0	0	0	none	1	NA	none	1	NA	1	0.026987	22	0.644845	5.01e-06	2.732	endosperm	2	0.044324	15	0.376478	0.00184	1.395	endosperm	NA	NA	NA
AT1G05085	0	0	0	0	none	1	NA	none	1	NA	0	NA	0	NA	1	NA	none	0	NA	0	NA	1	NA	none	NA	NA	NA
AT1G05090	0	0	0	0	none	1	NA	none	1	NA	12	0.201544	19	0.346593	0.3527	NA	none	19	0.262055	34	0.531081	0.03389	0	endosperm	4.387	4.512+/-0.171	-0.125
AT1G05100	0	0	0	0	none	1	NA	none	1	NA	8	0.224043	22	0.669179	0.01876	0	endosperm	18	0.413965	10	0.260457	0.4177	NA	none	2.656	2.366+/-0.015	0.29
AT1G05120	1	3	8	8	none	0.83	NA	none	0.694	NA	1037	13.5265	1313	18.6016	3.115e-06	1.141	endosperm	1487	15.9282	1688	20.4773	2.235e-05	1.096	endosperm	6.001	4.016+/-0.460	1.985
AT1G05136	0	0	0	0	none	1	NA	none	1	NA	0	NA	0	NA	1	NA	none	0	NA	0	NA	1	NA	none	NA	NA	NA
AT1G05140	12	9	16	20	none	0.77	NA	none	0.997	NA	718	16.9498	412	10.5637	9.535e-10	1.315	embryo	816	15.819	474	10.4067	6.766e-09	1.258	embryo	5.638	5.540+/-0.206	0.098
AT1G05150	293	217	352	317	none	0.472	NA	Col-0	0.00483	1.081	2682	33.0133	2260	30.2146	0.1197	NA	none	3338	33.7417	2788	31.9166	0.3382	NA	none	6.511	7.496+/-0.518	-0.985
AT1G05160	168	133	175	183	none	0.427	NA	none	0.469	NA	1266	21.7028	14633	272.455	0	10.645	endosperm	1342	18.8923	16970	270.557	0	12.37	endosperm	5.906	4.847+/-0.002	1.059
AT1G05170	1	5	2	4	none	0.948	NA	none	0.345	NA	397	7.51848	696	14.3162	2.102e-15	1.514	endosperm	514	7.9938	770	13.562	4.611e-13	1.385	endosperm	3.126	3.166+/-0.697	-0.04
AT1G05180	0	0	0	0	none	1	NA	none	1	NA	960	17.8579	672	13.5771	7.337e-05	1.104	embryo	1333	20.3629	887	15.3454	4.001e-06	1.131	embryo	7.103	7.368+/-0.389	-0.265
AT1G05190	612	567	733	663	none	0.966	NA	none	0.105	NA	8708	331.769	3184	131.755	6.759e-73	2.218	embryo	9715	303.955	3021	107.044	3.904e-107	2.513	embryo	4.665	8.326+/-0.161	-3.661
AT1G05200	12	7	24	36	none	0.44	NA	none	0.938	NA	105	1.16632	99	1.19438	1	NA	none	242	2.20747	98	1.01239	4.606e-10	1.556	embryo	2.717	2.370+/-0.000	0.347
AT1G05205	0	0	0	0	none	1	NA	none	1	NA	684	48.0592	574	43.8037	0.2715	NA	none	742	42.8129	845	55.2168	0.0003971	1.068	endosperm	7.77	8.620+/-0.372	-0.85
AT1G05210	0	0	0	0	none	1	NA	none	1	NA	315	14.573	153	7.68789	3.652e-09	1.426	embryo	447	16.9823	178	7.65864	1.354e-16	1.71	embryo	2.443	2.747+/-0.308	-0.304
AT1G05220	0	0	0	0	none	1	NA	none	1	NA	60	3.03173	155	8.50647	1.114e-10	1.8	endosperm	55	2.28219	156	7.33091	1.549e-13	2.06	endosperm	NA	NA	NA
AT1G05230	18	5	12	12	none	0.33	NA	none	0.15	NA	1018	14.6285	1185	18.4948	0.001142	1.047	endosperm	1315	15.5177	1167	15.5961	1	NA	none	4.969	2.386+/-0.006	2.583
AT1G05240	0	0	0	0	none	1	NA	none	1	NA	0	NA	0	NA	1	NA	none	0	NA	0	NA	1	NA	none	2.355	2.355+/-0.000	0
AT1G05250	0	0	0	0	none	1	NA	none	1	NA	0	NA	0	NA	1	NA	none	0	NA	0	NA	1	NA	none	2.355	2.355+/-0.000	0
AT1G05260	8	0	0	6	mother	0.00977	3.253	none	1	NA	99	2.91701	2449	78.3735	2.284e-315	19.969	endosperm	70	1.69375	1015	27.8139	3.67e-173	11.768	endosperm	8.502	2.582+/-0.144	5.92
AT1G05270	3	3	15	13	none	1	NA	none	0.995	NA	851	21.8723	1245	34.7546	9.795e-12	1.312	endosperm	1017	21.4653	1521	36.357	1.6e-18	1.431	endosperm	4.104	3.191+/-0.023	0.913
AT1G05280	3	0	1	7	none	0.146	NA	none	0.816	NA	25	0.594904	1311	33.8834	1.741e-244	34.782	endosperm	107	2.09094	1595	35.2989	8.1e-239	12.736	endosperm	9.022	2.471+/-0.074	6.551
AT1G05290	0	0	0	0	none	1	NA	none	1	NA	0	NA	0	NA	1	NA	none	0	NA	0	NA	1	NA	none	2.359	2.355+/-0.000	0.004
AT1G05291	0	0	0	0	none	1	NA	none	1	NA	1	0.049203	9	0.480962	0.02007	0	endosperm	2	0.080811	65	2.97439	3.907e-18	7.8	endosperm	NA	NA	NA
AT1G05300	3	0	1	5	none	0.262	NA	none	0.822	NA	48	1.24356	15	0.42208	0.0002585	1.351	embryo	51	1.08504	11	0.265041	8.77e-06	1.736	embryo	2.655	2.355+/-0.000	0.3
AT1G05310	0	0	0	0	none	1	NA	none	1	NA	0	NA	0	NA	1	NA	none	0	NA	0	NA	1	NA	none	2.464	2.409+/-0.005	0.055
AT1G05320	22	20	18	47	none	0.162	NA	none	0.137	NA	324	4.36693	80	1.17111	1.735e-26	2.654	embryo	408	4.51587	85	1.06548	4.56e-36	3.061	embryo	NA	NA	NA
AT1G05330	0	0	0	0	none	1	NA	none	1	NA	1	0.086045	1	0.093456	1	NA	none	0	NA	2	0.160049	0.3655	NA	none	2.363	2.355+/-0.000	0.008
AT1G05340	3	9	4	24	none	0.809	NA	Ler	0.00153	1.912	95	4.75973	364	19.8079	6.332e-34	2.945	endosperm	161	6.62422	461	21.481	2.049e-33	2.45	endosperm	5.554	2.355+/-0.000	3.199
AT1G05350	524	364	517	404	none	0.642	NA	Col-0	2.59e-09	1.415	1895	40.4465	2528	58.604	4.345e-10	1.225	endosperm	1913	33.5303	3218	63.8782	3.021e-35	1.643	endosperm	5.263	5.206+/-0.037	0.057
AT1G05360	78	57	90	79	none	0.815	NA	none	0.185	NA	289	6.21679	297	6.93909	0.5255	NA	none	429	7.57837	383	7.66233	1	NA	none	3.447	3.287+/-0.151	0.16
AT1G05370	5	3	4	8	none	0.642	NA	none	1	NA	73	1.68206	539	13.4892	9.711e-74	5.607	endosperm	129	2.44095	632	13.5435	1.823e-71	4.166	endosperm	2.355	2.597+/-0.253	-0.242
AT1G05380	9	7	18	11	none	0.948	NA	none	0.486	NA	1101	9.53116	1295	12.1761	0.0005152	1.061	endosperm	1534	10.9052	1646	13.252	0.001494	1.036	endosperm	4.309	3.203+/-0.783	1.106
AT1G05385	0	0	0	0	none	1	NA	none	1	NA	288	13.7525	304	15.7667	0.351	NA	none	322	12.6269	264	11.7243	0.634	NA	none	4.681	5.910+/-0.111	-1.229
AT1G05390	0	0	0	0	none	1	NA	none	1	NA	0	NA	0	NA	1	NA	none	0	NA	0	NA	1	NA	none	NA	NA	NA
AT1G05400	0	0	0	0	none	1	NA	none	1	NA	7	0.263873	61	2.49749	5.998e-12	3.483	endosperm	23	0.711991	62	2.17361	6.227e-06	1.559	endosperm	2.638	2.355+/-0.000	0.283
AT1G05410	217	210	271	287	none	0.855	NA	none	0.954	NA	2569	54.1189	2334	53.4028	0.9267	NA	none	3244	56.1198	3009	58.9524	0.617	NA	none	4.528	5.688+/-0.146	-1.16
AT1G05420	0	0	0	0	none	1	NA	none	1	NA	30	1.56929	362	20.5669	4.806e-66	7.972	endosperm	19	0.816179	436	21.211	3.178e-98	14.73	endosperm	NA	NA	NA
AT1G05430	38	30	90	71	none	1	NA	none	0.285	NA	836	27.9107	743	26.9421	0.7591	NA	none	1184	32.4613	854	26.5165	0.00149	1.04	embryo	5.555	6.454+/-0.069	-0.899
AT1G05440	36	22	43	46	none	0.481	NA	none	0.459	NA	638	14.8837	789	19.9915	0.0001804	1.089	endosperm	1017	19.4832	947	20.5463	0.7148	NA	none	3.339	5.112+/-0.420	-1.773
AT1G05450	0	0	0	0	none	1	NA	none	1	NA	0	NA	1	0.096486	0.7443	NA	none	0	NA	0	NA	1	NA	none	2.363	2.365+/-0.003	-0.002
AT1G05460	66	37	69	64	none	0.387	NA	none	0.0682	NA	1761	18.9637	1630	19.0646	1	NA	none	2343	20.7198	2338	23.4154	0.04757	0	endosperm	7.389	8.647+/-0.047	-1.258
AT1G05470	7	15	9	16	none	0.976	NA	none	0.109	NA	1056	13.9532	81	1.16244	1.717e-136	8.889	embryo	1349	14.6376	75	0.921646	4.221e-184	11.72	embryo	2.482	3.778+/-0.190	-1.296
AT1G05490	1	0	3	5	none	0.758	NA	none	0.845	NA	189	1.46363	1381	11.6156	1.316e-140	6.159	endosperm	379	2.41024	1289	9.28363	5.112e-83	3.143	endosperm	5.228	2.433+/-0.073	2.795
AT1G05500	0	0	0	0	none	1	NA	none	1	NA	1754	29.6125	2194	40.231	6.559e-07	1.146	endosperm	2253	31.2361	2744	43.0848	1.793e-09	1.19	endosperm	5.769	4.340+/-0.437	1.429
AT1G05510	0	0	0	0	none	1	NA	none	1	NA	32	1.16319	22	0.868567	0.5461	NA	none	3	0.089552	28	0.946574	1.715e-06	2.455	endosperm	2.607	2.380+/-0.035	0.227
AT1G05520	14	11	12	28	none	0.31	NA	none	0.506	NA	1308	18.018	1243	18.5973	1	NA	none	1530	17.3078	1643	21.049	0.001351	1.037	endosperm	4.817	3.826+/-0.713	0.991
AT1G05530	0	0	0	0	none	1	NA	none	1	NA	0	NA	11	0.311109	0.00084	1.707	endosperm	0	NA	10	0.242179	0.001225	1.586	endosperm	2.492	2.390+/-0.030	0.102
AT1G05540	0	0	0	0	none	1	NA	none	1	NA	3	0.084148	223	6.79372	5.447e-59	23.354	endosperm	6	0.138206	205	5.34777	2.242e-53	15.139	endosperm	5.379	2.418+/-0.089	2.961
AT1G05550	0	0	0	0	none	1	NA	none	1	NA	3	0.084615	1	0.030634	0.9268	NA	none	0	NA	3	0.078694	0.1831	NA	none	2.361	2.355+/-0.000	0.006
AT1G05560	0	0	0	0	none	1	NA	none	1	NA	203	4.38269	487	11.4196	2.265e-23	1.979	endosperm	177	3.13811	334	6.70633	2.613e-13	1.603	endosperm	3.126	3.228+/-0.480	-0.102
AT1G05570	15	13	14	16	none	0.915	NA	none	1	NA	1754	10.3516	664	4.25623	1.463e-43	2.062	embryo	2726	13.2116	765	4.19889	2.133e-87	2.7	embryo	5.201	4.216+/-0.437	0.985
AT1G05575	0	0	0	0	none	1	NA	none	1	NA	0	NA	2	0.155697	0.3938	NA	none	2	0.117721	0	NA	0.7497	NA	none	2.355	2.355+/-0.000	0
AT1G05577	0	1	2	0	none	0.642	NA	none	1	NA	26	0.61664	0	NA	1.459e-07	4.29	embryo	51	0.993297	0	NA	7.449e-14	8.93	embryo	2.356	2.355+/-0.000	0.001
AT1G05580	0	0	0	3	none	1	NA	none	1	NA	1	0.012534	37	0.503714	2.317e-10	5.04	endosperm	49	0.504372	446	5.19916	1.531e-76	6.895	endosperm	NA	NA	NA
AT1G05590	9	5	21	19	none	0.843	NA	none	0.536	NA	554	9.26093	315	5.71918	1.108e-08	1.301	embryo	702	9.63679	329	5.11488	7.845e-16	1.528	embryo	5.268	5.016+/-0.007	0.252
AT1G05600	5	7	18	8	none	0.507	NA	none	0.741	NA	217	4.68494	165	3.86907	0.1344	NA	none	317	5.62023	198	3.97561	0.0009353	1.082	embryo	4.156	4.153+/-0.457	0.003
AT1G05610	0	0	0	0	none	1	NA	none	1	NA	0	NA	0	NA	1	NA	none	0	NA	3	0.067843	0.1831	NA	none	2.356	2.355+/-0.000	0.001
AT1G05615	0	0	0	0	none	1	NA	none	1	NA	0	NA	0	NA	1	NA	none	0	NA	0	NA	1	NA	none	NA	NA	NA
AT1G05620	30	5	13	27	mother	0.000406	2.606	none	0.213	NA	419	11.6609	1179	35.6378	2.235e-52	2.464	endosperm	468	10.6958	1696	43.8974	3.593e-104	3.393	endosperm	3.232	3.146+/-0.023	0.086
AT1G05630	41	20	15	22	none	0.155	NA	none	0.692	NA	685	6.27614	616	6.13001	0.9114	NA	none	912	6.86195	815	6.94471	1	NA	none	2.828	3.263+/-0.616	-0.435
AT1G05640	4	2	3	4	none	0.831	NA	none	0.894	NA	316	5.97495	219	4.49749	0.006084	1.024	embryo	430	6.67677	253	4.449	1.029e-05	1.181	embryo	NA	NA	NA
AT1G05650	0	0	0	0	none	1	NA	none	1	NA	0	NA	0	NA	1	NA	none	0	NA	0	NA	1	NA	none	2.358	2.355+/-0.000	0.003
AT1G05660	0	0	0	0	none	1	NA	none	1	NA	0	NA	9	0.293853	0.00336	1.316	endosperm	1	0.024687	3	0.083874	0.5532	NA	none	2.358	2.355+/-0.000	0.003
AT1G05670	0	0	0	0	none	1	NA	none	1	NA	282	2.31733	189	1.68686	0.003675	1.043	embryo	402	2.71279	214	1.63549	1.133e-07	1.289	embryo	2.612	2.565+/-0.000	0.047
AT1G05680	1	0	0	2	none	0.642	NA	none	1	NA	2	0.046934	0	NA	0.7601	NA	none	4	0.077084	0	NA	0.22	NA	none	2.355	2.355+/-0.000	0
AT1G05690	0	0	1	0	none	1	NA	none	1	NA	10	0.214595	17	0.39623	0.304	NA	none	9	0.158604	22	0.439073	0.02067	0	endosperm	2.374	2.355+/-0.000	0.019
AT1G05700	0	0	0	0	none	1	NA	none	1	NA	0	NA	0	NA	1	NA	none	2	0.023107	1	0.013085	1	NA	none	2.355	2.355+/-0.000	0
AT1G05710	0	0	2	1	none	1	NA	none	1	NA	403	16.3508	68	2.99655	1.292e-43	3.852	embryo	564	18.7916	123	4.64123	7.39e-45	3.063	embryo	3.098	3.641+/-1.632	-0.543
AT1G05720	0	0	0	0	none	1	NA	none	1	NA	452	29.5984	823	58.5339	1.084e-18	1.587	endosperm	598	32.1574	1063	64.7377	2.137e-25	1.665	endosperm	9.326	8.010+/-0.210	1.316
AT1G05730	0	0	0	0	none	1	NA	none	1	NA	68	2.11375	78	2.6334	0.439	NA	none	135	3.4461	129	3.7293	0.8889	NA	none	NA	NA	NA
AT1G05740	0	0	0	0	none	1	NA	none	1	NA	1	0.081331	2	0.17667	0.9112	NA	none	2	0.133578	0	NA	0.7497	NA	none	2.36	2.355+/-0.000	0.005
AT1G05750	18	10	13	21	none	0.33	NA	none	0.956	NA	274	3.02562	111	1.33127	5.69e-12	1.655	embryo	308	2.79296	160	1.64315	8.529e-07	1.28	embryo	2.365	2.826+/-0.652	-0.461
AT1G05760	0	0	0	0	none	1	NA	none	1	NA	0	NA	0	NA	1	NA	none	0	NA	0	NA	1	NA	none	2.356	2.645+/-0.410	-0.289
AT1G05770	0	0	0	0	none	1	NA	none	1	NA	0	NA	0	NA	1	NA	none	0	NA	0	NA	1	NA	none	2.355	2.355+/-0.000	0
AT1G05780	0	0	0	0	none	1	NA	none	1	NA	108	5.51184	169	9.36781	0.0002109	1.166	endosperm	99	4.14914	176	8.35372	3.808e-07	1.389	endosperm	NA	NA	NA
AT1G05785	0	0	0	0	none	1	NA	none	1	NA	129	6.26069	229	12.0711	1.617e-07	1.369	endosperm	159	6.33694	296	13.3604	7.422e-12	1.561	endosperm	NA	NA	NA
AT1G05790	7	10	3	7	none	0.887	NA	none	0.388	NA	424	6.91579	158	2.79905	3.856e-19	1.888	embryo	435	5.8266	128	1.94169	3.402e-26	2.256	embryo	4.986	3.707+/-0.150	1.279
AT1G05800	0	0	0	0	none	1	NA	none	1	NA	3	0.075472	0	NA	0.4184	NA	none	3	0.061978	0	NA	0.4098	NA	none	2.386	2.355+/-0.000	0.031
AT1G05805	9	2	6	10	none	0.251	NA	none	0.552	NA	159	3.97476	134	3.63828	0.7177	NA	none	266	5.46066	155	3.60362	0.0002351	1.13	embryo	3.303	2.734+/-0.277	0.569
AT1G05810	0	0	0	0	none	1	NA	none	1	NA	15	0.596364	89	3.84316	6.136e-14	3.088	endosperm	15	0.489736	42	1.55297	0.0001752	1.399	endosperm	2.355	2.355+/-0.000	0
AT1G05820	2	1	2	1	none	1	NA	none	0.849	NA	60	1.25359	29	0.658082	0.009868	1.031	embryo	68	1.16671	61	1.1853	1	NA	none	NA	NA	NA
AT1G05830	21	25	31	25	none	0.736	NA	none	1	NA	1125	10.5268	899	9.13658	0.03509	0	embryo	1441	11.0729	769	6.69216	2.202e-16	1.408	embryo	2.589	2.634+/-0.030	-0.045
AT1G05835	35	74	36	84	none	0.952	NA	Ler	1.35e-07	2.245	650	52.7445	398	35.0772	2.517e-07	1.227	embryo	671	44.7133	546	41.2051	0.357	NA	none	NA	NA	NA
AT1G05840	14	7	11	12	none	0.636	NA	none	0.582	NA	663	14.606	1112	26.6073	1.387e-17	1.491	endosperm	759	13.7313	1296	26.5532	1.871e-25	1.617	endosperm	3.475	2.739+/-0.101	0.736
AT1G05850	151	131	148	150	none	0.755	NA	none	0.689	NA	3151	75.9456	15152	396.645	2.869e-220	4.481	endosperm	3324	65.7908	14542	325.966	1.543e-252	4.33	endosperm	11.228	6.433+/-0.522	4.795
AT1G05860	7	5	4	8	none	0.629	NA	none	0.943	NA	333	10.0871	320	10.5281	1	NA	none	461	11.4676	437	12.3111	0.673	NA	none	2.97	2.911+/-0.036	0.059
AT1G05870	0	0	0	0	none	1	NA	none	1	NA	516	20.9355	222	9.78284	8.026e-17	1.684	embryo	630	20.9906	258	9.73527	4.588e-20	1.722	embryo	NA	NA	NA
AT1G05880	0	0	0	0	none	1	NA	none	1	NA	0	NA	0	NA	1	NA	none	0	NA	0	NA	1	NA	none	2.366	2.355+/-0.000	0.011
AT1G05890	0	0	0	0	none	1	NA	none	1	NA	1017	15.7789	1065	17.9467	0.138	NA	none	1366	17.4043	1355	19.5519	0.1045	NA	none	6.411	6.440+/-0.239	-0.029
AT1G05894	2	1	0	1	none	0.855	NA	none	0.832	NA	24	0.573791	18	0.467405	0.8071	NA	none	47	0.922763	25	0.555874	0.0777	NA	none	NA	NA	NA
AT1G05900	0	0	0	0	none	1	NA	none	1	NA	142	3.35886	169	4.34179	0.09639	NA	none	141	2.73888	205	4.50974	5.998e-05	1.183	endosperm	2.59	2.476+/-0.000	0.114
AT1G05910	21	13	22	9	none	0.832	NA	Col-0	0.0416	0	5061	45.7349	2184	21.4359	2.058e-46	1.868	embryo	6235	46.2699	2614	21.9691	9.767e-54	1.858	embryo	4.454	5.873+/-0.023	-1.419
AT1G05920	0	0	0	0	none	1	NA	none	1	NA	1	0.024118	0	NA	1	NA	none	4	0.079224	0	NA	0.22	NA	none	2.355	2.355+/-0.000	0
AT1G05925	0	0	0	0	none	1	NA	none	1	NA	0	NA	0	NA	1	NA	none	0	NA	0	NA	1	NA	none	NA	NA	NA
AT1G05930	0	0	0	0	none	1	NA	none	1	NA	0	NA	2	0.080858	0.3938	NA	none	0	NA	2	0.069237	0.3655	NA	none	NA	NA	NA
AT1G05940	0	0	0	0	none	1	NA	none	1	NA	633	11.5341	1294	25.6091	3.466e-31	1.819	endosperm	770	11.5219	1574	26.6735	1.257e-42	1.943	endosperm	5.66	3.491+/-0.356	2.169
AT1G05950	0	0	0	0	none	1	NA	none	1	NA	566	11.372	281	6.13203	6.741e-13	1.483	embryo	745	12.2921	293	5.47497	2.12e-24	1.814	embryo	4.604	4.883+/-0.803	-0.279
AT1G05960	15	13	23	16	none	0.923	NA	none	0.569	NA	1370	13.4407	1001	10.6663	0.0002243	1.075	embryo	1914	15.4204	1249	11.3962	6.999e-08	1.169	embryo	4.937	5.295+/-0.394	-0.358
AT1G05970	13	9	19	20	none	0.826	NA	none	0.773	NA	295	12.4364	224	10.2565	0.08065	NA	none	374	12.9477	231	9.05687	0.0002211	1.113	embryo	NA	NA	NA
AT1G05980	0	0	0	0	none	1	NA	none	1	NA	0	NA	0	NA	1	NA	none	0	NA	0	NA	1	NA	none	NA	NA	NA
AT1G05990	0	0	0	0	none	1	NA	none	1	NA	0	NA	0	NA	1	NA	none	5	0.246242	10	0.557746	0.326	NA	none	2.444	2.440+/-0.000	0.004
AT1G06000	121	115	83	106	none	0.533	NA	none	0.577	NA	2274	51.0437	147	3.58383	1.781e-233	11.253	embryo	2039	37.5854	94	1.96234	1.08e-255	14.558	embryo	2.556	4.019+/-0.485	-1.463
AT1G06010	103	64	129	122	none	0.313	NA	Col-0	0.044	0	368	20.7096	634	38.7518	7.044e-14	1.479	endosperm	488	22.5525	746	39.0443	1.292e-13	1.41	endosperm	5.665	5.084+/-1.148	0.581
AT1G06020	0	0	0	0	none	1	NA	none	1	NA	8	0.27455	8	0.298194	1	NA	none	6	0.169096	0	NA	0.06202	NA	none	2.355	2.355+/-0.000	0
AT1G06030	0	0	0	0	none	1	NA	none	1	NA	0	NA	0	NA	1	NA	none	1	0.028652	0	NA	1	NA	none	2.736	2.401+/-0.000	0.335
AT1G06040	35	35	46	59	none	0.82	NA	none	0.687	NA	3008	87.3297	2322	73.2191	0.001048	1.041	embryo	3627	86.4732	2787	75.2515	0.006353	1.011	embryo	8.164	6.903+/-0.207	1.261
AT1G06050	1	3	0	1	none	0.924	NA	none	0.547	NA	159	4.37715	220	6.57802	0.001382	1.082	endosperm	174	3.93363	187	4.78773	0.1775	NA	none	5.934	3.633+/-0.782	2.301
AT1G06060	0	0	0	0	none	1	NA	none	1	NA	348	11.4573	477	17.0568	1.424e-05	1.163	endosperm	501	13.5453	506	15.4934	0.1704	NA	none	5.057	4.791+/-0.343	0.266
AT1G06070	14	3	16	8	none	0.693	NA	Col-0	0.0118	1.26	754	14.4407	758	15.7675	0.4932	NA	none	1176	18.4958	1088	19.3793	0.7668	NA	none	6.634	7.113+/-0.323	-0.479
AT1G06080	59	75	118	115	none	0.644	NA	none	0.578	NA	6330	184.83	33	1.04655	0	118.431	embryo	9091	217.987	40	1.08623	0	139.023	embryo	2.363	6.235+/-0.276	-3.872
AT1G06090	0	0	0	0	none	1	NA	none	1	NA	0	NA	0	NA	1	NA	none	0	NA	0	NA	1	NA	none	2.357	2.357+/-0.002	0
AT1G06100	0	0	0	0	none	1	NA	none	1	NA	2	0.079162	1	0.04299	1	NA	none	8	0.260032	2	0.073622	0.2003	NA	none	2.403	2.355+/-0.000	0.048
AT1G06110	22	21	19	17	none	1	NA	none	0.889	NA	526	11.9806	965	23.8725	8.283e-21	1.614	endosperm	697	13.0369	1074	22.7505	3.204e-17	1.451	endosperm	4.493	4.292+/-0.230	0.201
AT1G06120	0	0	0	0	none	1	NA	none	1	NA	0	NA	0	NA	1	NA	none	0	NA	0	NA	1	NA	none	2.357	2.357+/-0.002	0
AT1G06130	0	0	0	0	none	1	NA	none	1	NA	732	19.2727	643	18.3874	0.6336	NA	none	989	21.3834	813	19.9074	0.3647	NA	none	4.308	4.511+/-0.828	-0.203
AT1G06135	0	0	0	0	none	1	NA	none	1	NA	1	0.065243	0	NA	1	NA	none	0	NA	1	0.060678	0.7148	NA	none	NA	NA	NA
AT1G06137	0	0	0	0	none	1	NA	none	1	NA	0	NA	0	NA	1	NA	none	0	NA	0	NA	1	NA	none	NA	NA	NA
AT1G06140	2	9	15	22	none	0.597	NA	none	0.0756	NA	81	1.7206	7	0.1615	5.564e-15	4.162	embryo	152	2.65149	19	0.375356	8.97e-22	3.834	embryo	2.428	2.433+/-0.000	-0.005
AT1G06145	9	7	8	1	none	0.469	NA	none	0.115	NA	187	3.58336	166	3.4549	1	NA	none	281	4.42187	269	4.79397	0.6971	NA	none	3.425	3.782+/-0.511	-0.357
AT1G06148	0	0	0	0	none	1	NA	none	1	NA	0	NA	9	0.217364	0.00336	1.316	endosperm	0	NA	3	0.062041	0.1831	NA	none	NA	NA	NA
AT1G06149	0	0	0	0	none	1	NA	none	1	NA	0	NA	0	NA	1	NA	none	0	NA	0	NA	1	NA	none	NA	NA	NA
AT1G06150	0	0	0	0	none	1	NA	none	1	NA	0	NA	0	NA	1	NA	none	0	NA	0	NA	1	NA	none	NA	NA	NA
AT1G06160	0	0	0	0	none	1	NA	none	1	NA	0	NA	0	NA	1	NA	none	0	NA	0	NA	1	NA	none	2.355	2.355+/-0.000	0
AT1G06170	2	0	0	0	none	1	NA	none	1	NA	10	0.23027	222	5.55225	1.623e-50	11.12	endosperm	9	0.170189	237	5.07552	9.417e-59	13.505	endosperm	2.355	2.355+/-0.000	0
AT1G06180	0	0	0	0	none	1	NA	none	1	NA	456	17.8114	0	NA	2.558e-111	99.138	embryo	570	18.2835	2	0.072654	5.495e-130	62.858	embryo	2.355	5.588+/-0.705	-3.233
AT1G06190	105	91	162	128	none	0.916	NA	none	0.149	NA	4011	97.1994	915	24.083	5.21e-125	3.479	embryo	5140	102.288	959	21.6134	6.053e-180	4.104	embryo	3.725	7.009+/-0.138	-3.284
AT1G06200	54	66	94	76	none	0.445	NA	none	1	NA	1281	46.9474	872	34.7102	2.293e-06	1.149	embryo	1546	46.5288	873	29.7557	7.762e-14	1.336	embryo	5.253	5.852+/-0.645	-0.599
AT1G06210	191	148	249	260	none	0.296	NA	none	0.331	NA	1838	44.2098	1593	41.6167	0.3535	NA	none	2672	52.7789	1678	37.537	8.964e-11	1.226	embryo	6.302	5.744+/-0.699	0.558
AT1G06220	145	122	190	170	none	0.937	NA	none	0.237	NA	4313	45.0561	2113	23.9746	2.384e-32	1.644	embryo	6147	52.7336	3008	29.2244	4.007e-35	1.594	embryo	7.534	8.469+/-0.371	-0.935
AT1G06225	0	0	0	0	none	1	NA	none	1	NA	0	NA	0	NA	1	NA	none	0	NA	1	0.131469	0.7148	NA	none	2.724	2.355+/-0.000	0.369
AT1G06230	29	28	69	54	none	0.864	NA	none	0.634	NA	3940	43.943	2608	31.5922	3.361e-10	1.218	embryo	5648	51.7295	3598	37.3206	5.29e-12	1.226	embryo	7.774	7.581+/-0.232	0.193
AT1G06240	11	12	9	11	none	1	NA	none	0.83	NA	311	7.25996	244	6.18646	0.1505	NA	none	363	6.95874	312	6.77365	1	NA	none	4.447	3.745+/-0.014	0.702
AT1G06250	4	3	3	0	none	0.638	NA	none	0.306	NA	63	1.60303	75	2.07272	0.3231	NA	none	50	1.04477	60	1.41986	0.2444	NA	none	3.348	3.058+/-0.321	0.29
AT1G06260	0	0	0	2	none	1	NA	none	1	NA	5	0.558352	5	0.606437	1	NA	none	2	0.183408	5	0.51928	0.4292	NA	none	2.544	2.357+/-0.000	0.187
AT1G06265	4	4	0	2	none	0.703	NA	none	0.535	NA	51	1.32514	44	1.24171	1	NA	none	81	1.72833	57	1.3774	0.3655	NA	none	NA	NA	NA
AT1G06270	13	11	10	11	none	0.93	NA	none	1	NA	194	4.5466	122	3.10544	0.003459	1.054	embryo	240	4.61898	161	3.50917	0.02137	0	embryo	4.361	4.530+/-0.071	-0.169
AT1G06280	0	0	0	0	none	1	NA	none	1	NA	0	NA	9	0.54155	0.00336	1.316	endosperm	1	0.045495	12	0.618291	0.002472	1.358	endosperm	NA	NA	NA
AT1G06290	27	0	41	0	none	1	NA	Col-0	7.2e-19	75.016	1795	26.9234	771	12.5602	5.14e-34	1.826	embryo	1746	21.506	795	11.0899	1.506e-28	1.656	embryo	5.551	4.996+/-0.118	0.555
AT1G06310	0	0	0	0	none	1	NA	none	1	NA	381	6.55667	168	3.14012	5.159e-13	1.595	embryo	473	6.68451	210	3.36102	8.005e-14	1.554	embryo	2.355	2.415+/-0.042	-0.06
AT1G06320	0	0	0	0	none	1	NA	none	1	NA	53	2.8306	46	2.66832	1	NA	none	62	2.71922	50	2.48352	0.9211	NA	none	2.356	2.936+/-0.807	-0.58
AT1G06330	0	0	0	0	none	1	NA	none	1	NA	0	NA	1	0.080606	0.7443	NA	none	2	0.12189	0	NA	0.7497	NA	none	NA	NA	NA
AT1G06340	0	0	0	0	none	1	NA	none	1	NA	0	NA	1	0.052928	0.7443	NA	none	2	0.080037	0	NA	0.7497	NA	none	2.39	2.432+/-0.110	-0.042
AT1G06350	0	0	0	0	none	1	NA	none	1	NA	40	1.23906	38	1.27848	1	NA	none	37	0.941201	45	1.29639	0.3009	NA	none	3.03	3.212+/-0.337	-0.182
AT1G06360	19	11	3	9	none	0.266	NA	none	0.716	NA	235	7.26681	0	NA	1.841e-61	49.525	embryo	102	2.59016	1	0.028759	2.329e-25	13.079	embryo	3.03	3.212+/-0.337	-0.182
AT1G06380	49	58	83	77	none	0.737	NA	none	0.871	NA	383	14.3164	149	6.04923	1.657e-16	1.793	embryo	619	19.001	291	10.1163	1.872e-14	1.509	embryo	3.884	5.322+/-0.562	-1.438
AT1G06390	200	125	191	188	none	0.0799	NA	Col-0	0.0106	1.064	2575	56.1376	1110	26.2832	1.188e-38	1.842	embryo	3242	58.0416	1427	28.9331	6.622e-40	1.748	embryo	4.488	4.448+/-0.205	0.04
AT1G06400	23	26	17	23	none	0.925	NA	none	0.582	NA	1284	46.7686	854	33.7851	4.113e-07	1.176	embryo	1701	50.8797	956	32.3848	1.128e-14	1.347	embryo	7.648	7.039+/-0.352	0.609
AT1G06410	45	48	77	67	none	0.832	NA	none	0.911	NA	4278	49.9163	3428	43.4431	0.007483	1.009	embryo	5434	52.0681	4378	47.5085	0.06735	NA	none	8.71	7.956+/-0.272	0.754
AT1G06420	0	0	0	0	none	1	NA	none	1	NA	285	15.244	131	7.61033	1.506e-09	1.482	embryo	486	21.3472	196	9.75	3.342e-17	1.705	embryo	6.777	9.383+/-0.205	-2.606
AT1G06430	51	11	44	9	none	1	NA	Col-0	1.15e-11	5.917	3784	59.7769	4466	76.6265	1.486e-05	1.097	endosperm	4166	54.0445	4256	62.5285	0.00723	1.008	endosperm	4.238	3.347+/-0.206	0.891
AT1G06440	9	12	27	20	none	0.69	NA	none	1	NA	125	2.66319	62	1.4347	0.00021	1.209	embryo	253	4.42652	123	2.4372	4.938e-07	1.326	embryo	2.479	2.848+/-0.522	-0.369
AT1G06450	3	2	5	4	none	1	NA	none	0.839	NA	140	3.99936	140	4.34378	0.9089	NA	none	161	3.77692	177	4.70251	0.1276	NA	none	2.978	2.735+/-0.116	0.243
AT1G06460	2	1	13	6	none	1	NA	none	0.555	NA	189	6.15985	240	8.49567	0.009896	1.01	endosperm	248	6.63759	227	6.88063	1	NA	none	3.358	2.884+/-0.004	0.474
AT1G06470	7	3	6	7	none	0.693	NA	none	0.713	NA	532	10.3333	788	16.6239	7.694e-10	1.297	endosperm	812	12.952	1065	19.2386	1.712e-09	1.24	endosperm	5.479	3.914+/-0.533	1.565
AT1G06475	0	0	0	0	none	1	NA	none	1	NA	158	10.178	178	12.4538	0.221	NA	none	151	7.98786	152	9.10628	0.5233	NA	none	NA	NA	NA
AT1G06480	0	0	0	0	none	1	NA	none	1	NA	0	NA	0	NA	1	NA	none	0	NA	0	NA	1	NA	none	NA	NA	NA
AT1G06490	0	0	0	0	none	1	NA	none	1	NA	186	1.14199	34	0.226729	2.024e-21	3.105	embryo	236	1.18991	47	0.268375	1.356e-23	2.904	embryo	2.355	2.433+/-0.111	-0.078
AT1G06500	32	19	44	36	none	0.779	NA	none	0.167	NA	424	25.8189	352	23.2806	0.3216	NA	none	528	26.4032	391	22.1434	0.04032	0	embryo	4.446	5.288+/-0.806	-0.842
AT1G06510	11	17	13	15	none	0.898	NA	none	0.585	NA	638	19.8146	460	15.5168	0.001842	1.047	embryo	831	21.1942	664	19.1791	0.191	NA	none	2.833	3.904+/-0.877	-1.071
AT1G06515	0	0	0	0	none	1	NA	none	1	NA	811	53.6991	894	64.2927	0.02971	0	endosperm	1060	57.6371	1190	73.2803	0.000236	1.071	endosperm	NA	NA	NA
AT1G06520	39	43	68	86	none	0.916	NA	none	0.466	NA	2135	38.1227	230	4.46058	4.371e-178	6.949	embryo	3177	46.5857	121	2.00939	0	18.116	embryo	2.546	3.855+/-0.163	-1.309
AT1G06530	146	153	231	182	none	0.388	NA	none	0.45	NA	1763	62.6152	1158	44.6698	1.44e-08	1.204	embryo	2435	71.0194	1321	43.6339	2.601e-19	1.412	embryo	7.95	9.105+/-0.121	-1.155
AT1G06540	3	3	3	2	none	0.989	NA	none	0.935	NA	17	1.48066	6	0.56759	0.07201	NA	none	16	1.14439	8	0.648021	0.3655	NA	none	2.546	2.405+/-0.000	0.141
AT1G06550	32	34	63	56	none	0.883	NA	none	0.961	NA	1319	30.081	1072	26.5534	0.0515	NA	none	1566	29.3285	1488	31.5605	0.3845	NA	none	8.308	4.106+/-0.293	4.202
AT1G06560	16	13	30	23	none	1	NA	none	0.565	NA	592	11.0702	561	11.394	1	NA	none	948	14.5577	781	13.5825	0.389	NA	none	3.623	4.161+/-0.526	-0.538
AT1G06570	0	0	0	0	none	1	NA	none	1	NA	419	10.4232	743	20.0749	1.723e-16	1.537	endosperm	518	10.5819	722	16.7039	8.215e-10	1.287	endosperm	4.18	2.612+/-0.186	1.568
AT1G06580	22	9	22	28	none	0.217	NA	none	0.411	NA	137	2.37833	89	1.67811	0.02779	0	embryo	169	2.40928	132	2.13117	0.4774	NA	none	2.39	2.391+/-0.002	-0.001
AT1G06590	44	27	76	47	none	1	NA	Col-0	0.00968	1.142	742	8.51551	449	5.59669	3.446e-08	1.252	embryo	1174	11.0643	625	6.67085	7.829e-15	1.397	embryo	2.576	2.409+/-0.071	0.167
AT1G06610	0	0	0	0	none	1	NA	none	1	NA	0	NA	0	NA	1	NA	none	0	NA	0	NA	1	NA	none	NA	NA	NA
AT1G06620	0	0	0	0	none	1	NA	none	1	NA	1	0.027572	0	NA	1	NA	none	4	0.090568	2	0.051285	1	NA	none	2.373	2.355+/-0.000	0.018
AT1G06630	17	14	26	28	none	0.883	NA	none	0.926	NA	472	9.63552	783	17.3609	4.178e-14	1.446	endosperm	672	11.2656	1031	19.5743	1.273e-16	1.441	endosperm	4.253	3.755+/-0.051	0.498
AT1G06640	0	0	0	0	none	1	NA	none	1	NA	67	1.72826	172	4.81883	1.304e-11	1.825	endosperm	62	1.31334	51	1.22349	1	NA	none	2.355	2.355+/-0.000	0
AT1G06645	0	0	0	0	none	1	NA	none	1	NA	10	0.273811	0	NA	0.004632	1.316	embryo	5	0.112427	0	NA	0.1169	NA	none	NA	NA	NA
AT1G06650	0	0	0	0	none	1	NA	none	1	NA	113	3.2647	191	5.99345	6.938e-06	1.275	endosperm	107	2.53863	170	4.56782	1.942e-05	1.248	endosperm	2.609	2.554+/-0.167	0.055
AT1G06660	19	22	48	38	none	0.734	NA	none	0.941	NA	1192	25.9233	1363	32.195	0.002103	1.034	endosperm	1663	29.7	1634	33.0492	0.1233	NA	none	NA	NA	NA
AT1G06670	9	7	20	30	none	0.69	NA	none	0.93	NA	3279	22.7075	1877	14.1179	2.356e-18	1.402	embryo	4612	26.2281	2280	14.6844	6.238e-32	1.571	embryo	5.717	7.796+/-0.131	-2.079
AT1G06680	0	0	0	0	none	1	NA	none	1	NA	39267	1228.1	29313	995.734	6.549e-06	1.098	embryo	35876	921.423	26333	765.948	1.877e-05	1.077	embryo	4.039	6.445+/-0.483	-2.406
AT1G06690	69	33	41	34	none	0.436	NA	Col-0	0.0183	1.064	636	16.3111	831	23.1476	4.87e-06	1.152	endosperm	517	10.8885	860	20.5125	6.825e-19	1.543	endosperm	3.673	4.093+/-0.208	-0.42
AT1G06700	75	54	81	67	none	0.884	NA	none	0.124	NA	2172	50.4057	1102	27.7767	4.785e-24	1.562	embryo	2601	49.5691	920	19.8565	6.259e-59	2.151	embryo	4.26	4.567+/-0.067	-0.307
AT1G06710	2	3	8	6	none	0.884	NA	none	1	NA	239	2.99678	81	1.10311	3.854e-14	1.906	embryo	386	3.97461	95	1.10783	2.274e-29	2.614	embryo	2.356	2.633+/-0.118	-0.277
AT1G06720	46	50	74	86	none	0.983	NA	none	0.625	NA	2105	20.5048	692	7.32129	2.962e-60	2.383	embryo	3414	27.3097	1077	9.75693	5.66e-80	2.427	embryo	3.178	6.012+/-0.127	-2.834
AT1G06730	9	10	15	9	none	0.736	NA	none	0.752	NA	650	11.7657	539	10.5967	0.2128	NA	none	808	12.0106	684	11.5147	0.7148	NA	none	3.702	4.454+/-0.481	-0.752
AT1G06740	10	5	11	16	none	0.507	NA	none	0.836	NA	425	5.84319	217	3.2404	6.67e-10	1.407	embryo	736	8.30977	243	3.10715	9.189e-33	2.139	embryo	3.095	3.849+/-0.233	-0.754
AT1G06750	0	0	0	0	none	1	NA	none	1	NA	52	1.03659	5	0.108256	1.272e-09	3.133	embryo	76	1.24414	26	0.482027	3.93e-05	1.401	embryo	2.359	2.463+/-0.152	-0.104
AT1G06760	0	0	0	0	none	1	NA	none	1	NA	12436	406.427	3601	127.821	1.478e-114	2.807	embryo	16069	431.262	4239	128.843	2.239e-149	2.974	embryo	6.894	8.168+/-0.474	-1.274
AT1G06770	4	1	2	4	none	0.515	NA	none	0.849	NA	562	11.1408	206	4.43533	5.524e-24	1.973	embryo	717	11.6721	217	4.00068	1.363e-36	2.316	embryo	2.476	2.584+/-0.086	-0.108
AT1G06780	4	8	11	10	none	0.713	NA	none	0.69	NA	431	7.16112	560	10.1058	8.072e-05	1.118	endosperm	550	7.50441	634	9.79687	0.0006817	1.062	endosperm	7.459	6.484+/-0.300	0.975
AT1G06790	0	0	0	0	none	1	NA	none	1	NA	854	34.6097	316	13.9093	5.31e-31	2.024	embryo	931	30.9841	409	15.4155	3.1e-22	1.659	embryo	5.151	6.785+/-0.425	-1.634
AT1G06800	10	6	12	13	none	0.774	NA	none	0.742	NA	569	13.1449	226	5.67062	4.215e-21	1.832	embryo	795	15.0821	242	5.1994	4.322e-39	2.324	embryo	2.617	2.794+/-0.100	-0.177
AT1G06810	0	2	0	2	none	1	NA	none	0.319	NA	3	0.175482	3	0.190595	1	NA	none	4	0.192142	0	NA	0.22	NA	none	NA	NA	NA
AT1G06820	24	28	29	34	none	1	NA	none	0.661	NA	967	17.2323	486	9.40654	3.7e-17	1.522	embryo	1128	16.5073	663	10.9881	3.64e-10	1.267	embryo	3.257	3.426+/-0.054	-0.169
AT1G06830	0	0	0	0	none	1	NA	none	1	NA	0	NA	0	NA	1	NA	none	0	NA	0	NA	1	NA	none	2.355	2.355+/-0.000	0
AT1G06840	1	0	2	2	none	0.923	NA	none	0.832	NA	220	2.67749	106	1.40117	4.255e-07	1.369	embryo	352	3.51802	100	1.13188	3.833e-23	2.266	embryo	3.791	3.082+/-0.061	0.709
AT1G06850	7	8	10	2	none	0.381	NA	none	0.281	NA	150	3.73666	138	3.73379	1	NA	none	144	2.94581	104	2.40946	0.2408	NA	none	2.381	2.520+/-0.186	-0.139
AT1G06860	0	0	0	0	none	1	NA	none	1	NA	0	NA	0	NA	1	NA	none	0	NA	0	NA	1	NA	none	NA	NA	NA
AT1G06870	3	3	2	3	none	0.989	NA	none	0.935	NA	399	8.42532	433	9.93069	0.1361	NA	none	636	11.0286	612	12.0187	0.4441	NA	none	5.649	4.837+/-0.598	0.812
AT1G06880	0	0	0	0	none	1	NA	none	1	NA	0	NA	0	NA	1	NA	none	0	NA	0	NA	1	NA	none	NA	NA	NA
AT1G06890	0	0	0	0	none	1	NA	none	1	NA	933	22.0691	1424	36.584	1.68e-14	1.375	endosperm	1218	23.6593	1895	41.6876	3.941e-23	1.499	endosperm	5.794	5.500+/-0.194	0.294
AT1G06900	0	0	0	0	none	1	NA	none	1	NA	1822	19.0169	1360	15.4173	0.0003452	1.063	embryo	2233	19.1395	1679	16.2981	0.003488	1.022	embryo	5.001	5.527+/-0.206	-0.526
AT1G06910	0	0	0	0	none	1	NA	none	1	NA	315	7.34371	318	8.05212	0.6551	NA	none	406	7.77287	406	8.80289	0.261	NA	none	NA	NA	NA
AT1G06920	0	0	0	0	none	1	NA	none	1	NA	1	0.037577	2	0.081626	0.9112	NA	none	1	0.030858	1	0.034947	1	NA	none	NA	NA	NA
AT1G06923	0	0	0	0	none	1	NA	none	1	NA	0	NA	0	NA	1	NA	none	0	NA	0	NA	1	NA	none	NA	NA	NA
AT1G06925	0	0	0	0	none	1	NA	none	1	NA	0	NA	0	NA	1	NA	none	0	NA	0	NA	1	NA	none	NA	NA	NA
AT1G06930	1	0	0	0	none	1	NA	none	1	NA	6	0.205319	1	0.037167	0.2248	NA	none	4	0.112406	0	NA	0.22	NA	none	2.355	2.355+/-0.000	0
AT1G06950	712	617	712	792	mother	0.039	1.042	none	0.824	NA	13831	148.672	3205	37.4181	4.698e-158	3.505	embryo	17533	154.768	4097	40.9577	1.064e-178	3.358	embryo	5.26	8.311+/-0.406	-3.051
AT1G06960	12	12	14	15	none	1	NA	none	0.989	NA	888	33.76	916	37.8236	0.2432	NA	none	1035	32.3132	1036	36.6305	0.0958	NA	none	4.689	5.802+/-0.264	-1.113
AT1G06970	0	0	0	0	none	1	NA	none	1	NA	11	0.15737	6	0.093231	0.5491	NA	none	15	0.176226	12	0.159663	1	NA	none	2.443	2.380+/-0.035	0.063
AT1G06980	2	1	0	1	none	0.855	NA	none	0.832	NA	27	1.21595	0	NA	7.709e-08	4.486	embryo	27	0.998541	0	NA	1.954e-07	4.279	embryo	2.376	2.404+/-0.066	-0.028
AT1G06990	0	0	0	0	none	1	NA	none	1	NA	4	0.115659	0	NA	0.2241	NA	none	7	0.166213	0	NA	0.03273	0	embryo	2.355	2.355+/-0.000	0
AT1G07000	0	0	0	0	none	1	NA	none	1	NA	119	2.09443	58	1.10873	0.0001951	1.215	embryo	142	2.05237	54	0.883906	2.481e-07	1.497	embryo	2.513	2.355+/-0.000	0.158
AT1G07010	0	0	0	0	none	1	NA	none	1	NA	843	20.3456	873	22.8841	0.2221	NA	none	916	18.1546	833	18.6974	1	NA	none	5.365	5.903+/-0.120	-0.538
AT1G07020	10	18	29	28	none	0.605	NA	none	0.477	NA	404	23.3252	678	42.5159	1.688e-13	1.449	endosperm	721	34.1845	830	44.5672	0.0002149	1.078	endosperm	3.999	4.144+/-0.069	-0.145
AT1G07025	0	0	0	2	none	1	NA	none	1	NA	0	NA	0	NA	1	NA	none	2	0.116781	0	NA	0.7497	NA	none	2.355	2.355+/-0.000	0
AT1G07030	0	0	0	0	none	1	NA	none	1	NA	764	18.4264	803	21.035	0.1601	NA	none	1049	20.7766	897	20.1203	0.798	NA	none	5.821	5.850+/-0.051	-0.029
AT1G07040	99	69	101	92	none	0.64	NA	none	0.124	NA	2116	44.9749	3366	77.7046	3.492e-22	1.467	endosperm	2350	41.0178	4342	85.8299	2.707e-49	1.813	endosperm	7.58	6.297+/-0.071	1.283
AT1G07050	0	0	0	0	none	1	NA	none	1	NA	0	NA	0	NA	1	NA	none	0	NA	1	0.039772	0.7148	NA	none	2.362	2.355+/-0.000	0.007
AT1G07051	0	0	0	0	none	1	NA	none	1	NA	0	NA	0	NA	1	NA	none	0	NA	0	NA	1	NA	none	NA	NA	NA
AT1G07060	0	0	0	0	none	1	NA	none	1	NA	4	0.194395	3	0.158352	1	NA	none	2	0.079819	6	0.271188	0.2714	NA	none	2.355	2.355+/-0.000	0
AT1G07070	2	0	9	5	none	0.77	NA	none	0.284	NA	692	42.8713	319	21.4649	1.366e-17	1.617	embryo	808	41.1076	344	19.8204	8.21e-22	1.693	embryo	5.716	7.699+/-0.284	-1.983
AT1G07080	54	47	45	50	none	0.788	NA	none	0.994	NA	1395	40.7996	6269	199.14	1.48e-176	4.135	endosperm	1303	31.2951	6203	168.724	1.449e-231	4.64	endosperm	7.922	6.059+/-0.556	1.863
AT1G07090	0	0	0	0	none	1	NA	none	1	NA	26	0.982178	602	24.6997	1.03e-119	15.19	endosperm	41	1.27189	444	15.5989	1.238e-81	7.997	endosperm	5.907	2.371+/-0.010	3.536
AT1G07100	0	0	0	0	none	1	NA	none	1	NA	0	NA	0	NA	1	NA	none	0	NA	0	NA	1	NA	none	NA	NA	NA
AT1G07110	24	21	8	13	none	0.68	NA	none	0.741	NA	1715	22.9501	1511	21.9616	0.5284	NA	none	1857	20.4072	1882	23.4226	0.02877	0	endosperm	6.894	7.623+/-0.051	-0.729
AT1G07119	0	0	0	0	none	1	NA	none	1	NA	8	1.33795	12	2.17976	0.6001	NA	none	38	5.21894	18	2.79973	0.05688	NA	none	NA	NA	NA
AT1G07120	0	0	0	0	none	1	NA	none	1	NA	14	0.438242	22	0.747975	0.2371	NA	none	16	0.411298	27	0.786039	0.0844	NA	none	2.755	2.362+/-0.001	0.393
AT1G07130	5	2	9	3	none	1	NA	none	0.178	NA	177	6.58167	161	6.5023	1	NA	none	238	7.26759	225	7.78108	0.8501	NA	none	4.932	3.981+/-0.138	0.951
AT1G07135	731	642	674	781	mother	0.016	1.071	none	0.934	NA	7323	356.374	1868	98.7353	1.387e-126	3.16	embryo	6320	252.572	1408	63.7256	1.899e-157	3.468	embryo	NA	NA	NA
AT1G07140	216	229	267	327	none	0.673	NA	none	0.14	NA	4914	122.499	4595	124.411	1	NA	none	6161	126.124	5868	136.044	0.2371	NA	none	9.051	9.592+/-0.047	-0.541
AT1G07150	14	25	1	5	none	0.766	NA	none	0.111	NA	329	7.72063	42	1.07049	6.152e-44	4.741	embryo	132	2.54379	28	0.611095	1.282e-13	2.413	embryo	2.441	2.383+/-0.005	0.058
AT1G07160	0	0	0	0	none	1	NA	none	1	NA	5	0.121996	7	0.185503	0.8556	NA	none	1	0.020037	5	0.113459	0.1859	NA	none	2.357	2.355+/-0.000	0.002
AT1G07170	0	0	0	0	none	1	NA	none	1	NA	463	27.72	279	18.1424	2.366e-06	1.213	embryo	624	30.6794	290	16.1474	5.757e-15	1.526	embryo	6.866	7.227+/-0.136	-0.361
AT1G07175	0	0	0	0	none	1	NA	none	1	NA	0	NA	2	0.288737	0.3938	NA	none	2	0.21831	11	1.35982	0.01911	0	endosperm	NA	NA	NA
AT1G07180	1	0	4	2	none	0.923	NA	none	0.479	NA	34	0.677392	49	1.06032	0.1085	NA	none	23	0.376304	19	0.352054	1	NA	none	2.425	2.389+/-0.040	0.036
AT1G07190	0	0	0	0	none	1	NA	none	1	NA	0	NA	0	NA	1	NA	none	0	NA	0	NA	1	NA	none	2.355	2.355+/-0.000	0
AT1G07200	7	7	22	14	none	0.855	NA	none	0.727	NA	435	7.60723	181	3.43791	5.217e-16	1.708	embryo	566	8.12838	187	3.0414	3.381e-27	2.086	embryo	NA	NA	NA
AT1G07210	25	27	40	43	none	1	NA	none	0.846	NA	1793	56.077	845	28.7038	2.692e-27	1.668	embryo	2624	67.3936	1237	35.9806	6.719e-31	1.624	embryo	3.883	4.665+/-0.751	-0.782
AT1G07220	14	24	19	38	none	0.965	NA	Ler	0.0266	1.041	278	5.7947	35	0.792378	2.156e-38	4.637	embryo	383	6.55595	58	1.12437	9.378e-44	4.023	embryo	2.372	2.366+/-0.006	0.006
AT1G07230	76	41	73	87	mother	0.0491	1.111	none	0.233	NA	498	8.60338	1014	19.0264	2.568e-27	1.79	endosperm	668	9.47691	1329	21.353	5.911e-37	1.878	endosperm	6.536	3.304+/-0.191	3.232
AT1G07240	0	0	0	0	none	1	NA	none	1	NA	41	0.828908	232	5.09435	1.771e-31	3.844	endosperm	49	0.813521	263	4.94507	6.114e-37	3.968	endosperm	3.507	3.665+/-0.304	-0.158
AT1G07250	37	16	23	30	none	0.141	NA	none	0.422	NA	502	10.7275	587	13.6241	0.007364	1.013	endosperm	580	10.1782	576	11.4475	0.223	NA	none	8.186	5.121+/-0.158	3.065
AT1G07260	29	15	19	18	none	0.609	NA	none	0.309	NA	250	5.15974	1329	29.7914	1.139e-110	4.553	endosperm	238	4.03381	1908	36.6235	2.531e-205	7.281	endosperm	3.169	3.371+/-0.203	-0.202
AT1G07270	0	0	0	0	none	1	NA	none	1	NA	144	3.37924	78	1.98806	0.0005159	1.149	embryo	191	3.68078	153	3.3392	0.6066	NA	none	2.38	2.775+/-0.252	-0.395
AT1G07280	22	11	8	16	none	0.189	NA	none	1	NA	104	1.77262	3066	56.7587	0	23.956	endosperm	90	1.25972	3851	61.045	0	36.316	endosperm	6.749	2.625+/-0.000	4.124
AT1G07290	0	0	0	0	none	1	NA	none	1	NA	73	2.25149	374	12.5284	4.835e-44	3.837	endosperm	84	2.12753	381	10.9286	4.594e-45	3.639	endosperm	2.519	2.458+/-0.004	0.061
AT1G07300	3	3	2	0	none	0.716	NA	none	0.557	NA	50	2.42332	70	3.68483	0.07407	NA	none	39	1.55223	87	3.92152	3.856e-06	1.468	endosperm	4.183	3.940+/-0.014	0.243
AT1G07310	24	15	34	16	none	0.866	NA	Col-0	0.0305	1.004	794	19.4663	1476	39.3032	1.97e-26	1.669	endosperm	978	19.6903	1597	36.4135	8.082e-25	1.562	endosperm	3.25	2.366+/-0.016	0.884
AT1G07320	0	0	0	0	none	1	NA	none	1	NA	10184	291.158	4054	125.885	1.679e-62	2.042	embryo	10357	243.161	3764	100.082	8.451e-81	2.155	embryo	4.652	7.142+/-0.246	-2.49
AT1G07330	1	0	0	0	none	1	NA	none	1	NA	13	0.225023	5	0.094001	0.1818	NA	none	5	0.071073	20	0.321964	0.002258	1.237	endosperm	2.355	2.355+/-0.000	0
AT1G07340	0	0	0	0	none	1	NA	none	1	NA	0	NA	0	NA	1	NA	none	0	NA	0	NA	1	NA	none	2.355	2.355+/-0.000	0
AT1G07350	19	11	16	21	none	0.49	NA	none	0.802	NA	980	23.9769	860	22.853	0.5814	NA	none	1360	27.3248	1366	31.0822	0.06312	NA	none	3.977	3.892+/-0.453	0.085
AT1G07360	286	213	369	360	none	0.234	NA	Col-0	0.0345	0	1857	39.1661	1604	36.7436	0.3226	NA	none	2555	44.2527	1990	39.0343	0.02001	0	embryo	5.296	6.105+/-0.783	-0.809
AT1G07370	42	45	75	82	none	1	NA	none	0.77	NA	2672	92.8626	697	26.3097	2.898e-92	3.012	embryo	3640	103.886	903	29.1868	9.153e-116	3.075	embryo	4.504	8.538+/-0.010	-4.034
AT1G07380	1	2	0	3	none	0.866	NA	none	0.368	NA	1152	17.5374	1612	26.6536	7.121e-11	1.268	endosperm	1382	17.2771	2136	30.2418	9.792e-24	1.495	endosperm	3.501	3.721+/-0.103	-0.22
AT1G07390	1	0	1	2	none	0.719	NA	none	0.832	NA	89	0.970441	24	0.284229	3.117e-08	1.863	embryo	137	1.22673	43	0.436056	2.406e-09	1.753	embryo	2.384	2.533+/-0.251	-0.149
AT1G07400	0	0	0	1	none	1	NA	none	1	NA	186	8.11991	69	3.27164	3.123e-10	1.685	embryo	203	7.27754	81	3.28865	6.261e-09	1.534	embryo	5.363	4.835+/-0.589	0.528
AT1G07410	0	2	0	0	none	1	NA	none	1	NA	29	1.60165	157	9.41774	5.942e-22	3.391	endosperm	32	1.45134	181	9.29697	2.158e-27	3.832	endosperm	3.9	2.916+/-0.052	0.984
AT1G07420	0	0	0	0	none	1	NA	none	1	NA	1156	35.2568	1524	50.4834	4.204e-08	1.194	endosperm	1596	39.9732	2073	58.8002	5.084e-12	1.259	endosperm	4.234	3.599+/-0.011	0.635
AT1G07430	0	0	0	0	none	1	NA	none	1	NA	12	0.235264	11	0.234231	1	NA	none	11	0.177099	27	0.492302	0.009733	1.052	endosperm	5.313	2.628+/-0.012	2.685
AT1G07440	0	0	0	0	none	1	NA	none	1	NA	287	10.1729	18	0.692968	5.365e-52	8.217	embryo	288	8.38311	16	0.527444	1.001e-52	8.636	embryo	2.355	3.261+/-0.048	-0.906
AT1G07450	1	0	0	3	none	0.507	NA	none	1	NA	91	3.3248	9	0.357145	7.336e-16	3.995	embryo	97	2.91035	3	0.101939	9.853e-22	7.944	embryo	2.355	2.368+/-0.019	-0.013
AT1G07460	0	0	0	0	none	1	NA	none	1	NA	0	NA	0	NA	1	NA	none	0	NA	0	NA	1	NA	none	2.355	2.355+/-0.000	0
AT1G07470	15	18	22	27	none	1	NA	none	0.648	NA	388	9.12321	206	5.26091	1.783e-08	1.344	embryo	472	9.11398	282	6.16679	8.63e-06	1.174	embryo	7.817	7.458+/-0.244	0.359
AT1G07473	1	0	0	1	none	0.855	NA	none	1	NA	15	0.593055	748	32.1206	1.837e-160	29.27	endosperm	18	0.584422	488	17.9439	1.111e-111	17.271	endosperm	NA	NA	NA
AT1G07476	0	0	0	0	none	1	NA	none	1	NA	4	0.523865	64	9.1037	4.834e-15	5.166	endosperm	3	0.32265	55	6.6991	3.771e-14	5.345	endosperm	NA	NA	NA
AT1G07480	0	0	0	0	none	1	NA	none	1	NA	356	8.47143	249	6.43553	0.005192	1.027	embryo	443	8.65686	315	6.97126	0.01828	0	embryo	7.817	7.458+/-0.244	0.359
AT1G07485	0	0	0	0	none	1	NA	none	1	NA	9	3.05339	5	1.84241	0.6831	NA	none	1	0.278605	4	1.2621	0.3275	NA	none	2.355	2.915+/-0.409	-0.56
AT1G07490	0	0	0	0	none	1	NA	none	1	NA	5	2.09546	1	0.455185	0.378	NA	none	14	4.81823	1	0.389766	0.002735	1.305	embryo	NA	NA	NA
AT1G07500	9	14	5	2	none	0.566	NA	none	0.832	NA	78	12.3492	8	1.37567	1.445e-13	3.653	embryo	61	7.93096	23	3.38663	0.0007552	1.211	embryo	2.419	2.419+/-0.000	0
AT1G07510	15	8	33	29	none	0.732	NA	none	0.331	NA	2015	24.6075	1916	25.4136	1	NA	none	2828	28.361	2401	27.2696	0.5787	NA	none	7.936	7.102+/-0.056	0.834
AT1G07520	12	9	18	10	none	0.909	NA	none	0.358	NA	1433	22.7687	369	6.36792	3.26e-70	2.96	embryo	1652	21.5553	557	8.2308	5.673e-52	2.211	embryo	2.555	2.507+/-0.004	0.048
AT1G07530	0	0	0	0	none	1	NA	none	1	NA	1616	20.6554	997	13.8409	6.545e-11	1.277	embryo	2077	21.8011	1106	13.1474	2.211e-19	1.431	embryo	3.818	2.522+/-0.194	1.296
AT1G07540	0	0	0	0	none	1	NA	none	1	NA	1	0.018818	31	0.633604	1.282e-08	4.102	endosperm	5	0.077268	33	0.577545	1.558e-06	2.242	endosperm	2.355	2.355+/-0.000	0
AT1G07550	0	0	0	0	none	1	NA	none	1	NA	0	NA	0	NA	1	NA	none	0	NA	0	NA	1	NA	none	2.355	2.355+/-0.000	0
AT1G07560	0	0	0	0	none	1	NA	none	1	NA	0	NA	0	NA	1	NA	none	2	0.022757	0	NA	0.7497	NA	none	2.355	2.355+/-0.000	0
AT1G07570	46	40	57	37	none	0.743	NA	none	0.188	NA	2354	51.8591	281	6.72362	6.809e-176	6.347	embryo	3080	55.7211	276	5.65486	4.331e-249	8.137	embryo	5.731	7.608+/-0.842	-1.877
AT1G07580	0	0	0	0	none	1	NA	none	1	NA	0	NA	0	NA	1	NA	none	0	NA	0	NA	1	NA	none	NA	NA	NA
AT1G07590	7	1	4	6	none	0.335	NA	none	0.487	NA	193	3.09276	1146	19.9458	7.189e-110	4.995	endosperm	347	4.56635	931	13.875	2.123e-50	2.453	endosperm	7.26	3.744+/-1.306	3.516
AT1G07600	0	0	0	0	none	1	NA	none	1	NA	0	NA	0	NA	1	NA	none	0	NA	0	NA	1	NA	none	12.419	4.743+/-0.946	7.676
AT1G07610	0	0	0	0	none	1	NA	none	1	NA	0	NA	15	1.26994	5.212e-05	2.525	endosperm	2	0.128024	3	0.217484	0.9757	NA	none	8.265	3.323+/-0.589	4.942
AT1G07615	10	9	17	33	none	0.572	NA	none	0.566	NA	634	13.8388	170	4.03028	2.673e-40	2.674	embryo	986	17.674	231	4.68937	1.308e-62	3.028	embryo	2.797	2.765+/-0.000	0.032
AT1G07620	0	0	1	0	none	1	NA	none	1	NA	1	0.017352	94	1.77152	7.129e-27	14.368	endosperm	3	0.042748	83	1.3394	2.53e-22	8.456	endosperm	NA	NA	NA
AT1G07630	22	33	23	29	none	0.923	NA	none	0.296	NA	1053	16.0577	552	9.14267	6.501e-16	1.468	embryo	1097	13.7377	705	9.99859	1.005e-06	1.16	embryo	4.539	3.326+/-0.011	1.213
AT1G07640	5	2	0	3	none	0.381	NA	none	0.638	NA	44	1.10536	5	0.136427	1.208e-07	2.591	embryo	59	1.21718	17	0.397187	4.498e-05	1.48	embryo	4.573	2.356+/-0.000	2.217
AT1G07645	0	0	0	0	none	1	NA	none	1	NA	10	0.569965	21	1.30001	0.08649	NA	none	4	0.187223	31	1.64325	1.245e-06	2.372	endosperm	NA	NA	NA
AT1G07650	14	14	28	32	none	0.977	NA	none	0.916	NA	568	5.86316	213	2.38804	2.692e-23	1.933	embryo	886	7.51048	147	1.41122	2.084e-79	4.138	embryo	2.729	3.145+/-0.297	-0.416
AT1G07660	29	36	49	65	none	0.998	NA	none	0.301	NA	1073	53.31	793	42.7918	0.00104	1.053	embryo	1491	60.8327	1026	47.4079	2.757e-05	1.1	embryo	9.688	10.916+/-0.017	-1.228
AT1G07670	130	70	128	116	none	0.14	NA	Col-0	0.002	1.194	2863	28.8265	1933	21.1388	1.329e-08	1.188	embryo	3448	28.5094	1813	16.9771	4.56e-24	1.469	embryo	8.594	6.453+/-0.370	2.141
AT1G07680	0	0	6	1	none	1	NA	none	1	NA	0	NA	9	0.496035	0.00336	1.316	endosperm	8	0.333374	20	0.943877	0.02471	0	endosperm	2.355	2.355+/-0.000	0
AT1G07690	0	0	0	2	none	1	NA	none	1	NA	6	0.395809	63	4.51392	3.626e-13	3.986	endosperm	3	0.16252	30	1.84056	4.85e-07	2.662	endosperm	5.696	2.602+/-0.309	3.094
AT1G07700	8	5	14	8	none	1	NA	none	0.367	NA	624	20.2447	407	14.3416	1.409e-05	1.151	embryo	610	16.252	501	15.1167	0.4638	NA	none	3.061	3.155+/-0.111	-0.094
AT1G07702	0	0	0	0	none	1	NA	none	1	NA	0	NA	0	NA	1	NA	none	0	NA	0	NA	1	NA	none	NA	NA	NA
AT1G07705	25	18	26	30	none	0.672	NA	none	0.839	NA	1090	15.3717	581	8.89917	1.842e-15	1.447	embryo	1534	17.7652	920	12.0664	9.169e-11	1.259	embryo	5.675	5.996+/-0.064	-0.321
AT1G07710	2	3	0	3	none	0.687	NA	none	0.335	NA	43	0.938592	19	0.450443	0.0139	0	embryo	52	0.932099	30	0.609009	0.1283	NA	none	NA	NA	NA
AT1G07720	6	2	3	9	none	0.294	NA	none	1	NA	76	1.50491	565	12.1513	5.792e-77	5.679	endosperm	89	1.44723	704	12.9647	1.61e-103	6.525	endosperm	6.343	2.355+/-0.000	3.988
AT1G07725	0	0	0	0	none	1	NA	none	1	NA	1	0.054804	1	0.059524	1	NA	none	1	0.045005	5	0.254847	0.1859	NA	none	NA	NA	NA
AT1G07728	0	0	0	0	none	1	NA	none	1	NA	0	NA	5	2.65005	0.05274	NA	none	1	0.400734	2	0.907674	0.8889	NA	none	NA	NA	NA
AT1G07730	0	0	0	0	none	1	NA	none	1	NA	0	NA	0	NA	1	NA	none	2	8.35816	0	NA	0.7497	NA	none	2.361	2.688+/-0.397	-0.327
AT1G07740	6	3	10	4	none	1	NA	none	0.244	NA	189	4.50349	112	2.89857	0.0009145	1.108	embryo	282	5.51806	165	3.6565	0.0001843	1.134	embryo	2.487	2.760+/-0.354	-0.273
AT1G07745	0	0	0	0	none	1	NA	none	1	NA	224	6.71676	210	6.83927	1	NA	none	255	6.27917	234	6.52562	1	NA	none	2.605	3.231+/-0.709	-0.626
AT1G07747	0	0	0	0	none	1	NA	none	1	NA	0	NA	0	NA	1	NA	none	0	NA	0	NA	1	NA	none	NA	NA	NA
AT1G07750	42	20	24	20	none	0.586	NA	none	0.094	NA	1851	46.6322	12186	333.441	1.704e-286	6.097	endosperm	1558	32.2327	9796	229.521	0	6.159	endosperm	8.276	4.866+/-0.174	3.41
AT1G07760	0	0	0	0	none	1	NA	none	1	NA	0	NA	0	NA	1	NA	none	0	NA	0	NA	1	NA	none	NA	NA	NA
AT1G07770	0	0	0	0	none	1	NA	none	1	NA	10617	521.666	5429	289.727	7.427e-33	1.593	embryo	13118	529.308	6259	286.016	1.508e-42	1.647	embryo	11.225	12.175+/-0.037	-0.95
AT1G07780	0	0	0	0	none	1	NA	none	1	NA	115	3.2773	31	0.95953	3.053e-10	2	embryo	205	4.79758	29	0.768618	1.254e-26	3.758	embryo	5.4	6.998+/-0.126	-1.598
AT1G07790	183	195	320	331	none	0.989	NA	none	0.699	NA	5627	274.965	1427	75.7361	2.011e-120	3.163	embryo	8549	343.057	2010	91.3463	3.597e-158	3.308	embryo	4.847	7.618+/-0.163	-2.771
AT1G07795	0	0	0	0	none	1	NA	none	1	NA	8	0.417863	44	2.49618	3.845e-07	2.202	endosperm	2	0.085788	60	2.91467	1.201e-16	7.131	endosperm	2.888	2.450+/-0.000	0.438
AT1G07800	0	0	0	0	none	1	NA	none	1	NA	0	NA	0	NA	1	NA	none	0	NA	0	NA	1	NA	none	NA	NA	NA
AT1G07810	17	8	11	24	none	0.104	NA	none	1	NA	1421	14.467	1291	14.2754	0.9926	NA	none	1795	15.0072	1698	16.0774	0.4189	NA	none	8.594	6.453+/-0.370	2.141
AT1G07820	0	0	0	0	none	1	NA	none	1	NA	3592	176.25	1343	71.5725	7.044e-58	2.137	embryo	4673	188.295	1884	85.974	7.004e-55	1.921	embryo	9.688	10.916+/-0.017	-1.228
AT1G07830	33	34	61	96	none	0.561	NA	none	0.279	NA	1084	45.4296	378	17.206	1.502e-39	2.177	embryo	1536	52.8629	493	19.2155	2.81e-54	2.31	embryo	4.604	5.435+/-0.605	-0.831
AT1G07840	12	15	22	10	none	0.387	NA	none	0.556	NA	735	19.8054	639	18.7015	0.5241	NA	none	1073	23.7436	760	19.046	0.0007366	1.054	embryo	6.34	7.647+/-0.218	-1.307
AT1G07850	0	0	0	1	none	1	NA	none	1	NA	21	0.460073	5	0.118975	0.01013	1.088	embryo	18	0.32384	3	0.061126	0.006768	1.143	embryo	2.355	2.369+/-0.020	-0.014
AT1G07860	0	0	0	0	none	1	NA	none	1	NA	41	3.32696	13	1.14574	0.001091	1.256	embryo	50	3.33184	11	0.830139	1.403e-05	1.698	embryo	2.363	2.355+/-0.000	0.008
AT1G07870	192	204	235	282	none	0.764	NA	none	0.214	NA	2935	61.6105	4013	91.4943	1.302e-12	1.267	endosperm	3600	62.0582	4585	89.5118	1.292e-13	1.256	endosperm	4.082	3.967+/-0.411	0.115
AT1G07880	0	0	0	0	none	1	NA	none	1	NA	22	0.555423	89	2.44045	1.093e-10	2.292	endosperm	27	0.559778	43	1.00963	0.04005	0	endosperm	2.36	2.355+/-0.000	0.005
AT1G07885	0	0	0	0	none	1	NA	none	1	NA	0	NA	2	0.629117	0.3938	NA	none	3	0.713501	0	NA	0.4098	NA	none	NA	NA	NA
AT1G07890	700	592	677	654	none	0.452	NA	Col-0	0.0496	0	12137	354.099	7818	247.735	1.186e-13	1.267	embryo	14823	355.14	9509	258.013	4.636e-13	1.228	embryo	8.213	7.466+/-0.506	0.747
AT1G07900	0	0	0	0	none	1	NA	none	1	NA	0	NA	0	NA	1	NA	none	0	NA	0	NA	1	NA	none	NA	NA	NA
AT1G07901	0	0	0	0	none	1	NA	none	1	NA	18	4.19092	22	5.56337	0.6843	NA	none	39	7.45679	26	5.62995	0.5023	NA	none	NA	NA	NA
AT1G07910	9	4	6	3	none	1	NA	none	0.273	NA	740	6.96089	514	5.25139	0.0001646	1.096	embryo	997	7.70156	771	6.745	0.05409	NA	none	3.411	3.246+/-0.000	0.165
AT1G07920	0	0	0	0	none	1	NA	none	1	NA	8110	162.031	6303	136.774	0.0005447	1.048	embryo	9652	158.36	7637	141.904	0.0178	0	embryo	12.097	12.356+/-0.001	-0.259
AT1G07930	92	107	101	106	none	0.907	NA	none	0.564	NA	9096	179.317	4415	94.5321	1.016e-37	1.675	embryo	13095	211.995	5312	97.3918	1.567e-65	1.936	embryo	12.097	12.356+/-0.001	-0.259
AT1G07940	0	0	0	0	none	1	NA	none	1	NA	5620	107.404	3940	81.7819	6.24e-08	1.157	embryo	7062	110.831	5564	98.8926	0.01623	0	embryo	12.097	12.356+/-0.001	-0.259
AT1G07950	0	0	0	0	none	1	NA	none	1	NA	481	21.5259	460	22.359	1	NA	none	578	21.2419	525	21.8509	1	NA	none	4.66	6.681+/-0.494	-2.021
AT1G07960	0	0	0	0	none	1	NA	none	1	NA	914	38.3501	1017	46.3468	0.01504	0	endosperm	1103	38.0055	1430	55.8022	2.603e-10	1.241	endosperm	4.91	4.819+/-0.000	0.091
AT1G07970	11	10	15	16	none	0.983	NA	none	1	NA	1322	19.3481	499	7.93207	2.781e-38	2.04	embryo	1826	21.9462	610	8.30294	1.212e-55	2.242	embryo	2.635	3.749+/-0.946	-1.114
AT1G07980	27	26	36	38	none	0.985	NA	none	1	NA	562	20.1004	594	23.0746	0.1826	NA	none	749	21.9989	904	30.0699	6.31e-06	1.134	endosperm	6.555	6.459+/-0.046	0.096
AT1G07985	0	0	0	0	none	1	NA	none	1	NA	49	2.32426	0	NA	8.43e-14	8.945	embryo	24	0.934867	5	0.220573	0.002583	1.218	embryo	NA	NA	NA
AT1G07990	30	25	45	57	none	0.642	NA	none	0.971	NA	1772	21.7293	1443	19.2188	0.03956	0	embryo	2299	23.1511	1985	22.6379	0.8655	NA	none	4.62	3.324+/-0.186	1.296
AT1G08000	22	14	9	19	none	0.244	NA	none	0.801	NA	616	15.9823	407	11.4691	3.243e-05	1.136	embryo	808	17.2155	495	11.9442	3.529e-07	1.194	embryo	3.534	4.343+/-0.306	-0.809
AT1G08005	0	0	0	0	none	1	NA	none	1	NA	2	0.424081	1	0.230302	1	NA	none	2	0.348257	3	0.591609	0.9757	NA	none	NA	NA	NA
AT1G08010	8	5	21	13	none	1	NA	none	0.371	NA	852	21.8193	868	24.1434	0.3341	NA	none	1171	24.6268	1095	26.0801	0.6373	NA	none	3.534	4.343+/-0.306	-0.809
AT1G08030	66	43	94	56	none	0.951	NA	Col-0	0.0019	1.265	370	7.36749	391	8.45616	0.2743	NA	none	538	8.79733	471	8.72234	1	NA	none	5.414	4.612+/-0.938	0.802
AT1G08032	0	0	0	0	none	1	NA	none	1	NA	0	NA	0	NA	1	NA	none	0	NA	0	NA	1	NA	none	NA	NA	NA
AT1G08035	1	7	4	3	none	0.45	NA	none	0.459	NA	15	1.59031	21	2.41817	0.4094	NA	none	20	1.74128	28	2.76084	0.2469	NA	none	NA	NA	NA
AT1G08040	0	0	0	0	none	1	NA	none	1	NA	966	21.2418	740	17.6735	0.007645	1.011	embryo	1204	21.7415	908	18.5692	0.01416	0	embryo	6.735	6.340+/-0.516	0.395
AT1G08050	0	0	0	0	none	1	NA	none	1	NA	53	0.823021	242	4.08158	3.92e-28	3.222	endosperm	101	1.28797	250	3.61052	6.099e-17	1.981	endosperm	5.987	2.851+/-0.488	3.136
AT1G08060	52	78	80	84	none	0.533	NA	none	0.184	NA	1993	10.8325	1185	6.9955	1.056e-13	1.333	embryo	2583	11.5291	1536	7.76439	1.121e-13	1.292	embryo	3.386	3.283+/-0.246	0.103
AT1G08065	0	0	0	0	none	1	NA	none	1	NA	0	NA	9	0.320052	0.00336	1.316	endosperm	1	0.026887	15	0.456757	0.000347	1.797	endosperm	2.356	2.355+/-0.000	0.001
AT1G08070	2	1	8	10	none	0.874	NA	none	0.923	NA	151	2.22827	38	0.60905	8.144e-14	2.262	embryo	260	3.15076	58	0.796001	2.42e-23	2.68	embryo	2.497	2.596+/-0.285	-0.099
AT1G08080	0	0	0	0	none	1	NA	none	1	NA	0	NA	0	NA	1	NA	none	0	NA	0	NA	1	NA	none	2.355	2.355+/-0.000	0
AT1G08090	0	0	0	0	none	1	NA	none	1	NA	0	NA	0	NA	1	NA	none	0	NA	0	NA	1	NA	none	2.379	2.355+/-0.000	0.024
AT1G08100	0	0	0	0	none	1	NA	none	1	NA	0	NA	0	NA	1	NA	none	0	NA	0	NA	1	NA	none	2.358	2.357+/-0.000	0.001
AT1G08105	0	0	0	0	none	1	NA	none	1	NA	0	NA	0	NA	1	NA	none	0	NA	0	NA	1	NA	none	2.355	2.355+/-0.000	0
AT1G08110	11	17	13	11	none	0.712	NA	none	0.833	NA	2147	79.8353	2257	91.1534	0.06549	NA	none	2492	76.0959	2740	94.7562	6.19e-05	1.076	endosperm	6.079	5.786+/-0.000	0.293
AT1G08115	0	0	0	0	none	1	NA	none	1	NA	19	4.17799	5	1.19416	0.01567	0	embryo	6	1.08346	14	2.86309	0.08366	NA	none	NA	NA	NA
AT1G08120	0	0	0	0	none	1	NA	none	1	NA	29	1.0341	13	0.503483	0.05699	NA	none	50	1.46414	16	0.530612	0.0005352	1.286	embryo	NA	NA	NA
AT1G08125	23	16	31	43	none	0.44	NA	none	1	NA	785	24.5729	870	29.579	0.0237	0	endosperm	951	24.4465	1095	31.8783	5.743e-05	1.093	endosperm	NA	NA	NA
AT1G08130	35	32	43	52	none	0.779	NA	none	0.899	NA	2639	34.6257	1220	17.3859	4.914e-33	1.721	embryo	3851	41.4937	1738	21.2081	1.986e-39	1.712	embryo	3.703	5.006+/-0.837	-1.303
AT1G08135	0	0	0	0	none	1	NA	none	1	NA	0	NA	1	0.015633	0.7443	NA	none	0	NA	6	0.080315	0.02186	0	endosperm	2.355	2.355+/-0.000	0
AT1G08140	0	0	0	0	none	1	NA	none	1	NA	1	0.013126	11	0.156816	0.005906	1.157	endosperm	18	0.194018	155	1.8921	2.27e-29	5.16	endosperm	NA	NA	NA
AT1G08150	0	0	0	0	none	1	NA	none	1	NA	1	0.014552	8	0.12644	0.03656	0	endosperm	6	0.0717	116	1.56989	1.532e-28	8.214	endosperm	NA	NA	NA
AT1G08160	0	0	0	0	none	1	NA	none	1	NA	0	NA	0	NA	1	NA	none	0	NA	0	NA	1	NA	none	NA	NA	NA
AT1G08165	0	0	0	0	none	1	NA	none	1	NA	0	NA	1	0.089978	0.7443	NA	none	0	NA	0	NA	1	NA	none	NA	NA	NA
AT1G08170	0	0	0	0	none	1	NA	none	1	NA	1	0.048665	0	NA	1	NA	none	0	NA	1	0.04526	0.7148	NA	none	2.409	2.355+/-0.000	0.054
AT1G08180	0	0	0	0	none	1	NA	none	1	NA	41	2.65552	21	1.47728	0.05544	NA	none	63	3.35086	23	1.38544	0.0005421	1.256	embryo	3.117	2.402+/-0.004	0.715
AT1G08190	141	135	164	188	none	0.686	NA	none	0.774	NA	2397	25.5347	3062	35.4279	1.948e-08	1.179	endosperm	2611	22.8412	3593	35.597	2.677e-18	1.35	endosperm	3.705	3.707+/-0.414	-0.002
AT1G08200	451	350	526	514	none	0.198	NA	Col-0	0.0207	1.016	3951	83.4791	3563	81.7645	0.7832	NA	none	4440	77.0378	3124	61.387	2.888e-06	1.107	embryo	9.948	9.638+/-0.159	0.31
AT1G08210	0	0	0	0	none	1	NA	none	1	NA	595	12.7224	274	6.3633	5.473e-16	1.599	embryo	724	12.7128	297	5.90615	6.463e-22	1.739	embryo	2.955	3.888+/-0.701	-0.933
AT1G08220	19	18	18	35	none	0.481	NA	none	0.387	NA	276	8.4394	166	5.51301	0.0001394	1.151	embryo	446	11.1992	238	6.76821	4.083e-08	1.3	embryo	2.731	3.108+/-0.509	-0.377
AT1G08230	1	2	1	6	none	0.873	NA	none	0.33	NA	11	0.268208	44	1.16522	9.04e-06	1.764	endosperm	22	0.440505	40	0.907052	0.01891	0	endosperm	2.356	2.355+/-0.000	0.001
AT1G08240	0	0	0	0	none	1	NA	none	1	NA	0	NA	0	NA	1	NA	none	0	NA	0	NA	1	NA	none	NA	NA	NA
AT1G08250	0	0	0	0	none	1	NA	none	1	NA	134	3.30343	108	2.89176	0.5029	NA	none	154	3.11768	94	2.15517	0.01219	0	embryo	3.873	3.082+/-0.191	0.791
AT1G08260	12	5	28	15	none	0.93	NA	none	0.0607	NA	2398	12.6291	1214	6.94419	6.022e-25	1.57	embryo	3399	14.7003	1506	7.37639	8.349e-40	1.738	embryo	5.075	5.723+/-0.335	-0.648
AT1G08270	0	0	0	0	none	1	NA	none	1	NA	38	3.2856	31	2.91119	0.9268	NA	none	71	5.04127	52	4.18147	0.4957	NA	none	4.396	3.255+/-0.199	1.141
AT1G08280	0	0	0	0	none	1	NA	none	1	NA	131	3.22724	318	8.50874	2.269e-17	1.907	endosperm	128	2.58953	332	7.60663	1.347e-22	2.15	endosperm	6.895	2.640+/-0.403	4.255
AT1G08290	0	0	0	0	none	1	NA	none	1	NA	1	0.02024	0	NA	1	NA	none	0	NA	0	NA	1	NA	none	NA	NA	NA
AT1G08300	3	0	5	0	none	1	NA	Col-0	0.037	1.016	74	1.2278	63	1.13531	0.972	NA	none	73	0.994648	76	1.17275	0.5601	NA	none	NA	NA	NA
AT1G08310	0	0	0	0	none	1	NA	none	1	NA	3	0.079162	11	0.315258	0.05996	NA	none	9	0.195024	11	0.269949	0.7584	NA	none	2.358	2.355+/-0.000	0.003
AT1G08315	0	0	0	0	none	1	NA	none	1	NA	102	3.32436	164	5.80538	0.0001211	1.19	endosperm	120	3.21174	185	5.60756	2.055e-05	1.23	endosperm	2.595	2.385+/-0.042	0.21
AT1G08320	0	0	0	0	none	1	NA	none	1	NA	3	0.05843	526	11.127	3.901e-132	57.274	endosperm	8	0.127954	506	9.16557	3.733e-128	32.357	endosperm	2.38	2.380+/-0.000	0
AT1G08340	0	0	0	0	none	1	NA	none	1	NA	17	0.440108	5	0.140591	0.03702	0	embryo	10	0.212599	2	0.048154	0.0792	NA	none	2.416	2.385+/-0.043	0.031
AT1G08350	0	0	0	0	none	1	NA	none	1	NA	373	6.17727	587	10.5586	3.061e-10	1.348	endosperm	478	6.50079	685	10.5505	1.692e-10	1.317	endosperm	3.48	2.885+/-0.109	0.595
AT1G08360	0	0	0	0	none	1	NA	none	1	NA	10250	384.757	6182	252.04	4.073e-18	1.351	embryo	12626	389.205	7295	254.672	2.098e-21	1.361	embryo	9.438	10.628+/-0.248	-1.19
AT1G08370	15	20	24	26	none	0.923	NA	none	0.658	NA	961	23.3676	1123	29.6585	0.001087	1.049	endosperm	1342	26.7975	1669	37.7434	5.127e-09	1.199	endosperm	6.244	5.071+/-0.422	1.173
AT1G08380	0	0	0	0	none	1	NA	none	1	NA	14988	759.481	11177	615.144	9.263e-06	1.096	embryo	14195	590.689	9586	451.757	1.364e-09	1.166	embryo	5.806	8.626+/-0.104	-2.82
AT1G08390	2	4	8	6	none	0.774	NA	none	0.882	NA	162	9.58621	84	5.3987	8.283e-05	1.22	embryo	179	8.69832	74	4.07247	1.572e-07	1.454	embryo	2.867	4.125+/-0.456	-1.258
AT1G08400	1	3	1	3	none	1	NA	none	0.538	NA	116	1.67773	180	2.82758	0.0001983	1.169	endosperm	185	2.19728	320	4.30436	1.17e-10	1.471	endosperm	NA	NA	NA
AT1G08410	15	10	24	23	none	0.855	NA	none	0.631	NA	1169	19.2703	368	6.5887	3.213e-48	2.412	embryo	1867	25.2737	555	8.50865	1.561e-67	2.512	embryo	3.901	6.074+/-0.727	-2.173
AT1G08420	28	27	30	37	none	0.863	NA	none	0.831	NA	1739	16.5637	1933	19.9971	0.005247	1.017	endosperm	2298	17.9745	2569	22.757	1.809e-05	1.092	endosperm	6.246	5.118+/-0.710	1.128
AT1G08430	5	0	8	2	none	0.802	NA	Col-0	0.0221	1.251	117	2.66148	1	0.024707	4.752e-30	15.907	embryo	217	4.05365	4	0.084623	2.389e-49	16.214	embryo	2.355	3.020+/-0.882	-0.665
AT1G08440	0	0	0	0	none	1	NA	none	1	NA	0	NA	0	NA	1	NA	none	2	0.038849	0	NA	0.7497	NA	none	NA	NA	NA
AT1G08450	0	0	0	0	none	1	NA	none	1	NA	1353	32.3474	535	13.8923	1.975e-35	1.953	embryo	1756	34.476	804	17.8769	2.799e-28	1.648	embryo	3.066	5.348+/-0.696	-2.282
AT1G08460	46	29	57	47	none	0.778	NA	none	0.127	NA	560	14.5718	707	19.9812	0.0001011	1.104	endosperm	584	12.4792	616	14.9073	0.03311	0	endosperm	6.112	5.145+/-0.935	0.967
AT1G08465	0	0	0	2	none	1	NA	none	1	NA	529	16.0515	0	NA	1.315e-126	115.624	embryo	593	14.7763	2	0.05644	8.681e-135	65.481	embryo	NA	NA	NA
AT1G08470	5	2	1	1	none	0.94	NA	none	0.867	NA	654	16.2805	761	20.5756	0.004349	1.025	endosperm	780	15.9453	915	21.1838	4.309e-05	1.104	endosperm	6.017	4.991+/-0.269	1.026
AT1G08480	0	0	0	0	none	1	NA	none	1	NA	1993	93.2934	1840	93.5491	1	NA	none	2517	96.7559	2313	100.696	0.7829	NA	none	7.111	6.821+/-0.375	0.29
AT1G08490	0	0	0	0	none	1	NA	none	1	NA	1136	22.9799	638	14.0174	2.71e-13	1.378	embryo	1484	24.6521	825	15.5209	2.397e-14	1.354	embryo	3.221	3.502+/-0.134	-0.281
AT1G08500	5	3	5	9	none	0.671	NA	none	1	NA	225	8.48163	0	NA	6.958e-59	47.298	embryo	315	9.75119	7	0.245408	5.657e-68	17.089	embryo	2.355	2.595+/-0.149	-0.24
AT1G08510	21	27	9	16	none	0.866	NA	none	0.291	NA	1701	29.5151	2782	52.4294	4.076e-23	1.502	endosperm	1902	27.1019	3042	49.09	6.418e-30	1.561	endosperm	6.35	4.426+/-0.428	1.924
AT1G08520	1	3	3	0	none	0.421	NA	none	0.738	NA	7526	105.177	2474	37.5523	1.319e-86	2.461	embryo	7977	91.5479	2265	29.4389	1.54e-119	2.742	embryo	5.431	8.324+/-0.005	-2.893
AT1G08530	32	34	30	41	none	0.846	NA	none	0.534	NA	495	18.7788	455	18.7479	1	NA	none	587	18.2874	612	21.5928	0.0517	NA	none	NA	NA	NA
AT1G08540	606	422	696	558	none	0.471	NA	Col-0	1.56e-10	1.415	2527	45.1675	885	17.1808	3.504e-58	2.256	embryo	2944	43.2125	1084	18.0196	2.487e-57	2.076	embryo	3.607	5.106+/-0.143	-1.499
AT1G08550	1	1	0	1	none	0.923	NA	none	0.839	NA	696	13.9603	570	12.4176	0.1376	NA	none	786	12.9467	611	11.3978	0.09565	NA	none	3.736	4.786+/-0.355	-1.05
AT1G08560	0	0	0	0	none	1	NA	none	1	NA	11325	338.731	20399	662.68	1.343e-41	1.69	endosperm	13185	323.852	21791	606.161	2.368e-45	1.648	endosperm	8.807	9.853+/-0.006	-1.046
AT1G08570	32	29	21	20	none	1	NA	none	0.875	NA	1365	34.3156	2577	70.3641	5.217e-34	1.726	endosperm	1517	31.318	2494	58.3108	2.251e-30	1.596	endosperm	7.51	4.841+/-0.087	2.669
AT1G08580	0	0	0	0	none	1	NA	none	1	NA	1712	94.9942	690	41.5835	3.524e-38	1.938	embryo	2900	132.142	961	49.5919	2.833e-69	2.301	embryo	7.69	9.238+/-0.069	-1.548
AT1G08590	0	0	0	0	none	1	NA	none	1	NA	206	2.13075	302	3.39274	2.263e-05	1.186	endosperm	278	2.36135	387	3.72281	1.314e-06	1.224	endosperm	3.37	2.927+/-0.076	0.443
AT1G08600	7	25	22	26	none	0.291	NA	Ler	0.026	1.066	2924	22.536	3387	28.3525	0.0001244	1.072	endosperm	4062	25.7092	5275	37.8107	2.235e-15	1.283	endosperm	6.47	6.836+/-0.563	-0.366
AT1G08610	0	0	0	0	none	1	NA	none	1	NA	459	9.73267	70	1.61211	8.512e-52	4.298	embryo	712	12.3979	83	1.63678	1.153e-84	5.566	embryo	2.365	2.421+/-0.075	-0.056
AT1G08620	27	33	25	18	none	0.618	NA	none	0.903	NA	1573	13.0678	1425	12.8578	0.9155	NA	none	2121	14.4699	1787	13.8068	0.5058	NA	none	4.948	3.931+/-0.215	1.017
AT1G08630	231	148	248	182	none	0.749	NA	Col-0	1.86e-06	1.43	5060	115.103	5290	130.698	0.05027	NA	none	6242	116.603	5086	107.599	0.1076	NA	none	6.499	7.243+/-0.044	-0.744
AT1G08640	369	225	456	283	none	1	NA	Col-0	1.53e-16	1.931	1982	55.5941	1083	32.9937	1.903e-18	1.448	embryo	2426	55.8812	1279	33.3649	2.929e-21	1.452	embryo	4.312	5.269+/-0.596	-0.957
AT1G08650	505	282	521	350	none	0.408	NA	Col-0	5.76e-21	2.013	3944	102.105	353	9.92574	8.049e-261	8.596	embryo	4648	98.8158	346	8.33068	0	9.937	embryo	2.628	2.365+/-0.000	0.263
AT1G08660	0	0	0	0	none	1	NA	none	1	NA	964	21.2371	1245	29.7897	8.464e-07	1.161	endosperm	1257	22.7407	1470	30.1183	3.767e-06	1.123	endosperm	4.013	2.854+/-0.255	1.159
AT1G08670	0	0	0	0	none	1	NA	none	1	NA	1	0.045035	3	0.146741	0.583	NA	none	0	NA	3	0.125651	0.1831	NA	none	2.366	2.355+/-0.000	0.011
AT1G08680	63	45	62	56	none	0.775	NA	none	0.283	NA	1415	18.2632	1335	18.7145	1	NA	none	1728	18.3153	1606	19.2779	0.6732	NA	none	4.626	5.191+/-0.573	-0.565
AT1G08695	0	0	0	0	none	1	NA	none	1	NA	1	0.133419	0	NA	1	NA	none	0	NA	0	NA	1	NA	none	NA	NA	NA
AT1G08700	77	73	107	97	none	0.996	NA	none	0.724	NA	2055	46.8962	2163	53.6118	0.06344	NA	none	2479	46.4571	2231	47.3499	1	NA	none	8.109	8.122+/-0.019	-0.013
AT1G08710	0	0	0	0	none	1	NA	none	1	NA	185	5.87364	200	6.89674	0.3432	NA	none	255	6.64854	264	7.79532	0.208	NA	none	4.047	4.094+/-0.000	-0.047
AT1G08720	20	16	16	9	none	0.864	NA	none	0.347	NA	821	9.49249	731	9.17978	0.7779	NA	none	992	9.41887	617	6.63462	1.723e-07	1.191	embryo	6.023	4.305+/-0.952	1.718
AT1G08730	0	0	0	0	none	1	NA	none	1	NA	64	0.481085	39	0.318408	0.0829	NA	none	77	0.475316	60	0.419457	0.7296	NA	none	2.379	2.476+/-0.170	-0.097
AT1G08735	0	0	0	0	none	1	NA	none	1	NA	0	NA	0	NA	1	NA	none	0	NA	0	NA	1	NA	none	2.355	2.355+/-0.000	0
AT1G08740	0	0	0	0	none	1	NA	none	1	NA	0	NA	0	NA	1	NA	none	0	NA	0	NA	1	NA	none	2.388	2.355+/-0.000	0.033
AT1G08750	4	0	8	1	none	0.912	NA	Col-0	0.0148	1.352	369	8.60263	405	10.2551	0.1135	NA	none	470	8.99815	508	11.0145	0.0231	0	endosperm	4.206	3.975+/-0.524	0.231
AT1G08760	19	22	24	32	none	0.954	NA	none	0.55	NA	805	11.1755	1597	24.0799	5.028e-32	1.783	endosperm	1075	12.2555	2123	27.4104	1.848e-45	1.901	endosperm	NA	NA	NA
AT1G08770	0	1	7	7	none	0.901	NA	none	0.801	NA	216	8.89541	492	22.0067	1.416e-21	1.886	endosperm	294	9.94283	630	24.1294	4.971e-27	1.923	endosperm	3.27	2.524+/-0.143	0.746
AT1G08780	32	15	23	24	none	0.403	NA	none	0.283	NA	842	49.8246	563	36.1842	9.095e-06	1.146	embryo	948	46.0671	668	36.7623	0.0009354	1.053	embryo	7.548	8.906+/-0.333	-1.358
AT1G08790	0	0	0	0	none	1	NA	none	1	NA	0	NA	0	NA	1	NA	none	0	NA	0	NA	1	NA	none	NA	NA	NA
AT1G08800	0	0	1	0	none	1	NA	none	1	NA	65	0.575133	740	7.11156	2.115e-114	8.613	endosperm	113	0.821076	926	7.62009	1.919e-129	6.962	endosperm	5.818	2.355+/-0.000	3.463
AT1G08810	0	0	0	1	none	1	NA	none	1	NA	5	0.158606	105	3.61756	4.208e-25	7.836	endosperm	7	0.182346	66	1.94709	6.662e-14	4	endosperm	7.459	2.451+/-0.075	5.008
AT1G08820	3	0	0	0	none	1	NA	none	1	NA	1075	22.3162	2086	47.0331	7.161e-34	1.762	endosperm	1369	23.3381	2823	54.5025	1.348e-55	2.001	endosperm	NA	NA	NA
AT1G08830	32	17	42	51	none	0.247	NA	none	0.469	NA	1865	76.1887	2881	127.83	3.345e-19	1.421	endosperm	4126	138.418	4370	166.03	0.0004988	1.045	endosperm	8.473	6.111+/-0.128	2.362
AT1G08840	8	4	14	16	none	0.686	NA	none	0.708	NA	570	5.21846	236	2.3467	1.731e-19	1.762	embryo	877	6.59352	247	2.10309	2.216e-46	2.521	embryo	2.356	2.600+/-0.345	-0.244
AT1G08845	2	5	8	9	none	0.826	NA	none	0.561	NA	329	14.9298	91	4.48517	9.122e-24	2.402	embryo	444	16.546	166	7.00585	1.579e-18	1.812	embryo	NA	NA	NA
AT1G08860	26	9	42	27	none	0.602	NA	Col-0	0.00541	1.327	467	9.47912	1192	26.2788	1.967e-45	2.245	endosperm	705	11.7514	1073	20.2556	1.733e-16	1.433	endosperm	3.196	2.791+/-0.613	0.405
AT1G08870	0	0	0	0	none	1	NA	none	1	NA	0	NA	0	NA	1	NA	none	0	NA	0	NA	1	NA	none	NA	NA	NA
AT1G08880	1	7	0	7	none	0.864	NA	Ler	0.00429	2.048	6280	299.079	2285	118.193	1.112e-69	2.219	embryo	7846	306.849	2854	126.408	5.057e-77	2.146	embryo	5.402	6.872+/-0.275	-1.47
AT1G08890	2	1	0	1	none	0.855	NA	none	0.832	NA	22	0.467882	18	0.415781	1	NA	none	20	0.349296	5	0.098896	0.01589	0	embryo	2.395	2.364+/-0.000	0.031
AT1G08900	0	0	0	0	none	1	NA	none	1	NA	15	0.346301	0	NA	0.0001783	2.201	embryo	13	0.246465	1	0.021471	0.00483	1.189	embryo	2.395	2.364+/-0.000	0.031
AT1G08910	8	1	9	0	none	0.855	NA	Col-0	0.00124	3.043	1182	14.605	348	4.67026	2.131e-53	2.574	embryo	1763	17.889	405	4.65407	4.343e-91	3.21	embryo	NA	NA	NA
AT1G08920	0	0	0	0	none	1	NA	none	1	NA	17	0.319403	109	2.22431	1.873e-17	3.502	endosperm	10	0.154291	45	0.786315	8.552e-07	2.037	endosperm	4.664	2.530+/-0.072	2.134
AT1G08930	1	16	1	16	none	1	NA	Ler	1.15e-06	7.323	231	4.39107	4	0.082584	6.794e-54	18.128	embryo	298	4.65185	8	0.14143	5.003e-63	14.754	embryo	2.355	2.440+/-0.017	-0.085
AT1G08940	0	2	0	2	none	1	NA	none	0.319	NA	31	1.20954	10	0.423776	0.005492	1.098	embryo	29	0.929193	10	0.362871	0.01804	0	embryo	6.134	2.944+/-0.000	3.19
AT1G08950	0	0	0	0	none	1	NA	none	1	NA	0	NA	0	NA	1	NA	none	0	NA	0	NA	1	NA	none	NA	NA	NA
AT1G08960	0	0	0	0	none	1	NA	none	1	NA	235	4.0816	166	3.13148	0.02707	0	embryo	283	4.03645	237	3.82829	0.8291	NA	none	2.469	2.424+/-0.030	0.045
AT1G08970	0	0	0	0	none	1	NA	none	1	NA	2425	83.5448	2986	111.732	9.221e-07	1.136	endosperm	3082	87.1948	3649	116.917	1.14e-08	1.164	endosperm	4.345	3.872+/-0.047	0.473
AT1G08980	0	0	0	0	none	1	NA	none	1	NA	471	11.0968	4541	116.2	1.094e-290	8.612	endosperm	486	9.40293	4495	98.4919	0	8.759	endosperm	5.359	3.259+/-0.665	2.1
AT1G08985	0	0	0	0	none	1	NA	none	1	NA	13	1.09739	344	31.5393	7.581e-77	14.58	endosperm	34	2.35692	409	32.1095	6.277e-79	8.599	endosperm	NA	NA	NA
AT1G08990	0	0	0	0	none	1	NA	none	1	NA	0	NA	40	0.811551	1.452e-12	8.137	endosperm	0	NA	18	0.312712	3.678e-06	3.32	endosperm	2.498	2.360+/-0.005	0.138
AT1G09000	6	6	2	10	none	0.507	NA	none	0.243	NA	364	5.75531	338	5.80447	1	NA	none	502	6.5181	455	6.69072	1	NA	none	2.368	2.355+/-0.000	0.013
AT1G09010	24	8	19	13	none	0.649	NA	Col-0	0.0395	1.006	3088	36.5702	2456	31.5906	0.006853	1.012	embryo	3457	33.6202	2518	27.7332	0.0001406	1.065	embryo	5.705	6.355+/-0.460	-0.65
AT1G09020	17	14	18	8	none	0.693	NA	none	0.22	NA	1842	28.5045	1745	29.329	1	NA	none	2443	31.0454	2225	32.0219	0.9429	NA	none	4.045	3.971+/-0.412	0.074
AT1G09026	0	0	0	0	none	1	NA	none	1	NA	0	NA	0	NA	1	NA	none	0	NA	0	NA	1	NA	none	NA	NA	NA
AT1G09030	0	0	0	0	none	1	NA	none	1	NA	0	NA	0	NA	1	NA	none	0	NA	0	NA	1	NA	none	2.355	2.355+/-0.000	0
AT1G09040	0	6	0	6	none	1	NA	Ler	0.00396	2.44	164	1.88761	253	3.16276	1.425e-05	1.218	endosperm	244	2.30626	390	4.17471	3.871e-10	1.395	endosperm	NA	NA	NA
AT1G09050	0	0	0	1	none	1	NA	none	1	NA	131	1.67742	109	1.51592	0.6597	NA	none	157	1.6509	158	1.88158	0.4928	NA	none	NA	NA	NA
AT1G09060	34	42	48	56	none	1	NA	none	0.47	NA	2254	26.658	1199	15.4018	4.182e-21	1.493	embryo	3108	30.1859	1337	14.7062	1.371e-41	1.785	embryo	4	3.593+/-0.035	0.407
AT1G09070	324	273	470	433	none	0.79	NA	none	0.0752	NA	24369	685.697	13555	414.26	2.527e-26	1.471	embryo	30501	704.789	12998	340.146	3.898e-62	1.852	embryo	5.171	4.013+/-0.021	1.158
AT1G09080	0	0	0	0	none	1	NA	none	1	NA	0	NA	27	0.49369	1.209e-08	5.146	endosperm	5	0.069125	27	0.422737	4.995e-05	1.771	endosperm	2.358	2.357+/-0.002	0.001
AT1G09090	0	0	0	0	none	1	NA	none	1	NA	1	0.013483	0	NA	1	NA	none	0	NA	0	NA	1	NA	none	3.315	2.365+/-0.015	0.95
AT1G09100	0	0	0	0	none	1	NA	none	1	NA	872	21.7529	1137	30.8063	7.64e-07	1.168	endosperm	1023	20.9569	1684	39.0694	4.07e-26	1.578	endosperm	5.814	4.513+/-0.231	1.301
AT1G09110	0	0	0	0	none	1	NA	none	1	NA	0	NA	0	NA	1	NA	none	0	NA	0	NA	1	NA	none	NA	NA	NA
AT1G09130	96	97	125	138	none	0.923	NA	none	0.774	NA	5514	143.585	3148	89.0339	1.099e-20	1.418	embryo	6147	131.449	4245	102.805	1.583e-07	1.133	embryo	6.215	7.787+/-0.885	-1.572
AT1G09140	15	14	19	23	none	0.905	NA	none	0.929	NA	931	26.0525	2077	63.1269	4.927e-46	2.02	endosperm	1290	29.6442	2299	59.832	1.016e-36	1.723	endosperm	8.978	6.427+/-0.315	2.551
AT1G09150	0	0	0	0	none	1	NA	none	1	NA	1498	52.6262	1486	56.7006	0.5184	NA	none	1953	56.3434	1777	58.0593	0.9757	NA	none	5.054	5.138+/-0.015	-0.084
AT1G09155	0	0	0	0	none	1	NA	none	1	NA	13	0.395134	149	4.91887	1.304e-29	6.013	endosperm	13	0.324485	173	4.89036	8.344e-38	7.428	endosperm	6.143	2.375+/-0.027	3.768
AT1G09157	2	1	0	0	none	1	NA	none	1	NA	8	0.389321	0	NA	0.01703	0	embryo	9	0.359675	1	0.04526	0.04535	0	embryo	NA	NA	NA
AT1G09160	72	50	99	86	none	0.747	NA	none	0.121	NA	1676	30.8707	715	14.304	1.459e-33	1.833	embryo	2413	36.4989	801	13.7214	6.252e-64	2.282	embryo	3.445	3.776+/-0.059	-0.331
AT1G09170	0	0	0	0	none	1	NA	none	1	NA	1	0.011745	1	0.012757	1	NA	none	1	0.009645	6	0.065539	0.1043	NA	none	2.355	2.364+/-0.013	-0.009
AT1G09176	0	0	0	0	none	1	NA	none	1	NA	0	NA	0	NA	1	NA	none	0	NA	0	NA	1	NA	none	NA	NA	NA
AT1G09180	11	13	10	15	none	0.95	NA	none	0.593	NA	117	5.65519	44	2.30989	7.462e-07	1.516	embryo	162	6.43023	103	4.63012	0.02225	0	embryo	2.648	3.216+/-0.390	-0.568
AT1G09190	13	5	16	13	none	0.671	NA	none	0.214	NA	262	5.83689	53	1.28243	9.817e-27	3.055	embryo	394	7.20819	73	1.51251	8.456e-39	3.382	embryo	4.016	5.816+/-0.217	-1.8
AT1G09195	1	6	4	2	none	0.424	NA	none	0.698	NA	158	3.32059	136	3.10439	0.8016	NA	none	206	3.5553	179	3.49869	1	NA	none	NA	NA	NA
AT1G09200	0	0	0	0	none	1	NA	none	1	NA	8783	515.445	3258	207.668	4.47e-71	2.187	embryo	13539	652.494	4043	220.667	1.761e-120	2.626	embryo	4.713	8.823+/-0.237	-4.11
AT1G09210	141	125	192	242	none	0.254	NA	none	0.72	NA	5649	115.32	11140	247	1.182e-50	1.843	endosperm	7111	119.21	19010	360.919	1.97e-133	2.66	endosperm	8.07	7.430+/-0.262	0.64
AT1G09220	1	1	0	0	none	1	NA	none	1	NA	61	1.84621	27	0.887552	0.003263	1.114	embryo	109	2.70912	32	0.900733	2.498e-08	1.756	embryo	2.502	2.542+/-0.250	-0.04
AT1G09230	0	0	0	0	none	1	NA	none	1	NA	515	12.1737	349	8.96022	0.0003083	1.094	embryo	656	12.7341	458	10.0687	0.002375	1.038	embryo	4.542	5.600+/-0.676	-1.058
AT1G09240	0	0	0	0	none	1	NA	none	1	NA	0	NA	3	0.092858	0.2037	NA	none	2	0.046806	0	NA	0.7497	NA	none	2.355	2.355+/-0.000	0
AT1G09245	0	0	0	0	none	1	NA	none	1	NA	0	NA	0	NA	1	NA	none	0	NA	0	NA	1	NA	none	NA	NA	NA
AT1G09250	5	13	19	15	none	0.382	NA	none	0.505	NA	355	12.9042	40	1.57921	8.472e-50	5.352	embryo	436	13.0148	55	1.85934	1.606e-54	4.824	embryo	2.447	2.447+/-0.000	0
AT1G09260	0	0	0	0	none	1	NA	none	1	NA	0	NA	0	NA	1	NA	none	0	NA	3	0.238346	0.1831	NA	none	NA	NA	NA
AT1G09270	0	0	0	0	none	1	NA	none	1	NA	1952	34.4236	2330	44.6284	2.712e-05	1.096	endosperm	2486	36.0022	3055	50.1052	3.014e-10	1.204	endosperm	5.515	5.369+/-0.596	0.146
AT1G09280	34	17	21	13	none	0.924	NA	none	0.0523	NA	739	14.6741	468	10.0932	7.092e-07	1.198	embryo	867	14.1376	503	9.28898	3.047e-09	1.264	embryo	4.212	5.341+/-0.519	-1.129
AT1G09290	2	3	3	8	none	0.924	NA	none	0.5	NA	604	21.4305	370	14.2585	5.617e-07	1.22	embryo	914	26.6312	467	15.4101	9.405e-15	1.433	embryo	2.419	2.520+/-0.116	-0.101
AT1G09300	4	3	3	2	none	1	NA	none	0.837	NA	361	7.90888	179	4.25931	1.356e-09	1.421	embryo	580	10.4348	246	5.0123	1.371e-17	1.654	embryo	5.15	5.796+/-0.515	-0.646
AT1G09310	0	0	0	0	none	1	NA	none	1	NA	398	17.1645	54	2.52942	9.569e-50	4.656	embryo	438	15.5122	35	1.40382	1.553e-67	7.137	embryo	6.851	6.434+/-0.349	0.417
AT1G09320	12	15	18	17	none	0.907	NA	none	0.904	NA	441	7.78477	255	4.88906	4.08e-07	1.255	embryo	664	9.62555	429	7.04302	5.107e-05	1.12	embryo	5.169	5.604+/-0.142	-0.435
AT1G09330	0	0	0	0	none	1	NA	none	1	NA	749	26.951	1295	50.6106	1.433e-20	1.546	endosperm	1069	31.5879	1945	65.0889	3.142e-36	1.749	endosperm	5.992	5.370+/-0.355	0.622
AT1G09340	6	13	11	11	none	0.666	NA	none	0.485	NA	1709	41.107	1190	31.0884	3.105e-06	1.136	embryo	1706	33.6979	1036	23.1754	1.089e-10	1.249	embryo	2.643	4.673+/-1.006	-2.03
AT1G09350	0	0	0	0	none	1	NA	none	1	NA	3	0.082143	0	NA	0.4184	NA	none	3	0.067456	1	0.025465	0.9184	NA	none	2.355	2.355+/-0.001	0
AT1G09360	0	0	0	0	none	1	NA	none	1	NA	0	NA	0	NA	1	NA	none	0	NA	0	NA	1	NA	none	2.355	2.355+/-0.000	0
AT1G09370	3	3	6	7	none	1	NA	none	1	NA	16	1.05549	859	61.5469	3.593e-180	32.115	endosperm	56	3.0337	963	59.082	1.051e-174	13.571	endosperm	2.504	2.355+/-0.000	0.149
AT1G09380	1	2	4	21	none	0.866	NA	none	0.167	NA	114	2.58993	8571	211.491	0	61.941	endosperm	363	6.77235	9891	208.986	0	25.589	endosperm	5.564	4.031+/-0.204	1.533
AT1G09390	3	4	4	3	none	0.969	NA	none	1	NA	290	8.13435	227	6.91558	0.1511	NA	none	281	6.47264	45	1.1739	1.749e-32	3.624	embryo	2.887	3.300+/-0.587	-0.413
AT1G09400	0	1	0	0	none	1	NA	none	1	NA	14	0.448893	9	0.313426	0.6574	NA	none	6	0.157985	1	0.02982	0.2227	NA	none	2.443	2.364+/-0.013	0.079
AT1G09410	2	0	0	2	none	0.516	NA	none	1	NA	58	0.975507	22	0.401886	0.0005722	1.242	embryo	89	1.22926	41	0.641328	0.001237	1.141	embryo	2.394	2.355+/-0.000	0.039
AT1G09415	13	18	12	21	none	0.923	NA	none	0.26	NA	211	11.4754	92	5.43442	1.421e-08	1.489	embryo	270	12.0587	162	8.19401	0.0006218	1.102	embryo	3.567	3.740+/-0.127	-0.173
AT1G09420	183	199	195	255	none	0.608	NA	none	0.0571	NA	4540	83.1077	2459	48.8903	5.665e-24	1.49	embryo	4613	69.3457	2747	46.7669	5.825e-16	1.307	embryo	7.576	8.584+/-0.246	-1.008
AT1G09421	0	0	0	0	none	1	NA	none	1	NA	34	11.8743	14	5.31049	0.02526	0	embryo	34	9.75119	27	8.76973	1	NA	none	NA	NA	NA
AT1G09430	51	47	73	59	none	0.918	NA	none	0.52	NA	2103	40.7589	1559	32.8176	0.0001577	1.075	embryo	2052	32.6596	1849	33.3284	1	NA	none	5.872	3.916+/-0.796	1.956
AT1G09440	0	0	0	0	none	1	NA	none	1	NA	10	0.254267	59	1.62937	1.168e-09	2.632	endosperm	16	0.334088	53	1.25331	2.596e-06	1.736	endosperm	4.106	2.383+/-0.005	1.723
AT1G09450	47	35	70	91	none	0.328	NA	none	0.993	NA	625	10.6223	404	7.45756	9.476e-06	1.161	embryo	1020	14.236	473	7.4764	1.44e-20	1.584	embryo	2.356	2.753+/-0.535	-0.397
AT1G09460	11	8	19	17	none	0.96	NA	none	0.718	NA	274	8.61488	766	26.1581	3.081e-40	2.378	endosperm	357	9.21758	596	17.4277	3.31e-15	1.51	endosperm	5.224	3.523+/-0.590	1.701
AT1G09470	24	18	30	55	none	0.233	NA	none	0.671	NA	1418	46.5989	1900	67.8158	2.068e-09	1.222	endosperm	2018	54.4591	2226	68.0328	8.986e-05	1.074	endosperm	NA	NA	NA
AT1G09480	0	0	0	0	none	1	NA	none	1	NA	175	5.61621	20	0.69713	1.129e-26	4.481	embryo	229	6.03519	14	0.417857	9.334e-42	7.501	embryo	2.401	3.281+/-0.118	-0.88
AT1G09483	0	0	0	0	none	1	NA	none	1	NA	1	0.105082	3	0.342396	0.583	NA	none	2	0.172587	9	0.87956	0.05817	NA	none	NA	NA	NA
AT1G09490	1	2	20	7	none	0.57	NA	none	0.952	NA	1223	38.25	605	20.5513	3.005e-20	1.565	embryo	1442	37.0357	534	15.5325	5.972e-41	2.006	embryo	2.401	3.281+/-0.118	-0.88
AT1G09500	45	33	28	32	none	0.629	NA	none	0.818	NA	1151	35.6538	894	30.0778	0.01022	1.006	embryo	703	17.8828	666	19.1866	0.5641	NA	none	3.208	3.662+/-0.291	-0.454
AT1G09510	0	2	0	3	none	1	NA	none	0.188	NA	21	0.693951	280	10.0495	9.124e-55	8.133	endosperm	46	1.2483	533	16.3806	2.954e-97	8.759	endosperm	5.206	2.665+/-0.288	2.541
AT1G09520	9	4	13	18	none	0.493	NA	none	0.728	NA	573	18.4723	489	17.122	0.4171	NA	none	769	20.3584	628	18.8287	0.3655	NA	none	2.381	2.868+/-0.036	-0.487
AT1G09530	61	57	125	84	none	0.566	NA	none	0.158	NA	278	5.06037	147	2.90625	8.389e-07	1.298	embryo	422	6.30813	261	4.41847	0.0001094	1.125	embryo	2.368	2.777+/-0.443	-0.409
AT1G09540	0	0	0	0	none	1	NA	none	1	NA	21	0.499386	720	18.5963	4.022e-148	21.682	endosperm	48	0.937364	779	17.2285	2.041e-146	12.484	endosperm	NA	NA	NA
AT1G09550	16	7	4	38	mother	9.3e-05	3.412	none	0.127	NA	197	5.65943	2263	70.6105	1.079e-233	9.773	endosperm	260	6.13381	3635	97.1193	0	12.847	endosperm	10.55	2.455+/-0.002	8.095
AT1G09560	34	23	33	41	none	0.452	NA	none	0.827	NA	256	9.68094	185	7.59849	0.0348	0	embryo	258	8.01212	175	6.15474	0.02299	0	embryo	4.577	2.997+/-0.283	1.58
AT1G09570	20	7	22	12	none	0.826	NA	Col-0	0.0164	1.139	1942	18.0673	1465	14.8033	0.0005782	1.054	embryo	2544	19.4362	1691	14.6312	8.603e-08	1.158	embryo	6.326	5.416+/-0.190	0.91
AT1G09575	1	0	0	2	none	0.642	NA	none	1	NA	104	3.21595	58	1.94797	0.00532	1.05	embryo	153	3.88524	68	1.9556	7.057e-06	1.325	embryo	6.404	2.717+/-0.000	3.687
AT1G09580	23	22	23	37	none	0.63	NA	none	0.528	NA	1110	42.9331	589	24.7436	7.934e-16	1.455	embryo	1175	37.3213	656	23.5975	1.194e-12	1.334	embryo	NA	NA	NA
AT1G09590	201	216	348	410	none	0.833	NA	none	0.179	NA	10204	513.412	4428	241.981	2.759e-51	1.874	embryo	12611	521.069	5411	253.202	7.217e-57	1.83	embryo	10.904	12.159+/-0.012	-1.255
AT1G09600	6	1	11	6	none	0.735	NA	none	0.112	NA	336	5.58008	143	2.57938	1.096e-12	1.624	embryo	403	5.49612	237	3.66053	1.702e-05	1.174	embryo	2.429	4.990+/-0.604	-2.561
AT1G09610	0	0	0	0	none	1	NA	none	1	NA	13	0.427211	2	0.071385	0.01666	0	embryo	7	0.188907	2	0.061126	0.3144	NA	none	2.405	2.355+/-0.000	0.05
AT1G09620	59	74	80	101	none	1	NA	none	0.159	NA	7567	74.3813	3687	39.3633	1.937e-36	1.666	embryo	10012	80.8186	4535	41.4583	8.165e-48	1.731	embryo	5.362	5.953+/-0.261	-0.591
AT1G09625	0	0	0	0	none	1	NA	none	1	NA	0	NA	1	0.08977	0.7443	NA	none	0	NA	0	NA	1	NA	none	NA	NA	NA
AT1G09630	0	0	0	0	none	1	NA	none	1	NA	678	25.7487	1066	43.9705	4.403e-14	1.397	endosperm	928	28.9417	1422	50.2249	1.997e-19	1.461	endosperm	4.913	4.922+/-0.112	-0.009
AT1G09640	123	113	208	206	none	0.923	NA	none	0.771	NA	8091	160.571	6666	143.684	0.02462	0	embryo	10476	170.73	8609	158.895	0.1357	NA	none	8.378	9.650+/-0.300	-1.272
AT1G09645	11	22	46	20	father	0.0239	1.347	none	0.935	NA	598	28.3655	1021	52.6008	9.773e-18	1.51	endosperm	877	34.1616	1003	44.247	0.0001415	1.082	endosperm	NA	NA	NA
AT1G09650	5	4	4	13	none	0.485	NA	none	0.532	NA	53	1.27741	53	1.38742	1	NA	none	76	1.50424	61	1.36735	0.8814	NA	none	NA	NA	NA
AT1G09660	37	28	30	32	none	0.755	NA	none	0.775	NA	1274	32.7206	1943	54.2005	2.765e-16	1.388	endosperm	1652	34.8427	2908	69.4609	1.08e-38	1.714	endosperm	4.219	4.266+/-2.178	-0.047
AT1G09665	0	0	0	0	none	1	NA	none	1	NA	0	NA	0	NA	1	NA	none	0	NA	0	NA	1	NA	none	NA	NA	NA
AT1G09680	23	8	58	29	none	0.83	NA	Col-0	0.000657	1.687	60	1.1718	46	0.975752	0.5978	NA	none	147	2.35761	62	1.12613	2.669e-06	1.377	embryo	2.437	2.779+/-0.449	-0.342
AT1G09690	0	0	1	2	none	1	NA	none	1	NA	22037	1034.28	8982	457.866	1.339e-63	2.005	embryo	23349	899.923	9756	425.846	2.676e-64	1.887	embryo	10.904	12.159+/-0.012	-1.255
AT1G09700	28	23	48	16	none	0.255	NA	Col-0	0.00768	1.212	451	9.51771	321	7.35765	0.00395	1.033	embryo	615	10.6581	400	7.85073	0.0001179	1.106	embryo	4.201	5.764+/-0.458	-1.563
AT1G09710	13	7	23	9	none	0.914	NA	Col-0	0.046	0	197	3.28237	234	4.23462	0.04988	0	endosperm	292	3.99534	261	4.04441	1	NA	none	NA	NA	NA
AT1G09720	0	0	0	0	none	1	NA	none	1	NA	0	NA	2	0.027765	0.3938	NA	none	0	NA	8	0.095099	0.005185	1.184	endosperm	2.355	2.355+/-0.000	0
AT1G09730	56	48	51	70	none	0.436	NA	none	0.76	NA	1544	16.642	1283	15.0197	0.09979	NA	none	1960	17.3486	1586	15.8984	0.1439	NA	none	4.225	3.577+/-0.095	0.648
AT1G09740	9	7	0	3	none	0.473	NA	none	0.389	NA	95	4.01444	64	2.93737	0.1083	NA	none	74	2.56793	58	2.27941	0.7896	NA	none	2.704	2.562+/-0.128	0.142
AT1G09750	309	222	188	143	none	0.929	NA	Col-0	0.000201	1.24	4059	93.0457	6	0.149385	0	269.142	embryo	2566	48.3041	10	0.213192	0	115.459	embryo	2.363	6.874+/-0.595	-4.511
AT1G09760	333	266	463	415	none	0.695	NA	Col-0	0.0116	1.042	1945	59.4223	1272	42.208	5.347e-09	1.213	embryo	2795	70.1232	1620	46.0298	1.123e-15	1.328	embryo	5.951	7.158+/-0.041	-1.207
AT1G09770	751	580	1036	1050	mother	0.00988	1.081	Col-0	0.00411	1.052	5921	71.8892	5699	75.1528	0.8275	NA	none	8189	81.6487	7766	87.692	0.2606	NA	none	9.093	9.499+/-0.178	-0.406
AT1G09780	57	56	60	87	none	0.515	NA	none	0.379	NA	802	14.95	3653	73.9598	1.298e-153	4.13	endosperm	1060	16.2265	4277	74.1483	6.139e-175	3.908	endosperm	9.099	5.966+/-0.071	3.133
AT1G09790	1	1	1	3	none	0.971	NA	none	0.909	NA	7	0.171854	207	5.51962	7.711e-50	13.161	endosperm	28	0.564507	365	8.3339	2.018e-73	8.969	endosperm	6.209	3.179+/-0.015	3.03
AT1G09795	258	162	282	249	none	0.162	NA	Col-0	9.57e-05	1.25	3509	84.0057	2395	62.2744	1.739e-08	1.18	embryo	4192	82.4133	2473	55.061	2.553e-16	1.317	embryo	6.395	8.200+/-0.010	-1.805
AT1G09800	2	2	4	6	none	0.987	NA	none	0.933	NA	346	8.71676	151	4.13175	2.429e-12	1.593	embryo	423	8.75124	166	3.88939	2.602e-16	1.723	embryo	2.593	3.139+/-0.705	-0.546
AT1G09810	23	25	40	39	none	0.971	NA	none	0.977	NA	641	12.8644	384	8.37027	6.855e-08	1.251	embryo	917	15.113	523	9.76171	3.284e-10	1.289	embryo	3.121	3.797+/-0.955	-0.676
AT1G09812	0	0	1	0	none	1	NA	none	1	NA	15	1.38073	0	NA	0.0001783	2.201	embryo	18	1.36063	1	0.085607	0.0002766	1.78	embryo	NA	NA	NA
AT1G09815	169	208	277	347	none	1	NA	Ler	0.00703	1.075	1373	74.3315	1446	85.0255	0.08794	NA	none	1805	80.2472	1697	85.4434	0.4923	NA	none	5.329	6.166+/-0.044	-0.837
AT1G09820	93	78	133	141	none	0.65	NA	none	0.76	NA	480	8.039	327	5.94822	0.0005755	1.082	embryo	667	9.17354	494	7.69453	0.02485	0	embryo	2.811	2.563+/-0.046	0.248
AT1G09830	198	147	281	246	none	0.659	NA	Col-0	0.0132	1.048	1366	27.1848	546	11.8017	7.908e-35	1.934	embryo	2036	33.2739	769	14.233	8.486e-47	1.999	embryo	6.626	7.687+/-0.696	-1.061
AT1G09840	122	119	160	128	none	0.68	NA	none	0.372	NA	671	12.5871	927	18.8869	3.77e-08	1.224	endosperm	896	13.8026	1031	17.9869	8.302e-05	1.09	endosperm	4.697	4.556+/-0.283	0.141
AT1G09850	1	1	0	0	none	1	NA	none	1	NA	11	0.260713	20	0.514846	0.1861	NA	none	18	0.350342	43	0.947834	0.000841	1.25	endosperm	3.395	2.753+/-0.028	0.642
AT1G09860	0	0	0	0	none	1	NA	none	1	NA	1	0.030736	3	0.100149	0.583	NA	none	4	0.100961	7	0.200095	0.5807	NA	none	NA	NA	NA
AT1G09870	100	69	143	95	none	1	NA	Col-0	0.00116	1.241	1539	32.3634	1703	38.8963	0.008046	1.009	endosperm	2276	39.3041	2015	39.408	1	NA	none	4.148	4.150+/-0.855	-0.002
AT1G09880	6	15	6	10	none	0.89	NA	none	0.146	NA	63	1.18367	11	0.224471	1.281e-08	2.307	embryo	43	0.663451	0	NA	6.889e-12	7.353	embryo	NA	NA	NA
AT1G09890	0	0	0	0	none	1	NA	none	1	NA	0	NA	1	0.020374	0.7443	NA	none	0	NA	1	0.017446	0.7148	NA	none	2.355	2.355+/-0.000	0
AT1G09900	242	112	364	144	none	0.71	NA	Col-0	3.35e-30	3.602	762	15.1055	213	4.58604	1.95e-43	2.616	embryo	1087	17.6954	207	3.81632	9.029e-82	3.709	embryo	2.415	4.309+/-0.110	-1.894
AT1G09910	47	16	64	24	none	0.983	NA	Col-0	9.39e-08	2.811	373	5.94777	616	10.6685	3.54e-12	1.417	endosperm	430	5.63072	635	9.41701	4.442e-11	1.349	endosperm	3.778	3.369+/-0.319	0.409
AT1G09920	87	37	99	77	none	0.198	NA	Col-0	6.75e-05	1.533	544	20.0194	765	30.5769	5.614e-08	1.232	endosperm	731	22.0913	934	31.9664	7.023e-08	1.201	endosperm	6.377	4.939+/-0.358	1.438
AT1G09930	0	0	1	0	none	1	NA	none	1	NA	13	0.210021	60	1.05281	2.04e-08	2.219	endosperm	2	0.026534	23	0.345575	1.308e-05	2.351	endosperm	2.441	2.425+/-0.000	0.016
AT1G09932	11	1	11	4	none	0.689	NA	Col-0	0.0045	1.689	25	0.787419	19	0.649977	0.8204	NA	none	26	0.672496	5	0.146464	0.001011	1.34	embryo	NA	NA	NA
AT1G09935	0	0	0	0	none	1	NA	none	1	NA	0	NA	0	NA	1	NA	none	0	NA	0	NA	1	NA	none	NA	NA	NA
AT1G09940	185	85	191	157	mother	0.0285	1.122	Col-0	1.09e-07	1.66	507	8.54341	363	6.64367	0.003465	1.037	embryo	677	9.36834	473	7.41274	0.002091	1.04	embryo	2.586	2.490+/-0.097	0.096
AT1G09950	25	11	13	33	mother	0.0131	1.531	none	0.943	NA	110	3.81549	223	8.40119	1.107e-09	1.54	endosperm	105	2.99087	283	9.12932	7.322e-21	2.179	endosperm	2.63	2.419+/-0.091	0.211
AT1G09960	290	219	276	271	none	0.296	NA	none	0.0723	NA	1692	30.5339	1549	30.3606	1	NA	none	1865	27.6382	1642	27.5581	1	NA	none	5.102	5.077+/-0.882	0.025
AT1G09970	173	58	185	85	none	0.507	NA	Col-0	3.61e-21	3.736	741	7.84677	283	3.2549	7.987e-27	1.944	embryo	817	7.10468	315	3.10225	7.123e-27	1.862	embryo	2.754	2.445+/-0.014	0.309
AT1G09980	68	42	105	78	none	0.839	NA	Col-0	0.0101	1.111	1336	15.0656	839	10.2759	2.107e-09	1.246	embryo	1821	16.8632	1051	11.0224	1.277e-13	1.316	embryo	4.104	4.133+/-1.223	-0.029
AT1G09995	26	0	27	0	none	1	NA	Col-0	8.32e-15	47.571	189	9.29933	313	16.7268	6.937e-08	1.335	endosperm	218	8.80839	216	9.88412	0.5112	NA	none	NA	NA	NA
AT1G10000	3	0	1	0	none	1	NA	none	0.306	NA	21	0.820263	20	0.84848	1	NA	none	23	0.737754	9	0.326942	0.08927	NA	none	2.355	2.355+/-0.000	0
AT1G10010	0	0	0	3	none	1	NA	none	1	NA	4	0.099784	48	1.30053	1.093e-10	3.736	endosperm	3	0.061457	41	0.951214	3.992e-10	3.826	endosperm	2.38	2.369+/-0.019	0.011
AT1G10020	18	18	17	35	none	0.493	NA	none	0.292	NA	1069	19.2717	831	16.2712	0.01178	1.002	embryo	1033	15.293	1106	18.5435	0.004592	1.019	endosperm	3.869	3.336+/-0.549	0.533
AT1G10030	0	0	0	0	none	1	NA	none	1	NA	871	41.7597	1102	57.3851	7.814e-06	1.132	endosperm	1119	44.0575	1592	70.9867	7.397e-16	1.365	endosperm	6.52	6.470+/-0.302	0.05
AT1G10040	0	0	2	2	none	1	NA	none	1	NA	134	2.8262	13	0.297797	1.129e-22	4.677	embryo	174	3.01369	21	0.411919	4.204e-25	4.096	embryo	NA	NA	NA
AT1G10050	15	13	24	21	none	1	NA	none	0.789	NA	316	3.48508	260	3.11442	0.3424	NA	none	401	3.63179	366	3.75406	1	NA	none	2.355	2.355+/-0.000	0
AT1G10060	45	29	47	75	none	0.0686	NA	none	1	NA	2570	57.579	274	6.66746	2.024e-196	7.103	embryo	3228	59.3902	359	7.48032	1.53e-225	6.643	embryo	4.494	4.033+/-0.742	0.461
AT1G10070	9	4	1	8	none	0.14	NA	none	0.552	NA	20	0.481065	15	0.391871	0.9106	NA	none	13	0.256783	15	0.335551	0.8431	NA	none	4.3	2.355+/-0.000	1.945
AT1G10090	113	24	115	42	none	0.382	NA	Col-0	4.94e-21	5.859	320	4.14671	387	5.44682	0.007887	1.013	endosperm	375	3.99057	273	3.29011	0.05468	NA	none	2.693	2.637+/-0.199	0.056
AT1G10095	63	52	66	73	none	0.671	NA	none	0.873	NA	236	5.57862	180	4.62132	0.1221	NA	none	361	7.00765	244	5.36413	0.006906	1.018	embryo	NA	NA	NA
AT1G10100	0	0	0	0	none	1	NA	none	1	NA	0	NA	3	0.237366	0.2037	NA	none	2	0.119646	0	NA	0.7497	NA	none	NA	NA	NA
AT1G10110	1	43	4	73	none	0.827	NA	Ler	6.6e-27	51.765	148	4.0649	78	2.32681	0.0002479	1.183	embryo	223	5.02972	238	6.07939	0.1473	NA	none	2.355	2.355+/-0.000	0
AT1G10120	117	125	151	174	none	0.923	NA	none	0.461	NA	799	13.7103	1036	19.3081	1.952e-06	1.157	endosperm	1080	15.2186	1020	16.2778	0.5318	NA	none	3.794	5.348+/-0.048	-1.554
AT1G10130	104	90	104	104	none	0.848	NA	none	0.714	NA	1195	12.2396	1745	19.4121	2.531e-13	1.326	endosperm	1406	11.8259	2194	20.8992	9.391e-25	1.511	endosperm	4.453	3.753+/-0.279	0.7
AT1G10140	0	1	0	0	none	1	NA	none	1	NA	4	0.190751	0	NA	0.2241	NA	none	9	0.352453	0	NA	0.009098	1.094	embryo	2.431	2.484+/-0.129	-0.053
AT1G10150	0	0	0	0	none	1	NA	none	1	NA	233	4.63435	175	3.7805	0.09442	NA	none	371	6.05978	207	3.82911	2.862e-06	1.223	embryo	5.871	4.207+/-0.578	1.664
AT1G10155	0	0	0	0	none	1	NA	none	1	NA	1	0.064185	2	0.139426	0.9112	NA	none	0	NA	4	0.238775	0.09084	NA	none	NA	NA	NA
AT1G10160	2	0	1	0	none	1	NA	none	0.459	NA	94	0.744121	110	0.945773	0.2481	NA	none	119	0.773594	67	0.49327	0.007606	1.023	embryo	2.355	2.355+/-0.000	0
AT1G10170	0	0	0	0	none	1	NA	none	1	NA	1573	14.3789	1018	10.107	8.775e-09	1.217	embryo	2118	15.8992	1281	10.8903	7.046e-12	1.264	embryo	3.647	2.918+/-0.547	0.729
AT1G10180	0	0	0	0	none	1	NA	none	1	NA	1815	25.8415	1541	23.8299	0.1919	NA	none	2269	26.5293	2069	27.3965	0.9373	NA	none	4.566	6.582+/-0.026	-2.016
AT1G10190	0	0	0	0	none	1	NA	none	1	NA	0	NA	0	NA	1	NA	none	0	NA	0	NA	1	NA	none	2.381	2.355+/-0.000	0.026
AT1G10200	0	0	0	0	none	1	NA	none	1	NA	1161	42.1162	433	17.0602	1.596e-36	2.049	embryo	1043	31.0707	347	11.7069	8.659e-41	2.181	embryo	3.797	5.260+/-0.295	-1.463
AT1G10210	0	0	0	0	none	1	NA	none	1	NA	103	2.24963	155	3.67692	0.00101	1.11	endosperm	137	2.45723	148	3.00629	0.2259	NA	none	2.548	2.422+/-0.095	0.126
AT1G10220	0	0	0	0	none	1	NA	none	1	NA	0	NA	0	NA	1	NA	none	0	NA	1	0.041207	0.7148	NA	none	NA	NA	NA
AT1G10230	0	0	0	0	none	1	NA	none	1	NA	1319	59.552	405	19.8602	2.107e-53	2.489	embryo	2089	77.4533	659	27.6714	3.921e-65	2.384	embryo	5.572	7.609+/-0.219	-2.037
AT1G10240	0	0	0	0	none	1	NA	none	1	NA	436	6.76756	495	8.34505	0.03284	0	endosperm	561	7.15087	564	8.14177	0.1668	NA	none	2.97	3.307+/-0.191	-0.337
AT1G10250	0	0	0	0	none	1	NA	none	1	NA	1	0.107948	1	0.117245	1	NA	none	0	NA	0	NA	1	NA	none	3.267	3.652+/-0.709	-0.385
AT1G10260	0	0	0	0	none	1	NA	none	1	NA	1	0.049339	0	NA	1	NA	none	0	NA	0	NA	1	NA	none	2.512	2.390+/-0.050	0.122
AT1G10270	0	0	0	0	none	1	NA	none	1	NA	949	11.3253	276	3.57743	1.129e-47	2.565	embryo	1592	15.6019	525	5.8269	6.848e-53	2.255	embryo	2.979	3.939+/-0.192	-0.96
AT1G10280	0	0	0	0	none	1	NA	none	1	NA	290	5.44577	315	6.42466	0.2032	NA	none	302	4.65713	421	7.35254	5.11e-07	1.235	endosperm	NA	NA	NA
AT1G10290	31	27	32	34	none	0.898	NA	none	0.946	NA	3380	36.4422	2552	29.8846	0.0001946	1.067	embryo	4462	39.5065	3486	34.9551	0.01328	0	embryo	4.479	4.881+/-0.740	-0.402
AT1G10300	0	0	0	0	none	1	NA	none	1	NA	39	0.673106	43	0.806056	0.7601	NA	none	86	1.2189	82	1.31621	1	NA	none	3.396	3.272+/-0.086	0.124
AT1G10310	0	0	0	0	none	1	NA	none	1	NA	1228	48.5514	584	25.0781	2.144e-22	1.626	embryo	1501	48.7343	781	28.7176	4.164e-18	1.445	embryo	5.267	6.276+/-0.383	-1.009
AT1G10320	0	0	0	0	none	1	NA	none	1	NA	651	10.1981	672	11.4337	0.3006	NA	none	808	10.3944	870	12.6751	0.006511	1.013	endosperm	5.411	5.944+/-0.077	-0.533
AT1G10330	0	0	0	0	none	1	NA	none	1	NA	131	3.32378	96	2.64552	0.1688	NA	none	185	3.85464	123	2.90242	0.04004	0	embryo	2.638	2.890+/-0.374	-0.252
AT1G10340	0	0	0	0	none	1	NA	none	1	NA	30	0.53974	2	0.039082	1.986e-06	2.672	embryo	11	0.16252	6	0.100394	0.7148	NA	none	2.355	2.355+/-0.000	0
AT1G10350	0	0	0	0	none	1	NA	none	1	NA	485	12.0566	587	15.8489	0.001754	1.048	endosperm	609	12.4323	731	16.9003	3.606e-05	1.115	endosperm	3.188	3.042+/-0.098	0.146
AT1G10360	0	3	1	3	none	0.864	NA	none	0.223	NA	116	4.55595	1316	56.1378	4.592e-170	9.211	endosperm	111	3.58009	1307	47.7409	7.694e-193	10.06	endosperm	2.399	2.609+/-0.105	-0.21
AT1G10370	0	0	0	0	none	1	NA	none	1	NA	1955	72.3936	171	6.87745	5.563e-189	8.392	embryo	1322	40.2008	83	2.85842	1.86e-174	10.486	embryo	2.482	2.736+/-0.232	-0.254
AT1G10380	0	0	0	0	none	1	NA	none	1	NA	0	NA	0	NA	1	NA	none	0	NA	1	0.026891	0.7148	NA	none	2.363	2.355+/-0.000	0.008
AT1G10385	0	0	0	0	none	1	NA	none	1	NA	1	0.015728	9	0.153738	0.02007	0	endosperm	7	0.090408	18	0.263285	0.02972	0	endosperm	NA	NA	NA
AT1G10390	0	0	0	0	none	1	NA	none	1	NA	3640	34.3398	4203	43.066	0.0001061	1.072	endosperm	4993	38.6819	5890	51.678	2.658e-09	1.167	endosperm	6.879	6.368+/-0.098	0.511
AT1G10400	0	0	0	0	none	1	NA	none	1	NA	8	0.200551	0	NA	0.01703	0	embryo	8	0.164693	0	NA	0.01726	0	embryo	2.389	2.389+/-0.000	0
AT1G10410	0	0	0	0	none	1	NA	none	1	NA	970	17.3204	1116	21.6435	0.002652	1.033	endosperm	1011	14.8247	1337	22.203	6.462e-11	1.262	endosperm	6.619	5.311+/-0.205	1.308
AT1G10417	0	0	0	0	none	1	NA	none	1	NA	88	1.9103	54	1.27319	0.03805	0	embryo	148	2.63835	74	1.49398	0.0002298	1.186	embryo	NA	NA	NA
AT1G10430	0	0	0	0	none	1	NA	none	1	NA	592	15.691	601	17.3014	0.4426	NA	none	671	14.605	745	18.3645	0.002537	1.035	endosperm	5.57	5.670+/-0.147	-0.1
AT1G10440	0	0	0	0	none	1	NA	none	1	NA	0	NA	0	NA	1	NA	none	0	NA	0	NA	1	NA	none	NA	NA	NA
AT1G10450	0	0	0	0	none	1	NA	none	1	NA	1395	12.9851	1154	11.6669	0.09724	NA	none	1966	15.0281	1610	13.9377	0.2181	NA	none	3.267	3.652+/-0.709	-0.385
AT1G10455	0	0	0	0	none	1	NA	none	1	NA	0	NA	0	NA	1	NA	none	0	NA	0	NA	1	NA	none	NA	NA	NA
AT1G10460	0	0	0	0	none	1	NA	none	1	NA	3	0.106975	0	NA	0.4184	NA	none	3	0.087849	0	NA	0.4098	NA	none	2.431	2.434+/-0.005	-0.003
AT1G10470	0	0	0	0	none	1	NA	none	1	NA	44	1.22934	15	0.455185	0.001211	1.223	embryo	76	1.74374	4	0.103938	9.547e-16	5.206	embryo	2.355	2.390+/-0.049	-0.035
AT1G10480	0	0	0	0	none	1	NA	none	1	NA	0	NA	0	NA	1	NA	none	0	NA	0	NA	1	NA	none	2.358	2.380+/-0.035	-0.022
AT1G10490	66	58	97	114	none	0.629	NA	none	0.98	NA	1429	13.2462	439	4.41978	9.308e-56	2.499	embryo	2076	15.8029	749	6.45705	1.429e-51	2.092	embryo	3.489	4.073+/-0.329	-0.584
AT1G10500	49	40	57	34	none	0.718	NA	none	0.0826	NA	539	35.2307	860	61.0532	3.498e-13	1.401	endosperm	632	33.9234	982	59.695	9.248e-17	1.456	endosperm	6.554	5.764+/-0.466	0.79
AT1G10510	37	23	27	31	none	0.491	NA	none	0.63	NA	1708	28.2994	671	12.0751	3.954e-40	1.987	embryo	2141	29.1311	838	12.913	1.883e-44	1.935	embryo	4.025	6.201+/-0.173	-2.176
AT1G10520	10	10	10	10	none	1	NA	none	1	NA	683	15.3021	297	7.22713	7.218e-20	1.707	embryo	882	16.2274	344	7.16777	1.25e-27	1.852	embryo	2.469	3.936+/-0.121	-1.467
AT1G10522	53	34	80	68	none	0.716	NA	none	0.109	NA	1287	48.4124	334	13.6459	1.36e-65	2.919	embryo	1869	57.7348	486	17.0023	5.192e-81	2.859	embryo	2.729	5.005+/-0.840	-2.276
AT1G10530	0	0	0	0	none	1	NA	none	1	NA	7	0.258941	45	1.80798	6.397e-08	2.469	endosperm	5	0.151888	41	1.41052	1.267e-08	2.882	endosperm	2.412	2.355+/-0.000	0.057
AT1G10540	18	5	7	49	mother	3.33e-06	4.482	none	0.548	NA	148	2.7023	12328	244.479	0	70.152	endosperm	572	8.57665	15718	266.909	0	26.3	endosperm	7.804	2.812+/-0.647	4.992
AT1G10550	0	0	0	0	none	1	NA	none	1	NA	0	NA	10	0.362273	0.001682	1.51	endosperm	2	0.054782	19	0.589393	0.0001602	1.866	endosperm	2.806	2.355+/-0.000	0.451
AT1G10560	0	3	8	1	none	0.114	NA	none	0.832	NA	118	1.76173	175	2.83775	0.0008031	1.117	endosperm	144	1.76551	180	2.49934	0.009038	1.01	endosperm	2.408	2.408+/-0.000	0
AT1G10570	3	3	7	2	none	0.731	NA	none	0.576	NA	557	10.2489	876	17.5067	8.816e-13	1.383	endosperm	646	9.76126	1081	18.4988	7.151e-22	1.572	endosperm	3.239	3.582+/-0.253	-0.343
AT1G10580	0	0	0	0	none	1	NA	none	1	NA	2148	36.9116	1298	24.226	3.76e-13	1.315	embryo	2862	40.3877	2002	31.9954	7.193e-06	1.104	embryo	NA	NA	NA
AT1G10585	0	0	0	0	none	1	NA	none	1	NA	0	NA	0	NA	1	NA	none	0	NA	0	NA	1	NA	none	2.355	2.355+/-0.000	0
AT1G10586	0	0	0	0	none	1	NA	none	1	NA	0	NA	0	NA	1	NA	none	0	NA	2	0.085941	0.3655	NA	none	NA	NA	NA
AT1G10588	0	0	0	0	none	1	NA	none	1	NA	0	NA	0	NA	1	NA	none	0	NA	0	NA	1	NA	none	NA	NA	NA
AT1G10590	189	187	171	168	none	1	NA	none	0.957	NA	6688	284.642	5510	254.702	0.02606	0	embryo	8047	281.247	7302	289.027	0.9753	NA	none	8.873	10.235+/-0.261	-1.362
AT1G10600	0	0	0	0	none	1	NA	none	1	NA	186	6.46424	268	10.1162	0.0001139	1.151	endosperm	284	8.10538	340	10.9895	0.002474	1.047	endosperm	NA	NA	NA
AT1G10610	0	0	0	0	none	1	NA	none	1	NA	148	2.84829	151	3.15629	0.759	NA	none	153	2.41804	127	2.27311	0.8994	NA	none	3.433	2.634+/-0.195	0.799
AT1G10620	0	0	0	0	none	1	NA	none	1	NA	0	NA	4	0.071949	0.1041	NA	none	4	0.0544	19	0.292641	0.001377	1.323	endosperm	2.52	2.429+/-0.105	0.091
AT1G10630	0	0	0	0	none	1	NA	none	1	NA	1671	57.0717	2731	101.308	7.238e-23	1.5	endosperm	2040	57.2169	3320	105.457	2.746e-32	1.591	endosperm	8.201	7.576+/-0.152	0.625
AT1G10640	0	0	0	0	none	1	NA	none	1	NA	2184	43.3911	28	0.604205	0	46.442	embryo	2133	34.8008	72	1.33038	1.14e-284	19.353	embryo	3.674	7.276+/-0.196	-3.602
AT1G10650	0	0	0	0	none	1	NA	none	1	NA	919	21.5519	1657	42.2057	1.179e-25	1.627	endosperm	1396	26.8848	2452	53.4793	3.051e-36	1.702	endosperm	6.873	5.291+/-0.012	1.582
AT1G10652	0	0	0	0	none	1	NA	none	1	NA	0	NA	0	NA	1	NA	none	0	NA	0	NA	1	NA	none	NA	NA	NA
AT1G10657	0	0	0	0	none	1	NA	none	1	NA	407	16.8196	29	1.30166	2.318e-67	8.079	embryo	570	19.344	16	0.614944	2.013e-110	17.593	embryo	NA	NA	NA
AT1G10660	0	0	0	0	none	1	NA	none	1	NA	448	10.165	370	9.11819	0.2703	NA	none	528	9.83814	412	8.69401	0.1686	NA	none	3.484	3.151+/-0.182	0.333
AT1G10670	179	126	216	194	none	0.497	NA	Col-0	0.0167	1.038	10353	222.171	8035	187.277	0.0004041	1.051	embryo	12245	215.789	9949	198.561	0.07533	NA	none	8.833	7.922+/-0.287	0.911
AT1G10680	0	0	1	0	none	1	NA	none	1	NA	24	0.232071	230	2.41554	5.399e-41	5.94	endosperm	5	0.039704	199	1.7896	4.635e-53	16.408	endosperm	2.356	2.356+/-0.002	0
AT1G10682	0	0	0	0	none	1	NA	none	1	NA	21	1.55526	0	NA	3.627e-06	3.323	embryo	28	1.70291	1	0.068878	1.117e-06	3.027	embryo	NA	NA	NA
AT1G10690	0	0	0	0	none	1	NA	none	1	NA	29	1.61164	3	0.18108	1.713e-05	2.122	embryo	13	0.593286	10	0.51685	1	NA	none	2.377	2.355+/-0.000	0.022
AT1G10700	8	4	5	4	none	0.923	NA	none	0.594	NA	430	10.0908	171	4.35844	3.28e-17	1.78	embryo	430	8.28658	193	4.21219	1.678e-12	1.523	embryo	2.564	2.358+/-0.004	0.206
AT1G10710	0	0	0	0	none	1	NA	none	1	NA	11	0.272687	9	0.242322	1	NA	none	14	0.285003	12	0.27666	1	NA	none	2.454	2.637+/-0.105	-0.183
AT1G10717	0	0	0	0	none	1	NA	none	1	NA	0	NA	1	0.141724	0.7443	NA	none	0	NA	1	0.121356	0.7148	NA	none	NA	NA	NA
AT1G10720	1	2	2	0	none	0.572	NA	none	0.74	NA	329	7.25691	518	12.4098	1.626e-09	1.336	endosperm	533	9.65458	771	15.8163	1.23e-11	1.339	endosperm	3.882	2.575+/-0.109	1.307
AT1G10730	5	3	4	11	none	0.46	NA	none	0.815	NA	180	4.98221	475	14.2798	1.155e-26	2.158	endosperm	210	4.77331	542	13.9522	8.562e-33	2.261	endosperm	7.43	6.636+/-0.271	0.794
AT1G10740	0	2	2	1	none	0.649	NA	none	0.74	NA	758	14.2868	372	7.61531	6.808e-16	1.533	embryo	779	12.0574	366	6.41567	8.149e-17	1.537	embryo	5.536	5.267+/-0.001	0.269
AT1G10745	0	0	0	0	none	1	NA	none	1	NA	2	0.286127	12	1.86461	0.01277	1.003	endosperm	2	0.234968	14	1.86274	0.003339	1.28	endosperm	NA	NA	NA
AT1G10747	0	0	0	0	none	1	NA	none	1	NA	0	NA	0	NA	1	NA	none	0	NA	0	NA	1	NA	none	NA	NA	NA
AT1G10750	66	42	90	63	none	0.94	NA	Col-0	0.0104	1.109	369	7.62903	47	1.0554	1.966e-48	4.854	embryo	547	9.28711	35	0.672985	5.93e-88	8.988	embryo	2.355	3.680+/-1.359	-1.325
AT1G10760	27	28	39	52	none	0.842	NA	none	0.594	NA	2917	23.7458	4764	42.1212	4.275e-26	1.515	endosperm	3587	23.9791	5861	44.3728	1.716e-37	1.613	endosperm	5.616	4.482+/-0.260	1.134
AT1G10770	1	2	1	2	none	1	NA	none	0.849	NA	10	0.457289	93	4.61904	5.756e-18	4.359	endosperm	70	2.62869	607	25.8151	2.273e-96	6.941	endosperm	2.393	3.975+/-2.229	-1.582
AT1G10780	6	5	5	4	none	1	NA	none	0.869	NA	787	19.0715	284	7.47494	7.992e-31	2.061	embryo	1006	20.0198	339	7.6402	4.914e-39	2.149	embryo	3.561	6.367+/-0.484	-2.806
AT1G10790	0	0	0	0	none	1	NA	none	1	NA	9	0.317117	22	0.841934	0.03508	0	endosperm	10	0.289353	9	0.294927	1	NA	none	NA	NA	NA
AT1G10800	0	0	0	0	none	1	NA	none	1	NA	0	NA	0	NA	1	NA	none	0	NA	0	NA	1	NA	none	2.368	2.376+/-0.030	-0.008
AT1G10810	0	0	0	0	none	1	NA	none	1	NA	11	0.31273	142	4.38474	1.554e-29	6.45	endosperm	26	0.607017	38	1.00474	0.1043	NA	none	2.439	2.355+/-0.000	0.084
AT1G10820	5	7	10	13	none	1	NA	none	0.676	NA	342	7.87525	490	12.255	1.057e-06	1.215	endosperm	466	8.812	505	10.8149	0.02055	0	endosperm	NA	NA	NA
AT1G10830	18	16	22	21	none	1	NA	none	0.885	NA	553	15.0607	575	17.0085	0.2858	NA	none	696	15.5661	728	18.4394	0.03245	0	endosperm	4.409	3.846+/-0.030	0.563
AT1G10840	0	0	0	0	none	1	NA	none	1	NA	3907	93.4711	2555	66.39	7.473e-11	1.233	embryo	5408	106.248	3435	76.4284	4.229e-12	1.229	embryo	5.911	7.425+/-0.400	-1.514
AT1G10850	42	33	60	62	none	0.757	NA	none	0.722	NA	2683	36.1756	320	4.68623	3.174e-187	6.401	embryo	3821	42.308	350	4.38892	1.601e-272	8.068	embryo	2.382	3.814+/-0.630	-1.432
AT1G10865	0	0	0	0	none	1	NA	none	1	NA	118	9.07882	242	20.2228	1.423e-10	1.575	endosperm	214	13.5211	326	23.327	7.641e-08	1.309	endosperm	NA	NA	NA
AT1G10870	0	0	0	0	none	1	NA	none	1	NA	999	12.852	1243	17.3682	1.486e-05	1.12	endosperm	1278	13.5016	1798	21.5124	5.92e-16	1.356	endosperm	3.132	2.991+/-0.033	0.141
AT1G10880	1	0	1	7	none	0.471	NA	none	0.837	NA	137	2.4196	7495	143.771	0	45.736	endosperm	470	6.81665	7746	127.231	0	15.631	endosperm	2.383	2.355+/-0.000	0.028
AT1G10890	15	11	18	45	none	0.155	NA	none	0.454	NA	787	22.3566	707	21.8137	0.9002	NA	none	1019	23.7714	853	22.5359	0.5533	NA	none	2.355	2.355+/-0.000	0
AT1G10900	1	0	3	2	none	0.924	NA	none	0.727	NA	737	9.92966	258	3.77542	5.002e-31	2.11	embryo	1118	12.3697	325	4.07235	3.285e-52	2.492	embryo	3.084	3.300+/-0.760	-0.216
AT1G10910	20	12	61	29	none	0.9	NA	Col-0	0.0164	1.121	1270	20.4433	818	14.3014	2.822e-08	1.213	embryo	1730	22.8688	1065	15.9438	4.134e-10	1.233	embryo	4.952	5.707+/-0.372	-0.755
AT1G10920	6	8	11	7	none	0.719	NA	none	0.947	NA	186	2.32731	38	0.51642	9.601e-20	2.827	embryo	254	2.60991	25	0.290921	1.157e-38	5.323	embryo	2.355	2.436+/-0.115	-0.081
AT1G10930	14	12	31	14	none	0.641	NA	none	0.194	NA	2372	21.5775	739	7.30144	8.342e-69	2.523	embryo	3270	24.4278	760	6.42974	2.736e-120	3.265	embryo	NA	NA	NA
AT1G10940	19	20	27	27	none	1	NA	none	0.989	NA	1201	24.1303	1467	32.0131	2.773e-05	1.106	endosperm	1431	23.6107	1415	26.4405	0.1091	NA	none	4.459	3.714+/-0.194	0.745
AT1G10950	30	34	40	49	none	0.987	NA	none	0.572	NA	5316	84.3523	6100	105.128	0.0001057	1.07	endosperm	6665	86.8485	8149	120.257	5.626e-12	1.214	endosperm	8.711	7.798+/-0.089	0.913
AT1G10960	0	0	0	0	none	1	NA	none	1	NA	11064	602.647	5977	353.6	1.273e-27	1.508	embryo	9695	433.659	4887	247.564	1.624e-34	1.556	embryo	6.658	10.538+/-0.253	-3.88
AT1G10970	33	38	24	41	none	0.683	NA	none	0.178	NA	1129	25.9975	2074	51.8711	2.107e-29	1.67	endosperm	1398	26.436	2533	54.246	1.003e-39	1.757	endosperm	7.468	4.681+/-0.761	2.787
AT1G10980	0	0	0	0	none	1	NA	none	1	NA	4	0.074408	4	0.080816	1	NA	none	6	0.091656	7	0.121102	1	NA	none	2.36	2.355+/-0.000	0.005
AT1G10990	0	0	0	1	none	1	NA	none	1	NA	170	7.2787	3	0.13951	1.404e-40	15.262	embryo	196	6.89146	4	0.159279	1.986e-44	14.551	embryo	2.355	2.703+/-0.345	-0.348
AT1G11000	5	10	13	22	none	0.987	NA	none	0.186	NA	1013	18.3084	204	4.00452	4.137e-74	3.646	embryo	1658	24.608	291	4.89135	3.922e-114	4.134	embryo	2.378	4.750+/-0.021	-2.372
AT1G11010	0	0	0	0	none	1	NA	none	1	NA	0	NA	0	NA	1	NA	none	0	NA	0	NA	1	NA	none	NA	NA	NA
AT1G11020	13	14	21	9	none	0.464	NA	none	0.378	NA	485	12.1927	698	19.0587	2.563e-08	1.252	endosperm	596	12.3042	911	21.2996	2.454e-15	1.427	endosperm	5.443	4.327+/-0.201	1.116
AT1G11030	0	0	0	0	none	1	NA	none	1	NA	0	NA	0	NA	1	NA	none	0	NA	0	NA	1	NA	none	NA	NA	NA
AT1G11040	0	0	0	0	none	1	NA	none	1	NA	1	0.027048	1	0.029378	1	NA	none	1	0.022212	4	0.100623	0.3275	NA	none	2.361	2.355+/-0.000	0.006
AT1G11050	38	35	22	18	none	0.969	NA	none	0.724	NA	1620	25.2888	169	2.86535	1.772e-155	7.012	embryo	1611	20.6518	157	2.27933	1.934e-165	7.166	embryo	3.057	2.567+/-0.015	0.49
AT1G11060	11	8	23	9	none	0.725	NA	none	0.138	NA	845	9.70071	612	7.63091	0.0008294	1.061	embryo	1149	10.8322	809	8.63753	0.0004109	1.064	embryo	2.629	2.946+/-0.836	-0.317
AT1G11070	18	6	15	7	none	0.912	NA	Col-0	0.0214	1.102	205	3.13017	6541	108.477	0	27.42	endosperm	245	3.07206	7588	107.754	0	28.484	endosperm	4.094	2.796+/-0.624	1.298
AT1G11080	0	0	0	0	none	1	NA	none	1	NA	2	0.036668	0	NA	0.7601	NA	none	8	0.120447	4	0.068204	0.6239	NA	none	7.291	2.361+/-0.009	4.93
AT1G11090	0	0	0	0	none	1	NA	none	1	NA	343	11.2822	924	33.0104	1.002e-42	2.328	endosperm	575	15.5317	1169	35.7609	4.798e-36	1.906	endosperm	3.921	3.449+/-0.180	0.472
AT1G11100	1	4	10	2	none	0.192	NA	none	1	NA	171	1.5884	445	4.48953	5.885e-25	2.115	endosperm	263	2.00618	596	5.14877	1.117e-28	2.018	endosperm	3.622	3.172+/-0.068	0.45
AT1G11110	0	0	0	0	none	1	NA	none	1	NA	0	NA	0	NA	1	NA	none	2	0.04511	3	0.076631	0.9757	NA	none	NA	NA	NA
AT1G11112	8	22	5	29	none	0.672	NA	Ler	1.77e-05	2.899	117	5.65519	8	0.419981	2.105e-22	5.695	embryo	164	6.50961	25	1.12382	6.461e-21	3.343	embryo	NA	NA	NA
AT1G11120	0	0	0	0	none	1	NA	none	1	NA	335	10.4498	8	0.271038	3.202e-72	17.444	embryo	446	11.4248	32	0.928339	1.904e-71	7.838	embryo	2.355	2.458+/-0.146	-0.103
AT1G11130	15	10	24	26	none	0.768	NA	none	0.776	NA	1590	19.8251	403	5.4576	1.586e-75	3.023	embryo	2488	25.4753	459	5.32261	7.486e-136	4.035	embryo	3.144	5.408+/-0.503	-2.264
AT1G11145	0	0	0	0	none	1	NA	none	1	NA	0	NA	9	0.712099	0.00336	1.316	endosperm	1	0.059823	11	0.745258	0.004704	1.215	endosperm	NA	NA	NA
AT1G11150	11	0	8	0	none	1	NA	Col-0	4.33e-05	5.963	29	0.389247	110	1.60361	3.705e-12	2.309	endosperm	44	0.484987	137	1.71018	2.207e-13	2.172	endosperm	NA	NA	NA
AT1G11160	9	9	3	10	none	0.536	NA	none	0.337	NA	374	3.495	12	0.121797	4.209e-76	14.719	embryo	565	4.33585	21	0.182511	5.144e-104	14.107	embryo	2.355	2.413+/-0.082	-0.058
AT1G11170	31	18	35	19	none	1	NA	Col-0	0.0257	1.031	1158	23.3983	1293	28.3761	0.008502	1.009	endosperm	1314	21.8033	1625	30.5368	1.157e-08	1.191	endosperm	9.378	6.586+/-0.341	2.792
AT1G11175	3	4	10	7	none	0.855	NA	none	1	NA	62	2.76769	76	3.68483	0.2377	NA	none	84	3.07932	72	2.98918	1	NA	none	NA	NA	NA
AT1G11180	35	14	31	19	none	0.723	NA	Col-0	0.00546	1.261	136	4.23118	225	7.60298	3.614e-06	1.28	endosperm	164	4.19003	225	6.51028	0.0002247	1.135	endosperm	7.23	6.333+/-0.027	0.897
AT1G11185	0	0	0	0	none	1	NA	none	1	NA	1	0.067724	0	NA	1	NA	none	0	NA	0	NA	1	NA	none	NA	NA	NA
AT1G11190	0	0	0	0	none	1	NA	none	1	NA	17	0.475344	647	19.649	3.22e-138	22.916	endosperm	34	0.780707	308	8.00947	1.316e-55	6.393	endosperm	2.746	2.586+/-0.267	0.16
AT1G11200	34	23	53	24	none	0.692	NA	Col-0	0.00729	1.2	300	9.26873	449	15.0669	2.367e-07	1.258	endosperm	348	8.82935	550	15.8036	2.307e-12	1.424	endosperm	3.393	3.553+/-0.626	-0.16
AT1G11210	121	101	148	177	none	0.323	NA	none	1	NA	643	18.8833	286	9.12246	3.199e-18	1.663	embryo	853	20.5715	293	8.00257	5.358e-34	2.085	embryo	5.091	2.842+/-0.259	2.249
AT1G11220	155	76	244	118	none	1	NA	Col-0	3.8e-15	2.576	515	16.7848	203	7.18592	5.719e-20	1.828	embryo	725	19.4042	193	5.85005	1.106e-43	2.615	embryo	2.466	4.153+/-0.195	-1.687
AT1G11230	0	0	0	0	none	1	NA	none	1	NA	0	NA	1	0.035302	0.7443	NA	none	0	NA	0	NA	1	NA	none	NA	NA	NA
AT1G11240	150	128	241	283	none	0.289	NA	none	1	NA	1405	57.7279	935	41.7253	2.231e-07	1.179	embryo	2211	74.6016	1089	41.6132	2.006e-25	1.548	embryo	7.774	9.328+/-0.023	-1.554
AT1G11250	0	0	0	1	none	1	NA	none	1	NA	0	NA	1	0.043133	0.7443	NA	none	2	0.065225	19	0.701752	0.0001602	1.866	endosperm	2.355	2.355+/-0.000	0
AT1G11260	15	11	10	16	none	0.641	NA	none	0.875	NA	204	3.81473	701	14.2374	3.775e-49	2.868	endosperm	241	3.70084	689	11.9825	7.044e-45	2.545	endosperm	6.569	3.407+/-0.088	3.162
AT1G11265	0	0	0	0	none	1	NA	none	1	NA	0	NA	0	NA	1	NA	none	0	NA	0	NA	1	NA	none	2.432	2.373+/-0.035	0.059
AT1G11270	0	0	0	0	none	1	NA	none	1	NA	248	6.49116	310	8.81273	0.006187	1.024	endosperm	308	6.6202	494	12.0252	4.987e-12	1.431	endosperm	2.681	2.355+/-0.000	0.326
AT1G11280	70	54	92	102	none	0.507	NA	none	0.728	NA	1200	15.8382	315	4.51559	2.581e-62	2.874	embryo	1643	17.8079	313	3.84206	1.341e-105	3.822	embryo	2.378	2.361+/-0.009	0.017
AT1G11290	0	0	0	0	none	1	NA	none	1	NA	239	3.50365	108	1.71959	8.797e-09	1.469	embryo	373	4.49036	103	1.40428	3.467e-25	2.344	embryo	2.382	2.471+/-0.122	-0.089
AT1G11300	0	1	0	0	none	1	NA	none	1	NA	171	1.19348	109	0.826271	0.008427	1.021	embryo	207	1.18642	127	0.824358	0.0047	1.041	embryo	2.355	2.536+/-0.256	-0.181
AT1G11310	71	65	73	85	none	0.715	NA	none	0.913	NA	1957	31.717	154	2.71081	2.165e-198	9.259	embryo	2264	30.132	67	1.00988	7.502e-304	21.911	embryo	2.528	4.969+/-0.124	-2.441
AT1G11320	19	9	13	8	none	0.933	NA	none	0.138	NA	247	5.73214	116	2.92386	3.261e-08	1.425	embryo	361	6.87983	116	2.50364	4.206e-20	2.033	embryo	2.411	2.381+/-0.028	0.03
AT1G11330	55	44	49	39	none	1	NA	none	0.319	NA	1279	15.9028	24	0.324111	1.371e-217	30.593	embryo	1502	15.3364	25	0.289093	2.048e-253	33.407	embryo	3.04	3.187+/-0.074	-0.147
AT1G11340	0	0	0	0	none	1	NA	none	1	NA	12	0.157973	0	NA	0.001257	1.663	embryo	20	0.216213	2	0.024486	0.0007079	1.572	embryo	2.36	2.355+/-0.000	0.005
AT1G11350	2	4	1	5	none	0.948	NA	none	0.345	NA	101	1.3425	139	2.00672	0.01294	1.005	endosperm	108	1.17887	189	2.33641	2.632e-07	1.385	endosperm	2.355	2.355+/-0.000	0
AT1G11360	0	0	0	0	none	1	NA	none	1	NA	1067	31.0029	2144	67.6614	4.085e-37	1.825	endosperm	1240	29.5876	2758	74.5292	3.292e-64	2.153	endosperm	8.771	7.661+/-0.290	1.11
AT1G11362	0	0	0	0	none	1	NA	none	1	NA	0	NA	1	0.056318	0.7443	NA	none	0	NA	0	NA	1	NA	none	NA	NA	NA
AT1G11370	0	0	0	0	none	1	NA	none	1	NA	0	NA	1	0.044626	0.7443	NA	none	0	NA	0	NA	1	NA	none	2.355	2.355+/-0.000	0
AT1G11380	0	0	0	0	none	1	NA	none	1	NA	147	4.7304	203	7.09504	0.002091	1.068	endosperm	233	6.15725	258	7.72138	0.05452	NA	none	4.973	4.102+/-0.155	0.871
AT1G11390	0	0	0	0	none	1	NA	none	1	NA	564	8.03009	439	6.78866	0.04588	0	embryo	567	6.6294	647	8.56721	0.001118	1.053	endosperm	2.596	2.616+/-0.059	-0.02
AT1G11400	0	0	0	0	none	1	NA	none	1	NA	1316	44.9039	395	14.6387	3.821e-55	2.543	embryo	1806	50.6053	502	15.9304	5.876e-73	2.676	embryo	5.701	6.831+/-0.052	-1.13
AT1G11410	0	0	0	0	none	1	NA	none	1	NA	38	0.506802	83	1.20229	3.729e-05	1.354	endosperm	36	0.394282	128	1.58766	2.122e-14	2.394	endosperm	3.97	2.514+/-0.078	1.456
AT1G11420	83	58	87	100	none	0.269	NA	none	0.584	NA	1874	36.7808	1657	35.3226	0.5621	NA	none	2543	40.9872	2628	47.9702	0.006397	1.011	endosperm	5.563	8.150+/-0.546	-2.587
AT1G11430	95	54	100	112	none	0.0585	NA	none	0.143	NA	2806	104.887	1109	45.0241	4.653e-48	2.011	embryo	3502	107.498	1543	53.6409	8.752e-41	1.749	embryo	6.458	9.510+/-0.145	-3.052
AT1G11440	0	0	1	0	none	1	NA	none	1	NA	32	0.874851	25	0.742339	0.8852	NA	none	27	0.606175	25	0.63565	1	NA	none	2.367	2.356+/-0.001	0.011
AT1G11450	0	0	0	0	none	1	NA	none	1	NA	4	0.099436	301	8.12694	1.031e-77	27.463	endosperm	1	0.020414	237	5.4793	1.117e-69	40.852	endosperm	2.357	2.355+/-0.000	0.002
AT1G11460	0	0	0	0	none	1	NA	none	1	NA	0	NA	0	NA	1	NA	none	0	NA	0	NA	1	NA	none	2.357	2.355+/-0.000	0.002
AT1G11470	0	0	0	0	none	1	NA	none	1	NA	0	NA	1	0.08541	0.7443	NA	none	0	NA	1	0.073135	0.7148	NA	none	2.355	2.355+/-0.000	0
AT1G11475	46	32	52	64	none	0.376	NA	none	0.811	NA	972	61.611	730	50.2566	0.003189	1.031	embryo	1617	84.169	1009	59.4809	3.098e-09	1.214	embryo	NA	NA	NA
AT1G11480	28	29	48	25	none	0.381	NA	none	0.253	NA	2225	36.5089	2270	40.455	0.2005	NA	none	3325	44.8034	3279	50.0385	0.0656	NA	none	6.352	5.897+/-0.326	0.455
AT1G11490	0	0	0	0	none	1	NA	none	1	NA	0	NA	0	NA	1	NA	none	0	NA	0	NA	1	NA	none	NA	NA	NA
AT1G11500	0	0	0	0	none	1	NA	none	1	NA	0	NA	0	NA	1	NA	none	0	NA	0	NA	1	NA	none	NA	NA	NA
AT1G11510	0	0	0	0	none	1	NA	none	1	NA	1	0.033638	13	0.474957	0.001684	1.43	endosperm	0	NA	15	0.469265	3.258e-05	2.652	endosperm	NA	NA	NA
AT1G11520	0	0	0	0	none	1	NA	none	1	NA	202	12.1757	160	10.4746	0.2935	NA	none	327	16.186	225	12.613	0.01564	0	embryo	7.89	8.257+/-0.545	-0.367
AT1G11530	1	0	0	0	none	1	NA	none	1	NA	36	2.25779	238	16.212	1.591e-35	4.409	endosperm	21	1.08156	143	8.34085	1.308e-24	4.192	endosperm	2.798	2.436+/-0.114	0.362
AT1G11540	0	0	0	0	none	1	NA	none	1	NA	8	0.223166	301	9.11974	3.424e-72	17.877	endosperm	11	0.251988	352	9.13218	1.918e-86	17.77	endosperm	2.819	2.440+/-0.121	0.379
AT1G11545	0	0	0	0	none	1	NA	none	1	NA	198	6.23085	18	0.615223	6.109e-33	5.551	embryo	189	4.88421	9	0.263402	2.897e-37	8.409	embryo	2.355	2.369+/-0.020	-0.014
AT1G11550	0	0	0	0	none	1	NA	none	1	NA	0	NA	0	NA	1	NA	none	0	NA	0	NA	1	NA	none	NA	NA	NA
AT1G11560	0	0	0	0	none	1	NA	none	1	NA	0	NA	0	NA	1	NA	none	0	NA	0	NA	1	NA	none	2.368	2.355+/-0.000	0.013
AT1G11570	0	0	0	0	none	1	NA	none	1	NA	0	NA	0	NA	1	NA	none	0	NA	0	NA	1	NA	none	2.355	2.355+/-0.000	0
AT1G11572	0	0	0	0	none	1	NA	none	1	NA	0	NA	0	NA	1	NA	none	0	NA	2	0.110989	0.3655	NA	none	NA	NA	NA
AT1G11580	4	6	3	8	none	0.898	NA	none	0.381	NA	114	2.16471	929	19.1597	5.756e-116	6.561	endosperm	102	1.59055	114	2.01324	0.2034	NA	none	3.321	2.355+/-0.000	0.966
AT1G11590	1	0	0	0	none	1	NA	none	1	NA	11	0.232415	141	3.2357	2.865e-29	6.401	endosperm	10	0.173509	16	0.314402	0.2855	NA	none	9.381	2.405+/-0.039	6.976
AT1G11592	7	14	10	14	none	0.896	NA	none	0.261	NA	373	12.3833	396	14.2791	0.2564	NA	none	431	11.7505	578	17.8464	1.809e-07	1.221	endosperm	NA	NA	NA
AT1G11593	8	1	1	6	none	0.0831	NA	none	0.974	NA	20	1.1718	437	27.8089	5.241e-91	13.457	endosperm	18	0.866059	217	11.8244	3.995e-45	7.388	endosperm	NA	NA	NA
AT1G11600	0	0	0	0	none	1	NA	none	1	NA	0	NA	0	NA	1	NA	none	2	0.033036	0	NA	0.7497	NA	none	2.355	2.355+/-0.000	0
AT1G11608	0	0	0	0	none	1	NA	none	1	NA	0	NA	4	0.124809	0.1041	NA	none	0	NA	1	0.026718	0.7148	NA	none	NA	NA	NA
AT1G11610	0	0	0	0	none	1	NA	none	1	NA	0	NA	0	NA	1	NA	none	0	NA	0	NA	1	NA	none	2.355	2.355+/-0.000	0
AT1G11620	0	0	0	0	none	1	NA	none	1	NA	2	0.065243	33	1.16922	3.156e-08	3.426	endosperm	4	0.107156	33	1.00118	3.671e-07	2.552	endosperm	NA	NA	NA
AT1G11630	0	0	0	0	none	1	NA	none	1	NA	221	5.22752	243	6.24292	0.215	NA	none	448	8.70225	268	5.89566	1.526e-05	1.167	embryo	6.232	6.386+/-0.376	-0.154
AT1G11640	0	0	0	0	none	1	NA	none	1	NA	0	NA	0	NA	1	NA	none	0	NA	0	NA	1	NA	none	NA	NA	NA
AT1G11650	0	0	0	0	none	1	NA	none	1	NA	4945	111.844	4154	102.045	0.07567	NA	none	6332	117.609	4911	103.303	0.006545	1.01	embryo	7.156	7.716+/-0.437	-0.56
AT1G11655	0	0	0	0	none	1	NA	none	1	NA	1	0.070821	0	NA	1	NA	none	0	NA	0	NA	1	NA	none	NA	NA	NA
AT1G11660	9	15	30	20	none	0.426	NA	none	0.95	NA	1433	20.1769	991	15.1551	4.325e-06	1.137	embryo	1755	20.2925	1418	18.5686	0.1484	NA	none	6.418	6.693+/-0.240	-0.275
AT1G11670	92	92	161	176	none	0.917	NA	none	0.824	NA	2396	43.4584	3767	74.2097	7.692e-22	1.453	endosperm	3559	53.0109	4545	76.6682	9.954e-14	1.259	endosperm	4.514	4.985+/-0.882	-0.471
AT1G11680	0	0	0	0	none	1	NA	none	1	NA	5671	110.271	6572	138.797	3.917e-05	1.081	endosperm	6660	106.348	8151	147.404	4.782e-12	1.215	endosperm	5.534	6.194+/-0.130	-0.66
AT1G11684	0	0	0	0	none	1	NA	none	1	NA	0	NA	1	0.195408	0.7443	NA	none	0	NA	0	NA	1	NA	none	NA	NA	NA
AT1G11690	0	0	0	0	none	1	NA	none	1	NA	3	0.14364	0	NA	0.4184	NA	none	3	0.117958	0	NA	0.4098	NA	none	3.478	2.750+/-0.142	0.728
AT1G11700	0	0	0	0	none	1	NA	none	1	NA	91	3.69633	39	1.72057	0.0001446	1.277	embryo	57	1.90132	29	1.09552	0.03027	0	embryo	4.787	2.522+/-0.236	2.265
AT1G11710	0	0	0	0	none	1	NA	none	1	NA	129	1.73671	48	0.701872	1.827e-07	1.564	embryo	239	2.64233	55	0.688645	5.011e-21	2.568	embryo	3.052	3.244+/-0.179	-0.192
AT1G11720	0	0	0	0	none	1	NA	none	1	NA	3375	36.6323	2124	25.0393	1.318e-12	1.277	embryo	4065	36.2327	2647	26.7201	5.963e-10	1.193	embryo	3.706	5.129+/-0.183	-1.423
AT1G11730	0	0	0	0	none	1	NA	none	1	NA	60	1.85054	55	1.84241	1	NA	none	114	2.88736	25	0.717102	1.405e-11	2.258	embryo	2.59	2.515+/-0.202	0.075
AT1G11735	0	0	0	0	none	1	NA	none	1	NA	1	0.304469	0	NA	1	NA	none	2	0.500061	0	NA	0.7497	NA	none	NA	NA	NA
AT1G11740	0	0	0	0	none	1	NA	none	1	NA	28	0.520856	456	9.21303	9.905e-88	10.728	endosperm	30	0.45828	555	9.60167	4.907e-115	13.097	endosperm	3.665	2.778+/-0.017	0.887
AT1G11750	0	0	0	0	none	1	NA	none	1	NA	2867	93.3553	1368	48.3811	3.532e-31	1.672	embryo	3598	96.2105	1660	50.2705	1.946e-36	1.673	embryo	4.315	5.459+/-0.361	-1.144
AT1G11755	0	0	0	0	none	1	NA	none	1	NA	278	8.55933	764	25.5486	3.202e-39	2.34	endosperm	368	9.3045	979	28.0332	2.525e-51	2.441	endosperm	4.11	3.306+/-0.468	0.804
AT1G11760	0	0	0	0	none	1	NA	none	1	NA	345	14.5099	310	14.1607	1	NA	none	537	18.5468	486	19.0097	1	NA	none	NA	NA	NA
AT1G11765	0	0	0	0	none	1	NA	none	1	NA	0	NA	8	0.487442	0.006721	1.127	endosperm	24	1.10565	124	6.4695	1.644e-18	3.23	endosperm	NA	NA	NA
AT1G11770	0	0	0	0	none	1	NA	none	1	NA	1	0.030709	10	0.333541	0.01093	1.023	endosperm	5	0.126093	32	0.913934	2.804e-06	2.163	endosperm	2.355	2.875+/-0.736	-0.52
AT1G11780	0	0	0	0	none	1	NA	none	1	NA	416	11.4877	349	10.4675	0.3924	NA	none	558	12.6539	468	12.0193	0.7036	NA	none	3.536	3.882+/-0.024	-0.346
AT1G11785	0	0	0	0	none	1	NA	none	1	NA	0	NA	5	0.40219	0.05274	NA	none	0	NA	3	0.206633	0.1831	NA	none	NA	NA	NA
AT1G11790	0	0	0	0	none	1	NA	none	1	NA	933	20.0217	1099	25.6151	0.0007927	1.056	endosperm	1209	21.3058	1023	20.4169	0.6589	NA	none	3.678	4.698+/-0.681	-1.02
AT1G11800	0	0	0	0	none	1	NA	none	1	NA	547	11.8238	327	7.6771	3.135e-07	1.239	embryo	685	12.1594	396	7.96087	3.514e-08	1.249	embryo	6.879	7.107+/-0.167	-0.228
AT1G11810	0	0	0	0	none	1	NA	none	1	NA	0	NA	30	0.908944	1.496e-09	5.826	endosperm	2	0.045816	21	0.544817	4.608e-05	2.107	endosperm	2.43	2.383+/-0.040	0.047
AT1G11820	0	0	0	0	none	1	NA	none	1	NA	1579	36.4068	299	7.48772	1.611e-101	3.993	embryo	2118	40.1029	363	7.78396	1.328e-133	4.293	embryo	NA	NA	NA
AT1G11840	0	0	0	0	none	1	NA	none	1	NA	7042	193.562	12337	368.308	5.168e-37	1.64	endosperm	7992	180.397	16034	409.883	1.672e-74	1.997	endosperm	10.401	7.855+/-0.332	2.546
AT1G11850	0	0	0	0	none	1	NA	none	1	NA	11	0.673284	88	5.85014	5.037e-16	3.834	endosperm	5	0.251319	17	0.967717	0.01032	1.014	endosperm	2.36	2.361+/-0.008	-0.001
AT1G11860	0	0	0	0	none	1	NA	none	1	NA	8148	181.409	2362	57.1172	1.285e-107	2.79	embryo	7874	143.964	2117	43.8353	2.492e-129	2.894	embryo	6.011	7.187+/-0.234	-1.176
AT1G11870	0	0	0	0	none	1	NA	none	1	NA	1015	20.4278	331	7.23538	3.304e-42	2.311	embryo	1121	18.5273	342	6.40141	1.093e-48	2.38	embryo	3.801	4.282+/-0.338	-0.481
AT1G11880	0	0	0	0	none	1	NA	none	1	NA	211	4.22271	233	5.06457	0.2043	NA	none	312	5.12759	387	7.203	0.0003276	1.097	endosperm	2.355	2.355+/-0.000	0
AT1G11890	0	0	0	0	none	1	NA	none	1	NA	972	31.7956	1149	40.8224	0.0005634	1.062	endosperm	1188	31.913	1339	40.7357	0.0001011	1.08	endosperm	7.421	7.329+/-0.177	0.092
AT1G11900	0	0	0	0	none	1	NA	none	1	NA	120	3.57719	139	4.50042	0.203	NA	none	167	4.08815	154	4.26949	1	NA	none	3.48	3.514+/-0.148	-0.034
AT1G11905	0	0	0	0	none	1	NA	none	1	NA	472	15.3552	1078	38.09	1.914e-35	2.006	endosperm	558	14.9073	1395	42.2068	1.149e-57	2.349	endosperm	NA	NA	NA
AT1G11910	0	0	0	0	none	1	NA	none	1	NA	15107	273.175	30323	595.542	8.808e-57	1.885	endosperm	15537	230.717	33357	560.975	4.202e-91	2.143	endosperm	10.936	9.242+/-0.033	1.694
AT1G11915	0	0	0	0	none	1	NA	none	1	NA	0	NA	0	NA	1	NA	none	0	NA	0	NA	1	NA	none	2.366	2.355+/-0.000	0.011
AT1G11920	0	0	0	0	none	1	NA	none	1	NA	0	NA	0	NA	1	NA	none	0	NA	0	NA	1	NA	none	2.355	2.355+/-0.000	0
AT1G11925	0	0	0	0	none	1	NA	none	1	NA	0	NA	0	NA	1	NA	none	0	NA	0	NA	1	NA	none	NA	NA	NA
AT1G11930	3	2	2	2	none	1	NA	none	0.992	NA	1171	37.8533	854	29.9835	0.0003534	1.07	embryo	1468	38.9694	1210	36.377	0.3192	NA	none	8.313	6.960+/-0.297	1.353
AT1G11940	0	0	0	0	none	1	NA	none	1	NA	217	5.23015	627	16.4134	8.918e-37	2.413	endosperm	304	6.01697	818	18.3359	1.858e-46	2.437	endosperm	3.995	3.103+/-0.300	0.892
AT1G11950	5	2	11	11	none	0.747	NA	none	0.592	NA	1297	16.572	888	12.3233	3.408e-06	1.143	embryo	1847	19.38	1192	14.1647	3.249e-08	1.18	embryo	3.2	5.942+/-0.104	-2.742
AT1G11960	63	58	85	79	none	1	NA	none	0.74	NA	1504	20.1416	1560	22.6908	0.1447	NA	none	2525	27.7689	1766	21.9954	1.084e-05	1.101	embryo	3.557	3.119+/-0.334	0.438
AT1G11970	0	0	0	0	none	1	NA	none	1	NA	0	NA	0	NA	1	NA	none	0	NA	0	NA	1	NA	none	2.385	2.355+/-0.000	0.03
AT1G11980	0	0	0	0	none	1	NA	none	1	NA	0	NA	0	NA	1	NA	none	0	NA	1	0.139789	0.7148	NA	none	NA	NA	NA
AT1G11990	0	0	0	0	none	1	NA	none	1	NA	10	0.200918	194	4.2335	1.967e-43	9.638	endosperm	16	0.263992	258	4.82096	3.781e-57	9.714	endosperm	4.81	2.355+/-0.000	2.455
AT1G12000	441	451	562	644	none	0.625	NA	none	0.222	NA	18461	317.391	10071	188.057	7.447e-28	1.498	embryo	23634	333.677	15732	251.546	7.185e-11	1.186	embryo	6.863	8.057+/-0.641	-1.194
AT1G12010	1	0	0	12	none	0.278	NA	none	1	NA	1	0.027551	224	6.7028	1.105e-62	36.568	endosperm	39	0.882358	2060	52.7827	0	40.164	endosperm	10.214	2.448+/-0.051	7.766
AT1G12013	0	1	2	1	none	0.855	NA	none	0.845	NA	7	1.91815	11	3.27383	0.5642	NA	none	14	3.15038	9	2.29362	0.7908	NA	none	NA	NA	NA
AT1G12015	0	0	0	0	none	1	NA	none	1	NA	0	NA	0	NA	1	NA	none	0	NA	0	NA	1	NA	none	NA	NA	NA
AT1G12020	1	1	0	0	none	1	NA	none	1	NA	49	1.9926	2	0.088335	2.07e-11	4.706	embryo	45	1.50275	7	0.264738	1.789e-06	2.054	embryo	2.363	2.489+/-0.062	-0.126
AT1G12030	3	1	0	0	none	1	NA	none	1	NA	24	0.860109	29	1.1288	0.6493	NA	none	0	NA	11	0.366631	0.0005933	1.793	endosperm	3.035	2.615+/-0.367	0.42
AT1G12040	0	0	0	0	none	1	NA	none	1	NA	0	NA	1	0.015831	0.7443	NA	none	0	NA	0	NA	1	NA	none	2.357	2.355+/-0.000	0.002
AT1G12050	0	0	0	0	none	1	NA	none	1	NA	1250	26.5842	1699	39.2451	1.056e-09	1.235	endosperm	1348	23.5426	1989	39.3407	9.781e-20	1.426	endosperm	6.067	3.731+/-0.233	2.336
AT1G12060	0	0	0	0	none	1	NA	none	1	NA	42	2.30889	58	3.46306	0.1211	NA	none	45	2.0315	70	3.57887	0.008438	1.022	endosperm	NA	NA	NA
AT1G12064	94	67	45	59	none	0.206	NA	none	0.917	NA	629	37.4695	2	0.1294	4.519e-142	72.729	embryo	438	21.4265	0	NA	1.225e-106	90.91	embryo	NA	NA	NA
AT1G12070	0	0	0	0	none	1	NA	none	1	NA	37	1.96138	3	0.172726	1.684e-07	2.819	embryo	21	0.914174	5	0.246504	0.01019	1.038	embryo	2.355	2.616+/-0.369	-0.261
AT1G12080	0	0	0	0	none	1	NA	none	1	NA	513	30.9738	45922	3011.45	0	80.65	endosperm	1212	60.0938	61372	3446.2	0	49.506	endosperm	8.91	8.460+/-0.102	0.45
AT1G12090	2	0	3	8	none	0.381	NA	none	0.743	NA	80	3.24212	19	0.836318	1.943e-08	1.995	embryo	101	3.36133	359	13.5309	1.234e-34	2.896	endosperm	2.823	2.355+/-0.000	0.468
AT1G12100	0	0	0	0	none	1	NA	none	1	NA	0	NA	0	NA	1	NA	none	0	NA	0	NA	1	NA	none	2.473	2.355+/-0.000	0.118
AT1G12110	17	18	25	25	none	1	NA	none	0.985	NA	1266	21.1135	282	5.10804	6.964e-77	3.372	embryo	1488	20.3789	471	7.30537	2.096e-54	2.337	embryo	3.072	3.103+/-0.727	-0.031
AT1G12120	17	7	36	19	none	0.923	NA	Col-0	0.0171	1.131	1482	27.0041	985	19.4938	1.337e-07	1.183	embryo	1961	29.3433	1348	22.8437	7.002e-06	1.112	embryo	7.81	7.178+/-0.036	0.632
AT1G12130	2	0	1	0	none	1	NA	none	0.459	NA	5	0.126054	1	0.027382	0.378	NA	none	2	0.041406	14	0.328253	0.003339	1.28	endosperm	2.355	2.355+/-0.000	0
AT1G12140	0	0	0	0	none	1	NA	none	1	NA	353	8.06081	610	15.1291	1.113e-13	1.479	endosperm	386	7.23838	770	16.3527	4.487e-27	1.824	endosperm	4.351	3.712+/-0.699	0.639
AT1G12150	0	0	2	0	none	1	NA	none	1	NA	3	0.065806	20	0.476487	0.0004827	1.562	endosperm	12	0.216159	29	0.591609	0.008229	1.074	endosperm	4.394	3.212+/-0.941	1.182
AT1G12160	5	0	4	0	none	1	NA	Col-0	0.0223	1.355	17	0.371755	127	3.0164	1.13e-21	4.134	endosperm	18	0.323244	46	0.935534	0.0002539	1.35	endosperm	2.355	2.355+/-0.000	0
AT1G12170	0	0	0	0	none	1	NA	none	1	NA	3	0.097597	31	1.09535	6.961e-07	2.632	endosperm	3	0.080147	22	0.665627	0.0001242	1.842	endosperm	NA	NA	NA
AT1G12180	0	0	0	0	none	1	NA	none	1	NA	0	NA	0	NA	1	NA	none	0	NA	0	NA	1	NA	none	4.699	2.418+/-0.026	2.281
AT1G12190	0	0	0	0	none	1	NA	none	1	NA	1	0.031581	14	0.480204	0.0008939	1.57	endosperm	0	NA	10	0.293706	0.001225	1.586	endosperm	2.359	2.355+/-0.000	0.004
AT1G12200	8	7	4	12	none	0.516	NA	none	0.475	NA	269	5.68697	3356	77.0599	5.063e-293	10.847	endosperm	288	5.00002	4325	85.0372	0	13.892	endosperm	9.181	2.563+/-0.024	6.618
AT1G12210	18	5	58	6	none	0.533	NA	Col-0	1.31e-08	5.917	62	0.830931	13	0.189232	1.601e-07	2.007	embryo	107	1.17763	6	0.074786	4.952e-21	5.955	embryo	2.357	2.357+/-0.000	0
AT1G12211	0	0	0	0	none	1	NA	none	1	NA	0	NA	0	NA	1	NA	none	0	NA	0	NA	1	NA	none	NA	NA	NA
AT1G12220	0	0	0	0	none	1	NA	none	1	NA	41	0.506603	29	0.389189	0.456	NA	none	70	0.710284	21	0.241322	1.222e-05	1.519	embryo	2.355	2.389+/-0.042	-0.034
AT1G12230	2965	2804	3051	3325	mother	0.00919	1.042	none	0.661	NA	11529	264.623	7785	194.077	1.319e-10	1.208	embryo	12263	231.145	10043	214.385	0.1162	NA	none	4.583	7.181+/-0.132	-2.598
AT1G12240	17	22	19	59	none	0.296	NA	Ler	0.00557	1.293	82	1.31049	2507	43.5162	0	24.233	endosperm	155	2.03423	2574	38.2579	0	14.716	endosperm	2.667	2.590+/-0.017	0.077
AT1G12244	2	1	7	2	none	0.987	NA	none	0.465	NA	193	6.99411	113	4.44766	0.0006304	1.124	embryo	271	8.06482	135	4.54991	6.701e-07	1.309	embryo	NA	NA	NA
AT1G12250	11	6	17	14	none	0.864	NA	none	0.438	NA	647	21.9296	481	17.7072	0.006267	1.018	embryo	609	16.9509	453	14.2797	0.03344	0	embryo	2.357	2.557+/-0.091	-0.2
AT1G12260	0	0	0	0	none	1	NA	none	1	NA	2	0.05035	0	NA	0.7601	NA	none	3	0.062022	1	0.023413	0.9184	NA	none	2.367	2.355+/-0.000	0.012
AT1G12270	0	0	0	0	none	1	NA	none	1	NA	2852	52.1274	1083	21.4992	2.566e-52	2.092	embryo	4410	66.192	1497	25.4468	1.219e-76	2.273	embryo	6.583	7.411+/-0.267	-0.828
AT1G12280	1	1	1	0	none	0.923	NA	none	0.839	NA	37	0.490892	34	0.489938	1	NA	none	52	0.566549	52	0.641626	0.9043	NA	none	2.361	2.355+/-0.000	0.006
AT1G12290	3	1	3	1	none	1	NA	none	0.538	NA	42	0.517881	28	0.374988	0.3173	NA	none	56	0.567047	31	0.355498	0.07084	NA	none	2.565	2.362+/-0.000	0.203
AT1G12294	0	0	0	0	none	1	NA	none	1	NA	0	NA	0	NA	1	NA	none	0	NA	0	NA	1	NA	none	NA	NA	NA
AT1G12300	8	5	16	13	none	0.941	NA	none	0.571	NA	229	2.66676	147	1.85928	0.002836	1.058	embryo	349	3.33753	190	2.05777	1.793e-06	1.243	embryo	NA	NA	NA
AT1G12310	75	73	92	83	none	0.953	NA	none	0.771	NA	2326	92.8909	2218	96.2063	1	NA	none	2906	95.3036	2830	105.11	0.1216	NA	none	5.366	6.377+/-0.230	-1.011
AT1G12320	0	0	0	0	none	1	NA	none	1	NA	9	0.381219	16	0.73609	0.2776	NA	none	13	0.452195	23	0.906055	0.1142	NA	none	3.865	2.912+/-0.068	0.953
AT1G12330	0	0	0	0	none	1	NA	none	1	NA	1037	22.3208	509	11.8994	6.178e-19	1.563	embryo	1876	33.1599	760	15.2138	6.701e-39	1.861	embryo	8.243	7.189+/-0.229	1.054
AT1G12340	0	0	0	0	none	1	NA	none	1	NA	71	3.78626	38	2.20097	0.01599	0	embryo	103	4.51065	122	6.0507	0.07955	NA	none	3.281	4.035+/-1.031	-0.754
AT1G12350	2	23	10	35	none	0.547	NA	Ler	8.21e-08	5.281	845	23.535	613	18.5437	0.0008371	1.059	embryo	988	22.5977	1034	26.7838	0.01604	0	endosperm	3.64	2.787+/-0.052	0.853
AT1G12360	15	20	27	25	none	0.802	NA	none	0.834	NA	1230	17.346	1753	26.8507	4.142e-12	1.295	endosperm	1666	19.2939	2444	32.0546	7.162e-21	1.426	endosperm	7.009	6.169+/-0.169	0.84
AT1G12370	3	11	7	12	none	0.757	NA	none	0.0813	NA	568	12.1378	189	4.38665	4.593e-28	2.163	embryo	762	13.3721	272	5.40575	1.572e-29	1.992	embryo	2.626	3.381+/-0.096	-0.755
AT1G12380	13	16	14	15	none	1	NA	none	0.822	NA	1177	14.604	1722	23.2063	2.66e-13	1.328	endosperm	1388	14.1428	2586	29.8413	7.289e-43	1.807	endosperm	NA	NA	NA
AT1G12390	38	15	56	10	none	0.44	NA	Col-0	3.3e-09	4.065	222	8.28959	229	9.28739	0.5637	NA	none	234	7.1754	178	6.1815	0.2775	NA	none	3.281	4.035+/-1.031	-0.754
AT1G12400	33	26	54	35	none	0.89	NA	none	0.169	NA	89	5.22312	103	6.56531	0.3016	NA	none	111	5.3495	152	8.29617	0.002401	1.07	endosperm	2.369	2.355+/-0.000	0.014
AT1G12410	677	513	685	607	none	0.37	NA	Col-0	1.13e-05	1.191	4338	143.218	2131	76.4132	3.798e-32	1.639	embryo	4677	126.802	2308	70.8658	3.074e-32	1.574	embryo	4.763	6.577+/-0.468	-1.814
AT1G12411	0	0	0	0	none	1	NA	none	1	NA	0	NA	0	NA	1	NA	none	0	NA	1	0.204507	0.7148	NA	none	NA	NA	NA
AT1G12420	0	0	0	0	none	1	NA	none	1	NA	204	3.91123	244	5.08102	0.04159	0	endosperm	304	4.78637	371	6.61532	0.0007388	1.076	endosperm	NA	NA	NA
AT1G12423	0	0	0	0	none	1	NA	none	1	NA	0	NA	0	NA	1	NA	none	0	NA	0	NA	1	NA	none	NA	NA	NA
AT1G12430	4	8	13	12	none	0.698	NA	none	0.643	NA	913	10.1131	856	10.2983	1	NA	none	1263	11.4886	1143	11.7748	1	NA	none	3.447	3.686+/-0.309	-0.239
AT1G12440	39	43	62	59	none	0.912	NA	none	0.972	NA	1932	71.0251	2208	88.1621	0.0007705	1.049	endosperm	2515	75.9264	2341	80.0387	0.5915	NA	none	NA	NA	NA
AT1G12450	0	0	3	2	none	1	NA	none	1	NA	205	5.68302	239	7.19617	0.07671	NA	none	280	6.37432	301	7.76043	0.08479	NA	none	2.841	2.543+/-0.009	0.298
AT1G12451	0	0	0	0	none	1	NA	none	1	NA	0	NA	0	NA	1	NA	none	0	NA	0	NA	1	NA	none	NA	NA	NA
AT1G12460	3	0	9	4	none	0.72	NA	none	0.122	NA	350	3.79081	189	2.22333	1.881e-07	1.308	embryo	512	4.55391	285	2.8708	7.861e-08	1.265	embryo	2.751	2.957+/-0.206	-0.206
AT1G12470	39	34	61	50	none	1	NA	none	0.519	NA	1428	16.2574	1582	19.5617	0.008515	1.008	endosperm	1919	17.9411	2165	22.9232	1.399e-05	1.097	endosperm	4.602	4.867+/-0.127	-0.265
AT1G12480	0	0	0	0	none	1	NA	none	1	NA	9	0.182577	32	0.70507	0.0004805	1.407	endosperm	1	0.016659	21	0.396203	6.31e-06	2.714	endosperm	2.355	2.355+/-0.000	0
AT1G12490	0	0	0	0	none	1	NA	none	1	NA	0	NA	0	NA	1	NA	none	0	NA	2	0.062569	0.3655	NA	none	2.357	2.355+/-0.000	0.002
AT1G12500	0	0	0	0	none	1	NA	none	1	NA	194	4.41587	161	3.98032	0.5326	NA	none	281	5.25256	216	4.57259	0.2571	NA	none	2.731	2.355+/-0.000	0.376
AT1G12510	0	0	0	0	none	1	NA	none	1	NA	0	NA	0	NA	1	NA	none	0	NA	0	NA	1	NA	none	NA	NA	NA
AT1G12520	21	7	33	40	none	0.13	NA	none	0.202	NA	482	14.8019	743	24.7821	5.564e-11	1.343	endosperm	1079	27.2109	1039	29.6743	0.3275	NA	none	5.674	4.379+/-0.363	1.295
AT1G12530	10	1	3	8	none	0.0902	NA	none	0.647	NA	331	16.0642	332	17.5004	0.7052	NA	none	469	18.692	374	16.881	0.3091	NA	none	6.839	6.951+/-0.755	-0.112
AT1G12540	0	0	0	0	none	1	NA	none	1	NA	0	NA	0	NA	1	NA	none	0	NA	0	NA	1	NA	none	NA	NA	NA
AT1G12550	271	225	314	312	none	0.536	NA	none	0.297	NA	1099	33.2621	1411	46.3828	6.778e-07	1.16	endosperm	1333	33.1308	1981	55.761	3.108e-20	1.435	endosperm	7.065	5.895+/-0.037	1.17
AT1G12560	0	0	0	0	none	1	NA	none	1	NA	0	NA	0	NA	1	NA	none	0	NA	0	NA	1	NA	none	2.355	2.355+/-0.000	0
AT1G12570	0	3	1	0	none	0.507	NA	none	1	NA	20	0.351483	14	0.267227	0.7536	NA	none	46	0.66387	20	0.326888	0.01658	0	embryo	2.402	2.355+/-0.000	0.047
AT1G12580	0	0	0	0	none	1	NA	none	1	NA	2070	37.3931	1148	22.5238	6.924e-18	1.429	embryo	2592	38.4509	1484	24.9316	4.383e-16	1.341	embryo	6.774	7.224+/-0.081	-0.45
AT1G12590	0	0	0	0	none	1	NA	none	1	NA	0	NA	0	NA	1	NA	none	0	NA	0	NA	1	NA	none	NA	NA	NA
AT1G12600	16	9	16	17	none	0.673	NA	none	0.608	NA	469	13.0626	139	4.20485	1.028e-28	2.36	embryo	545	12.4654	196	5.07701	4.71e-23	1.92	embryo	2.702	2.723+/-0.138	-0.021
AT1G12610	8	19	11	36	none	0.882	NA	Ler	0.00059	1.792	113	3.74803	333	11.9963	9.682e-24	2.292	endosperm	212	5.77445	440	13.5728	9.441e-20	1.805	endosperm	2.396	2.355+/-0.000	0.041
AT1G12620	9	6	17	14	none	0.95	NA	none	0.599	NA	162	2.39755	196	3.15055	0.05605	NA	none	279	3.39084	257	3.53736	1	NA	none	3.448	5.768+/-0.309	-2.32
AT1G12630	0	0	0	0	none	1	NA	none	1	NA	0	NA	0	NA	1	NA	none	0	NA	0	NA	1	NA	none	2.362	2.409+/-0.076	-0.047
AT1G12640	125	98	110	124	none	0.37	NA	none	0.738	NA	385	7.64055	745	16.0583	2.278e-20	1.672	endosperm	452	7.36636	881	16.2605	4.715e-28	1.8	endosperm	3.06	2.548+/-0.048	0.512
AT1G12650	52	49	88	54	none	0.485	NA	none	0.138	NA	724	21.4388	505	16.2417	0.0002328	1.09	embryo	1101	26.7732	697	19.1951	3.035e-07	1.177	embryo	4.415	4.894+/-0.036	-0.479
AT1G12660	0	0	0	0	none	1	NA	none	1	NA	0	NA	1	0.105712	0.7443	NA	none	0	NA	4	0.362078	0.09084	NA	none	NA	NA	NA
AT1G12663	0	0	0	0	none	1	NA	none	1	NA	0	NA	0	NA	1	NA	none	0	NA	0	NA	1	NA	none	NA	NA	NA
AT1G12665	0	0	0	0	none	1	NA	none	1	NA	0	NA	0	NA	1	NA	none	0	NA	0	NA	1	NA	none	NA	NA	NA
AT1G12672	0	0	0	0	none	1	NA	none	1	NA	0	NA	0	NA	1	NA	none	0	NA	0	NA	1	NA	none	NA	NA	NA
AT1G12680	37	36	45	52	none	0.892	NA	none	0.862	NA	1048	19.6488	864	17.5941	0.1108	NA	none	1210	18.6299	1006	17.5415	0.4346	NA	none	4.749	4.060+/-0.601	0.689
AT1G12700	6	1	8	8	none	0.507	NA	none	0.306	NA	91	1.32098	61	0.961749	0.1184	NA	none	136	1.62122	60	0.810027	2.293e-05	1.303	embryo	2.355	2.355+/-0.000	0
AT1G12710	0	0	0	0	none	1	NA	none	1	NA	113	3.15964	152	4.61616	0.01262	0	endosperm	169	3.88057	252	6.55321	4.394e-06	1.245	endosperm	2.499	2.476+/-0.005	0.023
AT1G12720	0	0	0	0	none	1	NA	none	1	NA	0	NA	3	0.053762	0.2037	NA	none	1	0.01355	0	NA	1	NA	none	2.355	2.355+/-0.000	0
AT1G12725	0	0	0	0	none	1	NA	none	1	NA	2	0.140524	2	0.152626	1	NA	none	0	NA	2	0.130691	0.3655	NA	none	NA	NA	NA
AT1G12730	13	7	14	8	none	1	NA	none	0.216	NA	159	3.29304	158	3.55415	0.9286	NA	none	244	4.14992	176	3.39006	0.1011	NA	none	2.956	2.948+/-0.000	0.008
AT1G12740	6	3	7	7	none	0.838	NA	none	0.704	NA	44	0.830633	0	NA	2.181e-12	7.913	embryo	58	0.899155	0	NA	8.183e-16	10.326	embryo	2.355	2.355+/-0.000	0
AT1G12750	13	6	16	18	none	0.547	NA	none	0.529	NA	228	5.99853	67	1.91453	1.621e-16	2.147	embryo	260	5.61738	48	1.17448	2.001e-27	3.159	embryo	2.475	2.809+/-0.353	-0.334
AT1G12760	230	252	319	295	none	0.575	NA	none	0.994	NA	1212	23.8272	1116	23.8294	1	NA	none	1590	25.6695	1221	22.3244	0.02008	0	embryo	NA	NA	NA
AT1G12770	65	39	101	98	none	0.362	NA	none	0.111	NA	2379	40.9602	553	10.3412	6.435e-101	3.352	embryo	2993	42.318	745	11.9294	1.145e-106	3.044	embryo	NA	NA	NA
AT1G12775	0	0	0	2	none	1	NA	none	1	NA	222	3.91499	229	4.38622	0.5637	NA	none	408	5.90864	280	4.59229	0.00719	1.016	embryo	3.456	3.574+/-0.027	-0.118
AT1G12780	0	3	3	3	none	0.642	NA	none	0.456	NA	255	6.23033	1870	49.6239	2.402e-167	6.32	endosperm	331	6.64124	2102	47.7637	2.266e-188	5.876	endosperm	7.752	2.360+/-0.008	5.392
AT1G12790	7	11	21	16	none	0.649	NA	none	0.894	NA	76	2.31001	67	2.21184	1	NA	none	109	2.72068	98	2.77026	1	NA	none	3	3.367+/-0.333	-0.367
AT1G12800	101	85	110	111	none	0.764	NA	none	0.662	NA	5908	78.7354	2211	32.0034	3.562e-65	2.156	embryo	7006	76.6743	2681	33.2292	1.094e-67	2.037	embryo	3.761	6.399+/-0.406	-2.638
AT1G12805	34	30	39	42	none	0.873	NA	none	0.973	NA	540	36.7807	1203	88.996	8.224e-36	1.97	endosperm	623	34.847	1102	69.8076	1.312e-25	1.66	endosperm	NA	NA	NA
AT1G12810	27	13	17	25	none	0.188	NA	none	0.708	NA	508	25.6687	1059	58.1184	2.932e-29	1.835	endosperm	448	18.5895	987	46.3821	3.555e-38	2.039	endosperm	5.741	4.442+/-0.219	1.299
AT1G12820	12	10	6	18	none	0.336	NA	none	0.359	NA	970	15.953	680	12.1467	7.721e-05	1.103	embryo	1141	15.4101	814	12.4506	0.0009269	1.05	embryo	5.134	4.479+/-0.304	0.655
AT1G12830	46	39	73	98	none	0.451	NA	none	0.832	NA	1384	53.5309	770	32.3473	4.243e-15	1.404	embryo	2127	67.5595	1164	41.8713	8.644e-18	1.394	embryo	7.007	8.615+/-0.099	-1.608
AT1G12840	66	61	50	43	none	0.98	NA	none	0.653	NA	2341	55.931	2872	74.527	1.422e-06	1.131	endosperm	2572	50.4629	3190	70.882	6.262e-11	1.216	endosperm	6.122	4.988+/-0.548	1.134
AT1G12845	4	2	2	3	none	0.852	NA	none	0.999	NA	38	2.34199	13	0.870206	0.003507	1.151	embryo	40	2.02447	15	0.859777	0.007952	1.047	embryo	2.355	2.355+/-0.000	0
AT1G12850	140	82	146	99	none	0.827	NA	Col-0	1.31e-05	1.488	863	19.6062	668	16.483	0.01491	0	embryo	1003	18.7126	561	11.8533	1.635e-11	1.321	embryo	3.038	2.976+/-0.000	0.062
AT1G12860	149	124	184	143	none	0.925	NA	Col-0	0.0425	0	796	11.4016	2193	34.1169	4.377e-68	2.486	endosperm	901	10.5981	2727	36.3272	6.741e-105	2.91	endosperm	2.436	3.163+/-0.154	-0.727
AT1G12870	0	0	0	0	none	1	NA	none	1	NA	0	NA	0	NA	1	NA	none	0	NA	0	NA	1	NA	none	NA	NA	NA
AT1G12880	0	0	1	0	none	1	NA	none	1	NA	8	0.284414	49	1.89206	2.456e-08	2.49	endosperm	14	0.408732	59	1.95077	2.082e-08	2.167	endosperm	4.042	2.377+/-0.021	1.665
AT1G12890	0	0	0	0	none	1	NA	none	1	NA	7	0.377818	17	0.996579	0.07433	NA	none	19	0.842148	17	0.853351	1	NA	none	NA	NA	NA
AT1G12900	0	0	0	0	none	1	NA	none	1	NA	13068	310.139	5594	144.194	2.057e-54	1.904	embryo	11616	226.389	4517	99.6993	3.459e-71	2.017	embryo	4.955	8.118+/-0.047	-3.163
AT1G12910	39	44	54	85	none	0.657	NA	none	0.147	NA	1316	33.6055	1114	30.8971	0.208	NA	none	1978	41.4792	1442	34.2463	0.0006107	1.05	embryo	6.744	6.472+/-0.643	0.272
AT1G12920	0	0	0	0	none	1	NA	none	1	NA	2969	63.8673	2272	53.0829	0.0006132	1.05	embryo	4262	75.2891	2812	56.2571	2.34e-09	1.179	embryo	6.151	4.979+/-0.655	1.172
AT1G12930	37	28	49	52	none	0.708	NA	none	0.727	NA	1153	12.2937	1171	13.5609	0.3159	NA	none	1277	11.1813	1321	13.0993	0.01824	0	endosperm	2.557	2.624+/-0.158	-0.067
AT1G12935	0	0	0	0	none	1	NA	none	1	NA	0	NA	0	NA	1	NA	none	0	NA	0	NA	1	NA	none	4.11	2.490+/-0.000	1.62
AT1G12938	0	0	0	0	none	1	NA	none	1	NA	0	NA	0	NA	1	NA	none	0	NA	0	NA	1	NA	none	NA	NA	NA
AT1G12940	0	0	0	0	none	1	NA	none	1	NA	2	0.040435	16	0.351334	0.001265	1.439	endosperm	0	NA	41	0.770905	2.1e-13	8.797	endosperm	2.355	2.355+/-0.000	0
AT1G12950	0	0	0	0	none	1	NA	none	1	NA	1	0.01953	14	0.296968	0.0008939	1.57	endosperm	3	0.048114	17	0.308778	0.002198	1.346	endosperm	2.355	2.355+/-0.000	0
AT1G12960	0	0	0	0	none	1	NA	none	1	NA	0	NA	0	NA	1	NA	none	0	NA	0	NA	1	NA	none	2.355	2.355+/-0.000	0
AT1G12970	28	18	21	15	none	0.989	NA	none	0.252	NA	158	3.43405	201	4.74486	0.01699	0	endosperm	159	2.8379	204	4.12357	0.002747	1.053	endosperm	2.642	2.492+/-0.027	0.15
AT1G12980	1	0	3	2	none	0.924	NA	none	0.727	NA	20	0.570879	0	NA	6.923e-06	3.133	embryo	26	0.609449	0	NA	3.808e-07	4.091	embryo	NA	NA	NA
AT1G12990	0	0	0	0	none	1	NA	none	1	NA	513	8.98011	593	11.2745	0.01087	1.003	endosperm	560	8.05012	754	12.2752	7.656e-09	1.248	endosperm	2.377	2.369+/-0.019	0.008
AT1G13000	0	0	0	0	none	1	NA	none	1	NA	127	2.37985	159	3.2361	0.04482	0	endosperm	158	2.43139	197	3.43326	0.007441	1.021	endosperm	3.049	2.634+/-0.086	0.415
AT1G13010	0	0	0	0	none	1	NA	none	1	NA	0	NA	0	NA	1	NA	none	0	NA	0	NA	1	NA	none	NA	NA	NA
AT1G13020	0	0	0	0	none	1	NA	none	1	NA	2601	42.1734	1972	34.7283	0.0004227	1.057	embryo	3098	41.2506	2640	39.8104	0.6275	NA	none	4.065	4.338+/-0.817	-0.273
AT1G13030	9	9	15	15	none	1	NA	none	1	NA	1030	16.7083	439	7.73462	1.869e-26	1.79	embryo	1437	19.1427	656	9.89678	8.036e-26	1.638	embryo	2.918	3.551+/-0.055	-0.633
AT1G13040	0	0	0	0	none	1	NA	none	1	NA	175	4.01158	75	1.86731	1.168e-07	1.466	embryo	252	4.74382	91	1.94005	1.595e-12	1.737	embryo	2.671	2.355+/-0.000	0.316
AT1G13050	0	0	0	0	none	1	NA	none	1	NA	112	2.93149	77	2.18897	0.1062	NA	none	126	2.70826	88	2.14214	0.1765	NA	none	2.39	2.427+/-0.032	-0.037
AT1G13060	144	144	146	211	none	0.234	NA	none	0.0894	NA	4704	146.094	3760	126.833	0.00588	1.013	embryo	5426	138.387	4484	129.516	0.2064	NA	none	6.559	6.149+/-0.557	0.41
AT1G13080	5	1	1	2	none	0.642	NA	none	0.763	NA	32	0.683822	135	3.13332	4.446e-16	2.657	endosperm	30	0.526459	62	1.23219	0.000384	1.256	endosperm	3.45	2.362+/-0.010	1.088
AT1G13090	0	0	0	0	none	1	NA	none	1	NA	76	1.63486	483	11.2848	3.339e-62	4.829	endosperm	80	1.41322	515	10.3031	1.133e-72	5.2	endosperm	6.213	2.516+/-0.065	3.697
AT1G13100	0	0	0	0	none	1	NA	none	1	NA	0	NA	44	1.11122	9.159e-14	9.076	endosperm	0	NA	58	1.25427	1.028e-18	13.045	endosperm	3.762	2.355+/-0.000	1.407
AT1G13110	0	0	0	0	none	1	NA	none	1	NA	0	NA	2	0.044396	0.3938	NA	none	2	0.033567	7	0.133053	0.1662	NA	none	2.464	2.417+/-0.045	0.047
AT1G13120	125	67	181	146	none	0.277	NA	Col-0	7.65e-05	1.384	916	13.4448	807	12.865	0.648	NA	none	1440	17.3569	1198	16.3535	0.4098	NA	none	4.522	6.044+/-0.316	-1.522
AT1G13130	0	0	0	0	none	1	NA	none	1	NA	4	0.079782	44	0.953186	1.295e-09	3.383	endosperm	1	0.016379	39	0.723445	2.906e-11	5.628	endosperm	3.212	2.375+/-0.006	0.837
AT1G13140	1	2	1	0	none	0.719	NA	none	0.845	NA	36	0.698868	221	4.65975	7.298e-32	4.076	endosperm	62	0.988404	257	4.64002	3.999e-30	3.154	endosperm	2.395	2.659+/-0.151	-0.264
AT1G13150	1	3	0	4	none	0.866	NA	none	0.195	NA	32	0.625648	73	1.55018	5.726e-05	1.357	endosperm	40	0.64223	84	1.5274	1.927e-05	1.383	endosperm	2.421	2.356+/-0.000	0.065
AT1G13160	4	10	8	16	none	0.975	NA	none	0.103	NA	1431	19.2073	798	11.6335	4.037e-15	1.403	embryo	1867	20.5789	1164	14.5303	8.542e-10	1.221	embryo	4.815	6.920+/-0.052	-2.105
AT1G13170	34	30	45	42	none	1	NA	none	0.773	NA	3750	45.2066	2340	30.6383	2.153e-13	1.291	embryo	4922	48.7262	3227	36.1796	5.822e-10	1.189	embryo	4.943	5.981+/-0.249	-1.038
AT1G13180	12	17	19	19	none	0.855	NA	none	0.727	NA	671	12.4819	744	15.0318	0.0309	0	endosperm	924	14.115	1061	18.3556	8.377e-05	1.089	endosperm	4.457	3.859+/-0.095	0.598
AT1G13190	0	0	0	0	none	1	NA	none	1	NA	1551	25.746	1166	21.0221	0.0008752	1.05	embryo	1841	25.0959	1564	24.1451	0.63	NA	none	5.485	3.844+/-0.748	1.641
AT1G13195	10	11	32	13	none	0.395	NA	none	0.35	NA	331	9.90022	277	8.99859	0.436	NA	none	484	11.8881	423	11.7666	1	NA	none	5.206	3.769+/-0.356	1.437
AT1G13200	0	0	0	0	none	1	NA	none	1	NA	0	NA	0	NA	1	NA	none	0	NA	0	NA	1	NA	none	2.371	2.355+/-0.000	0.016
AT1G13210	24	26	27	39	none	0.83	NA	none	0.475	NA	572	5.01261	23	0.218914	6.119e-104	13.88	embryo	628	4.51937	25	0.203752	4.9e-112	13.682	embryo	2.402	2.357+/-0.000	0.045
AT1G13220	10	4	6	6	none	0.698	NA	none	0.531	NA	518	13.6787	276	7.91596	3.967e-10	1.376	embryo	741	16.0689	315	7.73609	1.269e-20	1.684	embryo	3.257	3.833+/-0.255	-0.576
AT1G13230	0	0	0	2	none	1	NA	none	1	NA	45	1.12257	8	0.216755	2.63e-06	1.97	embryo	73	1.49545	5	0.116002	3.574e-14	4.374	embryo	2.355	2.447+/-0.130	-0.092
AT1G13240	0	0	0	0	none	1	NA	none	1	NA	0	NA	0	NA	1	NA	none	0	NA	0	NA	1	NA	none	NA	NA	NA
AT1G13245	0	0	0	0	none	1	NA	none	1	NA	115	7.07535	68	4.54399	0.008969	1.018	embryo	114	5.75977	32	1.83102	5.122e-09	1.844	embryo	NA	NA	NA
AT1G13250	7	9	11	14	none	1	NA	none	0.696	NA	228	5.63637	432	11.5992	1.188e-13	1.567	endosperm	308	6.25267	434	9.97811	2.15e-07	1.251	endosperm	2.38	2.360+/-0.000	0.02
AT1G13260	43	47	46	57	none	0.924	NA	none	0.548	NA	331	7.48645	146	3.58657	9.99e-12	1.569	embryo	334	6.20361	77	1.61969	7.43e-28	2.714	embryo	4.082	2.499+/-0.020	1.583
AT1G13270	234	135	334	200	none	0.978	NA	Col-0	3.93e-13	1.967	2001	54.2889	214	6.30602	1.274e-172	6.965	embryo	2813	62.6735	357	9.00795	5.131e-194	5.813	embryo	3.986	6.410+/-0.083	-2.424
AT1G13280	28	9	25	16	none	0.581	NA	Col-0	0.00768	1.258	287	8.12699	419	12.8866	1.685e-06	1.221	endosperm	337	7.8366	462	12.167	4.811e-07	1.225	endosperm	2.419	2.362+/-0.001	0.057
AT1G13290	0	0	0	2	none	1	NA	none	1	NA	1	0.029319	0	NA	1	NA	none	2	0.048154	0	NA	0.7497	NA	none	2.357	2.355+/-0.000	0.002
AT1G13300	0	0	0	0	none	1	NA	none	1	NA	0	NA	0	NA	1	NA	none	0	NA	0	NA	1	NA	none	2.365	2.358+/-0.000	0.007
AT1G13310	0	0	0	0	none	1	NA	none	1	NA	5	0.126681	0	NA	0.1184	NA	none	1	0.020806	4	0.094253	0.3275	NA	none	2.355	2.355+/-0.000	0
AT1G13320	61	55	48	57	none	0.717	NA	none	0.926	NA	2129	36.6382	1497	27.9807	2.578e-06	1.133	embryo	2344	33.1258	1699	27.1923	0.0002504	1.061	embryo	5.049	5.282+/-0.124	-0.233
AT1G13330	0	0	0	0	none	1	NA	none	1	NA	212	7.52945	266	10.2609	0.009024	1.01	endosperm	308	8.98315	391	12.9151	0.0001147	1.122	endosperm	3.705	4.177+/-0.244	-0.472
AT1G13340	1	0	0	0	none	1	NA	none	1	NA	37	0.98215	329	9.48528	5.419e-54	6.055	endosperm	59	1.28611	296	7.30738	4.688e-39	3.823	endosperm	4.304	2.570+/-0.125	1.734
AT1G13350	6	8	2	9	none	0.624	NA	none	0.176	NA	928	13.4711	518	8.16699	2.492e-12	1.372	embryo	1077	12.8387	577	7.78976	6.735e-14	1.382	embryo	3.7	3.294+/-0.742	0.406
AT1G13360	0	2	3	1	none	0.566	NA	none	0.826	NA	864	32.8475	985	40.6727	0.005674	1.018	endosperm	1114	34.7796	1148	40.5905	0.02732	0	endosperm	NA	NA	NA
AT1G13370	0	0	0	0	none	1	NA	none	1	NA	2	0.109947	4	0.238832	0.6997	NA	none	5	0.225722	3	0.15338	1	NA	none	3.365	2.424+/-0.111	0.941
AT1G13380	0	0	0	0	none	1	NA	none	1	NA	888	40.8169	568	28.3565	3.181e-07	1.2	embryo	1242	46.8812	801	34.2416	5.696e-07	1.163	embryo	4.571	4.481+/-0.504	0.09
AT1G13390	2	0	3	3	none	0.716	NA	none	0.557	NA	520	27.8554	592	34.4435	0.01893	0	endosperm	760	33.4326	403	20.0773	9.004e-12	1.366	embryo	NA	NA	NA
AT1G13400	1	3	3	18	none	0.924	NA	none	0.0605	NA	34	1.5508	2	0.09908	1.737e-07	3.093	embryo	76	2.8467	0	NA	1.552e-20	13.962	embryo	2.356	3.469+/-0.462	-1.113
AT1G13410	20	26	39	47	none	0.997	NA	none	0.464	NA	111	2.17979	27	0.575882	7.513e-11	2.156	embryo	206	3.32207	61	1.11408	4.071e-14	2.004	embryo	2.549	2.821+/-0.385	-0.272
AT1G13420	0	0	1	0	none	1	NA	none	1	NA	0	NA	104	3.31726	1.897e-31	23.681	endosperm	4	0.096467	93	2.54006	3.7e-24	8.217	endosperm	2.389	2.361+/-0.009	0.028
AT1G13430	0	0	0	0	none	1	NA	none	1	NA	0	NA	0	NA	1	NA	none	1	0.02344	0	NA	1	NA	none	2.355	2.355+/-0.000	0
AT1G13440	1374	1079	1176	1319	mother	1.5e-07	1.219	none	0.107	NA	30803	762.537	37575	1010.29	4.637e-08	1.147	endosperm	31810	646.668	42578	980.273	3.374e-21	1.338	endosperm	9.377	9.499+/-0.310	-0.122
AT1G13448	0	0	0	0	none	1	NA	none	1	NA	1	0.090643	1	0.09845	1	NA	none	5	0.372183	0	NA	0.1169	NA	none	NA	NA	NA
AT1G13450	23	24	27	35	none	0.89	NA	none	0.683	NA	321	8.28618	587	16.4576	1.833e-15	1.556	endosperm	413	8.75487	632	15.1726	2.346e-12	1.395	endosperm	3.786	3.282+/-0.281	0.504
AT1G13460	27	12	31	32	none	0.353	NA	none	0.211	NA	303	5.77204	448	9.26922	4.892e-07	1.243	endosperm	414	6.47646	461	8.16737	0.009855	1.004	endosperm	2.394	2.384+/-0.000	0.01
AT1G13470	0	0	0	0	none	1	NA	none	1	NA	1	0.028005	0	NA	1	NA	none	0	NA	0	NA	1	NA	none	2.355	2.355+/-0.000	0
AT1G13480	0	0	0	0	none	1	NA	none	1	NA	0	NA	0	NA	1	NA	none	0	NA	0	NA	1	NA	none	NA	NA	NA
AT1G13485	0	0	0	0	none	1	NA	none	1	NA	0	NA	0	NA	1	NA	none	0	NA	0	NA	1	NA	none	NA	NA	NA
AT1G13490	0	0	0	0	none	1	NA	none	1	NA	0	NA	0	NA	1	NA	none	0	NA	0	NA	1	NA	none	NA	NA	NA
AT1G13500	0	0	0	0	none	1	NA	none	1	NA	0	NA	0	NA	1	NA	none	0	NA	1	0.028536	0.7148	NA	none	NA	NA	NA
AT1G13510	0	0	0	0	none	1	NA	none	1	NA	0	NA	0	NA	1	NA	none	0	NA	0	NA	1	NA	none	NA	NA	NA
AT1G13520	0	0	0	0	none	1	NA	none	1	NA	4	0.112375	4	0.122053	1	NA	none	2	0.046141	0	NA	0.7497	NA	none	NA	NA	NA
AT1G13530	23	24	19	14	none	0.833	NA	none	0.784	NA	318	9.78244	121	4.04281	7.292e-15	1.788	embryo	282	7.12392	116	3.31873	6.267e-11	1.569	embryo	NA	NA	NA
AT1G13540	0	0	0	0	none	1	NA	none	1	NA	23	0.653369	32	0.987323	0.2997	NA	none	18	0.419908	15	0.396293	1	NA	none	2.355	2.355+/-0.000	0
AT1G13550	0	0	0	0	none	1	NA	none	1	NA	1	0.028049	2	0.06093	0.9112	NA	none	3	0.069103	0	NA	0.4098	NA	none	NA	NA	NA
AT1G13560	0	0	0	0	none	1	NA	none	1	NA	1677	35.858	810	18.8112	7.122e-25	1.624	embryo	2209	38.7882	933	18.5536	4.318e-38	1.798	embryo	4.444	4.145+/-0.153	0.299
AT1G13570	27	37	41	47	none	0.903	NA	none	0.4	NA	1119	24.6976	1345	32.2423	0.0001144	1.086	endosperm	1264	22.9098	1401	28.7579	0.0002794	1.064	endosperm	6.54	6.176+/-0.597	0.364
AT1G13580	0	0	0	0	none	1	NA	none	1	NA	320	8.12495	331	9.12803	0.4553	NA	none	519	10.8215	406	9.58718	0.1903	NA	none	2.615	2.355+/-0.000	0.26
AT1G13590	9	3	19	14	none	0.712	NA	none	0.189	NA	154	12.9998	3742	343.082	0	20.42	endosperm	294	20.3804	5649	443.488	0	17.822	endosperm	8.333	5.486+/-0.492	2.847
AT1G13600	0	0	0	0	none	1	NA	none	1	NA	3	0.156469	0	NA	0.4184	NA	none	1	0.042831	2	0.097013	0.8889	NA	none	2.355	2.355+/-0.000	0
AT1G13605	0	0	0	0	none	1	NA	none	1	NA	7	0.527188	147	12.0244	2.048e-34	9.132	endosperm	31	1.91725	291	20.3824	1.357e-53	6.505	endosperm	NA	NA	NA
AT1G13607	0	0	0	0	none	1	NA	none	1	NA	252	26.4807	4427	505.262	0	15.25	endosperm	354	30.548	4475	437.337	0	11.815	endosperm	NA	NA	NA
AT1G13608	0	0	0	0	none	1	NA	none	1	NA	1	0.150307	26	4.24455	3.559e-07	3.335	endosperm	2	0.246865	48	6.70989	4.343e-13	5.543	endosperm	NA	NA	NA
AT1G13609	0	0	0	0	none	1	NA	none	1	NA	28	2.62484	574	58.4433	3.881e-112	13.612	endosperm	62	4.77295	840	73.2349	6.62e-147	10.792	endosperm	NA	NA	NA
AT1G13610	0	0	0	0	none	1	NA	none	1	NA	0	NA	0	NA	1	NA	none	0	NA	0	NA	1	NA	none	2.355	2.355+/-0.000	0
AT1G13620	0	0	0	0	none	1	NA	none	1	NA	54	3.06799	0	NA	3.456e-15	9.985	embryo	87	4.05911	0	NA	2.513e-23	16.211	embryo	NA	NA	NA
AT1G13630	0	0	0	0	none	1	NA	none	1	NA	95	1.39784	36	0.575326	8.847e-06	1.433	embryo	134	1.61916	44	0.602116	1.358e-08	1.678	embryo	2.355	2.355+/-0.000	0
AT1G13635	0	0	0	0	none	1	NA	none	1	NA	37	1.31279	1277	49.2112	5.791e-226	24.482	endosperm	87	2.53492	1023	33.7571	3.498e-162	9.769	endosperm	NA	NA	NA
AT1G13640	0	0	0	0	none	1	NA	none	1	NA	894	12.795	918	14.27	0.2746	NA	none	965	11.3418	1112	14.8014	5.39e-05	1.095	endosperm	4.149	3.779+/-0.045	0.37
AT1G13650	0	0	0	0	none	1	NA	none	1	NA	31	0.940637	104	3.42746	1.938e-10	2.056	endosperm	20	0.498357	41	1.15701	0.005355	1.09	endosperm	2.355	2.355+/-0.000	0
AT1G13660	0	0	0	0	none	1	NA	none	1	NA	0	NA	0	NA	1	NA	none	0	NA	0	NA	1	NA	none	NA	NA	NA
AT1G13670	0	0	0	0	none	1	NA	none	1	NA	2	0.087849	0	NA	0.7601	NA	none	0	NA	0	NA	1	NA	none	2.436	2.479+/-0.153	-0.043
AT1G13680	0	0	0	0	none	1	NA	none	1	NA	1	0.030189	2	0.065577	0.9112	NA	none	1	0.024791	0	NA	1	NA	none	2.355	2.355+/-0.000	0
AT1G13690	0	0	0	0	none	1	NA	none	1	NA	1303	56.8134	858	40.6323	1.559e-07	1.188	embryo	1514	54.2104	999	40.5104	9.005e-07	1.147	embryo	6.027	7.671+/-0.114	-1.644
AT1G13700	0	0	0	0	none	1	NA	none	1	NA	10	0.36387	20	0.790413	0.1201	NA	none	18	0.537859	31	1.04906	0.05627	NA	none	2.774	2.576+/-0.155	0.198
AT1G13710	0	0	0	0	none	1	NA	none	1	NA	887	17.3042	7	0.148321	1.024e-179	52.167	embryo	1380	22.1084	2	0.036287	6.135e-271	155.625	embryo	2.597	4.826+/-0.225	-2.229
AT1G13720	0	0	0	0	none	1	NA	none	1	NA	0	NA	0	NA	1	NA	none	0	NA	0	NA	1	NA	none	NA	NA	NA
AT1G13730	0	0	0	0	none	1	NA	none	1	NA	2858	57.4225	1587	34.6318	1.123e-19	1.44	embryo	3732	61.576	2128	39.7636	3.073e-18	1.359	embryo	4.388	7.152+/-0.189	-2.764
AT1G13740	0	0	0	0	none	1	NA	none	1	NA	2999	67.7444	2208	54.1719	3.639e-05	1.091	embryo	3179	58.9709	2570	53.9913	0.1023	NA	none	6.534	8.150+/-0.067	-1.616
AT1G13750	0	0	0	0	none	1	NA	none	1	NA	251	4.32366	696	13.0216	2.163e-37	2.342	endosperm	250	3.53646	842	13.4891	1.57e-62	3.02	endosperm	2.365	2.715+/-0.245	-0.35
AT1G13755	0	0	0	0	none	1	NA	none	1	NA	45	2.84225	1039	71.276	1.43e-180	16.795	endosperm	70	3.63076	1330	78.1259	1.115e-226	15.503	endosperm	NA	NA	NA
AT1G13760	0	0	0	0	none	1	NA	none	1	NA	0	NA	0	NA	1	NA	none	1	0.052145	0	NA	1	NA	none	NA	NA	NA
AT1G13770	0	0	0	0	none	1	NA	none	1	NA	399	9.41292	442	11.3254	0.08117	NA	none	582	11.2752	474	10.3998	0.4051	NA	none	NA	NA	NA
AT1G13780	0	0	0	0	none	1	NA	none	1	NA	243	5.3139	319	7.57663	0.001064	1.075	endosperm	361	6.48283	454	9.23331	6.367e-05	1.127	endosperm	NA	NA	NA
AT1G13790	0	0	0	0	none	1	NA	none	1	NA	672	9.94539	372	5.97962	1.555e-10	1.354	embryo	1054	12.8098	542	7.46012	1.104e-15	1.436	embryo	5.334	5.525+/-0.430	-0.191
AT1G13800	0	0	0	0	none	1	NA	none	1	NA	113	1.51787	30	0.437678	3.325e-10	2.016	embryo	238	2.62532	59	0.737057	1.801e-19	2.404	embryo	2.448	2.452+/-0.006	-0.004
AT1G13810	0	0	0	0	none	1	NA	none	1	NA	289	8.65854	119	3.87233	4.007e-12	1.643	embryo	439	10.8009	208	5.79568	3.466e-11	1.451	embryo	3.699	4.090+/-0.543	-0.391
AT1G13820	0	0	0	0	none	1	NA	none	1	NA	678	18.7809	861	25.9041	2.403e-05	1.123	endosperm	722	16.4238	997	25.6848	2.625e-11	1.299	endosperm	NA	NA	NA
AT1G13830	0	0	0	0	none	1	NA	none	1	NA	8	0.342527	213	9.90519	1.855e-50	12.415	endosperm	6	0.210963	368	14.6537	6.475e-97	28.03	endosperm	3.632	2.368+/-0.016	1.264
AT1G13840	0	0	0	0	none	1	NA	none	1	NA	0	NA	0	NA	1	NA	none	0	NA	0	NA	1	NA	none	NA	NA	NA
AT1G13850	0	0	0	0	none	1	NA	none	1	NA	0	NA	0	NA	1	NA	none	0	NA	0	NA	1	NA	none	NA	NA	NA
AT1G13860	17	14	25	11	none	0.644	NA	none	0.157	NA	574	7.25346	256	3.51359	8.63e-17	1.643	embryo	686	7.11882	355	4.17211	6.786e-12	1.388	embryo	2.978	4.644+/-0.827	-1.666
AT1G13870	23	26	15	28	none	0.67	NA	none	0.244	NA	412	12.7845	379	12.7733	1	NA	none	556	14.1681	463	13.3617	0.6075	NA	none	4.714	4.680+/-0.078	0.034
AT1G13880	44	39	66	91	none	0.49	NA	none	0.709	NA	972	20.3081	1183	26.8452	7.797e-05	1.094	endosperm	1389	23.8318	1503	29.205	0.001055	1.042	endosperm	5.558	5.040+/-0.250	0.518
AT1G13890	0	0	0	0	none	1	NA	none	1	NA	0	NA	2	0.097704	0.3938	NA	none	0	NA	19	0.794788	1.777e-06	3.547	endosperm	2.355	2.358+/-0.005	-0.003
AT1G13900	11	20	18	12	none	0.393	NA	none	0.896	NA	482	7.31893	921	15.1893	2.003e-22	1.674	endosperm	493	6.14749	1176	16.6074	1.278e-48	2.224	endosperm	4.836	2.809+/-0.292	2.027
AT1G13910	8	5	5	6	none	0.836	NA	none	0.904	NA	88	2.33766	81	2.33702	1	NA	none	131	2.85773	99	2.44585	0.4324	NA	none	3.277	2.827+/-0.005	0.45
AT1G13920	0	0	0	0	none	1	NA	none	1	NA	11	0.377506	6	0.223646	0.5491	NA	none	4	0.11273	10	0.319172	0.1831	NA	none	2.397	2.410+/-0.000	-0.013
AT1G13930	0	0	0	0	none	1	NA	none	1	NA	675	35.1541	991	56.0563	9.97e-11	1.302	endosperm	667	28.5265	256	12.3996	1.161e-23	1.84	embryo	2.355	2.358+/-0.004	-0.003
AT1G13940	23	14	32	19	none	1	NA	none	0.0922	NA	467	4.93061	487	5.58458	0.3071	NA	none	681	5.90447	632	6.20575	0.8247	NA	none	3.955	3.711+/-0.000	0.244
AT1G13950	0	0	0	0	none	1	NA	none	1	NA	8	0.389853	69	3.65206	2.524e-13	3.657	endosperm	7	0.28013	108	4.89473	1.585e-25	6.884	endosperm	2.975	2.398+/-0.060	0.577
AT1G13960	1	0	2	1	none	0.923	NA	none	0.563	NA	94	1.74494	56	1.12907	0.02237	0	embryo	206	3.1403	78	1.34661	5.821e-10	1.611	embryo	2.37	2.518+/-0.212	-0.148
AT1G13970	31	17	34	18	none	1	NA	Col-0	0.0173	1.094	189	3.28425	179	3.37836	1	NA	none	291	4.15258	450	7.27246	3.755e-10	1.371	endosperm	4.232	3.159+/-0.314	1.073
AT1G13980	51	38	57	70	none	0.421	NA	none	0.898	NA	2463	18.1466	1949	15.5963	0.006661	1.012	embryo	3090	18.6957	2269	15.5475	0.0003352	1.054	embryo	5.319	5.568+/-0.014	-0.249
AT1G13990	1	1	2	0	none	0.866	NA	none	0.753	NA	53	1.87117	750	28.7592	9.023e-125	10.444	endosperm	78	2.26143	838	27.5154	2.988e-135	8.783	endosperm	6.416	3.839+/-0.110	2.577
AT1G14000	40	29	42	56	none	0.375	NA	none	0.996	NA	781	16.4624	1113	25.4809	4.982e-10	1.272	endosperm	1060	18.3484	1292	25.3279	2.509e-07	1.164	endosperm	7.313	7.174+/-0.108	0.139
AT1G14010	68	84	99	133	none	0.93	NA	none	0.073	NA	686	30.5466	1161	56.1499	2.053e-18	1.507	endosperm	808	29.5461	1480	61.2907	2.175e-32	1.742	endosperm	NA	NA	NA
AT1G14020	35	28	27	40	none	0.445	NA	none	0.826	NA	656	12.2734	561	11.3999	0.4003	NA	none	865	13.2901	673	11.7104	0.08757	NA	none	3.1	3.497+/-0.609	-0.397
AT1G14030	19	14	18	27	none	0.519	NA	none	0.946	NA	1220	26.4515	476	11.2092	1.503e-34	1.968	embryo	1331	23.6984	530	10.6871	7.003e-34	1.862	embryo	2.824	4.136+/-0.266	-1.312
AT1G14040	18	24	37	32	none	0.692	NA	none	0.877	NA	217	3.1655	56	0.887256	2.977e-18	2.386	embryo	301	3.60578	60	0.814007	3.583e-29	3.035	embryo	2.99	3.373+/-0.121	-0.383
AT1G14048	0	0	0	0	none	1	NA	none	1	NA	0	NA	0	NA	1	NA	none	0	NA	0	NA	1	NA	none	NA	NA	NA
AT1G14060	14	13	27	21	none	0.946	NA	none	0.737	NA	624	25.3462	415	18.3086	4.253e-05	1.13	embryo	1042	34.7574	997	37.6633	0.3852	NA	none	3.31	4.388+/-0.532	-1.078
AT1G14070	8	7	2	4	none	0.805	NA	none	0.826	NA	60	1.39697	76	1.92189	0.1692	NA	none	81	1.54872	87	1.88387	0.4254	NA	none	2.355	2.355+/-0.000	0
AT1G14071	0	0	0	0	none	1	NA	none	1	NA	2	0.749954	1	0.407271	1	NA	none	2	0.615864	0	NA	0.7497	NA	none	NA	NA	NA
AT1G14080	0	0	0	0	none	1	NA	none	1	NA	3	0.059109	16	0.342396	0.004495	1.189	endosperm	5	0.0809	50	0.916208	4.768e-11	3.614	endosperm	2.356	2.355+/-0.000	0.001
AT1G14100	0	0	0	0	none	1	NA	none	1	NA	0	NA	2	0.049891	0.3938	NA	none	1	0.018861	0	NA	1	NA	none	2.355	2.355+/-0.000	0
AT1G14110	0	0	0	0	none	1	NA	none	1	NA	0	NA	2	0.054303	0.3938	NA	none	0	NA	4	0.092997	0.09084	NA	none	2.355	2.355+/-0.000	0
AT1G14120	0	0	0	0	none	1	NA	none	1	NA	0	NA	17	0.552724	1.292e-05	2.947	endosperm	0	NA	13	0.361925	0.0001396	2.217	endosperm	2.355	2.355+/-0.000	0
AT1G14130	1	0	0	0	none	1	NA	none	1	NA	182	4.63097	348	9.6174	5.684e-12	1.545	endosperm	255	5.32833	376	8.8978	8.467e-08	1.288	endosperm	5.149	2.442+/-0.123	2.707
AT1G14140	0	0	0	0	none	1	NA	none	1	NA	483	14.9227	363	12.181	0.02099	0	embryo	651	16.517	451	12.959	0.001759	1.046	embryo	2.659	2.995+/-0.076	-0.336
AT1G14150	0	0	0	0	none	1	NA	none	1	NA	1	0.053248	20	1.15667	1.863e-05	2.435	endosperm	2	0.087455	0	NA	0.7497	NA	none	2.355	2.355+/-0.000	0
AT1G14160	0	0	0	0	none	1	NA	none	1	NA	0	NA	0	NA	1	NA	none	0	NA	0	NA	1	NA	none	NA	NA	NA
AT1G14170	0	0	0	0	none	1	NA	none	1	NA	221	4.52451	655	14.5646	3.105e-39	2.481	endosperm	186	3.1271	363	6.91162	3.547e-15	1.67	endosperm	NA	NA	NA
AT1G14180	5	3	8	11	none	0.77	NA	none	0.96	NA	464	10.2601	200	4.80332	1.168e-15	1.664	embryo	647	11.7486	180	3.70169	5.071e-38	2.482	embryo	3.599	4.878+/-0.133	-1.279
AT1G14185	0	0	0	0	none	1	NA	none	1	NA	1	0.020556	0	NA	1	NA	none	0	NA	0	NA	1	NA	none	2.355	2.714+/-0.508	-0.359
AT1G14190	0	0	0	0	none	1	NA	none	1	NA	13	0.307501	0	NA	0.0006538	1.84	embryo	33	0.641014	0	NA	3.808e-09	5.416	embryo	2.355	2.714+/-0.508	-0.359
AT1G14200	0	0	2	0	none	1	NA	none	1	NA	46	2.00569	58	2.74671	0.2781	NA	none	70	2.50643	68	2.75746	0.9633	NA	none	8.162	4.890+/-0.064	3.272
AT1G14205	1	0	1	2	none	0.719	NA	none	0.832	NA	24	1.21788	6	0.33069	0.005821	1.142	embryo	35	1.45851	9	0.424745	0.0008353	1.299	embryo	NA	NA	NA
AT1G14210	0	0	0	0	none	1	NA	none	1	NA	612	24.4682	1252	54.3667	1.178e-30	1.818	endosperm	691	22.6871	1163	43.2439	4.32e-23	1.587	endosperm	4.412	6.431+/-0.127	-2.019
AT1G14220	0	0	0	0	none	1	NA	none	1	NA	0	NA	0	NA	1	NA	none	0	NA	2	0.096449	0.3655	NA	none	2.355	2.355+/-0.000	0
AT1G14225	0	0	0	0	none	1	NA	none	1	NA	0	NA	0	NA	1	NA	none	0	NA	0	NA	1	NA	none	NA	NA	NA
AT1G14230	0	0	0	0	none	1	NA	none	1	NA	294	5.67341	455	9.53644	2.654e-08	1.3	endosperm	344	5.45137	499	8.95553	5.491e-09	1.301	endosperm	2.412	2.355+/-0.000	0.057
AT1G14240	0	0	0	0	none	1	NA	none	1	NA	1	0.02082	0	NA	1	NA	none	0	NA	0	NA	1	NA	none	2.355	2.355+/-0.000	0
AT1G14250	0	0	0	0	none	1	NA	none	1	NA	0	NA	0	NA	1	NA	none	0	NA	0	NA	1	NA	none	2.412	2.355+/-0.000	0.057
AT1G14260	28	23	27	32	none	0.744	NA	none	1	NA	286	7.57482	292	8.39977	0.5931	NA	none	341	7.4167	328	8.07931	0.5977	NA	none	3.01	2.639+/-0.176	0.371
AT1G14270	7	7	17	24	none	0.887	NA	none	0.785	NA	869	23.7031	460	13.6277	5.441e-14	1.438	embryo	1024	22.9369	478	12.1257	3.179e-20	1.574	embryo	3.776	4.653+/-0.895	-0.877
AT1G14280	1	1	0	1	none	0.923	NA	none	0.839	NA	5	0.11695	7	0.17783	0.8556	NA	none	7	0.134455	5	0.108766	1	NA	none	2.359	2.355+/-0.000	0.004
AT1G14290	17	1	29	9	none	0.469	NA	Col-0	2.72e-06	4.469	465	13.6222	518	16.4817	0.05419	NA	none	656	15.7815	806	21.9596	4.349e-06	1.147	endosperm	4.081	4.448+/-0.422	-0.367
AT1G14300	17	19	49	27	none	0.44	NA	none	0.479	NA	714	18.1288	229	6.31516	1.188e-34	2.286	embryo	1130	23.5613	256	6.04512	6.453e-71	3.159	embryo	4.345	5.356+/-0.236	-1.011
AT1G14310	31	25	39	50	none	0.598	NA	none	1	NA	398	16.3906	478	21.3805	0.005462	1.025	endosperm	468	15.8274	523	20.0313	0.006304	1.017	endosperm	3.272	3.217+/-0.356	0.055
AT1G14315	0	0	0	0	none	1	NA	none	1	NA	0	NA	0	NA	1	NA	none	0	NA	0	NA	1	NA	none	NA	NA	NA
AT1G14320	688	821	858	996	none	0.93	NA	Ler	3.58e-05	1.143	27193	996.596	11211	446.257	1.084e-62	1.984	embryo	34997	1053.28	13800	470.365	1.182e-75	2.002	embryo	11.009	11.949+/-0.169	-0.94
AT1G14330	0	0	0	2	none	1	NA	none	1	NA	235	3.92285	315	5.71114	0.0005536	1.095	endosperm	294	4.03025	379	5.88393	6.19e-05	1.135	endosperm	8.574	5.746+/-0.432	2.828
AT1G14340	0	0	0	0	none	1	NA	none	1	NA	122	4.18285	289	10.7619	1.177e-15	1.842	endosperm	152	4.27963	395	12.5952	5.481e-26	2.2	endosperm	4.714	2.355+/-0.000	2.359
AT1G14345	0	3	0	0	none	1	NA	none	1	NA	586	25	657	30.4429	0.02661	0	endosperm	705	24.6991	544	21.5842	0.0892	NA	none	2.376	3.316+/-0.216	-0.94
AT1G14350	30	44	41	52	none	0.923	NA	none	0.169	NA	1361	25.1466	319	6.40163	4.935e-76	3.228	embryo	1803	27.3569	330	5.67061	1.186e-115	3.994	embryo	3.496	5.894+/-0.272	-2.398
AT1G14360	22	16	33	32	none	0.855	NA	none	0.651	NA	1029	27.9389	959	28.2808	1	NA	none	1418	31.617	1142	28.8373	0.1578	NA	none	6.186	5.257+/-0.109	0.929
AT1G14370	0	0	0	0	none	1	NA	none	1	NA	91	2.00847	8	0.191775	1.5e-16	4.329	embryo	128	2.31998	7	0.143687	3.751e-25	6.553	embryo	2.355	2.355+/-0.000	0
AT1G14380	1	1	1	0	none	0.923	NA	none	0.839	NA	1462	22.575	4637	77.7671	3.637e-107	2.916	endosperm	1891	23.9785	5775	82.9329	9.093e-136	2.994	endosperm	8.952	5.267+/-0.624	3.685
AT1G14390	3	1	1	4	none	0.561	NA	none	0.983	NA	176	2.79395	191	3.29319	0.3293	NA	none	182	2.37262	276	4.07482	7.698e-07	1.279	endosperm	3.837	4.984+/-0.009	-1.147
AT1G14400	0	0	0	0	none	1	NA	none	1	NA	1610	57.641	1906	74.1151	9.538e-05	1.082	endosperm	1890	55.5671	2313	77.015	2.952e-09	1.191	endosperm	8.372	6.716+/-0.772	1.656
AT1G14410	112	75	128	133	none	0.248	NA	none	0.197	NA	3175	101.437	734	25.4699	8.649e-114	3.408	embryo	4489	117.775	868	25.791	7.652e-166	3.948	embryo	2.893	6.839+/-0.058	-3.946
AT1G14420	0	0	0	1	none	1	NA	none	1	NA	5	0.100743	30	0.656517	2.23e-05	1.908	endosperm	49	0.81076	480	8.9946	1.167e-83	7.442	endosperm	2.355	3.590+/-1.747	-1.235
AT1G14430	0	0	0	0	none	1	NA	none	1	NA	54	0.689721	33	0.457796	0.1177	NA	none	71	0.744712	54	0.641457	0.6417	NA	none	2.355	2.355+/-0.000	0
AT1G14440	4	2	7	9	none	0.78	NA	none	0.862	NA	1164	26.2936	1	0.024534	1.117e-235	175.989	embryo	1472	27.3058	4	0.084033	1.181e-280	117.764	embryo	2.355	7.152+/-1.423	-4.797
AT1G14450	0	0	0	0	none	1	NA	none	1	NA	983	65.4528	1160	83.8901	0.0005832	1.06	endosperm	1273	69.6071	1218	75.4251	0.3561	NA	none	6.71	6.132+/-0.076	0.578
AT1G14455	0	0	0	0	none	1	NA	none	1	NA	1	0.061208	29	1.92789	4.857e-08	3.794	endosperm	0	NA	14	0.796944	6.744e-05	2.433	endosperm	NA	NA	NA
AT1G14460	0	0	0	1	none	1	NA	none	1	NA	679	6.4639	1069	11.053	3.536e-14	1.399	endosperm	813	6.35573	1493	13.2184	9.629e-33	1.747	endosperm	4.852	4.398+/-0.016	0.454
AT1G14470	0	0	0	0	none	1	NA	none	1	NA	102	2.23877	35	0.834365	5.642e-07	1.586	embryo	171	3.08217	26	0.530735	9.284e-22	3.386	embryo	2.497	2.358+/-0.003	0.139
AT1G14480	0	0	0	0	none	1	NA	none	1	NA	110	2.51832	33	0.820561	1.02e-08	1.809	embryo	128	2.40646	55	1.17105	1.763e-05	1.317	embryo	2.378	2.371+/-0.001	0.007
AT1G14490	0	0	0	0	none	1	NA	none	1	NA	118	5.17672	81	3.85954	0.0851	NA	none	117	4.21511	106	4.32486	1	NA	none	2.819	2.997+/-0.148	-0.178
AT1G14500	0	0	0	0	none	1	NA	none	1	NA	1	0.027172	0	NA	1	NA	none	0	NA	2	0.050542	0.3655	NA	none	NA	NA	NA
AT1G14510	0	0	0	0	none	1	NA	none	1	NA	2116	57.1911	1708	50.1394	0.02245	0	embryo	2807	62.3025	2229	56.0296	0.04947	0	embryo	5.955	6.394+/-0.202	-0.439
AT1G14518	0	0	0	1	none	1	NA	none	1	NA	0	NA	5	0.319758	0.05274	NA	none	5	0.241765	6	0.328563	1	NA	none	NA	NA	NA
AT1G14520	0	0	0	0	none	1	NA	none	1	NA	229	5.71663	5244	142.182	0	19.79	endosperm	616	12.628	6475	150.327	0	10.057	endosperm	NA	NA	NA
AT1G14530	0	0	0	0	none	1	NA	none	1	NA	271	6.63947	564	15.0079	4.426e-20	1.754	endosperm	374	7.52464	750	17.0891	7.029e-27	1.829	endosperm	5.657	4.132+/-0.362	1.525
AT1G14540	0	0	0	0	none	1	NA	none	1	NA	1	0.029223	1	0.03174	1	NA	none	3	0.071994	0	NA	0.4098	NA	none	2.355	2.355+/-0.000	0
AT1G14549	0	0	0	0	none	1	NA	none	1	NA	0	NA	0	NA	1	NA	none	0	NA	0	NA	1	NA	none	NA	NA	NA
AT1G14550	0	0	0	0	none	1	NA	none	1	NA	0	NA	0	NA	1	NA	none	0	NA	0	NA	1	NA	none	2.359	2.355+/-0.000	0.004
AT1G14560	16	9	20	8	none	0.892	NA	none	0.0525	NA	347	6.76951	350	7.41607	0.6418	NA	none	390	6.24802	469	8.50932	0.0004515	1.083	endosperm	5.445	4.745+/-0.225	0.7
AT1G14570	108	110	132	116	none	0.815	NA	none	0.763	NA	2884	59.4195	2130	47.6641	4.785e-05	1.087	embryo	3239	54.8018	2721	52.1382	0.4161	NA	none	6.551	7.029+/-0.020	-0.478
AT1G14580	8	7	6	3	none	0.879	NA	none	0.602	NA	685	12.5137	2645	52.4805	1.099e-114	3.477	endosperm	611	9.16611	4119	69.9809	4.003e-268	6.432	endosperm	5.566	3.820+/-0.458	1.746
AT1G14590	10	8	12	15	none	0.849	NA	none	1	NA	164	4.39921	334	9.73095	2.472e-13	1.631	endosperm	213	4.69202	352	8.78147	2.544e-10	1.425	endosperm	NA	NA	NA
AT1G14600	0	0	0	0	none	1	NA	none	1	NA	126	4.76484	3	0.123219	9.434e-30	11.06	embryo	214	6.64571	5	0.17585	2.193e-47	14.035	embryo	NA	NA	NA
AT1G14610	56	47	79	75	none	0.923	NA	none	0.63	NA	6543	64.1741	3548	37.7959	1.717e-25	1.495	embryo	9171	73.8668	4690	42.7809	1.091e-32	1.533	embryo	8.296	9.341+/-0.275	-1.045
AT1G14620	0	0	0	0	none	1	NA	none	1	NA	1018	36.264	410	15.8632	1.926e-29	1.889	embryo	1638	47.9173	570	18.8842	4.315e-49	2.144	embryo	4.371	7.491+/-0.040	-3.12
AT1G14630	0	0	1	0	none	1	NA	none	1	NA	157	6.87919	1	0.04759	3.815e-40	21.844	embryo	140	5.03751	0	NA	6.039e-37	27.215	embryo	NA	NA	NA
AT1G14640	0	0	0	0	none	1	NA	none	1	NA	43	0.693742	187	3.27679	7.976e-22	2.936	endosperm	67	0.887676	166	2.49076	4.112e-12	1.851	endosperm	2.41	2.393+/-0.027	0.017
AT1G14642	0	0	0	0	none	1	NA	none	1	NA	2	0.53974	4	1.17245	0.6997	NA	none	0	NA	8	2.00788	0.005185	1.184	endosperm	NA	NA	NA
AT1G14650	0	0	0	0	none	1	NA	none	1	NA	3327	42.4945	2214	30.714	1.262e-09	1.208	embryo	4824	50.5985	3083	36.6225	1.881e-11	1.219	embryo	2.968	2.979+/-0.000	-0.011
AT1G14660	4	2	1	0	none	0.923	NA	none	0.585	NA	193	2.78236	204	3.19421	0.4476	NA	none	228	2.69924	201	2.69492	1	NA	none	2.39	2.431+/-0.068	-0.041
AT1G14670	0	0	0	0	none	1	NA	none	1	NA	1730	28.4654	2036	36.3853	0.0001305	1.077	endosperm	1990	26.889	2219	33.9564	3.555e-05	1.085	endosperm	5.846	4.791+/-0.000	1.055
AT1G14680	0	0	0	0	none	1	NA	none	1	NA	28	1.14254	51	2.26028	0.01204	1.014	endosperm	41	1.37388	93	3.52932	1.254e-06	1.514	endosperm	3.362	3.038+/-0.095	0.324
AT1G14685	0	0	0	0	none	1	NA	none	1	NA	1679	41.1636	1269	33.7911	0.0009679	1.048	embryo	1930	38.8571	1342	30.5992	2.123e-05	1.099	embryo	6.12	6.535+/-0.195	-0.415
AT1G14686	0	0	0	0	none	1	NA	none	1	NA	0	NA	2	0.075864	0.3938	NA	none	3	0.08604	9	0.292324	0.1418	NA	none	NA	NA	NA
AT1G14687	0	0	0	0	none	1	NA	none	1	NA	369	16.2282	1559	74.4677	5.982e-99	3.698	endosperm	602	21.7415	1586	64.8695	7.581e-67	2.487	endosperm	3.899	3.556+/-0.713	0.343
AT1G14688	0	0	0	0	none	1	NA	none	1	NA	0	NA	0	NA	1	NA	none	1	0.045637	3	0.155055	0.5532	NA	none	NA	NA	NA
AT1G14690	0	0	0	0	none	1	NA	none	1	NA	1626	23.565	1846	29.0574	0.001653	1.037	endosperm	2443	29.075	2358	31.7822	0.1908	NA	none	NA	NA	NA
AT1G14700	0	0	0	0	none	1	NA	none	1	NA	7	0.199648	113	3.50044	1.837e-25	6.873	endosperm	5	0.117108	179	4.74803	1.797e-47	14.656	endosperm	2.355	2.355+/-0.000	0
AT1G14710	0	0	0	0	none	1	NA	none	1	NA	3384	49.6285	3747	59.6847	0.002628	1.027	endosperm	4406	53.0635	4811	65.6191	3.089e-05	1.078	endosperm	7.323	7.982+/-0.185	-0.659
AT1G14720	0	0	0	0	none	1	NA	none	1	NA	1098	29.0162	294	8.43848	9.106e-58	2.803	embryo	1279	27.7562	127	3.12131	5.614e-141	6.891	embryo	3.766	4.030+/-0.060	-0.264
AT1G14730	0	0	0	0	none	1	NA	none	1	NA	2	0.069508	0	NA	0.7601	NA	none	0	NA	0	NA	1	NA	none	2.355	2.355+/-0.000	0
AT1G14740	0	0	0	0	none	1	NA	none	1	NA	3154	44.9777	4490	69.5441	2.048e-15	1.321	endosperm	4164	48.7637	6277	83.2496	3.411e-29	1.49	endosperm	7.633	6.764+/-0.570	0.869
AT1G14750	0	0	0	0	none	1	NA	none	1	NA	245	4.15402	283	5.21155	0.06664	NA	none	263	3.66192	309	4.87254	0.006705	1.019	endosperm	2.719	4.430+/-0.527	-1.711
AT1G14755	0	0	0	0	none	1	NA	none	1	NA	14	0.989523	372	28.5574	2.835e-82	14.972	endosperm	17	0.986727	483	31.7497	9.745e-112	17.86	endosperm	NA	NA	NA
AT1G14760	0	0	0	0	none	1	NA	none	1	NA	59	4.89918	665	59.9751	4.527e-105	8.404	endosperm	151	10.2967	733	56.6069	2.992e-79	4.197	endosperm	2.711	3.422+/-0.171	-0.711
AT1G14770	0	0	0	0	none	1	NA	none	1	NA	458	9.69992	734	16.8841	2.659e-12	1.393	endosperm	677	11.7745	973	19.165	5.76e-13	1.349	endosperm	4.288	5.844+/-0.345	-1.556
AT1G14780	0	0	0	0	none	1	NA	none	1	NA	0	NA	1	0.019336	0.7443	NA	none	5	0.073097	1	0.016557	0.3672	NA	none	2.355	2.355+/-0.000	0
AT1G14790	0	0	0	0	none	1	NA	none	1	NA	148	1.45842	700	7.49198	1.135e-66	3.861	endosperm	256	2.07162	777	7.12091	1.422e-52	2.72	endosperm	6.642	5.120+/-0.370	1.522
AT1G14800	0	0	0	0	none	1	NA	none	1	NA	0	NA	0	NA	1	NA	none	0	NA	0	NA	1	NA	none	2.474	2.451+/-0.000	0.023
AT1G14810	0	0	0	0	none	1	NA	none	1	NA	3672	90.2118	772	20.5995	6.032e-133	3.757	embryo	4637	93.5509	995	22.7341	6.601e-150	3.569	embryo	5.317	8.979+/-0.190	-3.662
AT1G14820	0	0	0	0	none	1	NA	none	1	NA	703	22.0642	306	10.4312	3.587e-20	1.709	embryo	1004	25.8772	286	8.3482	4.01e-50	2.521	embryo	3.969	3.575+/-0.380	0.394
AT1G14830	0	0	0	0	none	1	NA	none	1	NA	2207	33.844	2230	37.1417	0.2797	NA	none	3130	39.4161	2883	41.1167	0.7428	NA	none	5.716	4.812+/-0.602	0.904
AT1G14840	0	0	0	0	none	1	NA	none	1	NA	1651	25.852	288	4.89799	1.159e-111	4.329	embryo	2001	25.7303	377	5.49013	3.484e-119	3.909	embryo	2.758	3.929+/-0.163	-1.171
AT1G14850	20	15	30	17	none	0.873	NA	none	0.199	NA	2968	22.885	1089	9.11995	1.316e-56	2.166	embryo	4220	26.7208	1360	9.75258	1.058e-82	2.39	embryo	3.243	4.646+/-0.195	-1.403
AT1G14860	0	1	0	0	none	1	NA	none	1	NA	1	0.031581	43	1.47491	4.123e-12	5.99	endosperm	0	NA	31	0.91049	2.924e-10	6.361	endosperm	NA	NA	NA
AT1G14870	0	0	8	2	none	1	NA	none	1	NA	55	2.64764	1	0.052285	7.757e-14	6.907	embryo	83	3.28114	2	0.089541	1.569e-19	8.098	embryo	2.355	2.355+/-0.000	0
AT1G14880	0	0	0	0	none	1	NA	none	1	NA	0	NA	0	NA	1	NA	none	0	NA	0	NA	1	NA	none	2.355	2.355+/-0.000	0
AT1G14890	10	1	7	2	none	0.84	NA	Col-0	0.0129	1.364	27	1.01887	4	0.163944	0.0001889	1.672	embryo	16	0.495823	4	0.140382	0.04285	0	embryo	2.919	2.452+/-0.000	0.467
AT1G14900	143	105	212	210	none	0.394	NA	none	0.166	NA	2939	102.142	2390	90.2154	0.02323	0	embryo	4269	121.838	2761	89.2412	2.058e-10	1.202	embryo	3.008	5.047+/-0.151	-2.039
AT1G14910	0	0	0	0	none	1	NA	none	1	NA	651	9.61064	1121	17.9744	4.81e-19	1.53	endosperm	925	11.2141	1374	18.8648	2.721e-17	1.416	endosperm	4.688	4.016+/-0.788	0.672
AT1G14920	44	32	36	47	none	0.408	NA	none	0.97	NA	861	14.4064	102	1.85366	8.442e-97	5.859	embryo	920	12.6413	65	1.01149	9.768e-129	9.001	embryo	4.345	4.858+/-0.659	-0.513
AT1G14930	0	0	0	0	none	1	NA	none	1	NA	0	NA	0	NA	1	NA	none	0	NA	2	0.092156	0.3655	NA	none	2.355	2.355+/-0.000	0
AT1G14940	0	0	0	0	none	1	NA	none	1	NA	0	NA	0	NA	1	NA	none	0	NA	8	0.35012	0.005185	1.184	endosperm	2.355	2.355+/-0.000	0
AT1G14950	0	0	0	0	none	1	NA	none	1	NA	0	NA	2	0.091576	0.3938	NA	none	0	NA	30	1.17622	6.038e-10	6.121	endosperm	2.707	2.704+/-0.009	0.003
AT1G14960	0	0	0	0	none	1	NA	none	1	NA	0	NA	0	NA	1	NA	none	0	NA	0	NA	1	NA	none	2.365	2.355+/-0.000	0.01
AT1G14970	22	10	21	27	none	0.286	NA	none	0.531	NA	406	7.92486	1296	27.4757	1.63e-65	2.797	endosperm	540	8.65585	969	17.5907	1.21e-24	1.672	endosperm	6.721	2.715+/-0.357	4.006
AT1G14980	229	146	360	293	none	0.396	NA	Col-0	8.03e-06	1.343	5573	287.719	1484	83.2131	1.313e-112	3.014	embryo	8522	361.303	1778	85.37	9.009e-183	3.721	embryo	9.512	10.303+/-0.159	-0.791
AT1G14990	5	3	3	9	none	0.506	NA	none	0.822	NA	262	13.9718	441	25.5428	2.395e-10	1.404	endosperm	376	16.4661	530	26.2859	1.763e-08	1.272	endosperm	4.343	4.406+/-0.215	-0.063
AT1G15000	0	0	0	0	none	1	NA	none	1	NA	356	8.62116	385	10.1264	0.1815	NA	none	479	9.5258	284	6.39629	5.176e-06	1.184	embryo	4.744	5.905+/-0.346	-1.161
AT1G15010	17	9	19	17	none	0.736	NA	none	0.379	NA	82	5.44976	1820	131.375	9.301e-259	17.528	endosperm	126	6.87677	2184	134.993	1.627e-304	15.085	endosperm	2.361	2.355+/-0.000	0.006
AT1G15015	0	0	0	0	none	1	NA	none	1	NA	0	NA	2	0.091793	0.3938	NA	none	0	NA	0	NA	1	NA	none	NA	NA	NA
AT1G15020	13	16	10	9	none	0.917	NA	none	0.983	NA	412	8.27784	509	11.1075	0.001276	1.058	endosperm	426	7.02877	582	10.8752	4.967e-08	1.244	endosperm	5.808	5.345+/-0.160	0.463
AT1G15030	31	26	55	39	none	0.916	NA	none	0.318	NA	623	14.9751	615	16.0559	0.736	NA	none	696	13.7385	764	17.0792	0.003921	1.025	endosperm	NA	NA	NA
AT1G15040	2	1	0	1	none	0.855	NA	none	0.832	NA	34	0.968941	91	2.81668	2.776e-07	1.645	endosperm	12	0.280834	15	0.397561	0.6871	NA	none	2.425	2.355+/-0.000	0.07
AT1G15045	0	0	0	0	none	1	NA	none	1	NA	0	NA	0	NA	1	NA	none	0	NA	0	NA	1	NA	none	NA	NA	NA
AT1G15050	0	0	0	0	none	1	NA	none	1	NA	0	NA	3	0.208015	0.2037	NA	none	2	0.104851	6	0.356238	0.2714	NA	none	2.386	2.355+/-0.000	0.031
AT1G15060	0	0	0	0	none	1	NA	none	1	NA	684	10.5893	786	13.2164	0.006738	1.014	endosperm	878	11.1624	822	11.8353	0.6893	NA	none	3.154	3.433+/-0.486	-0.279
AT1G15080	147	124	207	211	none	0.646	NA	none	0.585	NA	527	14.7241	88	2.67042	2.301e-54	4.041	embryo	728	16.7032	154	4.0016	6.375e-56	3.24	embryo	2.363	3.303+/-0.957	-0.94
AT1G15090	0	0	0	0	none	1	NA	none	1	NA	7	3.36973	0	NA	0.03267	0	embryo	3	1.18596	1	0.447704	0.9184	NA	none	NA	NA	NA
AT1G15100	53	60	45	54	none	0.997	NA	none	0.517	NA	334	15.2931	203	10.0954	5.005e-05	1.165	embryo	321	12.0699	232	9.87941	0.06149	NA	none	2.791	2.360+/-0.007	0.431
AT1G15110	0	0	0	0	none	1	NA	none	1	NA	795	15.5605	630	13.3929	0.04405	0	embryo	986	15.8484	836	15.218	0.7019	NA	none	4.063	5.269+/-0.506	-1.206
AT1G15120	0	0	0	0	none	1	NA	none	1	NA	1573	93.5471	1897	122.531	2.585e-05	1.101	endosperm	2370	115.744	2524	139.6	0.0008821	1.04	endosperm	7.448	7.897+/-0.245	-0.449
AT1G15125	0	0	0	0	none	1	NA	none	1	NA	36	1.21442	10	0.366389	0.001091	1.307	embryo	47	1.30201	14	0.439225	0.0004875	1.326	embryo	NA	NA	NA
AT1G15130	50	36	37	47	none	0.408	NA	none	0.915	NA	1767	22.2974	2490	34.1268	7.63e-13	1.293	endosperm	1787	18.5179	3042	35.7002	6.857e-36	1.66	endosperm	8.7	7.240+/-0.157	1.46
AT1G15140	1	2	3	4	none	1	NA	none	0.816	NA	1243	34.1397	1033	30.8153	0.1214	NA	none	1372	30.9452	1432	36.5785	0.009986	1.004	endosperm	2.706	3.340+/-0.250	-0.634
AT1G15150	0	0	0	0	none	1	NA	none	1	NA	1385	29.7573	10575	246.776	1.181e-313	7.038	endosperm	1537	27.1186	14328	286.302	0	9.138	endosperm	7.089	6.632+/-0.459	0.457
AT1G15160	0	0	0	0	none	1	NA	none	1	NA	134	3.26056	2013	53.1997	4.368e-244	12.419	endosperm	178	3.55679	2332	52.7728	6.867e-288	11.712	endosperm	7.089	6.632+/-0.459	0.457
AT1G15165	4	1	9	4	none	0.929	NA	none	0.196	NA	68	2.72788	15	0.653559	9.318e-08	1.999	embryo	90	2.96489	17	0.634247	1.724e-10	2.365	embryo	NA	NA	NA
AT1G15170	12	9	10	5	none	0.896	NA	none	0.395	NA	901	19.4404	194	4.54633	1.633e-64	3.391	embryo	920	16.3012	163	3.27087	2.152e-77	3.908	embryo	2.399	2.486+/-0.150	-0.087
AT1G15175	1	0	2	1	none	0.923	NA	none	0.563	NA	54	2.50473	100	5.03785	0.000192	1.228	endosperm	69	2.62825	96	4.14126	0.01236	0	endosperm	NA	NA	NA
AT1G15180	6	3	0	0	none	1	NA	none	1	NA	276	5.82804	265	6.07768	1	NA	none	170	2.9479	118	2.31734	0.09567	NA	none	2.355	2.391+/-0.031	-0.036
AT1G15190	5	3	2	4	none	0.705	NA	none	1	NA	59	1.82761	15	0.504661	3.645e-06	1.705	embryo	46	1.17014	35	1.00831	0.8457	NA	none	2.818	2.502+/-0.000	0.316
AT1G15200	48	51	74	96	none	0.82	NA	none	0.448	NA	4132	101.025	3138	83.3297	0.0002019	1.064	embryo	5524	110.911	4375	99.4812	0.02651	0	embryo	10.832	10.681+/-0.126	0.151
AT1G15210	22	0	19	10	none	0.0659	NA	Col-0	1.18e-05	5.149	494	3.88213	16	0.136565	2.934e-96	15.853	embryo	538	3.47196	24	0.175407	5.646e-96	12.052	embryo	2.355	2.817+/-0.653	-0.462
AT1G15215	5	3	11	19	none	0.622	NA	none	1	NA	211	7.2763	179	6.70439	0.6489	NA	none	282	7.98597	252	8.08207	1	NA	none	NA	NA	NA
AT1G15220	0	0	0	0	none	1	NA	none	1	NA	198	6.01306	193	6.36599	1	NA	none	239	5.96044	191	5.39458	0.5081	NA	none	2.442	2.447+/-0.012	-0.005
AT1G15230	4	1	0	5	none	0.223	NA	none	0.753	NA	737	25.4893	1055	39.6298	5.358e-10	1.275	endosperm	1027	29.1684	1005	32.326	0.2083	NA	none	5.79	4.749+/-0.359	1.041
AT1G15240	18	12	14	14	none	0.85	NA	none	0.718	NA	892	12.0089	1016	14.8563	0.00551	1.018	endosperm	1249	13.8087	1274	15.9515	0.03497	0	endosperm	NA	NA	NA
AT1G15250	31	34	68	49	none	0.595	NA	none	0.696	NA	678	44.5614	328	23.4143	1.993e-15	1.542	embryo	929	50.1412	309	18.8878	7.204e-38	2.163	embryo	4.762	8.148+/-0.392	-3.386
AT1G15260	42	27	47	39	none	0.828	NA	none	0.184	NA	156	6.82698	8	0.380253	1.197e-31	7.768	embryo	157	5.64227	9	0.366303	6.155e-30	6.896	embryo	2.631	3.406+/-1.467	-0.775
AT1G15270	8	2	3	2	none	0.826	NA	none	0.384	NA	2021	150.3	2700	218.09	2.581e-10	1.229	endosperm	2669	163.002	3423	236.752	3.794e-13	1.258	endosperm	8.781	9.309+/-0.084	-0.528
AT1G15280	183	117	209	170	none	0.517	NA	Col-0	0.000308	1.246	2507	38.7615	1991	33.4345	0.008104	1.009	embryo	3306	41.9758	2436	35.0282	0.0003883	1.052	embryo	5.043	4.446+/-0.122	0.597
AT1G15290	738	639	927	954	none	0.2	NA	none	0.286	NA	23999	166.164	12563	94.4745	1.945e-32	1.563	embryo	29999	170.569	15127	97.407	4.835e-38	1.565	embryo	5.176	8.115+/-0.084	-2.939
AT1G15300	12	6	14	13	none	0.759	NA	none	0.481	NA	225	3.00417	514	7.45391	2e-22	1.899	endosperm	311	3.40999	676	8.39428	3.585e-29	1.96	endosperm	4.103	3.428+/-1.031	0.675
AT1G15310	0	0	0	0	none	1	NA	none	1	NA	411	8.58709	2028	46.0204	3.075e-130	4.354	endosperm	512	8.78465	2790	54.2129	3.012e-194	5.151	endosperm	9.073	7.207+/-0.157	1.866
AT1G15320	0	0	0	1	none	1	NA	none	1	NA	15	0.368512	10	0.266832	0.6868	NA	none	19	0.383322	6	0.13709	0.04907	0	embryo	2.363	2.355+/-0.000	0.008
AT1G15330	2	2	0	0	none	1	NA	none	1	NA	163	4.90416	6	0.196068	2.293e-35	9.823	embryo	160	3.95318	12	0.335778	3.785e-28	5.736	embryo	2.355	2.453+/-0.139	-0.098
AT1G15340	356	302	413	412	none	0.514	NA	none	0.298	NA	10546	236.573	3327	81.0604	7.601e-98	2.574	embryo	13797	254.163	3791	79.0908	7.001e-138	2.852	embryo	9.125	10.989+/-0.097	-1.864
AT1G15350	0	0	0	0	none	1	NA	none	1	NA	138	5.0214	351	13.8717	2.967e-20	2.015	endosperm	195	5.82681	336	11.3705	5.728e-11	1.474	endosperm	2.841	2.459+/-0.016	0.382
AT1G15360	0	0	0	0	none	1	NA	none	1	NA	1	0.042509	0	NA	1	NA	none	3	0.104726	0	NA	0.4098	NA	none	2.37	2.355+/-0.000	0.015
AT1G15370	0	0	0	0	none	1	NA	none	1	NA	894	43.388	1378	72.6373	9.853e-15	1.386	endosperm	1420	56.5941	1645	74.2493	5.185e-06	1.117	endosperm	5.58	5.459+/-0.611	0.121
AT1G15380	0	0	0	0	none	1	NA	none	1	NA	15	0.543583	223	8.77724	2.846e-46	8.304	endosperm	45	1.33918	115	3.87585	3.808e-09	1.763	endosperm	4.129	2.355+/-0.000	1.774
AT1G15385	0	0	0	0	none	1	NA	none	1	NA	3	0.209546	0	NA	0.4184	NA	none	0	NA	0	NA	1	NA	none	NA	NA	NA
AT1G15390	24	10	36	14	none	1	NA	Col-0	0.000912	1.632	837	30.3938	210	8.28241	1.816e-52	2.919	embryo	1149	34.2633	279	9.42232	2.28e-66	2.962	embryo	5.718	7.742+/-0.320	-2.024
AT1G15400	16	21	20	41	none	0.714	NA	none	0.0856	NA	119	6.03863	172	9.47977	0.001548	1.088	endosperm	194	8.08432	227	10.713	0.0216	0	endosperm	5.332	4.929+/-0.316	0.403
AT1G15405	8	3	3	1	none	1	NA	none	0.293	NA	101	12.3216	68	9.01017	0.1024	NA	none	65	6.51192	257	29.159	6.514e-29	3.026	endosperm	NA	NA	NA
AT1G15410	6	2	5	5	none	0.716	NA	none	0.557	NA	390	6.55326	2644	48.2539	2.708e-188	5.986	endosperm	471	6.49926	3946	61.6657	3.198e-302	7.918	endosperm	3.72	2.665+/-0.164	1.055
AT1G15415	0	0	0	0	none	1	NA	none	1	NA	2	0.242332	7	0.921207	0.1816	NA	none	10	0.995019	58	6.53587	6.964e-10	2.715	endosperm	NA	NA	NA
AT1G15420	0	0	0	0	none	1	NA	none	1	NA	963	30.8496	426	14.8222	1.703e-23	1.72	embryo	1441	37.9086	596	17.7568	1.222e-32	1.803	embryo	3.315	5.372+/-0.929	-2.057
AT1G15430	23	16	22	24	none	0.719	NA	none	0.753	NA	454	14.2366	610	20.7758	7.64e-06	1.162	endosperm	567	14.601	764	22.2812	7.093e-09	1.25	endosperm	5.341	3.815+/-0.826	1.526
AT1G15440	71	51	87	119	none	0.108	NA	none	1	NA	1718	21.4361	667	9.03913	4.103e-41	2.01	embryo	2458	25.1857	797	9.24858	5.556e-67	2.336	embryo	2.869	4.398+/-1.100	-1.529
AT1G15450	0	0	0	0	none	1	NA	none	1	NA	0	NA	0	NA	1	NA	none	0	NA	0	NA	1	NA	none	NA	NA	NA
AT1G15460	0	0	0	0	none	1	NA	none	1	NA	228	3.45323	116	1.90821	2.021e-06	1.31	embryo	374	4.65171	249	3.50739	0.003718	1.037	embryo	3.818	2.364+/-0.000	1.454
AT1G15470	20	24	35	27	none	0.687	NA	none	0.959	NA	897	22.5662	826	22.5696	1	NA	none	1072	22.1468	1080	25.2687	0.07187	NA	none	7.034	7.057+/-0.835	-0.023
AT1G15480	51	25	76	62	none	0.449	NA	Col-0	0.0124	1.115	1229	21.0382	361	6.71184	1.114e-54	2.586	embryo	1845	25.936	611	9.72729	1.264e-56	2.262	embryo	3.567	6.003+/-0.091	-2.436
AT1G15490	18	14	25	29	none	0.777	NA	none	0.938	NA	481	6.4319	333	4.83634	0.00112	1.066	embryo	649	7.12671	397	4.93718	2.241e-06	1.178	embryo	3.296	2.909+/-0.287	0.387
AT1G15500	0	0	0	0	none	1	NA	none	1	NA	20217	330.513	5255	93.3087	8.843e-141	3.137	embryo	23497	315.452	6711	102.036	4.286e-137	2.756	embryo	4.15	7.247+/-0.675	-3.097
AT1G15510	8	17	20	16	none	0.421	NA	none	0.584	NA	587	8.03945	159	2.36518	7.977e-38	2.628	embryo	828	9.31255	214	2.72581	1.116e-49	2.721	embryo	2.714	4.463+/-0.132	-1.749
AT1G15520	1	3	0	5	none	0.709	NA	none	0.115	NA	66	0.51582	45	0.381984	0.2129	NA	none	123	0.789422	49	0.356159	5.988e-06	1.395	embryo	2.355	2.368+/-0.018	-0.013
AT1G15530	0	0	0	0	none	1	NA	none	1	NA	263	4.75333	193	3.78859	0.04895	0	embryo	241	3.57692	226	3.79878	0.8985	NA	none	5.011	4.313+/-0.083	0.698
AT1G15540	0	0	0	0	none	1	NA	none	1	NA	7	0.258941	17	0.683014	0.07433	NA	none	6	0.182265	39	1.34172	1.821e-07	2.432	endosperm	NA	NA	NA
AT1G15550	0	0	0	0	none	1	NA	none	1	NA	2	0.056724	2	0.061609	1	NA	none	1	0.023291	0	NA	1	NA	none	2.391	2.355+/-0.000	0.036
AT1G15560	0	0	0	1	none	1	NA	none	1	NA	2	0.042919	0	NA	0.7601	NA	none	1	0.017623	8	0.159663	0.03128	0	endosperm	2.357	2.355+/-0.000	0.002
AT1G15570	6	9	10	11	none	0.924	NA	none	0.727	NA	1024	19.3413	39	0.800073	1.9e-164	16.313	embryo	1178	18.2718	56	0.983714	5.074e-175	13.21	embryo	2.381	6.007+/-0.703	-3.626
AT1G15580	0	0	0	0	none	1	NA	none	1	NA	4	0.226897	0	NA	0.2241	NA	none	2	0.093164	1	0.052755	1	NA	none	2.355	2.355+/-0.000	0
AT1G15590	0	0	0	0	none	1	NA	none	1	NA	0	NA	0	NA	1	NA	none	0	NA	0	NA	1	NA	none	2.356	2.355+/-0.000	0.001
AT1G15600	0	0	0	0	none	1	NA	none	1	NA	0	NA	0	NA	1	NA	none	0	NA	0	NA	1	NA	none	2.362	2.355+/-0.000	0.007
AT1G15610	0	0	0	0	none	1	NA	none	1	NA	0	NA	0	NA	1	NA	none	0	NA	1	0.043138	0.7148	NA	none	NA	NA	NA
AT1G15620	0	0	0	0	none	1	NA	none	1	NA	0	NA	0	NA	1	NA	none	0	NA	0	NA	1	NA	none	NA	NA	NA
AT1G15630	0	0	0	0	none	1	NA	none	1	NA	0	NA	9	0.324526	0.00336	1.316	endosperm	1	0.027263	5	0.154381	0.1859	NA	none	NA	NA	NA
AT1G15640	0	0	0	0	none	1	NA	none	1	NA	0	NA	0	NA	1	NA	none	0	NA	0	NA	1	NA	none	2.355	2.355+/-0.000	0
AT1G15650	0	0	0	0	none	1	NA	none	1	NA	0	NA	0	NA	1	NA	none	0	NA	0	NA	1	NA	none	NA	NA	NA
AT1G15660	245	210	338	353	none	0.481	NA	none	0.611	NA	1756	26.3384	1199	19.5327	5.347e-07	1.159	embryo	2637	32.4807	1700	23.7142	2.293e-09	1.194	embryo	3.98	7.028+/-0.184	-3.048
AT1G15670	22	21	28	20	none	0.855	NA	none	0.624	NA	282	6.52738	131	3.29336	2.697e-09	1.466	embryo	295	5.60741	136	2.92767	6.142e-09	1.422	embryo	2.811	2.374+/-0.027	0.437
AT1G15680	0	0	0	0	none	1	NA	none	1	NA	0	NA	0	NA	1	NA	none	0	NA	0	NA	1	NA	none	NA	NA	NA
AT1G15690	304	266	393	413	none	0.463	NA	none	0.691	NA	13504	173.539	15664	218.633	1.638e-05	1.088	endosperm	16513	174.266	22170	264.969	6.664e-21	1.34	endosperm	9.169	7.945+/-0.197	1.224
AT1G15700	5	6	14	13	none	0.964	NA	none	0.996	NA	526	17.2697	413	14.7274	0.06589	NA	none	615	16.5815	490	14.962	0.2431	NA	none	6.641	7.595+/-0.544	-0.954
AT1G15710	33	29	29	45	none	0.481	NA	none	0.625	NA	530	14.2062	507	14.7601	1	NA	none	616	13.5592	621	15.4807	0.1393	NA	none	3.657	3.464+/-0.163	0.193
AT1G15720	92	83	112	82	none	0.727	NA	none	0.166	NA	251	6.49806	215	6.04542	0.6983	NA	none	317	6.73937	227	5.4655	0.04731	0	embryo	2.666	2.845+/-0.188	-0.179
AT1G15730	47	25	42	54	none	0.114	NA	none	0.488	NA	1067	26.3042	713	19.091	1.936e-06	1.161	embryo	1103	22.3299	848	19.4424	0.03941	0	embryo	4.391	6.363+/-0.049	-1.972
AT1G15740	7	5	3	5	none	0.767	NA	none	1	NA	240	3.90031	1192	21.0398	2.773e-98	4.236	endosperm	327	4.36401	1148	17.351	3.926e-80	3.215	endosperm	8.48	3.762+/-0.980	4.718
AT1G15750	99	56	114	118	none	0.1	NA	none	0.0576	NA	6348	60.6908	3054	31.7127	9.44e-37	1.683	embryo	8979	70.4959	3470	30.8538	2.396e-69	2.024	embryo	6.843	7.310+/-0.034	-0.467
AT1G15757	0	0	0	0	none	1	NA	none	1	NA	28	3.95809	605	92.8884	2.833e-118	14.371	endosperm	28	3.2504	516	67.8378	3.066e-108	12.856	endosperm	NA	NA	NA
AT1G15760	47	20	66	41	none	0.681	NA	Col-0	0.000404	1.531	287	16.7878	1	0.063532	9.635e-72	41.427	embryo	367	17.629	0	NA	5.367e-91	75.605	embryo	NA	NA	NA
AT1G15770	2	0	0	0	none	1	NA	none	1	NA	13	0.489015	1	0.040856	0.004468	1.247	embryo	19	0.586925	0	NA	1.654e-05	2.807	embryo	NA	NA	NA
AT1G15772	0	0	0	0	none	1	NA	none	1	NA	0	NA	55	2.23999	4.657e-17	11.691	endosperm	2	0.061586	45	1.56932	3.344e-12	5.15	endosperm	NA	NA	NA
AT1G15780	28	14	27	40	none	0.138	NA	none	0.716	NA	1445	12.0522	1445	13.0902	0.4313	NA	none	1903	13.0343	1816	14.0867	0.3251	NA	none	6.089	4.944+/-0.620	1.145
AT1G15790	0	0	0	0	none	1	NA	none	1	NA	9	0.415831	114	5.72081	4.846e-24	5.86	endosperm	9	0.341481	155	6.66039	1.499e-36	8.591	endosperm	2.355	2.355+/-0.000	0
AT1G15800	15	12	7	12	none	0.642	NA	none	0.821	NA	131	4.37356	54	1.9581	1.799e-06	1.435	embryo	157	4.30441	52	1.61459	8.687e-10	1.723	embryo	NA	NA	NA
AT1G15810	37	38	56	68	none	0.883	NA	none	0.698	NA	1033	24.0827	854	21.6243	0.1251	NA	none	1487	28.4686	1069	23.1781	0.0005974	1.054	embryo	4.071	3.716+/-0.819	0.355
AT1G15820	1146	176	1170	184	none	0.995	NA	Col-0	0	30.253	40121	1323.36	28009	1003.41	2.866e-09	1.174	embryo	41467	1123.2	28908	886.782	3.475e-08	1.134	embryo	6.47	9.006+/-0.017	-2.536
AT1G15825	16	12	7	17	none	0.341	NA	none	0.572	NA	172	16.0817	61	6.19458	3.185e-10	1.728	embryo	164	12.5921	29	2.52171	7.513e-19	2.961	embryo	NA	NA	NA
AT1G15830	11	15	14	16	none	0.96	NA	none	0.658	NA	726	17.8114	235	6.26193	1.182e-34	2.269	embryo	583	11.7457	245	5.59013	4.92e-18	1.669	embryo	4.14	5.209+/-0.064	-1.069
AT1G15840	1	0	0	1	none	0.855	NA	none	1	NA	7	0.270162	0	NA	0.03267	0	embryo	9	0.285246	12	0.430727	0.6094	NA	none	5.744	5.601+/-0.836	0.143
AT1G15850	0	0	0	0	none	1	NA	none	1	NA	0	NA	0	NA	1	NA	none	0	NA	0	NA	1	NA	none	2.355	2.355+/-0.000	0
AT1G15860	26	19	26	35	none	0.52	NA	none	1	NA	551	18.2249	796	28.5959	4.734e-09	1.267	endosperm	713	19.3666	1172	36.0524	8.547e-22	1.551	endosperm	5.447	4.354+/-0.301	1.093
AT1G15870	14	27	38	62	none	0.924	NA	Ler	0.016	1.117	121	4.38937	50	1.96999	3.855e-06	1.408	embryo	265	7.89429	139	4.68949	5.833e-06	1.245	embryo	3.478	3.399+/-0.032	0.079
AT1G15880	168	59	201	73	none	1	NA	Col-0	2.84e-25	4.467	431	13.9704	845	29.7485	1.143e-22	1.707	endosperm	525	13.9746	833	25.1113	2.753e-16	1.471	endosperm	3.633	2.804+/-0.634	0.829
AT1G15885	2	0	2	0	none	1	NA	none	0.319	NA	39	2.64124	34	2.50092	1	NA	none	47	2.61391	16	1.00776	0.001649	1.199	embryo	NA	NA	NA
AT1G15890	13	2	10	4	none	0.727	NA	Col-0	0.0122	1.361	30	0.367625	12	0.159714	0.02547	0	embryo	35	0.35221	5	0.056983	1.775e-05	1.9	embryo	2.359	2.355+/-0.000	0.004
AT1G15900	10	5	11	9	none	0.864	NA	none	0.459	NA	24	2.49985	10	1.13131	0.0715	NA	none	40	3.42147	29	2.80928	0.7148	NA	none	2.355	2.363+/-0.012	-0.008
AT1G15910	176	86	217	100	none	0.956	NA	Col-0	2.42e-16	2.711	11821	171.666	7115	112.224	1.676e-18	1.355	embryo	15564	185.61	11210	151.402	3.98e-06	1.094	embryo	7.903	10.421+/-0.233	-2.518
AT1G15920	26	31	26	50	none	0.615	NA	none	0.0844	NA	361	10.1259	426	12.9781	0.01393	0	endosperm	558	12.8531	630	16.4346	0.001939	1.041	endosperm	6.243	5.864+/-0.084	0.379
AT1G15930	408	436	456	554	none	0.586	NA	Ler	0.0296	1.002	10125	404.805	3425	148.727	2.995e-86	2.4	embryo	11473	376.685	3969	147.579	1.513e-90	2.265	embryo	9.231	11.300+/-0.140	-2.069
AT1G15940	2	1	2	1	none	1	NA	none	0.849	NA	4917	53.2555	4422	52.0189	0.7443	NA	none	7015	62.394	5901	59.4408	0.3743	NA	none	8.309	9.421+/-0.234	-1.112
AT1G15950	159	117	170	182	none	0.233	NA	none	0.347	NA	1499	57.5416	252	10.5065	4.496e-109	4.454	embryo	1655	52.1709	111	3.96276	5.438e-198	10.131	embryo	6.921	7.191+/-0.133	-0.27
AT1G15960	0	0	0	0	none	1	NA	none	1	NA	7	0.116687	156	2.8244	1.013e-36	9.734	endosperm	5	0.068445	222	3.44169	2.492e-59	18.428	endosperm	5.583	2.364+/-0.012	3.219
AT1G15970	14	6	10	6	none	0.923	NA	none	0.185	NA	487	10.4634	538	12.5546	0.06393	NA	none	687	12.1213	780	15.5859	0.0006098	1.06	endosperm	NA	NA	NA
AT1G15980	3	2	0	5	none	0.434	NA	none	0.459	NA	101	2.38905	140	3.59675	0.01075	1.013	endosperm	91	1.76764	53	1.16593	0.03845	0	embryo	2.355	2.749+/-0.500	-0.394
AT1G15990	0	0	0	0	none	1	NA	none	1	NA	1	0.017209	0	NA	1	NA	none	2	0.028264	1	0.016005	1	NA	none	2.366	2.355+/-0.000	0.011
AT1G16000	42	26	93	44	none	0.784	NA	Col-0	0.00052	1.472	876	60.7113	131	9.86086	5.487e-85	4.744	embryo	1403	79.8497	195	12.5688	3.239e-123	5.088	embryo	4.351	6.431+/-0.321	-2.08
AT1G16010	27	18	31	32	none	0.692	NA	none	0.602	NA	988	20.1808	1252	27.7757	3.82e-06	1.14	endosperm	1415	23.735	1795	34.0989	3.204e-10	1.225	endosperm	5.463	5.261+/-0.394	0.202
AT1G16020	3	3	6	7	none	1	NA	none	1	NA	1174	19.8676	728	13.3809	2.109e-09	1.254	embryo	1413	19.6367	827	13.016	1.74e-11	1.285	embryo	3.513	5.442+/-0.389	-1.929
AT1G16022	0	0	0	0	none	1	NA	none	1	NA	0	NA	0	NA	1	NA	none	1	0.216693	0	NA	1	NA	none	NA	NA	NA
AT1G16025	0	0	0	0	none	1	NA	none	1	NA	0	NA	0	NA	1	NA	none	0	NA	0	NA	1	NA	none	NA	NA	NA
AT1G16030	0	2	0	1	none	1	NA	none	0.459	NA	138	2.10985	224	3.71962	6.599e-06	1.257	endosperm	140	1.75772	325	4.62115	6.412e-19	1.936	endosperm	7.024	5.291+/-0.374	1.733
AT1G16040	17	18	19	14	none	0.83	NA	none	0.807	NA	314	13.1905	386	17.6116	0.004993	1.029	endosperm	412	14.2128	448	17.5027	0.02588	0	endosperm	4.555	3.684+/-0.418	0.871
AT1G16060	0	0	0	0	none	1	NA	none	1	NA	37	1.08037	61	1.93453	0.01951	0	endosperm	73	1.75042	66	1.79228	1	NA	none	2.37	2.355+/-0.000	0.015
AT1G16070	17	16	19	15	none	0.966	NA	none	0.785	NA	749	19.9562	311	8.99986	4.115e-23	1.797	embryo	1086	23.7617	269	6.66566	1.54e-62	2.895	embryo	2.915	6.384+/-0.070	-3.469
AT1G16080	19	14	23	21	none	0.923	NA	none	0.647	NA	2050	56.8302	718	21.6186	1.297e-53	2.238	embryo	2168	49.3554	731	18.8468	2.347e-59	2.238	embryo	2.468	3.246+/-0.068	-0.778
AT1G16090	0	0	0	0	none	1	NA	none	1	NA	118	3.20877	63	1.8607	0.00137	1.12	embryo	132	2.94769	44	1.11277	2.9e-08	1.651	embryo	2.369	2.392+/-0.044	-0.023
AT1G16100	0	0	0	0	none	1	NA	none	1	NA	0	NA	0	NA	1	NA	none	0	NA	0	NA	1	NA	none	NA	NA	NA
AT1G16110	1	1	1	2	none	0.969	NA	none	0.993	NA	18	0.27193	6	0.09845	0.04897	0	embryo	26	0.322558	6	0.0843	0.00255	1.198	embryo	NA	NA	NA
AT1G16120	0	0	0	0	none	1	NA	none	1	NA	1	0.016244	13	0.229357	0.001684	1.43	endosperm	2	0.026679	15	0.226608	0.00184	1.395	endosperm	NA	NA	NA
AT1G16130	2	2	2	0	none	0.77	NA	none	0.623	NA	279	3.88993	27	0.408865	1.371e-43	5.771	embryo	166	1.90062	8	0.103734	3.959e-33	7.933	embryo	2.355	2.355+/-0.000	0
AT1G16150	0	0	0	0	none	1	NA	none	1	NA	4	0.060894	8	0.132276	0.4216	NA	none	0	NA	12	0.169898	0.0002877	2.003	endosperm	2.39	2.374+/-0.027	0.016
AT1G16160	0	0	0	0	none	1	NA	none	1	NA	1	0.016677	2	0.036227	0.9112	NA	none	1	0.013695	0	NA	1	NA	none	2.366	2.355+/-0.000	0.011
AT1G16170	0	0	0	0	none	1	NA	none	1	NA	124	6.33749	399	22.1486	2.174e-30	2.542	endosperm	184	7.7226	444	21.1044	1.462e-25	2.081	endosperm	4.415	4.801+/-0.191	-0.386
AT1G16180	0	0	0	1	none	1	NA	none	1	NA	1470	35.5986	4153	109.234	1.164e-87	2.596	endosperm	1763	35.0605	4899	110.336	4.731e-113	2.719	endosperm	7.923	4.501+/-0.623	3.422
AT1G16190	33	26	36	27	none	1	NA	none	0.37	NA	951	23.6408	917	24.7588	0.926	NA	none	1227	25.0482	1076	24.8765	1	NA	none	3.481	3.878+/-0.109	-0.397
AT1G16210	113	66	126	110	none	0.35	NA	Col-0	0.00622	1.123	1531	52.7452	2017	75.4731	7.819e-09	1.204	endosperm	1811	51.2362	2359	75.584	9.75e-13	1.267	endosperm	6.386	5.305+/-0.451	1.081
AT1G16220	4	6	2	3	none	1	NA	none	0.797	NA	286	6.90253	53	1.3893	1.088e-30	3.35	embryo	402	7.96743	73	1.63855	4.082e-40	3.454	embryo	2.355	2.369+/-0.020	-0.014
AT1G16225	0	0	0	0	none	1	NA	none	1	NA	0	NA	0	NA	1	NA	none	0	NA	0	NA	1	NA	none	NA	NA	NA
AT1G16230	0	0	0	0	none	1	NA	none	1	NA	1	0.061208	0	NA	1	NA	none	0	NA	0	NA	1	NA	none	NA	NA	NA
AT1G16240	6	5	5	9	none	0.772	NA	none	0.832	NA	1406	46.0347	2498	88.8322	1.105e-28	1.625	endosperm	1588	42.6973	2904	88.4281	1.016e-42	1.779	endosperm	7.879	6.270+/-0.290	1.609
AT1G16250	0	0	0	0	none	1	NA	none	1	NA	266	5.195	286	6.06663	0.2587	NA	none	383	6.14261	346	6.28455	1	NA	none	NA	NA	NA
AT1G16260	0	0	1	0	none	1	NA	none	1	NA	15	0.223855	10	0.162089	0.6868	NA	none	27	0.330895	8	0.111035	0.01134	1.039	embryo	2.362	2.361+/-0.000	0.001
AT1G16270	65	31	64	58	none	0.247	NA	Col-0	0.0181	1.063	2322	22.5569	1079	11.3846	3.087e-31	1.706	embryo	3116	24.8579	1559	14.085	1.685e-27	1.539	embryo	5.337	4.817+/-0.066	0.52
AT1G16280	35	33	48	40	none	0.939	NA	none	0.706	NA	407	9.82283	323	8.46687	0.1243	NA	none	624	12.3674	385	8.64166	5.137e-06	1.165	embryo	2.775	4.259+/-1.249	-1.484
AT1G16290	0	0	0	0	none	1	NA	none	1	NA	21	0.517702	27	0.722941	0.5062	NA	none	31	0.627585	63	1.44443	0.0004481	1.244	endosperm	3.326	2.467+/-0.023	0.859
AT1G16300	10	3	11	16	none	0.28	NA	none	0.524	NA	497	11.0515	368	8.88775	0.01235	1.002	embryo	787	14.3711	441	9.12008	6.174e-10	1.299	embryo	4.177	4.716+/-0.096	-0.539
AT1G16310	0	0	0	0	none	1	NA	none	1	NA	0	NA	10	0.27656	0.001682	1.51	endosperm	0	NA	7	0.165769	0.01066	0	endosperm	2.387	2.355+/-0.000	0.032
AT1G16320	0	0	0	0	none	1	NA	none	1	NA	218	6.87846	354	12.1315	3.843e-08	1.328	endosperm	287	7.43647	296	8.68601	0.1993	NA	none	NA	NA	NA
AT1G16330	0	0	0	0	none	1	NA	none	1	NA	360	10.7676	177	5.75	9.049e-10	1.432	embryo	472	11.5933	214	5.95285	4.587e-13	1.523	embryo	3.138	5.054+/-0.798	-1.916
AT1G16340	0	0	0	0	none	1	NA	none	1	NA	641	19.3675	600	19.6899	1	NA	none	863	21.4129	676	18.9957	0.1081	NA	none	5.025	5.091+/-0.603	-0.066
AT1G16350	26	22	24	32	none	0.679	NA	none	0.908	NA	3853	83.4883	1181	27.7942	2.945e-83	2.602	embryo	5288	94.0954	1779	35.8506	6.83e-82	2.303	embryo	6.426	8.543+/-0.029	-2.117
AT1G16360	0	0	0	0	none	1	NA	none	1	NA	54	1.59903	2	0.064324	1.566e-12	5.253	embryo	48	1.16722	6	0.165237	1.111e-07	2.441	embryo	2.355	2.355+/-0.000	0
AT1G16370	0	0	1	0	none	1	NA	none	1	NA	1	0.020309	1	0.022059	1	NA	none	1	0.016678	1	0.018888	1	NA	none	2.355	2.355+/-0.000	0
AT1G16380	0	0	0	0	none	1	NA	none	1	NA	0	NA	2	0.032817	0.3938	NA	none	0	NA	0	NA	1	NA	none	2.36	2.411+/-0.079	-0.051
AT1G16390	1	0	0	1	none	0.855	NA	none	1	NA	4	0.07956	131	2.82997	2.606e-33	11.34	endosperm	33	0.53901	388	7.17726	6.69e-75	8.345	endosperm	6.767	2.378+/-0.033	4.389
AT1G16400	0	0	0	0	none	1	NA	none	1	NA	12	0.227622	10	0.206021	1	NA	none	3	0.046731	14	0.246976	0.01134	1.058	endosperm	2.359	2.355+/-0.000	0.004
AT1G16410	8	0	0	3	none	0.0528	NA	none	1	NA	49	0.881575	41	0.801171	0.9829	NA	none	62	0.916021	17	0.28445	1.311e-05	1.564	embryo	2.359	2.355+/-0.000	0.004
AT1G16420	0	0	0	0	none	1	NA	none	1	NA	0	NA	0	NA	1	NA	none	0	NA	0	NA	1	NA	none	2.355	2.355+/-0.000	0
AT1G16430	0	0	0	0	none	1	NA	none	1	NA	233	14.3353	150	10.0235	0.002581	1.058	embryo	396	20.0076	198	11.3295	4.57e-09	1.365	embryo	4.66	6.681+/-0.494	-2.021
AT1G16440	0	0	0	0	none	1	NA	none	1	NA	11	0.250224	7	0.172947	0.7452	NA	none	21	0.392289	6	0.126935	0.02186	0	embryo	2.455	2.393+/-0.000	0.062
AT1G16445	0	0	0	0	none	1	NA	none	1	NA	234	9.73802	42	1.89838	1.544e-26	3.313	embryo	278	9.50057	62	2.39961	1.027e-24	2.712	embryo	NA	NA	NA
AT1G16450	0	0	0	0	none	1	NA	none	1	NA	0	NA	0	NA	1	NA	none	0	NA	0	NA	1	NA	none	NA	NA	NA
AT1G16460	0	0	0	0	none	1	NA	none	1	NA	3630	86.9609	3811	99.1596	0.04855	0	endosperm	4521	88.941	3914	87.2032	0.8448	NA	none	8.072	8.008+/-0.181	0.064
AT1G16470	0	0	0	0	none	1	NA	none	1	NA	3127	105.187	2706	98.8641	0.2773	NA	none	4083	112.788	3154	98.6707	0.007308	1.008	embryo	7.799	7.652+/-0.019	0.147
AT1G16480	6	6	12	12	none	1	NA	none	1	NA	288	3.64583	95	1.30619	3.424e-17	2.009	embryo	382	3.97117	135	1.5894	3.231e-18	1.876	embryo	2.355	2.669+/-0.081	-0.314
AT1G16489	0	0	0	0	none	1	NA	none	1	NA	8	1.77008	1	0.240315	0.07753	NA	none	6	1.0902	1	0.205777	0.2227	NA	none	NA	NA	NA
AT1G16490	0	0	0	0	none	1	NA	none	1	NA	226	6.9764	24	0.804659	7.399e-35	5.085	embryo	185	4.6897	16	0.459343	1.262e-30	5.404	embryo	2.379	3.828+/-0.233	-1.449
AT1G16500	1	0	7	6	none	0.923	NA	none	0.727	NA	172	6.09664	1600	61.5971	5.931e-175	7.809	endosperm	277	8.06292	2319	76.4464	1.725e-234	7.686	endosperm	4.3	3.541+/-0.037	0.759
AT1G16510	0	0	0	0	none	1	NA	none	1	NA	32	1.30726	148	6.56677	1.025e-18	2.934	endosperm	47	1.57674	232	8.81443	1.889e-31	3.603	endosperm	3.071	2.463+/-0.000	0.608
AT1G16515	16	19	14	33	none	0.551	NA	none	0.107	NA	59	7.93112	7	1.02202	8.238e-10	2.925	embryo	99	10.9287	11	1.37521	1.484e-15	3.632	embryo	NA	NA	NA
AT1G16520	0	0	0	0	none	1	NA	none	1	NA	3847	106.151	2421	72.5563	5.907e-13	1.28	embryo	5344	121.093	2795	71.7263	2.021e-27	1.489	embryo	6.047	7.598+/-0.078	-1.551
AT1G16530	0	2	0	0	none	1	NA	none	1	NA	80	4.43898	6	0.361595	1.813e-15	4.532	embryo	107	4.87559	1	0.051605	8.307e-27	13.781	embryo	2.357	2.391+/-0.051	-0.034
AT1G16540	20	13	27	8	none	0.537	NA	Col-0	0.0115	1.212	239	3.08697	593	8.31892	2.034e-28	2.08	endosperm	324	3.4366	568	6.82302	1.266e-16	1.575	endosperm	2.968	2.558+/-0.055	0.41
AT1G16560	234	113	245	131	none	0.864	NA	Col-0	4.45e-17	2.505	936	25.3752	741	21.8187	0.03111	0	embryo	1071	23.8437	788	19.868	0.005475	1.016	embryo	4.818	4.627+/-0.248	0.191
AT1G16570	46	23	60	43	none	0.692	NA	Col-0	0.00975	1.152	354	8.38463	648	16.6699	1.636e-16	1.569	endosperm	507	9.86141	724	15.9483	9.392e-11	1.318	endosperm	3.742	3.458+/-0.074	0.284
AT1G16590	79	48	68	100	mother	0.0149	1.246	none	0.832	NA	334	12.1408	423	16.7002	0.001146	1.067	endosperm	461	13.7611	403	13.6239	1	NA	none	4.083	4.830+/-0.151	-0.747
AT1G16610	266	261	408	384	none	0.942	NA	none	0.722	NA	2353	53.7311	1859	46.1064	0.006789	1.012	embryo	3218	60.3448	2531	53.7514	0.02743	0	embryo	2.967	3.701+/-0.872	-0.734
AT1G16620	0	0	0	0	none	1	NA	none	1	NA	0	NA	0	NA	1	NA	none	0	NA	0	NA	1	NA	none	NA	NA	NA
AT1G16630	104	93	174	161	none	1	NA	none	0.543	NA	2554	33.0839	974	13.7035	6.201e-50	2.076	embryo	3434	36.5297	1142	13.758	2.744e-73	2.305	embryo	NA	NA	NA
AT1G16640	0	0	0	0	none	1	NA	none	1	NA	84	4.00578	25	1.29487	5.225e-07	1.692	embryo	148	5.79589	38	1.68533	1.37e-12	2.117	embryo	2.37	2.711+/-0.054	-0.341
AT1G16650	5	1	4	7	none	0.44	NA	none	0.688	NA	192	3.99042	221	4.98871	0.1083	NA	none	303	5.17143	284	5.48947	0.8553	NA	none	3.087	3.017+/-0.190	0.07
AT1G16660	0	0	0	0	none	1	NA	none	1	NA	0	NA	0	NA	1	NA	none	0	NA	0	NA	1	NA	none	NA	NA	NA
AT1G16670	3	9	3	3	none	0.765	NA	none	0.616	NA	142	2.94096	161	3.62163	0.2184	NA	none	219	3.72473	203	3.91012	1	NA	none	5.143	4.016+/-0.158	1.127
AT1G16680	1	2	4	4	none	0.923	NA	none	0.835	NA	694	13.7959	722	15.5886	0.2304	NA	none	1108	18.0876	966	17.8592	1	NA	none	4.951	5.216+/-0.327	-0.265
AT1G16690	13	8	9	16	none	0.449	NA	none	0.982	NA	372	7.17083	370	7.74652	0.7501	NA	none	582	9.21297	458	8.21081	0.1866	NA	none	4.211	4.850+/-0.044	-0.639
AT1G16700	12	19	39	36	none	0.642	NA	none	0.638	NA	1444	48.482	1304	47.552	0.8824	NA	none	1954	53.8751	1590	49.6483	0.1783	NA	none	6.522	6.899+/-0.324	-0.377
AT1G16705	0	2	0	0	none	1	NA	none	1	NA	18	0.817871	179	8.83372	3.519e-33	5.717	endosperm	19	0.708951	175	7.39511	9.467e-34	5.633	endosperm	6.502	2.360+/-0.008	4.142
AT1G16710	12	15	19	18	none	0.905	NA	none	0.897	NA	1498	8.96255	1341	8.71418	0.7576	NA	none	1991	9.7823	1631	9.07544	0.2197	NA	none	3.79	3.404+/-0.109	0.386
AT1G16720	27	15	17	28	none	0.188	NA	none	0.969	NA	1406	25.1813	2107	40.9861	1.287e-15	1.368	endosperm	1483	21.8115	2196	36.578	8.748e-21	1.435	endosperm	5.806	4.829+/-0.047	0.977
AT1G16730	0	0	0	0	none	1	NA	none	1	NA	72	3.43353	35	1.81282	0.004369	1.081	embryo	126	4.93433	35	1.55228	4.5e-10	1.907	embryo	2.411	2.356+/-0.001	0.055
AT1G16740	0	0	0	0	none	1	NA	none	1	NA	1802	108.068	1004	65.3964	1.186e-16	1.416	embryo	2311	113.813	1233	68.77	4.531e-20	1.433	embryo	7.032	9.650+/-0.123	-2.618
AT1G16750	2	3	3	10	none	0.865	NA	none	0.378	NA	135	2.53777	152	3.10342	0.2564	NA	none	173	2.67064	74	1.29373	7.186e-07	1.402	embryo	3.277	2.765+/-0.346	0.512
AT1G16760	0	0	0	0	none	1	NA	none	1	NA	0	NA	2	0.033984	0.3938	NA	none	0	NA	23	0.334647	9.734e-08	4.467	endosperm	2.355	2.355+/-0.000	0
AT1G16770	2	2	0	0	none	1	NA	none	1	NA	19	0.571168	24	0.783609	0.5816	NA	none	7	0.172806	17	0.475284	0.04519	0	endosperm	2.535	2.514+/-0.000	0.021
AT1G16780	10	4	12	9	none	0.798	NA	none	0.278	NA	697	9.93562	682	10.559	0.7906	NA	none	891	10.4301	1010	13.3899	0.0002458	1.073	endosperm	5.928	3.686+/-0.080	2.242
AT1G16790	48	53	70	80	none	1	NA	none	0.619	NA	452	24.5076	439	25.8527	0.9662	NA	none	605	26.9382	559	28.1883	0.9018	NA	none	3.275	3.559+/-0.162	-0.284
AT1G16800	32	41	43	54	none	1	NA	none	0.325	NA	656	4.01522	426	2.832	7.86e-06	1.16	embryo	889	4.46846	521	2.96577	5.25e-09	1.254	embryo	3.311	3.375+/-0.362	-0.064
AT1G16810	8	5	9	4	none	0.996	NA	none	0.318	NA	2265	120.968	2737	158.765	6.309e-06	1.113	endosperm	2846	124.821	3229	160.385	1.901e-06	1.113	endosperm	8.888	9.411+/-0.088	-0.523
AT1G16820	0	0	0	0	none	1	NA	none	1	NA	47	2.862	73	4.82807	0.01752	0	endosperm	72	3.60044	104	5.88979	0.004742	1.048	endosperm	2.391	2.378+/-0.000	0.013
AT1G16825	5	6	17	24	none	0.993	NA	none	0.7	NA	124	6.7853	258	15.3336	1.991e-11	1.61	endosperm	188	8.44803	359	18.2699	1.614e-14	1.634	endosperm	NA	NA	NA
AT1G16830	0	0	0	0	none	1	NA	none	1	NA	78	1.50356	51	1.06776	0.1066	NA	none	141	2.23201	70	1.25493	0.0002839	1.183	embryo	2.459	2.512+/-0.054	-0.053
AT1G16840	16	20	16	37	none	0.591	NA	none	0.0754	NA	386	15.9889	986	44.3593	5.84e-41	2.222	endosperm	547	18.6066	996	38.3693	7.186e-26	1.698	endosperm	4.578	3.128+/-0.199	1.45
AT1G16850	13	11	15	10	none	0.948	NA	none	0.605	NA	143	6.81936	1	0.051795	8.604e-37	19.758	embryo	122	4.77769	0	NA	3.584e-32	23.453	embryo	2.369	2.363+/-0.006	0.006
AT1G16858	0	0	0	0	none	1	NA	none	1	NA	0	NA	0	NA	1	NA	none	0	NA	0	NA	1	NA	none	6.625	5.721+/-0.163	0.904
AT1G16860	0	0	0	0	none	1	NA	none	1	NA	0	NA	0	NA	1	NA	none	0	NA	0	NA	1	NA	none	6.625	5.721+/-0.163	0.904
AT1G16870	33	30	29	29	none	0.985	NA	none	0.929	NA	1459	29.3803	551	12.0512	3.901e-40	2.05	embryo	1844	30.4938	820	15.3571	3.913e-31	1.699	embryo	4.824	6.002+/-0.072	-1.178
AT1G16880	12	10	14	15	none	0.925	NA	none	0.966	NA	1272	36.7496	1551	48.6693	2.329e-05	1.107	endosperm	1547	36.7034	2238	60.1339	2.934e-19	1.403	endosperm	6.599	6.621+/-0.287	-0.022
AT1G16890	0	0	0	0	none	1	NA	none	1	NA	1294	57.3333	1691	81.3756	4.995e-08	1.188	endosperm	1619	58.9074	2327	95.8877	4.415e-19	1.396	endosperm	7.814	6.611+/-0.571	1.203
AT1G16900	28	27	28	21	none	0.866	NA	none	0.664	NA	1340	22.9053	1262	23.4298	1	NA	none	1865	26.1794	1645	26.1512	1	NA	none	5.533	5.900+/-0.997	-0.367
AT1G16905	0	0	0	0	none	1	NA	none	1	NA	0	NA	1	0.027915	0.7443	NA	none	0	NA	0	NA	1	NA	none	NA	NA	NA
AT1G16910	0	0	0	0	none	1	NA	none	1	NA	0	NA	2	0.083656	0.3938	NA	none	0	NA	4	0.143265	0.09084	NA	none	2.355	2.355+/-0.000	0
AT1G16916	0	0	0	0	none	1	NA	none	1	NA	389	29.8006	336	27.9572	0.6154	NA	none	363	22.8366	402	28.6415	0.01918	0	endosperm	NA	NA	NA
AT1G16920	0	0	0	0	none	1	NA	none	1	NA	2183	85.2682	1436	60.9209	4.651e-09	1.21	embryo	2805	89.9739	1516	55.0715	1.663e-20	1.423	embryo	3.67	5.955+/-0.258	-2.285
AT1G16930	0	1	0	0	none	1	NA	none	1	NA	15	0.395809	63	1.80557	3.306e-08	2.105	endosperm	16	0.346709	69	1.69332	9.066e-10	2.334	endosperm	NA	NA	NA
AT1G16940	0	0	0	0	none	1	NA	none	1	NA	0	NA	7	0.207536	0.01336	0	endosperm	0	NA	9	0.228483	0.002525	1.382	endosperm	2.428	2.355+/-0.000	0.073
AT1G16950	0	0	0	0	none	1	NA	none	1	NA	0	NA	0	NA	1	NA	none	0	NA	0	NA	1	NA	none	2.355	2.355+/-0.000	0
AT1G16960	0	0	0	0	none	1	NA	none	1	NA	12	0.716037	945	61.2441	2.901e-201	43.899	endosperm	46	2.25404	1156	64.1514	7.91e-219	19.395	endosperm	NA	NA	NA
AT1G16970	0	0	0	0	none	1	NA	none	1	NA	1729	27.3256	489	8.39386	9.362e-69	2.733	embryo	2215	28.7474	740	10.8768	6.241e-61	2.26	embryo	3.386	5.300+/-0.849	-1.914
AT1G16980	0	0	2	1	none	1	NA	none	1	NA	30	0.433368	2794	43.8369	0	64.474	endosperm	128	1.51843	2960	39.7669	0	20.217	endosperm	2.607	2.533+/-0.066	0.074
AT1G17000	0	0	0	0	none	1	NA	none	1	NA	0	NA	1	0.016457	0.7443	NA	none	0	NA	2	0.028184	0.3655	NA	none	2.355	2.355+/-0.000	0
AT1G17010	0	0	0	0	none	1	NA	none	1	NA	1	0.02629	54	1.54192	2.554e-15	7.76	endosperm	13	0.280661	58	1.41812	1.246e-08	2.247	endosperm	2.355	2.355+/-0.000	0
AT1G17020	0	0	1	3	none	1	NA	none	1	NA	47	1.19506	1317	36.3709	7.827e-222	20.599	endosperm	70	1.46163	1616	38.2143	1.697e-271	18.898	endosperm	4.262	2.369+/-0.000	1.893
AT1G17030	0	0	0	0	none	1	NA	none	1	NA	0	NA	23	0.536399	1.955e-07	4.252	endosperm	4	0.070533	20	0.399398	0.0007906	1.408	endosperm	NA	NA	NA
AT1G17040	7	3	11	9	none	0.864	NA	none	0.488	NA	292	4.40011	162	2.65139	3.723e-06	1.249	embryo	466	5.76656	188	2.63471	1.054e-16	1.697	embryo	3.678	3.662+/-0.068	0.016
AT1G17050	17	9	21	14	none	0.924	NA	none	0.177	NA	795	17.8002	957	23.2728	0.000369	1.072	endosperm	956	17.5779	1373	28.5906	2.349e-15	1.37	endosperm	3.499	3.476+/-0.039	0.023
AT1G17060	1	0	0	2	none	0.642	NA	none	1	NA	65	1.27435	1521	32.3878	1.683e-234	17.967	endosperm	91	1.46509	1485	27.0766	3.04e-234	13.715	endosperm	4.739	2.356+/-0.001	2.383
AT1G17070	25	10	24	20	none	0.517	NA	none	0.0878	NA	952	12.6588	901	13.0124	1	NA	none	1259	13.7478	1104	13.6527	1	NA	none	6.518	6.396+/-0.380	0.122
AT1G17080	0	0	0	0	none	1	NA	none	1	NA	668	36.0546	1694	99.3061	2.449e-53	2.27	endosperm	852	37.7637	1985	99.6413	3.575e-61	2.228	endosperm	6.362	3.937+/-0.025	2.425
AT1G17090	0	0	0	0	none	1	NA	none	1	NA	35	1.86926	26	1.50818	0.6961	NA	none	53	2.3245	28	1.39077	0.05872	NA	none	4.603	2.531+/-0.190	2.072
AT1G17100	0	0	0	0	none	1	NA	none	1	NA	2427	94.903	7667	325.622	1.512e-118	2.931	endosperm	1948	62.5532	6283	228.492	2.373e-149	3.164	endosperm	5.119	5.342+/-0.562	-0.223
AT1G17110	53	59	89	82	none	0.826	NA	none	0.996	NA	2809	30.1399	1801	20.9885	4.805e-11	1.249	embryo	4094	36.0735	2349	23.4405	3.332e-18	1.353	embryo	5.282	6.567+/-0.612	-1.285
AT1G17120	45	38	66	70	none	0.805	NA	none	0.856	NA	514	9.14136	666	12.8647	3.581e-05	1.128	endosperm	809	11.8153	675	11.1647	0.5547	NA	none	2.524	2.374+/-0.027	0.15
AT1G17130	158	145	197	224	none	0.566	NA	none	0.909	NA	1859	54.6393	1685	53.7903	0.9276	NA	none	2508	60.5346	2219	60.6565	1	NA	none	7.72	8.565+/-0.004	-0.845
AT1G17140	0	0	0	0	none	1	NA	none	1	NA	2368	61.4831	3618	102.028	1.479e-19	1.412	endosperm	3380	72.0678	4224	101.998	4.069e-12	1.231	endosperm	7.876	9.831+/-0.287	-1.955
AT1G17145	13	14	19	33	none	0.727	NA	none	0.423	NA	433	10.8472	474	12.8969	0.09988	NA	none	594	12.2198	682	15.8894	0.0006342	1.063	endosperm	2.823	2.894+/-0.061	-0.071
AT1G17147	0	0	4	2	none	1	NA	none	1	NA	2	0.12305	0	NA	0.7601	NA	none	19	0.959961	1	0.05722	0.0001553	1.902	embryo	NA	NA	NA
AT1G17150	0	0	0	1	none	1	NA	none	1	NA	0	NA	1	0.032002	0.7443	NA	none	1	0.024196	2	0.054806	0.8889	NA	none	2.425	2.392+/-0.000	0.033
AT1G17160	226	167	275	221	none	0.866	NA	Col-0	0.00116	1.156	1013	27.2552	739	21.5955	0.0005832	1.063	embryo	1173	25.9172	812	20.3185	0.0001259	1.082	embryo	4.912	4.209+/-0.210	0.703
AT1G17170	4	2	4	1	none	0.928	NA	none	0.37	NA	21	0.874947	8	0.362018	0.07355	NA	none	21	0.718508	7	0.271241	0.04245	0	embryo	2.355	2.355+/-0.000	0
AT1G17180	0	0	0	0	none	1	NA	none	1	NA	28	1.16387	1	0.045147	5.498e-07	3.173	embryo	57	1.94569	2	0.077316	7.26e-13	5.328	embryo	2.355	2.355+/-0.001	0
AT1G17190	15	2	7	23	mother	0.0014	2.76	none	0.597	NA	85	3.23844	1342	55.5325	4.298e-194	12.457	endosperm	107	3.34773	2899	102.721	0	23.319	endosperm	6.447	2.901+/-0.297	3.546
AT1G17200	198	201	233	364	mother	0.039	1.073	Ler	0.0033	1.106	2085	85.7663	298	13.3139	5.073e-147	5.309	embryo	2695	91.0373	742	28.3863	2.108e-89	2.749	embryo	7.759	5.858+/-0.001	1.901
AT1G17210	237	178	298	235	none	0.941	NA	Col-0	0.000695	1.172	2884	30.6859	3145	36.3448	0.007826	1.008	endosperm	3583	31.3069	4123	40.7991	2.003e-07	1.134	endosperm	7.356	6.590+/-0.055	0.766
AT1G17220	1009	884	1156	1153	none	0.308	NA	none	0.116	NA	9448	91.3089	4287	44.9992	1.582e-45	1.792	embryo	10790	85.6337	5213	46.8549	5.01e-40	1.625	embryo	6.329	7.790+/-0.582	-1.461
AT1G17230	0	0	1	5	none	1	NA	none	1	NA	152	1.51375	212	2.2931	0.001372	1.085	endosperm	218	1.78286	282	2.61188	0.0003977	1.105	endosperm	2.948	2.735+/-0.155	0.213
AT1G17235	0	0	0	0	none	1	NA	none	1	NA	12	1.18743	3	0.322423	0.07132	NA	none	14	1.13764	3	0.276084	0.04816	0	embryo	NA	NA	NA
AT1G17240	16	9	6	14	none	0.245	NA	none	0.86	NA	49	0.758262	68	1.14291	0.08715	NA	none	50	0.635394	52	0.748377	0.7254	NA	none	2.355	2.355+/-0.000	0
AT1G17250	0	0	0	0	none	1	NA	none	1	NA	0	NA	0	NA	1	NA	none	0	NA	0	NA	1	NA	none	2.525	2.355+/-0.000	0.17
AT1G17255	3	2	3	1	none	0.93	NA	none	0.619	NA	7	0.081172	32	0.403028	7.405e-05	1.666	endosperm	15	0.14284	42	0.45295	0.0001752	1.399	endosperm	NA	NA	NA
AT1G17260	0	0	0	0	none	1	NA	none	1	NA	22	0.275563	196	2.66645	2.016e-34	5.376	endosperm	22	0.226293	142	1.65417	9.2e-24	4.01	endosperm	6.147	2.528+/-0.020	3.619
AT1G17270	0	0	1	0	none	1	NA	none	1	NA	169	3.0747	237	4.6832	0.0005911	1.106	endosperm	191	2.85364	269	4.55158	2.122e-05	1.19	endosperm	NA	NA	NA
AT1G17275	0	0	0	0	none	1	NA	none	1	NA	0	NA	0	NA	1	NA	none	0	NA	0	NA	1	NA	none	2.366	2.358+/-0.004	0.008
AT1G17277	0	0	0	0	none	1	NA	none	1	NA	0	NA	0	NA	1	NA	none	0	NA	0	NA	1	NA	none	NA	NA	NA
AT1G17280	0	0	0	0	none	1	NA	none	1	NA	592	18.5804	1081	36.8499	7.029e-22	1.616	endosperm	729	18.7893	1518	44.3097	1.628e-43	1.976	endosperm	3.209	2.663+/-0.003	0.546
AT1G17285	0	0	0	0	none	1	NA	none	1	NA	81	5.37328	45	3.24224	0.01563	0	embryo	132	7.19082	86	5.30575	0.06235	NA	none	NA	NA	NA
AT1G17290	119	58	101	119	mother	0.00262	1.358	Col-0	0.0418	0	2290	39.2194	2911	54.1484	4.078e-08	1.172	endosperm	2518	35.4137	2898	46.1591	7.446e-07	1.127	endosperm	6.357	6.398+/-1.940	-0.041
AT1G17300	0	0	0	0	none	1	NA	none	1	NA	0	NA	0	NA	1	NA	none	0	NA	1	0.047669	0.7148	NA	none	2.355	2.355+/-0.000	0
AT1G17310	0	0	0	0	none	1	NA	none	1	NA	0	NA	3	0.17748	0.2037	NA	none	0	NA	4	0.202631	0.09084	NA	none	2.379	2.355+/-0.000	0.024
AT1G17330	14	13	21	11	none	0.705	NA	none	0.405	NA	283	10.4795	290	11.6635	0.5549	NA	none	323	9.82214	222	7.64541	0.01715	0	embryo	2.506	2.966+/-0.624	-0.46
AT1G17340	7	8	13	13	none	1	NA	none	0.967	NA	393	4.6869	91	1.17873	5.31e-33	2.891	embryo	491	4.80867	117	1.2977	6.405e-37	2.778	embryo	2.429	2.709+/-0.458	-0.28
AT1G17345	0	0	0	0	none	1	NA	none	1	NA	8	0.361653	0	NA	0.01703	0	embryo	0	NA	0	NA	1	NA	none	NA	NA	NA
AT1G17350	2	3	0	3	none	0.687	NA	none	0.335	NA	441	16.5889	242	9.88717	2.619e-08	1.319	embryo	535	16.5266	310	10.8451	5.667e-07	1.222	embryo	2.898	4.268+/-0.340	-1.37
AT1G17360	8	13	7	13	none	0.993	NA	none	0.259	NA	1119	11.2923	428	4.69111	3.116e-34	1.996	embryo	1251	10.3672	421	3.95121	1.007e-44	2.182	embryo	2.738	3.440+/-0.347	-0.702
AT1G17370	12	11	22	13	none	0.825	NA	none	0.521	NA	3047	61.2544	1360	29.6949	1.224e-37	1.788	embryo	3995	65.9526	1407	26.3059	2.032e-69	2.187	embryo	5.172	6.731+/-0.492	-1.559
AT1G17380	0	0	0	0	none	1	NA	none	1	NA	127	3.99303	7	0.239042	7.734e-26	6.802	embryo	190	4.90572	16	0.467857	1.349e-31	5.56	embryo	3.283	2.365+/-0.005	0.918
AT1G17390	0	0	0	0	none	1	NA	none	1	NA	0	NA	0	NA	1	NA	none	0	NA	0	NA	1	NA	none	2.355	2.355+/-0.000	0
AT1G17400	0	0	0	0	none	1	NA	none	1	NA	1	0.024118	0	NA	1	NA	none	0	NA	0	NA	1	NA	none	NA	NA	NA
AT1G17410	2	2	3	9	none	0.832	NA	none	0.696	NA	156	6.99014	149	7.25147	1	NA	none	176	6.47626	194	8.08458	0.1036	NA	none	5.331	5.525+/-0.138	-0.194
AT1G17420	16	4	13	12	none	0.376	NA	none	0.11	NA	957	11.5289	617	8.0731	2.812e-07	1.195	embryo	1405	13.8996	571	6.39746	1.706e-33	1.831	embryo	3.88	2.358+/-0.000	1.522
AT1G17430	14	3	7	9	none	0.259	NA	none	0.306	NA	93	2.99541	797	27.8811	8.962e-107	6.748	endosperm	88	2.32759	952	28.517	3.38e-149	8.983	endosperm	8.641	4.261+/-0.117	4.38
AT1G17440	27	29	33	27	none	0.854	NA	none	0.892	NA	994	14.3531	1062	16.6557	0.0734	NA	none	1428	16.9332	1267	17.0149	1	NA	none	7.28	6.015+/-0.160	1.265
AT1G17450	6	6	13	9	none	0.912	NA	none	0.823	NA	1582	10.7099	899	6.61021	8.483e-15	1.382	embryo	2232	12.4086	1067	6.71794	6.834e-28	1.594	embryo	2.355	2.355+/-0.000	0
AT1G17455	15	3	19	15	none	0.355	NA	Col-0	0.0368	1.01	232	10.2031	177	8.45464	0.1328	NA	none	381	13.76	284	11.616	0.09512	NA	none	2.977	2.976+/-0.065	0.001
AT1G17460	24	35	51	60	none	0.864	NA	none	0.272	NA	473	7.75051	479	8.52477	0.5243	NA	none	774	10.415	1059	16.1383	3.176e-11	1.292	endosperm	3.76	4.391+/-0.043	-0.631
AT1G17470	0	0	0	0	none	1	NA	none	1	NA	1786	40.4465	1533	37.7068	0.2735	NA	none	2247	41.7881	1988	41.8707	1	NA	none	6.145	7.087+/-0.020	-0.942
AT1G17480	1	0	2	0	none	1	NA	none	0.459	NA	314	7.64042	197	5.20633	0.0002367	1.123	embryo	400	7.99278	176	3.98285	1.815e-12	1.54	embryo	3.131	3.019+/-0.814	0.112
AT1G17490	0	0	0	0	none	1	NA	none	1	NA	432	27.0458	369	25.0912	0.5103	NA	none	427	21.953	376	21.8926	1	NA	none	10.014	10.097+/-0.099	-0.083
AT1G17495	0	0	0	0	none	1	NA	none	1	NA	1	0.008537	0	NA	1	NA	none	0	NA	0	NA	1	NA	none	NA	NA	NA
AT1G17500	17	9	10	16	none	0.392	NA	none	0.977	NA	1781	16.0496	750	7.34076	1.843e-35	1.86	embryo	2362	17.4796	880	7.37528	2.688e-51	2.038	embryo	4.458	6.352+/-0.033	-1.894
AT1G17510	0	0	0	0	none	1	NA	none	1	NA	756	40.3761	908	52.6704	0.0005101	1.067	endosperm	871	38.2007	1105	54.8857	2.649e-08	1.202	endosperm	7.437	7.942+/-0.823	-0.505
AT1G17520	0	0	0	0	none	1	NA	none	1	NA	601	15.5704	506	14.2382	0.3195	NA	none	962	20.4669	588	14.1676	5.809e-08	1.209	embryo	5.246	4.842+/-0.178	0.404
AT1G17530	0	0	0	0	none	1	NA	none	1	NA	694	28.2217	949	41.9149	7.047e-08	1.213	endosperm	941	31.4242	1377	52.0778	1.885e-16	1.395	endosperm	2.876	2.465+/-0.007	0.411
AT1G17540	0	0	2	2	none	1	NA	none	1	NA	5	0.069197	20	0.300627	0.004391	1.177	endosperm	30	0.340951	230	2.96034	6.062e-40	5.215	endosperm	2.372	2.473+/-0.165	-0.101
AT1G17545	0	0	0	0	none	1	NA	none	1	NA	0	NA	0	NA	1	NA	none	0	NA	0	NA	1	NA	none	2.355	2.355+/-0.000	0
AT1G17550	96	68	115	83	none	1	NA	Col-0	0.0114	1.083	1152	16.8118	606	9.60531	1.858e-16	1.47	embryo	1417	16.9817	758	10.2878	4.551e-16	1.403	embryo	6.368	5.175+/-0.106	1.193
AT1G17560	17	10	23	32	none	0.422	NA	none	0.842	NA	453	18.3377	155	6.81484	5.687e-23	2.058	embryo	758	25.198	202	7.60486	4.642e-45	2.623	embryo	3.946	4.347+/-0.475	-0.401
AT1G17570	0	0	0	0	none	1	NA	none	1	NA	0	NA	0	NA	1	NA	none	0	NA	0	NA	1	NA	none	NA	NA	NA
AT1G17580	34	40	46	40	none	0.751	NA	none	1	NA	2248	16.1452	1957	15.2657	0.378	NA	none	3072	18.1183	1812	12.1032	5.186e-15	1.308	embryo	6.29	6.519+/-0.037	-0.229
AT1G17590	2	4	1	3	none	1	NA	none	0.448	NA	152	3.72911	213	5.6757	0.001135	1.09	endosperm	191	3.84809	187	4.26675	0.6352	NA	none	2.393	2.362+/-0.010	0.031
AT1G17600	0	0	0	0	none	1	NA	none	1	NA	5	0.057867	2	0.02514	0.723	NA	none	0	NA	0	NA	1	NA	none	2.357	2.355+/-0.000	0.002
AT1G17610	0	0	0	0	none	1	NA	none	1	NA	2	0.048698	1	0.026446	1	NA	none	0	NA	0	NA	1	NA	none	2.355	2.355+/-0.000	0
AT1G17615	0	0	0	0	none	1	NA	none	1	NA	0	NA	0	NA	1	NA	none	0	NA	0	NA	1	NA	none	2.355	2.355+/-0.000	0
AT1G17620	0	0	0	0	none	1	NA	none	1	NA	626	20.7248	606	21.7905	0.9372	NA	none	511	13.8927	610	18.7819	0.0001441	1.096	endosperm	3.452	2.430+/-0.107	1.022
AT1G17630	4	2	6	6	none	0.915	NA	none	0.821	NA	102	1.65461	56	0.986648	0.004697	1.06	embryo	165	2.19801	90	1.35779	0.0007653	1.118	embryo	2.387	2.357+/-0.000	0.03
AT1G17640	9	9	6	7	none	1	NA	none	0.969	NA	377	12.0989	460	16.034	0.003133	1.037	endosperm	502	13.23	659	19.6691	2.182e-07	1.207	endosperm	4.994	4.421+/-0.297	0.573
AT1G17650	29	18	24	25	none	0.633	NA	none	0.534	NA	1323	37.9461	839	26.1365	5.424e-09	1.233	embryo	1325	31.2085	860	22.9403	5.677e-07	1.159	embryo	3.339	6.053+/-0.975	-2.714
AT1G17660	0	0	0	0	none	1	NA	none	1	NA	0	NA	0	NA	1	NA	none	0	NA	0	NA	1	NA	none	NA	NA	NA
AT1G17665	1	0	1	2	none	0.719	NA	none	0.832	NA	114	3.99312	104	3.95657	1	NA	none	249	7.16238	141	4.59326	0.0001397	1.15	embryo	2.453	2.988+/-0.266	-0.535
AT1G17670	0	0	0	0	none	1	NA	none	1	NA	0	NA	0	NA	1	NA	none	0	NA	0	NA	1	NA	none	NA	NA	NA
AT1G17680	12	23	28	30	none	0.618	NA	none	0.288	NA	922	10.3414	864	10.5254	1	NA	none	1264	11.6425	1120	11.6832	1	NA	none	3.782	4.263+/-0.103	-0.481
AT1G17690	8	11	17	39	none	0.755	NA	none	0.12	NA	1490	20.6449	544	8.1866	4.371e-43	2.12	embryo	2312	26.3066	865	11.1465	1.825e-50	2.028	embryo	3.779	6.127+/-0.429	-2.348
AT1G17700	0	0	0	0	none	1	NA	none	1	NA	3	0.132427	0	NA	0.4184	NA	none	2	0.0725	0	NA	0.7497	NA	none	2.355	2.355+/-0.000	0
AT1G17710	0	0	0	0	none	1	NA	none	1	NA	0	NA	3	0.106002	0.2037	NA	none	0	NA	7	0.211791	0.01066	0	endosperm	2.819	2.355+/-0.000	0.464
AT1G17720	1	3	14	3	none	0.255	NA	none	0.929	NA	2620	36.3867	2407	36.3074	1	NA	none	3627	41.3656	3176	41.0219	1	NA	none	6.771	6.927+/-0.061	-0.156
AT1G17730	10	20	21	14	none	0.286	NA	none	0.787	NA	1130	44.9763	1294	55.9394	0.002279	1.034	endosperm	1542	50.4011	1518	56.1916	0.123	NA	none	7.049	5.835+/-0.370	1.214
AT1G17744	0	0	0	0	none	1	NA	none	1	NA	0	NA	4	0.151283	0.1041	NA	none	2	0.057192	3	0.097156	0.9757	NA	none	5.496	2.485+/-0.183	3.011
AT1G17745	7	0	0	6	mother	0.016	2.846	none	1	NA	40	0.924068	719	18.0406	1.445e-129	12.74	endosperm	104	1.973	1386	29.7784	8.431e-210	11.331	endosperm	7.201	2.393+/-0.054	4.808
AT1G17750	70	13	88	34	none	0.33	NA	Col-0	1.04e-14	5.247	172	1.82084	36	0.413927	5.349e-18	2.722	embryo	240	2.08643	29	0.285519	2.12e-33	4.441	embryo	2.612	2.572+/-0.108	0.04
AT1G17760	209	157	298	274	none	0.533	NA	Col-0	0.033	0	872	11.7752	694	10.1787	0.04302	0	embryo	1326	14.7044	823	10.3359	1.134e-08	1.211	embryo	4.223	4.265+/-0.182	-0.042
AT1G17770	1	1	4	0	none	0.673	NA	none	0.496	NA	3	0.05133	40	0.743337	2.579e-09	3.538	endosperm	8	0.112406	60	0.954758	1.306e-11	3.29	endosperm	3.642	2.373+/-0.020	1.269
AT1G17780	4	7	4	1	none	0.497	NA	none	0.763	NA	61	1.49039	147	3.90091	2.812e-09	1.676	endosperm	64	1.28411	220	4.99905	3.099e-22	2.602	endosperm	NA	NA	NA
AT1G17790	41	37	93	63	none	0.732	NA	none	0.237	NA	487	9.8124	222	4.85822	2.401e-14	1.586	embryo	757	12.5254	331	6.20252	9.757e-20	1.642	embryo	3.186	3.196+/-0.015	-0.01
AT1G17800	0	0	0	0	none	1	NA	none	1	NA	0	NA	0	NA	1	NA	none	0	NA	0	NA	1	NA	none	2.355	2.355+/-0.000	0
AT1G17810	201	211	53	80	none	0.421	NA	none	0.0954	NA	2010	66.1755	74	2.64613	3.083e-258	18.537	embryo	737	19.9259	11	0.336812	2.145e-148	30.275	embryo	2.385	3.122+/-0.135	-0.737
AT1G17820	146	136	205	230	none	0.644	NA	none	0.908	NA	1285	16.5553	1644	23.0045	3.807e-07	1.162	endosperm	1758	18.5996	2301	27.5705	6.23e-13	1.272	endosperm	NA	NA	NA
AT1G17830	10	12	8	2	none	0.403	NA	none	0.406	NA	291	6.52375	399	9.71529	5.023e-05	1.145	endosperm	105	1.93305	501	10.4457	1.762e-58	3.955	endosperm	2.356	2.356+/-0.001	0
AT1G17840	589	533	726	932	mother	0.00101	1.145	none	0.179	NA	4141	56.8018	2104	31.3459	8.272e-29	1.584	embryo	5431	61.1768	2650	33.8062	1.501e-34	1.596	embryo	6.942	6.243+/-0.025	0.699
AT1G17850	160	103	222	139	none	1	NA	Col-0	5.33e-07	1.568	788	21.2819	254	7.45067	1.013e-36	2.294	embryo	1050	23.2875	392	9.84609	1.312e-33	1.954	embryo	3.333	4.809+/-0.858	-1.476
AT1G17860	7	4	4	2	none	1	NA	none	0.474	NA	20	1.1167	164	9.94557	1.803e-28	4.794	endosperm	10	0.45852	259	13.4494	1.648e-63	13.78	endosperm	3.347	2.355+/-0.000	0.992
AT1G17870	45	11	48	27	none	0.33	NA	Col-0	4.27e-06	2.385	122	2.47493	50	1.10167	3.825e-06	1.421	embryo	160	2.66547	45	0.849006	4.777e-12	1.993	embryo	2.36	2.355+/-0.000	0.005
AT1G17880	1844	1291	2117	1931	mother	1.01e-05	1.141	Col-0	3.71e-19	1.371	5692	260.624	2733	135.915	2.913e-36	1.684	embryo	7523	282.872	2738	116.594	2.473e-76	2.143	embryo	7.052	8.662+/-0.219	-1.61
AT1G17890	360	193	380	268	none	0.24	NA	Col-0	6.19e-15	1.9	734	19.3253	995	28.4533	8.947e-08	1.205	endosperm	866	18.724	807	19.7605	0.7257	NA	none	2.451	2.536+/-0.079	-0.085
AT1G17900	0	0	0	0	none	1	NA	none	1	NA	0	NA	0	NA	1	NA	none	0	NA	2	0.086842	0.3655	NA	none	NA	NA	NA
AT1G17910	0	0	0	0	none	1	NA	none	1	NA	0	NA	0	NA	1	NA	none	0	NA	0	NA	1	NA	none	2.359	2.355+/-0.000	0.004
AT1G17920	138	123	197	225	none	0.507	NA	none	0.993	NA	1055	13.6414	841	11.8108	0.03461	0	embryo	1553	16.4903	1046	12.5786	4.149e-06	1.125	embryo	2.371	2.442+/-0.123	-0.071
AT1G17930	79	61	89	98	none	0.505	NA	none	0.711	NA	693	12.4241	641	12.4815	1	NA	none	964	14.1925	787	13.122	0.3068	NA	none	5.752	5.242+/-0.223	0.51
AT1G17940	20	17	23	22	none	0.978	NA	none	0.832	NA	264	5.42355	1259	28.092	3.754e-98	4.093	endosperm	407	6.86632	1892	36.1489	1.794e-140	4.335	endosperm	NA	NA	NA
AT1G17950	0	0	0	0	none	1	NA	none	1	NA	0	NA	2	0.068906	0.3938	NA	none	0	NA	4	0.118006	0.09084	NA	none	2.355	2.355+/-0.000	0
AT1G17960	2	0	0	0	none	1	NA	none	1	NA	18	0.409719	183	4.52422	2.967e-34	5.853	endosperm	14	0.261693	172	3.64113	1.069e-36	6.987	endosperm	3.526	2.552+/-0.279	0.974
AT1G17970	0	0	0	0	none	1	NA	none	1	NA	249	5.89374	150	3.85622	0.0002685	1.134	embryo	320	6.22003	165	3.6322	3.437e-07	1.295	embryo	2.709	2.703+/-0.226	0.006
AT1G17980	0	0	0	0	none	1	NA	none	1	NA	909	12.1414	912	13.2306	0.4591	NA	none	1195	13.1076	1143	14.1986	0.3624	NA	none	5.942	6.024+/-0.495	-0.082
AT1G17990	0	0	0	0	none	1	NA	none	1	NA	0	NA	0	NA	1	NA	none	0	NA	0	NA	1	NA	none	2.355	2.355+/-0.000	0
AT1G18000	0	0	0	0	none	1	NA	none	1	NA	0	NA	0	NA	1	NA	none	0	NA	0	NA	1	NA	none	2.358	2.359+/-0.000	-0.001
AT1G18010	0	0	0	0	none	1	NA	none	1	NA	0	NA	0	NA	1	NA	none	0	NA	0	NA	1	NA	none	2.358	2.359+/-0.000	-0.001
AT1G18020	0	0	0	0	none	1	NA	none	1	NA	0	NA	0	NA	1	NA	none	0	NA	0	NA	1	NA	none	2.355	2.355+/-0.000	0
AT1G18030	0	0	0	0	none	1	NA	none	1	NA	216	5.89619	201	5.95926	1	NA	none	232	5.20063	256	6.49908	0.0606	NA	none	3.263	3.812+/-0.244	-0.549
AT1G18040	0	0	0	0	none	1	NA	none	1	NA	521	12.2424	374	9.54507	0.003359	1.036	embryo	828	15.9775	427	9.3315	1.637e-13	1.411	embryo	5.589	5.547+/-0.733	0.042
AT1G18050	0	0	0	0	none	1	NA	none	1	NA	0	NA	1	0.045094	0.7443	NA	none	0	NA	1	0.038613	0.7148	NA	none	2.355	2.355+/-0.000	0
AT1G18060	19	10	14	8	none	1	NA	none	0.147	NA	840	29.8337	751	28.9698	0.8127	NA	none	843	24.587	589	19.4553	0.0009549	1.054	embryo	2.801	4.180+/-0.057	-1.379
AT1G18070	53	39	52	76	none	0.185	NA	none	0.921	NA	5170	86.4242	3541	64.2908	6.434e-09	1.183	embryo	6690	91.8378	4597	71.4683	6.857e-08	1.139	embryo	8.849	8.451+/-0.220	0.398
AT1G18075	0	0	0	0	none	1	NA	none	1	NA	9	1.72368	3	0.624044	0.2616	NA	none	17	2.67371	1	0.178119	0.0004912	1.66	embryo	NA	NA	NA
AT1G18080	34	16	15	12	none	0.695	NA	none	0.161	NA	27748	727.881	11658	332.147	4.648e-60	1.947	embryo	34419	741.442	15489	377.873	4.727e-54	1.754	embryo	7.143	9.176+/-0.034	-2.033
AT1G18090	0	0	0	0	none	1	NA	none	1	NA	266	7.44358	100	3.03933	3.114e-13	1.764	embryo	404	9.28393	110	2.86277	3.087e-27	2.399	embryo	3.341	4.094+/-0.898	-0.753
AT1G18100	24	7	7	5	none	0.642	NA	none	0.103	NA	422	18.1996	6672	312.523	0	14.09	endosperm	126	4.46241	9265	371.611	0	64.63	endosperm	2.969	2.355+/-0.000	0.614
AT1G18130	0	0	0	0	none	1	NA	none	1	NA	0	NA	0	NA	1	NA	none	0	NA	2	0.133053	0.3655	NA	none	2.411	2.355+/-0.000	0.056
AT1G18140	0	2	1	1	none	0.866	NA	none	0.753	NA	4	0.073791	14	0.280513	0.03313	0	endosperm	8	0.121195	15	0.257354	0.1686	NA	none	2.361	2.355+/-0.000	0.006
AT1G18150	42	30	62	56	none	0.824	NA	none	0.36	NA	543	9.05157	436	7.89385	0.1096	NA	none	705	9.6508	522	8.09261	0.02106	0	embryo	3.62	3.930+/-0.747	-0.31
AT1G18160	18	21	29	16	none	0.46	NA	none	0.582	NA	1120	11.3474	1360	14.9657	5.343e-05	1.097	endosperm	1551	12.9045	1574	14.8313	0.0327	0	endosperm	4.251	4.728+/-0.173	-0.477
AT1G18170	13	14	15	24	none	0.826	NA	none	0.534	NA	416	14.9839	169	6.61146	2.983e-16	1.738	embryo	469	13.8725	253	8.47514	3.806e-08	1.292	embryo	2.514	5.102+/-0.185	-2.588
AT1G18180	32	32	28	37	none	0.837	NA	none	0.701	NA	1147	37.0103	1007	35.2913	0.5588	NA	none	1376	36.461	1104	33.1301	0.145	NA	none	4.426	5.413+/-0.003	-0.987
AT1G18190	45	46	50	30	none	0.45	NA	none	0.306	NA	969	15.6831	1164	20.4616	0.0001891	1.079	endosperm	1227	16.3081	1510	22.729	3.508e-08	1.182	endosperm	4.176	5.423+/-1.184	-1.247
AT1G18200	0	0	0	0	none	1	NA	none	1	NA	128	5.71394	8	0.387877	5.006e-25	6.278	embryo	183	6.70852	13	0.539713	1.683e-32	6.245	embryo	NA	NA	NA
AT1G18210	0	0	0	0	none	1	NA	none	1	NA	2218	91.8738	1173	52.7723	2.292e-21	1.501	embryo	2819	95.8904	1424	54.8573	7.783e-26	1.521	embryo	5.676	5.522+/-0.120	0.154
AT1G18220	0	0	0	0	none	1	NA	none	1	NA	1	0.258136	2	0.560735	0.9112	NA	none	7	1.48388	0	NA	0.03273	0	embryo	2.355	2.355+/-0.000	0
AT1G18240	0	0	0	0	none	1	NA	none	1	NA	0	NA	0	NA	1	NA	none	0	NA	0	NA	1	NA	none	NA	NA	NA
AT1G18250	132	80	158	99	none	1	NA	Col-0	4.26e-06	1.554	1863	65.8386	336	12.8969	1.021e-115	4.225	embryo	2155	62.5411	157	5.16014	8.675e-226	9.626	embryo	2.774	8.240+/-0.373	-5.466
AT1G18260	140	99	131	141	none	0.221	NA	none	0.322	NA	1556	23.7791	2516	41.7614	1.297e-21	1.481	endosperm	1732	21.7362	3050	43.3491	2.401e-39	1.716	endosperm	4.987	3.373+/-0.261	1.614
AT1G18265	0	0	0	0	none	1	NA	none	1	NA	167	5.70923	176	6.53509	0.5225	NA	none	192	5.39029	248	7.88509	0.000883	1.087	endosperm	NA	NA	NA
AT1G18270	8	18	9	16	none	0.946	NA	none	0.0881	NA	1668	13.3736	3785	32.9607	8.546e-58	2.088	endosperm	1653	10.8837	3310	24.6817	3.337e-55	1.952	endosperm	5.921	3.385+/-0.770	2.536
AT1G18280	0	0	0	0	none	1	NA	none	1	NA	15	0.693951	47	2.36164	6.423e-05	1.513	endosperm	19	0.721841	29	1.24776	0.1422	NA	none	2.363	2.384+/-0.041	-0.021
AT1G18290	0	0	0	0	none	1	NA	none	1	NA	2	0.07383	2	0.080188	1	NA	none	1	0.030315	0	NA	1	NA	none	2.36	2.355+/-0.000	0.005
AT1G18300	19	1	10	0	none	0.865	NA	Col-0	1.01e-06	8.421	1322	44.2191	2799	101.686	9.098e-46	1.936	endosperm	1567	43.0426	3087	96.0306	5.469e-52	1.917	endosperm	NA	NA	NA
AT1G18310	0	0	0	0	none	1	NA	none	1	NA	1	0.018268	0	NA	1	NA	none	0	NA	0	NA	1	NA	none	2.355	2.355+/-0.000	0
AT1G18320	0	0	0	0	none	1	NA	none	1	NA	25	1.34935	6	0.351734	0.003682	1.199	embryo	36	1.59565	6	0.301183	3.303e-05	1.755	embryo	4.115	4.974+/-0.007	-0.859
AT1G18330	0	0	0	0	none	1	NA	none	1	NA	122	2.84237	53	1.34114	1.483e-05	1.351	embryo	113	2.16197	46	0.99672	1.909e-05	1.343	embryo	2.681	2.379+/-0.032	0.302
AT1G18335	0	0	0	0	none	1	NA	none	1	NA	261	8.36111	276	9.60309	0.3793	NA	none	325	8.54983	299	8.90818	1	NA	none	NA	NA	NA
AT1G18340	0	0	0	0	none	1	NA	none	1	NA	321	9.2816	323	10.1437	0.6985	NA	none	357	8.47688	433	11.6439	0.000464	1.084	endosperm	2.978	3.330+/-0.249	-0.352
AT1G18350	0	0	0	0	none	1	NA	none	1	NA	6	0.204729	41	1.51946	1.642e-07	2.451	endosperm	3	0.084062	67	2.12616	1.219e-17	6.669	endosperm	2.445	2.445+/-0.000	0
AT1G18360	36	35	36	41	none	0.923	NA	none	0.907	NA	778	17.0132	820	19.476	0.1419	NA	none	845	15.1745	1028	20.9071	1.633e-06	1.15	endosperm	2.687	2.590+/-0.131	0.097
AT1G18370	276	229	384	390	none	0.432	NA	none	0.338	NA	5762	68.2603	3470	44.6481	6.196e-17	1.346	embryo	7865	76.5145	4356	47.9929	6.38e-24	1.414	embryo	3.79	6.889+/-0.144	-3.099
AT1G18382	0	0	0	0	none	1	NA	none	1	NA	0	NA	0	NA	1	NA	none	0	NA	0	NA	1	NA	none	NA	NA	NA
AT1G18390	0	0	1	0	none	1	NA	none	1	NA	26	0.398363	22	0.366106	1	NA	none	38	0.478123	24	0.341988	0.3362	NA	none	2.371	2.378+/-0.000	-0.007
AT1G18400	0	0	0	0	none	1	NA	none	1	NA	8	0.280495	3	0.114244	0.3924	NA	none	12	0.345514	0	NA	0.001346	1.585	embryo	2.355	2.355+/-0.000	0
AT1G18410	0	0	1	0	none	1	NA	none	1	NA	5	0.052035	12	0.135638	0.1612	NA	none	23	0.196562	28	0.271003	0.5137	NA	none	2.355	2.355+/-0.000	0
AT1G18415	3	2	4	3	none	1	NA	none	0.777	NA	67	1.63251	130	3.44035	5.992e-06	1.351	endosperm	113	2.26105	160	3.62573	0.0007396	1.113	endosperm	NA	NA	NA
AT1G18420	2	1	2	1	none	1	NA	none	0.849	NA	6	0.303173	5	0.274402	1	NA	none	5	0.207472	7	0.328951	0.8372	NA	none	NA	NA	NA
AT1G18430	0	0	0	0	none	1	NA	none	1	NA	0	NA	0	NA	1	NA	none	0	NA	0	NA	1	NA	none	NA	NA	NA
AT1G18440	25	15	27	18	none	0.992	NA	none	0.145	NA	360	11.543	324	11.2833	1	NA	none	428	11.2696	359	10.7054	0.73	NA	none	4.415	5.342+/-0.291	-0.927
AT1G18450	181	160	188	201	none	0.629	NA	none	0.862	NA	2671	58.481	1353	32.1749	8.791e-26	1.574	embryo	3426	61.5997	1929	39.2796	8.802e-19	1.373	embryo	4.309	5.844+/-0.217	-1.535
AT1G18460	23	28	19	33	none	0.79	NA	none	0.212	NA	1826	26.442	1641	25.8095	0.7712	NA	none	2089	24.8417	858	11.5551	1.181e-39	1.844	embryo	4.914	4.753+/-0.296	0.161
AT1G18470	0	4	2	3	none	0.618	NA	none	0.207	NA	590	11.5799	1130	24.0884	4.296e-25	1.697	endosperm	729	11.7498	1355	24.7335	4.055e-32	1.76	endosperm	3.186	2.777+/-0.273	0.409
AT1G18480	67	40	65	81	none	0.1	NA	none	0.5	NA	645	16.6619	307	8.61352	1.202e-15	1.56	embryo	1038	22.0197	399	9.58586	1.35e-31	1.899	embryo	6.098	6.154+/-0.247	-0.056
AT1G18485	9	19	16	13	none	0.426	NA	none	0.567	NA	402	4.67375	112	1.41428	1.84e-27	2.452	embryo	422	4.02905	187	2.02197	1.036e-12	1.538	embryo	2.65	3.336+/-0.353	-0.686
AT1G18486	0	0	0	0	none	1	NA	none	1	NA	0	NA	0	NA	1	NA	none	0	NA	0	NA	1	NA	none	NA	NA	NA
AT1G18490	0	0	0	0	none	1	NA	none	1	NA	365	9.15657	278	7.57466	0.05543	NA	none	402	8.28164	326	7.60592	0.4619	NA	none	3.233	2.818+/-0.238	0.415
AT1G18500	45	57	81	80	none	0.735	NA	none	0.63	NA	5061	87.518	2285	42.9166	1.392e-41	1.787	embryo	6592	93.6114	2884	46.3821	7.9e-49	1.783	embryo	5.079	8.371+/-0.587	-3.292
AT1G18510	0	0	0	0	none	1	NA	none	1	NA	2	0.099366	0	NA	0.7601	NA	none	1	0.0408	0	NA	1	NA	none	2.355	2.355+/-0.000	0
AT1G18520	0	0	0	0	none	1	NA	none	1	NA	1	0.033199	468	16.8754	6.175e-123	79.088	endosperm	4	0.109053	510	15.7468	2.923e-135	50.106	endosperm	2.799	2.358+/-0.001	0.441
AT1G18530	0	0	0	0	none	1	NA	none	1	NA	0	NA	3	0.244878	0.2037	NA	none	1	0.061716	11	0.768842	0.004704	1.215	endosperm	2.665	2.360+/-0.008	0.305
AT1G18540	1310	1240	1859	1962	none	0.294	NA	none	1	NA	15994	661.732	5144	231.156	3.757e-99	2.534	embryo	22474	763.582	6626	254.959	1.093e-129	2.67	embryo	7.389	9.806+/-0.097	-2.417
AT1G18550	17	22	13	36	none	0.469	NA	Ler	0.0264	1.03	939	14.35	1264	20.9803	2.528e-08	1.21	endosperm	1151	14.4448	1783	25.3415	3.26e-22	1.49	endosperm	2.417	2.417+/-0.000	0
AT1G18560	0	0	0	0	none	1	NA	none	1	NA	346	5.61526	299	5.2704	0.6592	NA	none	473	6.30384	374	5.64494	0.2515	NA	none	4.612	4.829+/-0.070	-0.217
AT1G18570	0	0	0	0	none	1	NA	none	1	NA	18	0.387673	0	NA	2.534e-05	2.756	embryo	19	0.336045	0	NA	1.654e-05	2.807	embryo	2.355	2.355+/-0.000	0
AT1G18580	1	2	1	0	none	0.719	NA	none	0.845	NA	252	4.21849	647	11.7636	8.853e-32	2.164	endosperm	360	4.94891	606	9.4346	9.632e-16	1.523	endosperm	5.899	2.776+/-0.076	3.123
AT1G18590	0	0	0	0	none	1	NA	none	1	NA	11	0.287492	11	0.312251	1	NA	none	4	0.085851	12	0.291681	0.07695	NA	none	2.355	2.355+/-0.000	0
AT1G18600	0	0	0	0	none	1	NA	none	1	NA	429	10.4816	487	12.9234	0.03523	0	endosperm	708	14.2054	625	14.2019	1	NA	none	4.584	4.598+/-0.327	-0.014
AT1G18610	0	0	0	0	none	1	NA	none	1	NA	871	15.0036	948	17.7364	0.04251	0	endosperm	1133	16.0272	1081	17.318	0.4006	NA	none	3.546	3.681+/-0.357	-0.135
AT1G18620	1	0	4	7	none	0.692	NA	none	0.846	NA	700	7.41701	168	1.93338	8.206e-49	2.994	embryo	909	7.90942	238	2.34532	3.892e-52	2.709	embryo	3.806	3.067+/-0.063	0.739
AT1G18630	0	0	0	0	none	1	NA	none	1	NA	536	29.4658	219	13.076	3.999e-19	1.774	embryo	609	27.4929	285	14.5711	1.742e-14	1.513	embryo	3.612	3.969+/-0.296	-0.357
AT1G18640	0	0	0	0	none	1	NA	none	1	NA	967	31.4587	827	29.2212	0.3406	NA	none	1092	29.1734	959	29.0153	1	NA	none	4.451	4.562+/-0.008	-0.111
AT1G18650	0	0	0	0	none	1	NA	none	1	NA	1173	47.646	313	13.8087	3.627e-60	2.825	embryo	1451	48.4001	350	13.2218	3.374e-77	3.028	embryo	3.811	8.053+/-0.369	-4.242
AT1G18660	0	0	0	0	none	1	NA	none	1	NA	1284	22.8928	1082	20.9526	0.1835	NA	none	1612	23.602	1287	21.3406	0.1029	NA	none	6.187	6.366+/-0.350	-0.179
AT1G18670	6	5	5	4	none	1	NA	none	0.869	NA	308	4.43486	159	2.48659	1.034e-07	1.344	embryo	347	4.10307	143	1.91496	8.913e-13	1.609	embryo	2.355	2.355+/-0.000	0
AT1G18680	6	4	8	4	none	0.969	NA	none	0.467	NA	119	5.39328	145	7.1376	0.09333	NA	none	162	6.02936	148	6.23824	1	NA	none	2.519	2.562+/-0.248	-0.043
AT1G18690	6	2	6	14	none	0.286	NA	none	0.956	NA	165	2.58705	124	2.11164	0.1829	NA	none	204	2.62664	155	2.26019	0.2927	NA	none	2.438	2.373+/-0.000	0.065
AT1G18700	16	11	24	5	none	0.359	NA	Col-0	0.00853	1.302	1222	18.3058	1148	18.6783	1	NA	none	1586	19.5106	1426	19.8669	1	NA	none	7.405	6.624+/-0.121	0.781
AT1G18710	0	0	0	0	none	1	NA	none	1	NA	8	0.254676	52	1.79796	4.558e-09	2.663	endosperm	10	0.261426	65	1.92445	1.242e-11	3.085	endosperm	2.421	2.355+/-0.000	0.066
AT1G18720	0	2	0	5	none	1	NA	none	0.0739	NA	693	27.039	1880	79.6698	2.194e-62	2.434	endosperm	680	21.788	2370	86.0003	1.185e-117	3.32	endosperm	9.262	5.511+/-0.364	3.751
AT1G18730	33	6	29	8	none	0.864	NA	Col-0	3.2e-07	3.991	217	12.8836	363	23.4079	6.23e-09	1.369	endosperm	190	9.26363	262	14.4668	5.807e-05	1.163	endosperm	2.998	4.506+/-0.334	-1.508
AT1G18735	0	0	0	0	none	1	NA	none	1	NA	0	NA	5	2.24946	0.05274	NA	none	0	NA	5	1.92617	0.04483	0	endosperm	NA	NA	NA
AT1G18740	260	250	337	337	none	0.954	NA	none	0.887	NA	9558	138.351	6582	103.479	2.433e-09	1.183	embryo	13633	162.054	7055	94.9747	6.402e-33	1.52	embryo	2.632	2.356+/-0.002	0.276
AT1G18750	3	1	6	7	none	0.77	NA	none	0.727	NA	71	1.59875	40	0.978273	0.02928	0	embryo	103	1.90463	51	1.06804	0.001766	1.111	embryo	2.393	2.449+/-0.063	-0.056
AT1G18760	0	0	0	0	none	1	NA	none	1	NA	0	NA	9	0.515876	0.00336	1.316	endosperm	1	0.043339	3	0.147245	0.5532	NA	none	NA	NA	NA
AT1G18770	0	0	0	0	none	1	NA	none	1	NA	5	0.554873	111	13.379	8.399e-27	8.325	endosperm	11	1.00246	140	14.4493	8.367e-31	6.685	endosperm	NA	NA	NA
AT1G18773	4	1	8	3	none	0.989	NA	none	0.202	NA	77	3.22701	221	10.0596	1.67e-16	2.105	endosperm	95	3.26952	229	8.92564	4.88e-15	1.908	endosperm	NA	NA	NA
AT1G18780	1	0	0	0	none	1	NA	none	1	NA	1	0.036424	4	0.158244	0.3525	NA	none	0	NA	2	0.067751	0.3655	NA	none	NA	NA	NA
AT1G18790	0	0	0	0	none	1	NA	none	1	NA	0	NA	0	NA	1	NA	none	0	NA	0	NA	1	NA	none	NA	NA	NA
AT1G18800	43	32	94	86	none	0.837	NA	none	0.387	NA	1702	48.2339	705	21.7	5.054e-36	1.887	embryo	2814	65.4889	1030	27.1472	5.266e-57	2.086	embryo	3.574	5.287+/-0.227	-1.713
AT1G18810	2	2	2	4	none	0.917	NA	none	0.857	NA	65	1.61358	0	NA	4.838e-18	12.296	embryo	78	1.59009	0	NA	4.501e-21	14.37	embryo	2.355	2.539+/-0.092	-0.184
AT1G18820	0	0	0	0	none	1	NA	none	1	NA	0	NA	0	NA	1	NA	none	0	NA	0	NA	1	NA	none	NA	NA	NA
AT1G18830	0	0	1	1	none	1	NA	none	1	NA	3	0.036725	45	0.59831	1.093e-10	4.049	endosperm	9	0.090475	73	0.831099	2.355e-14	3.779	endosperm	2.355	2.355+/-0.000	0
AT1G18835	0	0	0	0	none	1	NA	none	1	NA	0	NA	0	NA	1	NA	none	0	NA	0	NA	1	NA	none	NA	NA	NA
[truncated: 30,594 more rows]
