# Supplementary material for: Genomic Analysis of Parent-of-Origin Allelic Expression in Arabidopsis thaliana Seeds
Source: PLoS One. 2011 Aug 17;6(8):e23687. doi: 10.1371/journal.pone.0023687 (PMC3157454; doi:10.1371/journal.pone.0023687)
Supplement: Table S4 — Expression of transposable elements in endosperm. (XLS) [file pone.0023687.s004.xls]

## Sheet: Table S4
Table S4: Expression of transposable elements in endosperm.
TE ID	Col reads-ColxLer	Ler reads-ColxLer	Col reads-LerxCol	Ler reads-LerxCol	Favored Parent	Imprinting p value	Imprinting Factor	Favored Ecoytpe	cis effect p value	cis effect factor	Col-0 x Ler Endosperm Reads	Col-0 x Ler Endosperm RPKM	Ler x Col-0 Endosperm Reads	Ler x Col-0 Endosperm RPKM
AT1TE00010	0	0	0	0	none	1	NA	none	1	NA	0	NA	0	NA
AT1TE00020	0	0	0	0	none	1	NA	none	1	NA	0	NA	0	NA
AT1TE00025	0	0	0	0	none	1	NA	none	1	NA	0	NA	0	NA
AT1TE00030	0	0	0	0	none	1	NA	none	1	NA	0	NA	0	NA
AT1TE00150	0	0	0	0	none	1	NA	none	1	NA	0	NA	0	NA
AT1TE00220	0	0	0	0	none	1	NA	none	1	NA	0	NA	0	NA
AT1TE00225	0	0	0	0	none	1	NA	none	1	NA	0	NA	0	NA
AT1TE00470	0	0	0	0	none	1	NA	none	1	NA	0	NA	0	NA
AT1TE00600	0	0	0	0	none	1	NA	none	1	NA	0	NA	0	NA
AT1TE00605	0	0	0	0	none	1	NA	none	1	NA	0	NA	0	NA
AT1TE00610	0	0	0	0	none	1	NA	none	1	NA	0	NA	0	NA
AT1TE00660	0	0	0	0	none	1	NA	none	1	NA	0	NA	0	NA
AT1TE00665	0	0	0	0	none	1	NA	none	1	NA	0	NA	0	NA
AT1TE00670	0	0	0	0	none	1	NA	none	1	NA	0	NA	0	NA
AT1TE00680	0	0	0	0	none	1	NA	none	1	NA	0	NA	0	NA
AT1TE00820	0	0	0	0	none	1	NA	none	1	NA	0	NA	0	NA
AT1TE00825	0	0	0	0	none	1	NA	none	1	NA	0	NA	0	NA
AT1TE00830	0	0	0	0	none	1	NA	none	1	NA	0	NA	0	NA
AT1TE00835	0	0	0	0	none	1	NA	none	1	NA	0	NA	0	NA
AT1TE00840	0	0	0	0	none	1	NA	none	1	NA	0	NA	0	NA
AT1TE00845	0	0	0	0	none	1	NA	none	1	NA	0	NA	0	NA
AT1TE01010	0	0	0	0	none	1	NA	none	1	NA	0	NA	0	NA
AT1TE01140	0	0	0	0	none	1	NA	none	1	NA	0	NA	0	NA
AT1TE01145	0	0	0	0	none	1	NA	none	1	NA	0	NA	0	NA
AT1TE01155	0	0	0	0	none	1	NA	none	1	NA	0	NA	0	NA
AT1TE01370	0	0	0	0	none	1	NA	none	1	NA	1	0.027996	1	0.023973
AT1TE01390	0	0	0	0	none	1	NA	none	1	NA	0	NA	0	NA
AT1TE01395	0	0	0	0	none	1	NA	none	1	NA	0	NA	0	NA
AT1TE01400	0	0	0	0	none	1	NA	none	1	NA	0	NA	0	NA
AT1TE01490	0	0	0	0	none	1	NA	none	1	NA	0	NA	0	NA
AT1TE01530	0	0	0	0	none	1	NA	none	1	NA	0	NA	0	NA
AT1TE01610	0	0	0	0	none	1	NA	none	1	NA	0	NA	0	NA
AT1TE01615	0	0	0	0	none	1	NA	none	1	NA	0	NA	0	NA
AT1TE01620	0	0	0	0	none	1	NA	none	1	NA	0	NA	0	NA
AT1TE01625	0	0	0	0	none	1	NA	none	1	NA	0	NA	0	NA
AT1TE01660	0	0	0	0	none	1	NA	none	1	NA	0	NA	0	NA
AT1TE01665	0	0	0	0	none	1	NA	none	1	NA	0	NA	0	NA
AT1TE01710	0	0	0	0	none	1	NA	none	1	NA	0	NA	0	NA
AT1TE01740	0	0	0	0	none	1	NA	none	1	NA	0	NA	0	NA
AT1TE01745	0	0	0	0	none	1	NA	none	1	NA	0	NA	0	NA
AT1TE01750	0	0	0	0	none	1	NA	none	1	NA	0	NA	0	NA
AT1TE01755	0	0	0	0	none	1	NA	none	1	NA	0	NA	2	0.315525
AT1TE01760	0	0	0	0	none	1	NA	none	1	NA	0	NA	0	NA
AT1TE01810	0	0	0	0	none	1	NA	none	1	NA	0	NA	0	NA
AT1TE01900	0	0	0	0	none	1	NA	none	1	NA	0	NA	0	NA
AT1TE01905	0	0	0	0	none	1	NA	none	1	NA	0	NA	0	NA
AT1TE01910	0	0	0	0	none	1	NA	none	1	NA	0	NA	0	NA
AT1TE01915	0	0	0	0	none	1	NA	none	1	NA	0	NA	0	NA
AT1TE01920	0	0	0	0	none	1	NA	none	1	NA	0	NA	0	NA
AT1TE01970	0	0	0	0	none	1	NA	none	1	NA	0	NA	0	NA
AT1TE01975	0	0	0	0	none	1	NA	none	1	NA	0	NA	0	NA
AT1TE01980	0	0	0	0	none	1	NA	none	1	NA	0	NA	0	NA
AT1TE01985	0	0	0	0	none	1	NA	none	1	NA	0	NA	0	NA
AT1TE02060	0	0	0	0	none	1	NA	none	1	NA	0	NA	0	NA
AT1TE02070	0	0	0	0	none	1	NA	none	1	NA	2	0.336441	3	0.432132
AT1TE02075	0	0	0	0	none	1	NA	none	1	NA	0	NA	0	NA
AT1TE02080	0	0	0	0	none	1	NA	none	1	NA	0	NA	0	NA
AT1TE02160	0	0	0	0	none	1	NA	none	1	NA	0	NA	0	NA
AT1TE02165	0	0	0	0	none	1	NA	none	1	NA	0	NA	0	NA
AT1TE02175	0	0	0	0	none	1	NA	none	1	NA	0	NA	0	NA
AT1TE02180	0	0	0	0	none	1	NA	none	1	NA	0	NA	0	NA
AT1TE02190	0	0	0	0	none	1	NA	none	1	NA	0	NA	0	NA
AT1TE02195	0	0	0	0	none	1	NA	none	1	NA	0	NA	0	NA
AT1TE02200	0	0	0	0	none	1	NA	none	1	NA	0	NA	0	NA
AT1TE02260	0	0	0	0	none	1	NA	none	1	NA	0	NA	0	NA
AT1TE02265	0	0	0	0	none	1	NA	none	1	NA	0	NA	0	NA
AT1TE02270	0	0	0	0	none	1	NA	none	1	NA	0	NA	0	NA
AT1TE02275	0	0	0	0	none	1	NA	none	1	NA	0	NA	0	NA
AT1TE02360	0	0	0	0	none	1	NA	none	1	NA	0	NA	0	NA
AT1TE02365	0	0	0	0	none	1	NA	none	1	NA	0	NA	0	NA
AT1TE02460	0	0	0	0	none	1	NA	none	1	NA	0	NA	0	NA
AT1TE02465	0	0	1	0	none	1	NA	none	1	NA	2	0.040878	1	0.017501
AT1TE02470	0	0	0	0	none	1	NA	none	1	NA	0	NA	0	NA
AT1TE02540	0	0	0	1	none	1	NA	none	1	NA	0	NA	1	0.022645
AT1TE02545	0	0	0	0	none	1	NA	none	1	NA	0	NA	2	0.339796
AT1TE02550	0	0	0	0	none	1	NA	none	1	NA	0	NA	0	NA
AT1TE02555	0	0	0	0	none	1	NA	none	1	NA	0	NA	0	NA
AT1TE02560	0	0	0	0	none	1	NA	none	1	NA	0	NA	0	NA
AT1TE02565	0	0	0	0	none	1	NA	none	1	NA	0	NA	0	NA
AT1TE02680	0	0	0	0	none	1	NA	none	1	NA	0	NA	0	NA
AT1TE02685	0	0	0	0	none	1	NA	none	1	NA	0	NA	0	NA
AT1TE02690	0	0	0	0	none	1	NA	none	1	NA	0	NA	0	NA
AT1TE02695	0	0	0	0	none	1	NA	none	1	NA	0	NA	0	NA
AT1TE02880	0	0	0	0	none	1	NA	none	1	NA	0	NA	0	NA
AT1TE02950	0	0	0	0	none	1	NA	none	1	NA	0	NA	0	NA
AT1TE02980	0	0	0	0	none	1	NA	none	1	NA	0	NA	0	NA
AT1TE02985	0	0	0	0	none	1	NA	none	1	NA	0	NA	0	NA
AT1TE03010	0	0	0	0	none	1	NA	none	1	NA	0	NA	0	NA
AT1TE03050	0	0	0	0	none	1	NA	none	1	NA	0	NA	0	NA
AT1TE03080	0	0	0	0	none	1	NA	none	1	NA	0	NA	0	NA
AT1TE03170	0	0	0	0	none	1	NA	none	1	NA	0	NA	0	NA
AT1TE03175	0	0	0	0	none	1	NA	none	1	NA	0	NA	0	NA
AT1TE03180	0	0	0	0	none	1	NA	none	1	NA	0	NA	0	NA
AT1TE03185	0	0	0	0	none	1	NA	none	1	NA	0	NA	0	NA
AT1TE03190	0	0	0	0	none	1	NA	none	1	NA	0	NA	0	NA
AT1TE03195	0	0	0	0	none	1	NA	none	1	NA	0	NA	0	NA
AT1TE03780	0	0	0	0	none	1	NA	none	1	NA	2	0.766153	3	0.984062
AT1TE03785	0	0	0	0	none	1	NA	none	1	NA	0	NA	0	NA
AT1TE03790	0	0	0	0	none	1	NA	none	1	NA	0	NA	0	NA
AT1TE03830	0	0	0	0	none	1	NA	none	1	NA	0	NA	0	NA
AT1TE03835	0	0	0	0	none	1	NA	none	1	NA	0	NA	0	NA
AT1TE03860	0	0	0	0	none	1	NA	none	1	NA	0	NA	0	NA
AT1TE03865	0	0	0	0	none	1	NA	none	1	NA	0	NA	0	NA
AT1TE03870	0	0	0	0	none	1	NA	none	1	NA	0	NA	0	NA
AT1TE03900	0	0	0	0	none	1	NA	none	1	NA	71	3.3419	50	2.01521
AT1TE03905	0	0	0	0	none	1	NA	none	1	NA	0	NA	1	0.088112
AT1TE03915	0	0	0	0	none	1	NA	none	1	NA	0	NA	0	NA
AT1TE03925	0	0	0	0	none	1	NA	none	1	NA	0	NA	0	NA
AT1TE03930	0	0	0	0	none	1	NA	none	1	NA	0	NA	3	0.124238
AT1TE03935	0	0	0	0	none	1	NA	none	1	NA	0	NA	0	NA
AT1TE04080	0	0	0	0	none	1	NA	none	1	NA	0	NA	0	NA
AT1TE04160	0	0	0	0	none	1	NA	none	1	NA	0	NA	0	NA
AT1TE04165	0	0	0	0	none	1	NA	none	1	NA	0	NA	0	NA
AT1TE04170	0	0	0	0	none	1	NA	none	1	NA	0	NA	0	NA
AT1TE04200	0	0	0	0	none	1	NA	none	1	NA	1	1.33416	0	NA
AT1TE04205	0	0	0	0	none	1	NA	none	1	NA	0	NA	0	NA
AT1TE04220	0	0	0	0	none	1	NA	none	1	NA	0	NA	0	NA
AT1TE04500	0	0	0	0	none	1	NA	none	1	NA	0	NA	0	NA
AT1TE04510	0	0	0	0	none	1	NA	none	1	NA	0	NA	0	NA
AT1TE04620	0	0	0	0	none	1	NA	none	1	NA	7	2.06744	3	0.758704
AT1TE04660	0	0	0	0	none	1	NA	none	1	NA	0	NA	0	NA
AT1TE04665	0	0	0	0	none	1	NA	none	1	NA	0	NA	0	NA
AT1TE04670	0	0	0	0	none	1	NA	none	1	NA	0	NA	0	NA
AT1TE04675	0	0	0	0	none	1	NA	none	1	NA	0	NA	0	NA
AT1TE04700	0	0	0	0	none	1	NA	none	1	NA	0	NA	0	NA
AT1TE04705	0	0	0	0	none	1	NA	none	1	NA	0	NA	0	NA
AT1TE04710	0	0	0	0	none	1	NA	none	1	NA	0	NA	0	NA
AT1TE04715	0	0	0	0	none	1	NA	none	1	NA	0	NA	0	NA
AT1TE04720	0	0	0	0	none	1	NA	none	1	NA	0	NA	0	NA
AT1TE04725	0	0	0	0	none	1	NA	none	1	NA	0	NA	0	NA
AT1TE04830	0	0	0	0	none	1	NA	none	1	NA	0	NA	0	NA
AT1TE04835	3	1	3	1	none	0.89	NA	none	0.567	NA	19	1.78862	11	0.886693
AT1TE04840	2	0	0	1	none	0.465	NA	none	1	NA	12	1.24809	7	0.623416
AT1TE04920	0	0	0	0	none	1	NA	none	1	NA	0	NA	0	NA
AT1TE04970	0	0	0	0	none	1	NA	none	1	NA	1	0.044729	0	NA
AT1TE04975	0	0	0	0	none	1	NA	none	1	NA	0	NA	0	NA
AT1TE04980	0	0	0	0	none	1	NA	none	1	NA	0	NA	1	0.142802
AT1TE04985	0	0	0	0	none	1	NA	none	1	NA	0	NA	0	NA
AT1TE04990	0	0	0	0	none	1	NA	none	1	NA	0	NA	0	NA
AT1TE04995	0	0	0	0	none	1	NA	none	1	NA	0	NA	0	NA
AT1TE05000	0	0	0	0	none	1	NA	none	1	NA	0	NA	0	NA
AT1TE05170	0	0	0	0	none	1	NA	none	1	NA	0	NA	0	NA
AT1TE05220	0	0	0	0	none	1	NA	none	1	NA	0	NA	0	NA
AT1TE05225	0	0	0	0	none	1	NA	none	1	NA	0	NA	0	NA
AT1TE05280	0	0	0	0	none	1	NA	none	1	NA	0	NA	2	0.047635
AT1TE05480	0	0	0	0	none	1	NA	none	1	NA	0	NA	0	NA
AT1TE05485	0	0	0	0	none	1	NA	none	1	NA	0	NA	0	NA
AT1TE05490	0	0	0	0	none	1	NA	none	1	NA	0	NA	0	NA
AT1TE05580	0	0	0	0	none	1	NA	none	1	NA	0	NA	0	NA
AT1TE05585	0	0	0	0	none	1	NA	none	1	NA	0	NA	0	NA
AT1TE05590	0	0	0	0	none	1	NA	none	1	NA	0	NA	0	NA
AT1TE05700	0	0	0	0	none	1	NA	none	1	NA	0	NA	0	NA
AT1TE05870	0	0	0	0	none	1	NA	none	1	NA	0	NA	0	NA
AT1TE06030	0	0	0	0	none	1	NA	none	1	NA	0	NA	0	NA
AT1TE06060	0	0	0	0	none	1	NA	none	1	NA	0	NA	0	NA
AT1TE06140	0	0	0	0	none	1	NA	none	1	NA	0	NA	0	NA
AT1TE06220	0	0	0	0	none	1	NA	none	1	NA	1	0.155384	0	NA
AT1TE06340	0	0	0	0	none	1	NA	none	1	NA	0	NA	0	NA
AT1TE06345	0	0	0	0	none	1	NA	none	1	NA	0	NA	0	NA
AT1TE06460	0	0	0	0	none	1	NA	none	1	NA	0	NA	0	NA
AT1TE06465	0	0	0	0	none	1	NA	none	1	NA	0	NA	0	NA
AT1TE06470	0	0	0	0	none	1	NA	none	1	NA	0	NA	0	NA
AT1TE06475	0	0	0	0	none	1	NA	none	1	NA	0	NA	0	NA
AT1TE06480	0	0	0	0	none	1	NA	none	1	NA	0	NA	0	NA
AT1TE06485	0	0	0	0	none	1	NA	none	1	NA	0	NA	0	NA
AT1TE06560	0	0	0	0	none	1	NA	none	1	NA	0	NA	0	NA
AT1TE06650	0	0	0	0	none	1	NA	none	1	NA	16	0.726586	13	0.505506
AT1TE06655	0	0	1	0	none	1	NA	none	1	NA	6	1.57921	3	0.676124
AT1TE06730	0	0	0	0	none	1	NA	none	1	NA	0	NA	0	NA
AT1TE07050	0	0	0	0	none	1	NA	none	1	NA	2	0.137445	7	0.411919
AT1TE07150	0	0	0	0	none	1	NA	none	1	NA	0	NA	0	NA
AT1TE07155	0	0	0	0	none	1	NA	none	1	NA	0	NA	0	NA
AT1TE07160	0	0	0	0	none	1	NA	none	1	NA	0	NA	0	NA
AT1TE07165	0	0	0	0	none	1	NA	none	1	NA	0	NA	0	NA
AT1TE07180	0	0	0	0	none	1	NA	none	1	NA	0	NA	0	NA
AT1TE07290	0	0	0	0	none	1	NA	none	1	NA	0	NA	0	NA
AT1TE07295	0	0	0	0	none	1	NA	none	1	NA	0	NA	0	NA
AT1TE07300	0	0	0	0	none	1	NA	none	1	NA	0	NA	0	NA
AT1TE07305	0	0	0	0	none	1	NA	none	1	NA	0	NA	0	NA
AT1TE07360	0	0	0	0	none	1	NA	none	1	NA	0	NA	0	NA
AT1TE07365	0	0	0	0	none	1	NA	none	1	NA	0	NA	0	NA
AT1TE07460	0	0	0	0	none	1	NA	none	1	NA	0	NA	0	NA
AT1TE07620	0	0	0	0	none	1	NA	none	1	NA	0	NA	0	NA
AT1TE07625	0	0	0	0	none	1	NA	none	1	NA	0	NA	0	NA
AT1TE07750	0	0	0	0	none	1	NA	none	1	NA	0	NA	0	NA
AT1TE07780	0	0	0	0	none	1	NA	none	1	NA	0	NA	0	NA
AT1TE07970	0	0	0	0	none	1	NA	none	1	NA	16	3.68483	12	2.36644
AT1TE08020	0	0	0	0	none	1	NA	none	1	NA	0	NA	0	NA
AT1TE08050	0	0	0	0	none	1	NA	none	1	NA	0	NA	0	NA
AT1TE08055	0	0	0	0	none	1	NA	none	1	NA	0	NA	0	NA
AT1TE08060	0	0	0	0	none	1	NA	none	1	NA	0	NA	0	NA
AT1TE08190	0	0	0	3	none	1	NA	none	1	NA	0	NA	3	0.145095
AT1TE08220	0	0	0	0	none	1	NA	none	1	NA	0	NA	0	NA
AT1TE08230	0	0	0	0	none	1	NA	none	1	NA	0	NA	0	NA
AT1TE08245	0	0	0	0	none	1	NA	none	1	NA	0	NA	0	NA
AT1TE08410	0	0	0	0	none	1	NA	none	1	NA	0	NA	0	NA
AT1TE08415	0	0	0	0	none	1	NA	none	1	NA	0	NA	0	NA
AT1TE08420	0	0	0	0	none	1	NA	none	1	NA	0	NA	0	NA
AT1TE08425	0	0	0	0	none	1	NA	none	1	NA	0	NA	0	NA
AT1TE08430	0	0	0	0	none	1	NA	none	1	NA	0	NA	0	NA
AT1TE08510	0	0	0	0	none	1	NA	none	1	NA	0	NA	0	NA
AT1TE08580	0	0	0	0	none	1	NA	none	1	NA	0	NA	0	NA
AT1TE08660	0	0	0	0	none	1	NA	none	1	NA	0	NA	0	NA
AT1TE08670	0	0	0	0	none	1	NA	none	1	NA	0	NA	0	NA
AT1TE08710	0	0	0	0	none	1	NA	none	1	NA	0	NA	0	NA
AT1TE08830	0	0	0	0	none	1	NA	none	1	NA	0	NA	0	NA
AT1TE09290	0	0	0	0	none	1	NA	none	1	NA	0	NA	0	NA
AT1TE09295	0	0	0	0	none	1	NA	none	1	NA	0	NA	0	NA
AT1TE09360	0	0	0	0	none	1	NA	none	1	NA	0	NA	0	NA
AT1TE09365	0	0	0	0	none	1	NA	none	1	NA	1	0.058269	0	NA
AT1TE09370	0	0	0	0	none	1	NA	none	1	NA	0	NA	0	NA
AT1TE09375	0	0	0	0	none	1	NA	none	1	NA	0	NA	0	NA
AT1TE09380	0	0	0	0	none	1	NA	none	1	NA	0	NA	0	NA
AT1TE09470	0	0	0	0	none	1	NA	none	1	NA	0	NA	0	NA
AT1TE09690	0	0	0	0	none	1	NA	none	1	NA	0	NA	0	NA
AT1TE09695	0	0	0	0	none	1	NA	none	1	NA	0	NA	0	NA
AT1TE09700	0	0	0	0	none	1	NA	none	1	NA	0	NA	0	NA
AT1TE09705	0	0	0	0	none	1	NA	none	1	NA	0	NA	0	NA
AT1TE09820	0	0	0	0	none	1	NA	none	1	NA	0	NA	0	NA
AT1TE09960	0	0	0	0	none	1	NA	none	1	NA	0	NA	0	NA
AT1TE09970	0	0	0	0	none	1	NA	none	1	NA	0	NA	0	NA
AT1TE09975	0	0	0	0	none	1	NA	none	1	NA	0	NA	0	NA
AT1TE09980	0	0	0	0	none	1	NA	none	1	NA	0	NA	0	NA
AT1TE10030	0	0	0	0	none	1	NA	none	1	NA	4	0.818851	13	2.27879
AT1TE10090	0	0	0	0	none	1	NA	none	1	NA	0	NA	0	NA
AT1TE10140	0	0	0	0	none	1	NA	none	1	NA	0	NA	0	NA
AT1TE10190	0	0	0	0	none	1	NA	none	1	NA	0	NA	0	NA
AT1TE10470	0	0	0	0	none	1	NA	none	1	NA	0	NA	0	NA
AT1TE10550	0	0	0	0	none	1	NA	none	1	NA	0	NA	0	NA
AT1TE10555	0	0	0	0	none	1	NA	none	1	NA	0	NA	0	NA
AT1TE10560	0	0	0	0	none	1	NA	none	1	NA	0	NA	0	NA
AT1TE10565	0	0	0	0	none	1	NA	none	1	NA	0	NA	0	NA
AT1TE10570	0	0	0	0	none	1	NA	none	1	NA	0	NA	0	NA
AT1TE10600	0	0	0	0	none	1	NA	none	1	NA	0	NA	2	0.352448
AT1TE10605	0	0	0	0	none	1	NA	none	1	NA	7	3.14924	8	3.08187
AT1TE10610	0	0	0	0	none	1	NA	none	1	NA	0	NA	0	NA
AT1TE10615	0	0	0	0	none	1	NA	none	1	NA	0	NA	0	NA
AT1TE10830	0	0	0	0	none	1	NA	none	1	NA	0	NA	0	NA
AT1TE10860	0	0	0	0	none	1	NA	none	1	NA	0	NA	0	NA
AT1TE10865	0	0	0	0	none	1	NA	none	1	NA	0	NA	0	NA
AT1TE10870	0	0	0	0	none	1	NA	none	1	NA	0	NA	0	NA
AT1TE10875	0	0	0	0	none	1	NA	none	1	NA	0	NA	0	NA
AT1TE10930	0	0	0	0	none	1	NA	none	1	NA	0	NA	0	NA
AT1TE10990	0	0	0	0	none	1	NA	none	1	NA	2	0.457878	2	0.392072
AT1TE10995	0	0	0	0	none	1	NA	none	1	NA	0	NA	0	NA
AT1TE11000	0	0	0	0	none	1	NA	none	1	NA	6	1.98414	7	1.98214
AT1TE11020	0	0	0	0	none	1	NA	none	1	NA	1	1.43299	5	6.1352
AT1TE11100	0	0	0	0	none	1	NA	none	1	NA	0	NA	0	NA
AT1TE11105	0	0	0	0	none	1	NA	none	1	NA	0	NA	0	NA
AT1TE11110	0	0	0	0	none	1	NA	none	1	NA	0	NA	0	NA
AT1TE11115	0	0	0	0	none	1	NA	none	1	NA	0	NA	0	NA
AT1TE11150	0	0	0	0	none	1	NA	none	1	NA	0	NA	0	NA
AT1TE11330	0	0	0	0	none	1	NA	none	1	NA	0	NA	0	NA
AT1TE11380	0	0	0	0	none	1	NA	none	1	NA	0	NA	0	NA
AT1TE11385	0	0	0	0	none	1	NA	none	1	NA	0	NA	0	NA
AT1TE11390	0	0	0	0	none	1	NA	none	1	NA	0	NA	0	NA
AT1TE11410	0	0	0	0	none	1	NA	none	1	NA	0	NA	0	NA
AT1TE11450	0	0	0	0	none	1	NA	none	1	NA	0	NA	0	NA
AT1TE11470	0	0	0	0	none	1	NA	none	1	NA	0	NA	0	NA
AT1TE11475	0	0	0	0	none	1	NA	none	1	NA	0	NA	0	NA
AT1TE11530	0	0	0	0	none	1	NA	none	1	NA	0	NA	0	NA
AT1TE11535	0	0	0	0	none	1	NA	none	1	NA	0	NA	0	NA
AT1TE11540	0	0	0	0	none	1	NA	none	1	NA	0	NA	0	NA
AT1TE11545	0	0	0	0	none	1	NA	none	1	NA	0	NA	0	NA
AT1TE11555	0	0	0	0	none	1	NA	none	1	NA	0	NA	0	NA
AT1TE11560	0	0	0	0	none	1	NA	none	1	NA	0	NA	0	NA
AT1TE11565	0	0	0	0	none	1	NA	none	1	NA	0	NA	0	NA
AT1TE11570	0	0	0	0	none	1	NA	none	1	NA	0	NA	0	NA
AT1TE11580	0	0	0	0	none	1	NA	none	1	NA	0	NA	0	NA
AT1TE11600	0	0	0	0	none	1	NA	none	1	NA	0	NA	0	NA
AT1TE11605	0	0	0	0	none	1	NA	none	1	NA	0	NA	0	NA
AT1TE11630	0	0	0	0	none	1	NA	none	1	NA	0	NA	0	NA
AT1TE11730	0	0	0	0	none	1	NA	none	1	NA	0	NA	0	NA
AT1TE11810	0	0	0	0	none	1	NA	none	1	NA	0	NA	0	NA
AT1TE11950	0	0	0	0	none	1	NA	none	1	NA	2	0.235202	4	0.402797
AT1TE12090	0	0	0	1	none	1	NA	none	1	NA	0	NA	1	0.509694
AT1TE12130	0	0	0	0	none	1	NA	none	1	NA	0	NA	0	NA
AT1TE12135	0	0	0	0	none	1	NA	none	1	NA	0	NA	0	NA
AT1TE12220	0	0	0	0	none	1	NA	none	1	NA	0	NA	0	NA
AT1TE12230	0	0	0	0	none	1	NA	none	1	NA	0	NA	0	NA
AT1TE12235	0	0	0	0	none	1	NA	none	1	NA	0	NA	0	NA
AT1TE12240	0	0	0	0	none	1	NA	none	1	NA	0	NA	0	NA
AT1TE12270	0	0	0	0	none	1	NA	none	1	NA	0	NA	0	NA
AT1TE12275	0	0	0	0	none	1	NA	none	1	NA	0	NA	0	NA
AT1TE12280	0	0	0	0	none	1	NA	none	1	NA	0	NA	0	NA
AT1TE12285	0	0	0	0	none	1	NA	none	1	NA	0	NA	0	NA
AT1TE12305	0	0	0	0	none	1	NA	none	1	NA	0	NA	0	NA
AT1TE12310	0	0	0	0	none	1	NA	none	1	NA	0	NA	0	NA
AT1TE12420	0	0	0	0	none	1	NA	none	1	NA	0	NA	0	NA
AT1TE12425	0	0	0	0	none	1	NA	none	1	NA	0	NA	0	NA
AT1TE12430	0	0	0	0	none	1	NA	none	1	NA	0	NA	0	NA
AT1TE12435	0	0	0	0	none	1	NA	none	1	NA	0	NA	0	NA
AT1TE12440	0	0	0	0	none	1	NA	none	1	NA	0	NA	0	NA
AT1TE12520	0	0	0	0	none	1	NA	none	1	NA	0	NA	0	NA
AT1TE12525	0	0	0	0	none	1	NA	none	1	NA	0	NA	0	NA
AT1TE12660	0	0	0	0	none	1	NA	none	1	NA	0	NA	0	NA
AT1TE12665	0	0	0	0	none	1	NA	none	1	NA	7	0.712724	23	2.00524
AT1TE12670	0	0	0	0	none	1	NA	none	1	NA	0	NA	1	0.252901
AT1TE12675	0	0	0	0	none	1	NA	none	1	NA	0	NA	0	NA
AT1TE12710	0	0	0	0	none	1	NA	none	1	NA	0	NA	0	NA
AT1TE12715	0	0	0	0	none	1	NA	none	1	NA	0	NA	0	NA
AT1TE12720	0	0	0	0	none	1	NA	none	1	NA	0	NA	0	NA
AT1TE12725	0	0	0	0	none	1	NA	none	1	NA	0	NA	0	NA
AT1TE12750	0	0	0	0	none	1	NA	none	1	NA	0	NA	0	NA
AT1TE12770	0	0	0	0	none	1	NA	none	1	NA	0	NA	0	NA
AT1TE12775	0	0	0	0	none	1	NA	none	1	NA	0	NA	0	NA
AT1TE12785	0	0	0	0	none	1	NA	none	1	NA	0	NA	0	NA
AT1TE12790	0	0	0	0	none	1	NA	none	1	NA	0	NA	0	NA
AT1TE12795	0	0	0	0	none	1	NA	none	1	NA	0	NA	0	NA
AT1TE12800	0	0	0	0	none	1	NA	none	1	NA	0	NA	0	NA
AT1TE12810	0	0	0	0	none	1	NA	none	1	NA	0	NA	0	NA
AT1TE12830	0	0	0	0	none	1	NA	none	1	NA	0	NA	0	NA
AT1TE12880	0	0	0	0	none	1	NA	none	1	NA	0	NA	0	NA
AT1TE13060	0	0	0	0	none	1	NA	none	1	NA	0	NA	1	0.125019
AT1TE13240	0	0	0	0	none	1	NA	none	1	NA	0	NA	0	NA
AT1TE13245	0	0	0	0	none	1	NA	none	1	NA	0	NA	0	NA
AT1TE13270	0	0	0	0	none	1	NA	none	1	NA	0	NA	0	NA
AT1TE13300	0	0	0	0	none	1	NA	none	1	NA	0	NA	0	NA
AT1TE13305	0	0	0	0	none	1	NA	none	1	NA	0	NA	0	NA
AT1TE13310	0	0	0	0	none	1	NA	none	1	NA	0	NA	0	NA
AT1TE13320	0	0	0	0	none	1	NA	none	1	NA	0	NA	0	NA
AT1TE13360	0	0	0	0	none	1	NA	none	1	NA	0	NA	0	NA
AT1TE13365	0	0	0	0	none	1	NA	none	1	NA	0	NA	0	NA
AT1TE13370	0	0	0	0	none	1	NA	none	1	NA	0	NA	0	NA
AT1TE13375	0	0	0	0	none	1	NA	none	1	NA	0	NA	0	NA
AT1TE13380	0	0	0	0	none	1	NA	none	1	NA	0	NA	0	NA
AT1TE13430	0	0	0	0	none	1	NA	none	1	NA	0	NA	0	NA
AT1TE13440	0	0	0	0	none	1	NA	none	1	NA	0	NA	0	NA
AT1TE13445	0	0	0	0	none	1	NA	none	1	NA	0	NA	0	NA
AT1TE13450	0	0	0	0	none	1	NA	none	1	NA	0	NA	0	NA
AT1TE13455	0	0	0	0	none	1	NA	none	1	NA	0	NA	0	NA
AT1TE13560	0	0	0	0	none	1	NA	none	1	NA	0	NA	0	NA
AT1TE13640	0	0	0	0	none	1	NA	none	1	NA	0	NA	0	NA
AT1TE13690	0	0	0	0	none	1	NA	none	1	NA	0	NA	0	NA
AT1TE13960	0	0	0	0	none	1	NA	none	1	NA	0	NA	0	NA
AT1TE13965	0	0	0	0	none	1	NA	none	1	NA	0	NA	0	NA
AT1TE13970	0	0	0	0	none	1	NA	none	1	NA	0	NA	0	NA
AT1TE13980	0	0	0	0	none	1	NA	none	1	NA	0	NA	0	NA
AT1TE14020	0	0	0	0	none	1	NA	none	1	NA	0	NA	0	NA
AT1TE14025	0	0	0	0	none	1	NA	none	1	NA	0	NA	0	NA
AT1TE14080	0	0	0	0	none	1	NA	none	1	NA	0	NA	0	NA
AT1TE14210	0	0	0	0	none	1	NA	none	1	NA	0	NA	0	NA
AT1TE14230	0	0	0	0	none	1	NA	none	1	NA	0	NA	0	NA
AT1TE14310	0	0	0	0	none	1	NA	none	1	NA	0	NA	0	NA
AT1TE14320	0	0	0	0	none	1	NA	none	1	NA	0	NA	0	NA
AT1TE14325	0	0	0	0	none	1	NA	none	1	NA	0	NA	0	NA
AT1TE14330	0	0	0	0	none	1	NA	none	1	NA	0	NA	0	NA
AT1TE14335	0	0	0	0	none	1	NA	none	1	NA	0	NA	0	NA
AT1TE14340	0	0	0	0	none	1	NA	none	1	NA	0	NA	0	NA
AT1TE14345	0	0	0	0	none	1	NA	none	1	NA	0	NA	0	NA
AT1TE14350	0	0	0	0	none	1	NA	none	1	NA	0	NA	0	NA
AT1TE14355	0	0	0	0	none	1	NA	none	1	NA	0	NA	0	NA
AT1TE14500	0	0	0	0	none	1	NA	none	1	NA	0	NA	0	NA
AT1TE14590	0	0	0	0	none	1	NA	none	1	NA	0	NA	0	NA
AT1TE14600	0	0	0	0	none	1	NA	none	1	NA	0	NA	0	NA
AT1TE14640	0	0	0	0	none	1	NA	none	1	NA	0	NA	0	NA
AT1TE14645	0	0	0	0	none	1	NA	none	1	NA	0	NA	0	NA
AT1TE14655	0	0	0	0	none	1	NA	none	1	NA	0	NA	0	NA
AT1TE14670	0	0	0	0	none	1	NA	none	1	NA	0	NA	0	NA
AT1TE14730	0	0	0	0	none	1	NA	none	1	NA	0	NA	0	NA
AT1TE14750	0	0	0	0	none	1	NA	none	1	NA	0	NA	0	NA
AT1TE14755	0	0	0	0	none	1	NA	none	1	NA	0	NA	0	NA
AT1TE14820	0	0	0	0	none	1	NA	none	1	NA	0	NA	0	NA
AT1TE14860	0	0	0	0	none	1	NA	none	1	NA	0	NA	0	NA
AT1TE14865	0	0	0	0	none	1	NA	none	1	NA	0	NA	0	NA
AT1TE14870	0	0	0	0	none	1	NA	none	1	NA	0	NA	0	NA
AT1TE14900	0	0	0	0	none	1	NA	none	1	NA	0	NA	0	NA
AT1TE14905	0	0	0	0	none	1	NA	none	1	NA	0	NA	0	NA
AT1TE14910	0	0	0	0	none	1	NA	none	1	NA	0	NA	0	NA
AT1TE14990	0	0	0	0	none	1	NA	none	1	NA	0	NA	0	NA
AT1TE15090	0	0	0	0	none	1	NA	none	1	NA	0	NA	0	NA
AT1TE15095	0	0	0	0	none	1	NA	none	1	NA	0	NA	0	NA
AT1TE15100	0	0	0	0	none	1	NA	none	1	NA	6	5.66205	4	3.2322
AT1TE15105	0	0	0	0	none	1	NA	none	1	NA	0	NA	0	NA
AT1TE15170	0	0	0	0	none	1	NA	none	1	NA	0	NA	0	NA
AT1TE15175	0	0	0	0	none	1	NA	none	1	NA	0	NA	0	NA
AT1TE15180	0	0	0	0	none	1	NA	none	1	NA	0	NA	0	NA
AT1TE15190	0	0	0	0	none	1	NA	none	1	NA	0	NA	0	NA
AT1TE15240	0	0	0	0	none	1	NA	none	1	NA	0	NA	0	NA
AT1TE15245	0	0	0	0	none	1	NA	none	1	NA	0	NA	0	NA
AT1TE15370	0	0	0	0	none	1	NA	none	1	NA	2	1.79957	1	0.770467
AT1TE15440	0	0	0	0	none	1	NA	none	1	NA	0	NA	0	NA
AT1TE15445	0	0	0	0	none	1	NA	none	1	NA	0	NA	0	NA
AT1TE15450	0	0	0	0	none	1	NA	none	1	NA	0	NA	0	NA
AT1TE15455	0	0	0	0	none	1	NA	none	1	NA	0	NA	0	NA
AT1TE15500	0	0	0	0	none	1	NA	none	1	NA	0	NA	0	NA
AT1TE15505	0	0	0	0	none	1	NA	none	1	NA	0	NA	0	NA
AT1TE15510	0	0	0	0	none	1	NA	none	1	NA	0	NA	0	NA
AT1TE15515	0	0	0	0	none	1	NA	none	1	NA	0	NA	0	NA
AT1TE15600	0	0	0	0	none	1	NA	none	1	NA	0	NA	2	0.149235
AT1TE15650	0	0	0	0	none	1	NA	none	1	NA	0	NA	0	NA
AT1TE15660	0	0	0	0	none	1	NA	none	1	NA	0	NA	0	NA
AT1TE15700	0	0	0	0	none	1	NA	none	1	NA	0	NA	0	NA
AT1TE15780	0	0	0	0	none	1	NA	none	1	NA	0	NA	0	NA
AT1TE15785	0	0	0	0	none	1	NA	none	1	NA	0	NA	0	NA
AT1TE15840	0	0	0	0	none	1	NA	none	1	NA	0	NA	0	NA
AT1TE15890	0	0	0	0	none	1	NA	none	1	NA	0	NA	0	NA
AT1TE15960	0	0	0	0	none	1	NA	none	1	NA	0	NA	0	NA
AT1TE16010	0	0	0	0	none	1	NA	none	1	NA	0	NA	0	NA
AT1TE16080	0	0	0	0	none	1	NA	none	1	NA	0	NA	0	NA
AT1TE16150	0	0	0	0	none	1	NA	none	1	NA	0	NA	0	NA
AT1TE16155	0	0	0	0	none	1	NA	none	1	NA	0	NA	0	NA
AT1TE16260	0	0	0	0	none	1	NA	none	1	NA	0	NA	0	NA
AT1TE16265	0	0	0	0	none	1	NA	none	1	NA	0	NA	0	NA
AT1TE16275	0	0	0	0	none	1	NA	none	1	NA	0	NA	0	NA
AT1TE16320	0	0	0	0	none	1	NA	none	1	NA	0	NA	0	NA
AT1TE16325	0	0	0	0	none	1	NA	none	1	NA	0	NA	0	NA
AT1TE16330	0	0	0	0	none	1	NA	none	1	NA	1	0.10688	4	0.366078
AT1TE16370	0	0	0	0	none	1	NA	none	1	NA	0	NA	0	NA
AT1TE16450	0	0	0	0	none	1	NA	none	1	NA	0	NA	0	NA
AT1TE16500	0	0	0	0	none	1	NA	none	1	NA	0	NA	2	0.225375
AT1TE16505	0	0	0	0	none	1	NA	none	1	NA	0	NA	0	NA
AT1TE16580	0	0	0	0	none	1	NA	none	1	NA	0	NA	0	NA
AT1TE16590	0	0	0	0	none	1	NA	none	1	NA	0	NA	0	NA
AT1TE16595	0	0	0	0	none	1	NA	none	1	NA	0	NA	0	NA
AT1TE16800	0	0	0	0	none	1	NA	none	1	NA	0	NA	0	NA
AT1TE16810	0	0	0	0	none	1	NA	none	1	NA	0	NA	0	NA
AT1TE17050	0	0	0	0	none	1	NA	none	1	NA	0	NA	0	NA
AT1TE17090	0	0	0	0	none	1	NA	none	1	NA	0	NA	1	0.082413
AT1TE17095	0	0	0	0	none	1	NA	none	1	NA	0	NA	0	NA
AT1TE17300	0	0	0	0	none	1	NA	none	1	NA	0	NA	0	NA
AT1TE17305	0	0	0	0	none	1	NA	none	1	NA	0	NA	0	NA
AT1TE17315	0	0	0	0	none	1	NA	none	1	NA	0	NA	0	NA
AT1TE17320	0	0	0	0	none	1	NA	none	1	NA	0	NA	0	NA
AT1TE17360	0	0	0	0	none	1	NA	none	1	NA	0	NA	0	NA
AT1TE17365	0	0	0	0	none	1	NA	none	1	NA	0	NA	0	NA
AT1TE17370	0	0	0	0	none	1	NA	none	1	NA	0	NA	0	NA
AT1TE17410	0	0	0	0	none	1	NA	none	1	NA	0	NA	0	NA
AT1TE17415	0	0	0	0	none	1	NA	none	1	NA	0	NA	0	NA
AT1TE17510	0	0	0	0	none	1	NA	none	1	NA	0	NA	0	NA
AT1TE17515	0	0	0	0	none	1	NA	none	1	NA	0	NA	0	NA
AT1TE17550	0	0	0	0	none	1	NA	none	1	NA	0	NA	0	NA
AT1TE17555	0	0	0	0	none	1	NA	none	1	NA	0	NA	0	NA
AT1TE17560	0	0	0	0	none	1	NA	none	1	NA	0	NA	0	NA
AT1TE17610	0	0	0	0	none	1	NA	none	1	NA	0	NA	0	NA
AT1TE17830	0	0	0	0	none	1	NA	none	1	NA	0	NA	0	NA
AT1TE17870	0	0	0	0	none	1	NA	none	1	NA	0	NA	0	NA
AT1TE17875	0	0	0	0	none	1	NA	none	1	NA	0	NA	0	NA
AT1TE18210	0	0	0	0	none	1	NA	none	1	NA	0	NA	0	NA
AT1TE18215	0	0	0	0	none	1	NA	none	1	NA	0	NA	0	NA
AT1TE18220	0	0	0	0	none	1	NA	none	1	NA	0	NA	0	NA
AT1TE18270	0	0	0	0	none	1	NA	none	1	NA	0	NA	0	NA
AT1TE18275	0	0	0	0	none	1	NA	none	1	NA	0	NA	0	NA
AT1TE18280	0	0	0	0	none	1	NA	none	1	NA	0	NA	0	NA
AT1TE18285	0	0	0	0	none	1	NA	none	1	NA	0	NA	0	NA
AT1TE18290	0	0	0	0	none	1	NA	none	1	NA	0	NA	0	NA
AT1TE18295	0	0	0	0	none	1	NA	none	1	NA	0	NA	0	NA
AT1TE18300	0	0	0	0	none	1	NA	none	1	NA	0	NA	0	NA
AT1TE18375	0	0	0	0	none	1	NA	none	1	NA	0	NA	0	NA
AT1TE18380	0	0	0	0	none	1	NA	none	1	NA	0	NA	0	NA
AT1TE18385	0	0	0	0	none	1	NA	none	1	NA	0	NA	0	NA
AT1TE18415	0	0	0	0	none	1	NA	none	1	NA	0	NA	0	NA
AT1TE18700	0	0	0	0	none	1	NA	none	1	NA	0	NA	0	NA
AT1TE18740	0	0	0	0	none	1	NA	none	1	NA	0	NA	0	NA
AT1TE18745	0	0	0	0	none	1	NA	none	1	NA	0	NA	0	NA
AT1TE18750	0	0	0	0	none	1	NA	none	1	NA	0	NA	0	NA
AT1TE18770	0	0	0	0	none	1	NA	none	1	NA	2	0.2641	8	0.904576
AT1TE18775	0	0	0	0	none	1	NA	none	1	NA	0	NA	1	0.220867
AT1TE18785	0	0	0	0	none	1	NA	none	1	NA	20	18.4241	20	15.7762
AT1TE18790	0	0	0	0	none	1	NA	none	1	NA	2	0.076691	4	0.131338
AT1TE18795	0	0	0	0	none	1	NA	none	1	NA	0	NA	0	NA
AT1TE18810	0	0	0	0	none	1	NA	none	1	NA	0	NA	8	0.493558
AT1TE18950	0	0	0	0	none	1	NA	none	1	NA	0	NA	0	NA
AT1TE18955	0	0	0	0	none	1	NA	none	1	NA	0	NA	0	NA
AT1TE18960	0	0	0	0	none	1	NA	none	1	NA	0	NA	0	NA
AT1TE19050	0	0	0	0	none	1	NA	none	1	NA	0	NA	0	NA
AT1TE19080	0	0	0	0	none	1	NA	none	1	NA	0	NA	1	0.501971
AT1TE19085	0	0	0	0	none	1	NA	none	1	NA	0	NA	0	NA
AT1TE19090	0	0	0	0	none	1	NA	none	1	NA	0	NA	0	NA
AT1TE19095	0	0	0	0	none	1	NA	none	1	NA	0	NA	0	NA
AT1TE19135	0	0	0	0	none	1	NA	none	1	NA	0	NA	0	NA
AT1TE19280	0	0	0	0	none	1	NA	none	1	NA	0	NA	0	NA
AT1TE19285	0	0	0	0	none	1	NA	none	1	NA	0	NA	0	NA
AT1TE19290	0	0	0	0	none	1	NA	none	1	NA	0	NA	0	NA
AT1TE19295	0	0	0	0	none	1	NA	none	1	NA	0	NA	0	NA
AT1TE19300	0	0	0	0	none	1	NA	none	1	NA	0	NA	0	NA
AT1TE19400	0	0	0	0	none	1	NA	none	1	NA	0	NA	0	NA
AT1TE19435	0	0	0	0	none	1	NA	none	1	NA	0	NA	0	NA
AT1TE19630	0	0	0	0	none	1	NA	none	1	NA	0	NA	0	NA
AT1TE19635	0	0	0	0	none	1	NA	none	1	NA	0	NA	0	NA
AT1TE19640	0	0	0	0	none	1	NA	none	1	NA	0	NA	0	NA
AT1TE19730	0	0	0	0	none	1	NA	none	1	NA	0	NA	1	0.051928
AT1TE19780	0	0	0	0	none	1	NA	none	1	NA	0	NA	0	NA
AT1TE19785	0	0	0	0	none	1	NA	none	1	NA	0	NA	0	NA
AT1TE19790	0	0	0	0	none	1	NA	none	1	NA	0	NA	0	NA
AT1TE19795	0	0	0	0	none	1	NA	none	1	NA	0	NA	0	NA
AT1TE19800	0	0	0	0	none	1	NA	none	1	NA	0	NA	0	NA
AT1TE19810	0	0	0	0	none	1	NA	none	1	NA	0	NA	0	NA
AT1TE19815	0	0	0	0	none	1	NA	none	1	NA	0	NA	0	NA
AT1TE19820	0	0	0	0	none	1	NA	none	1	NA	0	NA	0	NA
AT1TE19860	0	0	0	0	none	1	NA	none	1	NA	0	NA	0	NA
AT1TE20030	0	0	0	0	none	1	NA	none	1	NA	0	NA	0	NA
AT1TE20035	0	0	0	0	none	1	NA	none	1	NA	0	NA	0	NA
AT1TE20040	0	0	0	0	none	1	NA	none	1	NA	2	0.047974	1	0.020539
AT1TE20045	0	0	0	0	none	1	NA	none	1	NA	0	NA	0	NA
AT1TE20050	0	0	0	0	none	1	NA	none	1	NA	0	NA	0	NA
AT1TE20080	0	0	0	0	none	1	NA	none	1	NA	0	NA	0	NA
AT1TE20085	0	0	0	0	none	1	NA	none	1	NA	0	NA	0	NA
AT1TE20090	0	0	0	0	none	1	NA	none	1	NA	0	NA	0	NA
AT1TE20110	0	0	0	0	none	1	NA	none	1	NA	0	NA	0	NA
AT1TE20115	0	0	0	0	none	1	NA	none	1	NA	0	NA	0	NA
AT1TE20150	0	0	0	0	none	1	NA	none	1	NA	0	NA	0	NA
AT1TE20155	0	0	0	0	none	1	NA	none	1	NA	0	NA	0	NA
AT1TE20160	0	0	0	0	none	1	NA	none	1	NA	1	0.036501	0	NA
AT1TE20165	0	0	0	0	none	1	NA	none	1	NA	0	NA	0	NA
AT1TE20170	0	0	0	0	none	1	NA	none	1	NA	0	NA	3	1.00394
AT1TE20175	0	0	0	0	none	1	NA	none	1	NA	0	NA	0	NA
AT1TE20180	0	0	0	0	none	1	NA	none	1	NA	0	NA	0	NA
AT1TE20185	0	0	0	0	none	1	NA	none	1	NA	1	0.577473	1	0.494479
AT1TE20190	0	0	0	0	none	1	NA	none	1	NA	0	NA	0	NA
AT1TE20195	0	0	0	0	none	1	NA	none	1	NA	0	NA	0	NA
AT1TE20200	0	0	0	0	none	1	NA	none	1	NA	0	NA	0	NA
AT1TE20310	0	0	0	0	none	1	NA	none	1	NA	0	NA	0	NA
AT1TE20320	0	0	0	0	none	1	NA	none	1	NA	0	NA	0	NA
AT1TE20325	0	0	0	0	none	1	NA	none	1	NA	0	NA	0	NA
AT1TE20410	0	0	0	0	none	1	NA	none	1	NA	0	NA	0	NA
AT1TE20450	0	0	0	0	none	1	NA	none	1	NA	0	NA	0	NA
AT1TE20660	0	0	0	0	none	1	NA	none	1	NA	0	NA	0	NA
AT1TE20665	0	0	0	0	none	1	NA	none	1	NA	0	NA	0	NA
AT1TE20670	0	0	0	0	none	1	NA	none	1	NA	0	NA	0	NA
AT1TE20675	0	0	0	0	none	1	NA	none	1	NA	0	NA	0	NA
AT1TE20740	0	0	0	0	none	1	NA	none	1	NA	0	NA	0	NA
AT1TE20745	0	0	0	0	none	1	NA	none	1	NA	0	NA	0	NA
AT1TE20750	0	0	0	0	none	1	NA	none	1	NA	0	NA	0	NA
AT1TE20755	0	0	0	0	none	1	NA	none	1	NA	0	NA	0	NA
AT1TE20760	0	0	0	0	none	1	NA	none	1	NA	0	NA	0	NA
AT1TE20840	0	0	0	0	none	1	NA	none	1	NA	0	NA	0	NA
AT1TE20890	0	0	0	0	none	1	NA	none	1	NA	0	NA	0	NA
AT1TE20900	0	0	0	0	none	1	NA	none	1	NA	0	NA	0	NA
AT1TE20905	0	0	0	0	none	1	NA	none	1	NA	0	NA	0	NA
AT1TE20910	0	0	0	0	none	1	NA	none	1	NA	0	NA	0	NA
AT1TE20915	0	0	0	0	none	1	NA	none	1	NA	0	NA	2	0.163605
AT1TE20920	0	0	0	0	none	1	NA	none	1	NA	0	NA	0	NA
AT1TE20925	0	0	0	0	none	1	NA	none	1	NA	0	NA	0	NA
AT1TE20930	0	0	0	0	none	1	NA	none	1	NA	0	NA	0	NA
AT1TE20970	0	0	0	0	none	1	NA	none	1	NA	0	NA	0	NA
AT1TE20980	0	0	0	0	none	1	NA	none	1	NA	0	NA	0	NA
AT1TE21010	0	0	0	0	none	1	NA	none	1	NA	0	NA	0	NA
AT1TE21020	0	0	0	0	none	1	NA	none	1	NA	0	NA	0	NA
AT1TE21025	0	0	0	0	none	1	NA	none	1	NA	0	NA	0	NA
AT1TE21120	0	0	0	0	none	1	NA	none	1	NA	0	NA	0	NA
AT1TE21125	0	0	0	0	none	1	NA	none	1	NA	0	NA	0	NA
AT1TE21130	0	0	0	0	none	1	NA	none	1	NA	0	NA	0	NA
AT1TE21135	0	0	0	0	none	1	NA	none	1	NA	0	NA	1	0.298469
AT1TE21250	0	0	0	0	none	1	NA	none	1	NA	0	NA	0	NA
AT1TE21305	0	0	0	0	none	1	NA	none	1	NA	0	NA	0	NA
AT1TE21310	0	0	0	0	none	1	NA	none	1	NA	0	NA	0	NA
AT1TE21350	0	0	0	0	none	1	NA	none	1	NA	0	NA	0	NA
AT1TE21355	0	0	0	0	none	1	NA	none	1	NA	0	NA	0	NA
AT1TE21360	0	0	0	0	none	1	NA	none	1	NA	0	NA	0	NA
AT1TE21370	0	0	0	0	none	1	NA	none	1	NA	0	NA	0	NA
AT1TE21375	0	0	0	0	none	1	NA	none	1	NA	0	NA	0	NA
AT1TE21470	0	0	0	0	none	1	NA	none	1	NA	1	0.05898	0	NA
AT1TE21480	0	0	0	0	none	1	NA	none	1	NA	0	NA	0	NA
AT1TE21510	0	0	0	0	none	1	NA	none	1	NA	0	NA	0	NA
AT1TE21515	0	0	0	0	none	1	NA	none	1	NA	0	NA	0	NA
AT1TE21560	0	0	0	0	none	1	NA	none	1	NA	0	NA	0	NA
AT1TE21570	0	0	0	0	none	1	NA	none	1	NA	0	NA	0	NA
AT1TE21575	0	0	0	0	none	1	NA	none	1	NA	0	NA	0	NA
AT1TE21580	0	0	0	0	none	1	NA	none	1	NA	0	NA	0	NA
AT1TE21600	0	0	0	0	none	1	NA	none	1	NA	0	NA	0	NA
AT1TE21715	0	0	0	0	none	1	NA	none	1	NA	0	NA	0	NA
AT1TE21725	0	0	0	0	none	1	NA	none	1	NA	0	NA	0	NA
AT1TE21780	0	0	0	0	none	1	NA	none	1	NA	0	NA	0	NA
AT1TE21785	0	0	0	0	none	1	NA	none	1	NA	0	NA	4	0.183039
AT1TE21790	0	0	0	0	none	1	NA	none	1	NA	0	NA	0	NA
AT1TE21795	0	0	0	0	none	1	NA	none	1	NA	0	NA	0	NA
AT1TE21805	0	0	0	0	none	1	NA	none	1	NA	0	NA	0	NA
AT1TE21830	1	0	0	0	none	1	NA	none	1	NA	1	0.322423	0	NA
AT1TE21840	0	0	0	0	none	1	NA	none	1	NA	0	NA	0	NA
AT1TE21845	0	0	0	0	none	1	NA	none	1	NA	0	NA	0	NA
AT1TE21850	0	0	0	0	none	1	NA	none	1	NA	0	NA	0	NA
AT1TE21880	0	0	0	0	none	1	NA	none	1	NA	0	NA	0	NA
AT1TE21910	0	0	0	0	none	1	NA	none	1	NA	0	NA	0	NA
AT1TE21950	0	0	0	1	none	1	NA	none	1	NA	1	0.077227	2	0.132256
AT1TE22110	0	0	0	0	none	1	NA	none	1	NA	0	NA	0	NA
AT1TE22115	0	0	0	0	none	1	NA	none	1	NA	0	NA	0	NA
AT1TE22230	0	0	0	0	none	1	NA	none	1	NA	0	NA	0	NA
AT1TE22330	0	0	0	0	none	1	NA	none	1	NA	0	NA	0	NA
AT1TE22370	0	0	0	0	none	1	NA	none	1	NA	0	NA	0	NA
AT1TE22450	0	0	0	0	none	1	NA	none	1	NA	0	NA	0	NA
AT1TE22460	0	0	0	0	none	1	NA	none	1	NA	0	NA	0	NA
AT1TE22560	0	0	0	0	none	1	NA	none	1	NA	0	NA	0	NA
AT1TE22660	0	0	0	0	none	1	NA	none	1	NA	0	NA	0	NA
AT1TE22665	0	0	0	0	none	1	NA	none	1	NA	0	NA	0	NA
AT1TE22670	0	0	0	0	none	1	NA	none	1	NA	0	NA	0	NA
AT1TE22675	0	0	0	0	none	1	NA	none	1	NA	0	NA	0	NA
AT1TE22690	0	0	0	0	none	1	NA	none	1	NA	0	NA	0	NA
AT1TE22695	0	0	0	0	none	1	NA	none	1	NA	0	NA	2	0.066929
AT1TE22700	0	0	0	0	none	1	NA	none	1	NA	0	NA	0	NA
AT1TE22705	0	0	0	0	none	1	NA	none	1	NA	0	NA	0	NA
AT1TE22710	0	0	0	0	none	1	NA	none	1	NA	1	0.120157	0	NA
AT1TE22715	0	0	0	0	none	1	NA	none	1	NA	0	NA	0	NA
AT1TE22720	0	0	0	0	none	1	NA	none	1	NA	1	0.029201	1	0.025004
AT1TE22740	0	0	0	0	none	1	NA	none	1	NA	0	NA	0	NA
AT1TE22745	0	0	0	0	none	1	NA	none	1	NA	0	NA	0	NA
AT1TE22750	0	0	0	0	none	1	NA	none	1	NA	0	NA	0	NA
AT1TE22755	0	0	0	0	none	1	NA	none	1	NA	0	NA	0	NA
AT1TE22760	0	0	0	0	none	1	NA	none	1	NA	0	NA	0	NA
AT1TE22790	0	0	0	0	none	1	NA	none	1	NA	0	NA	0	NA
AT1TE22795	0	0	0	0	none	1	NA	none	1	NA	0	NA	0	NA
AT1TE22850	0	0	0	0	none	1	NA	none	1	NA	0	NA	0	NA
AT1TE22855	0	0	0	0	none	1	NA	none	1	NA	0	NA	0	NA
AT1TE22865	0	0	0	0	none	1	NA	none	1	NA	0	NA	0	NA
AT1TE23040	0	0	0	0	none	1	NA	none	1	NA	0	NA	1	0.245408
AT1TE23060	0	0	0	0	none	1	NA	none	1	NA	0	NA	0	NA
AT1TE23065	0	0	0	0	none	1	NA	none	1	NA	0	NA	0	NA
AT1TE23070	0	0	0	0	none	1	NA	none	1	NA	0	NA	0	NA
AT1TE23080	0	0	0	0	none	1	NA	none	1	NA	0	NA	0	NA
AT1TE23120	0	0	0	0	none	1	NA	none	1	NA	0	NA	0	NA
AT1TE23125	0	0	0	0	none	1	NA	none	1	NA	0	NA	0	NA
AT1TE23160	0	0	0	0	none	1	NA	none	1	NA	0	NA	0	NA
AT1TE23190	0	0	0	0	none	1	NA	none	1	NA	0	NA	0	NA
AT1TE23260	0	0	0	0	none	1	NA	none	1	NA	0	NA	0	NA
AT1TE23270	0	0	0	0	none	1	NA	none	1	NA	0	NA	0	NA
AT1TE23275	0	0	0	0	none	1	NA	none	1	NA	0	NA	0	NA
AT1TE23280	0	0	0	0	none	1	NA	none	1	NA	0	NA	0	NA
AT1TE23285	0	0	0	0	none	1	NA	none	1	NA	0	NA	0	NA
AT1TE23350	0	0	0	0	none	1	NA	none	1	NA	0	NA	0	NA
AT1TE23355	0	0	0	0	none	1	NA	none	1	NA	0	NA	0	NA
AT1TE23390	0	0	0	0	none	1	NA	none	1	NA	0	NA	0	NA
AT1TE23395	0	0	0	0	none	1	NA	none	1	NA	0	NA	0	NA
AT1TE23410	0	0	0	0	none	1	NA	none	1	NA	0	NA	0	NA
AT1TE23420	0	0	0	0	none	1	NA	none	1	NA	0	NA	0	NA
AT1TE23500	0	0	0	0	none	1	NA	none	1	NA	0	NA	2	0.207712
AT1TE23505	0	0	0	0	none	1	NA	none	1	NA	0	NA	0	NA
AT1TE23510	0	0	0	0	none	1	NA	none	1	NA	0	NA	0	NA
AT1TE23515	0	0	0	0	none	1	NA	none	1	NA	0	NA	0	NA
AT1TE23520	0	0	0	0	none	1	NA	none	1	NA	0	NA	0	NA
AT1TE23525	0	0	0	0	none	1	NA	none	1	NA	0	NA	0	NA
AT1TE23550	0	0	0	0	none	1	NA	none	1	NA	0	NA	0	NA
AT1TE23555	0	0	0	0	none	1	NA	none	1	NA	0	NA	0	NA
AT1TE23560	0	0	0	0	none	1	NA	none	1	NA	0	NA	0	NA
AT1TE23620	0	0	0	0	none	1	NA	none	1	NA	0	NA	0	NA
AT1TE23650	0	0	0	0	none	1	NA	none	1	NA	0	NA	0	NA
AT1TE23655	0	0	0	0	none	1	NA	none	1	NA	0	NA	0	NA
AT1TE23830	0	0	0	0	none	1	NA	none	1	NA	0	NA	0	NA
AT1TE23835	0	0	0	0	none	1	NA	none	1	NA	0	NA	0	NA
AT1TE23840	0	0	0	0	none	1	NA	none	1	NA	0	NA	0	NA
AT1TE23845	0	0	0	0	none	1	NA	none	1	NA	0	NA	0	NA
AT1TE23950	0	0	0	0	none	1	NA	none	1	NA	0	NA	0	NA
AT1TE23955	0	0	0	0	none	1	NA	none	1	NA	0	NA	0	NA
AT1TE23985	0	0	0	0	none	1	NA	none	1	NA	0	NA	0	NA
AT1TE24005	0	0	0	0	none	1	NA	none	1	NA	0	NA	0	NA
AT1TE24015	0	0	0	0	none	1	NA	none	1	NA	0	NA	0	NA
AT1TE24060	0	0	0	0	none	1	NA	none	1	NA	0	NA	0	NA
AT1TE24160	0	0	0	0	none	1	NA	none	1	NA	0	NA	0	NA
AT1TE24165	0	0	0	0	none	1	NA	none	1	NA	0	NA	0	NA
AT1TE24170	0	0	0	0	none	1	NA	none	1	NA	0	NA	0	NA
AT1TE24240	0	0	0	0	none	1	NA	none	1	NA	0	NA	0	NA
AT1TE24245	0	0	0	0	none	1	NA	none	1	NA	0	NA	1	0.088347
AT1TE24250	0	0	0	0	none	1	NA	none	1	NA	0	NA	0	NA
AT1TE24255	0	0	0	0	none	1	NA	none	1	NA	1	0.036743	14	0.440476
AT1TE24580	0	0	0	0	none	1	NA	none	1	NA	0	NA	0	NA
AT1TE24720	0	0	0	0	none	1	NA	none	1	NA	0	NA	0	NA
AT1TE24725	0	0	0	0	none	1	NA	none	1	NA	0	NA	0	NA
AT1TE24730	0	0	0	0	none	1	NA	none	1	NA	0	NA	0	NA
AT1TE24735	0	0	0	0	none	1	NA	none	1	NA	0	NA	0	NA
AT1TE24740	0	0	0	0	none	1	NA	none	1	NA	0	NA	0	NA
AT1TE24780	0	0	0	0	none	1	NA	none	1	NA	0	NA	0	NA
AT1TE24830	0	0	0	0	none	1	NA	none	1	NA	0	NA	0	NA
AT1TE24855	0	0	0	0	none	1	NA	none	1	NA	0	NA	0	NA
AT1TE24865	0	0	0	0	none	1	NA	none	1	NA	0	NA	0	NA
AT1TE24900	0	0	0	0	none	1	NA	none	1	NA	0	NA	0	NA
AT1TE24930	0	0	0	0	none	1	NA	none	1	NA	0	NA	0	NA
AT1TE24935	0	0	0	0	none	1	NA	none	1	NA	0	NA	0	NA
AT1TE24950	0	0	0	0	none	1	NA	none	1	NA	0	NA	0	NA
AT1TE24955	0	0	0	0	none	1	NA	none	1	NA	0	NA	0	NA
AT1TE24960	0	0	0	0	none	1	NA	none	1	NA	0	NA	0	NA
AT1TE24965	0	0	0	0	none	1	NA	none	1	NA	0	NA	0	NA
AT1TE24975	0	0	0	2	none	1	NA	none	1	NA	0	NA	3	0.641228
AT1TE25020	0	0	0	0	none	1	NA	none	1	NA	0	NA	0	NA
AT1TE25025	0	0	0	0	none	1	NA	none	1	NA	0	NA	0	NA
AT1TE25030	0	0	0	0	none	1	NA	none	1	NA	0	NA	0	NA
AT1TE25035	0	0	0	0	none	1	NA	none	1	NA	0	NA	0	NA
AT1TE25040	0	0	0	0	none	1	NA	none	1	NA	0	NA	0	NA
AT1TE25045	0	0	0	0	none	1	NA	none	1	NA	0	NA	0	NA
AT1TE25110	5	0	0	1	none	0.218	NA	none	1	NA	7	0.26657	5	0.163042
AT1TE25115	0	0	0	0	none	1	NA	none	1	NA	0	NA	0	NA
AT1TE25120	0	0	0	0	none	1	NA	none	1	NA	0	NA	0	NA
AT1TE25125	0	0	0	0	none	1	NA	none	1	NA	0	NA	0	NA
AT1TE25180	0	0	0	0	none	1	NA	none	1	NA	0	NA	0	NA
AT1TE25185	0	0	0	0	none	1	NA	none	1	NA	0	NA	0	NA
AT1TE25190	0	0	0	0	none	1	NA	none	1	NA	0	NA	0	NA
AT1TE25195	0	0	0	0	none	1	NA	none	1	NA	0	NA	0	NA
AT1TE25200	0	0	0	0	none	1	NA	none	1	NA	0	NA	0	NA
AT1TE25205	0	0	0	0	none	1	NA	none	1	NA	0	NA	0	NA
AT1TE25210	0	0	0	0	none	1	NA	none	1	NA	0	NA	0	NA
AT1TE25250	0	0	0	0	none	1	NA	none	1	NA	0	NA	0	NA
AT1TE25255	0	0	0	0	none	1	NA	none	1	NA	0	NA	0	NA
AT1TE25260	0	0	0	0	none	1	NA	none	1	NA	0	NA	0	NA
AT1TE25265	0	0	0	0	none	1	NA	none	1	NA	0	NA	0	NA
AT1TE25275	0	0	0	0	none	1	NA	none	1	NA	0	NA	0	NA
AT1TE25285	0	0	0	0	none	1	NA	none	1	NA	0	NA	0	NA
AT1TE25360	0	0	0	0	none	1	NA	none	1	NA	0	NA	0	NA
AT1TE25460	0	0	0	0	none	1	NA	none	1	NA	0	NA	0	NA
AT1TE25470	0	0	0	0	none	1	NA	none	1	NA	0	NA	0	NA
AT1TE25610	0	0	0	0	none	1	NA	none	1	NA	0	NA	0	NA
AT1TE25615	0	0	0	0	none	1	NA	none	1	NA	0	NA	0	NA
AT1TE25620	0	0	0	0	none	1	NA	none	1	NA	0	NA	0	NA
AT1TE25640	0	0	0	0	none	1	NA	none	1	NA	0	NA	0	NA
AT1TE25650	0	0	0	0	none	1	NA	none	1	NA	0	NA	0	NA
AT1TE25655	0	0	0	0	none	1	NA	none	1	NA	0	NA	0	NA
AT1TE25670	0	0	0	0	none	1	NA	none	1	NA	0	NA	0	NA
AT1TE25675	0	0	0	0	none	1	NA	none	1	NA	0	NA	0	NA
AT1TE25680	0	0	0	0	none	1	NA	none	1	NA	0	NA	0	NA
AT1TE25685	0	0	0	0	none	1	NA	none	1	NA	0	NA	0	NA
AT1TE25690	0	0	0	0	none	1	NA	none	1	NA	0	NA	0	NA
AT1TE25740	0	0	0	0	none	1	NA	none	1	NA	0	NA	0	NA
AT1TE25745	0	0	0	0	none	1	NA	none	1	NA	0	NA	0	NA
AT1TE25770	0	0	0	0	none	1	NA	none	1	NA	0	NA	0	NA
AT1TE25775	0	0	0	0	none	1	NA	none	1	NA	0	NA	0	NA
AT1TE25780	0	0	0	0	none	1	NA	none	1	NA	0	NA	0	NA
AT1TE25820	0	0	0	0	none	1	NA	none	1	NA	0	NA	0	NA
AT1TE25860	0	0	0	0	none	1	NA	none	1	NA	0	NA	0	NA
AT1TE25865	0	0	0	0	none	1	NA	none	1	NA	0	NA	0	NA
AT1TE25870	0	0	0	0	none	1	NA	none	1	NA	0	NA	0	NA
AT1TE25875	0	0	0	0	none	1	NA	none	1	NA	0	NA	0	NA
AT1TE25880	0	0	0	0	none	1	NA	none	1	NA	0	NA	0	NA
AT1TE25885	0	0	0	0	none	1	NA	none	1	NA	0	NA	0	NA
AT1TE25890	0	0	0	0	none	1	NA	none	1	NA	0	NA	0	NA
AT1TE25910	0	0	0	0	none	1	NA	none	1	NA	0	NA	0	NA
AT1TE25915	0	0	0	0	none	1	NA	none	1	NA	0	NA	0	NA
AT1TE25920	0	0	0	0	none	1	NA	none	1	NA	0	NA	0	NA
AT1TE25925	0	0	0	0	none	1	NA	none	1	NA	0	NA	0	NA
AT1TE25935	0	0	0	0	none	1	NA	none	1	NA	0	NA	0	NA
AT1TE26100	0	0	0	0	none	1	NA	none	1	NA	0	NA	0	NA
AT1TE26105	0	0	0	0	none	1	NA	none	1	NA	0	NA	0	NA
AT1TE26110	1	0	0	0	none	1	NA	none	1	NA	2	0.179539	0	NA
AT1TE26115	0	0	0	0	none	1	NA	none	1	NA	0	NA	0	NA
AT1TE26120	0	0	0	0	none	1	NA	none	1	NA	0	NA	0	NA
AT1TE26125	0	0	0	0	none	1	NA	none	1	NA	0	NA	0	NA
AT1TE26260	0	0	0	0	none	1	NA	none	1	NA	0	NA	0	NA
AT1TE26265	0	0	0	0	none	1	NA	none	1	NA	0	NA	0	NA
AT1TE26270	0	0	0	0	none	1	NA	none	1	NA	0	NA	0	NA
AT1TE26275	0	0	0	0	none	1	NA	none	1	NA	0	NA	0	NA
AT1TE26280	0	0	0	0	none	1	NA	none	1	NA	0	NA	0	NA
AT1TE26290	0	0	0	0	none	1	NA	none	1	NA	0	NA	0	NA
AT1TE26300	0	0	0	0	none	1	NA	none	1	NA	0	NA	0	NA
AT1TE26305	0	0	0	0	none	1	NA	none	1	NA	0	NA	0	NA
AT1TE26320	0	0	0	0	none	1	NA	none	1	NA	0	NA	0	NA
AT1TE26360	0	0	0	0	none	1	NA	none	1	NA	0	NA	0	NA
AT1TE26365	0	0	0	0	none	1	NA	none	1	NA	0	NA	0	NA
AT1TE26370	0	0	0	0	none	1	NA	none	1	NA	0	NA	0	NA
AT1TE26375	0	0	0	0	none	1	NA	none	1	NA	0	NA	0	NA
AT1TE26380	0	0	0	0	none	1	NA	none	1	NA	0	NA	0	NA
AT1TE26410	0	0	0	0	none	1	NA	none	1	NA	0	NA	0	NA
AT1TE26510	0	0	0	0	none	1	NA	none	1	NA	0	NA	0	NA
AT1TE26515	0	0	0	0	none	1	NA	none	1	NA	0	NA	0	NA
AT1TE26520	0	0	0	0	none	1	NA	none	1	NA	0	NA	0	NA
AT1TE26525	0	0	0	0	none	1	NA	none	1	NA	0	NA	0	NA
AT1TE26530	0	0	0	0	none	1	NA	none	1	NA	0	NA	0	NA
AT1TE26535	0	0	0	0	none	1	NA	none	1	NA	0	NA	0	NA
AT1TE26540	0	0	0	0	none	1	NA	none	1	NA	0	NA	0	NA
AT1TE26610	0	1	0	0	none	1	NA	none	1	NA	2	0.158568	0	NA
AT1TE26620	0	0	0	0	none	1	NA	none	1	NA	0	NA	0	NA
AT1TE26625	0	0	0	0	none	1	NA	none	1	NA	0	NA	0	NA
AT1TE26630	0	0	0	0	none	1	NA	none	1	NA	0	NA	0	NA
AT1TE26660	0	0	0	0	none	1	NA	none	1	NA	0	NA	0	NA
AT1TE26665	0	0	0	0	none	1	NA	none	1	NA	0	NA	0	NA
AT1TE26670	0	0	0	0	none	1	NA	none	1	NA	0	NA	0	NA
AT1TE26675	0	0	0	0	none	1	NA	none	1	NA	0	NA	0	NA
AT1TE26700	0	0	0	0	none	1	NA	none	1	NA	0	NA	0	NA
AT1TE26705	0	0	0	0	none	1	NA	none	1	NA	0	NA	0	NA
AT1TE26710	0	0	0	0	none	1	NA	none	1	NA	0	NA	0	NA
AT1TE26715	0	0	0	0	none	1	NA	none	1	NA	0	NA	0	NA
AT1TE26720	0	0	0	0	none	1	NA	none	1	NA	0	NA	0	NA
AT1TE26725	0	0	0	0	none	1	NA	none	1	NA	0	NA	0	NA
AT1TE26730	0	0	0	0	none	1	NA	none	1	NA	0	NA	0	NA
AT1TE26735	0	0	0	0	none	1	NA	none	1	NA	0	NA	0	NA
AT1TE26740	0	0	0	0	none	1	NA	none	1	NA	0	NA	0	NA
AT1TE26840	0	0	0	0	none	1	NA	none	1	NA	0	NA	0	NA
AT1TE26900	0	0	0	0	none	1	NA	none	1	NA	0	NA	0	NA
AT1TE27020	0	0	0	0	none	1	NA	none	1	NA	0	NA	0	NA
AT1TE27025	0	0	0	0	none	1	NA	none	1	NA	0	NA	0	NA
AT1TE27030	0	0	0	0	none	1	NA	none	1	NA	0	NA	0	NA
AT1TE27035	0	0	0	0	none	1	NA	none	1	NA	0	NA	0	NA
AT1TE27060	0	0	0	0	none	1	NA	none	1	NA	0	NA	0	NA
AT1TE27090	0	0	0	0	none	1	NA	none	1	NA	0	NA	0	NA
AT1TE27095	0	0	0	0	none	1	NA	none	1	NA	0	NA	0	NA
AT1TE27100	0	0	0	0	none	1	NA	none	1	NA	0	NA	0	NA
AT1TE27190	0	0	0	0	none	1	NA	none	1	NA	0	NA	0	NA
AT1TE27280	0	0	0	0	none	1	NA	none	1	NA	0	NA	0	NA
AT1TE27285	0	0	0	0	none	1	NA	none	1	NA	0	NA	0	NA
AT1TE27300	0	0	0	0	none	1	NA	none	1	NA	0	NA	0	NA
AT1TE27330	0	0	0	0	none	1	NA	none	1	NA	0	NA	0	NA
AT1TE27335	0	0	0	0	none	1	NA	none	1	NA	0	NA	2	0.104842
AT1TE27340	0	0	0	0	none	1	NA	none	1	NA	0	NA	0	NA
AT1TE27345	0	0	0	0	none	1	NA	none	1	NA	0	NA	0	NA
AT1TE27350	0	0	0	0	none	1	NA	none	1	NA	0	NA	2	0.206418
AT1TE27355	0	0	0	0	none	1	NA	none	1	NA	0	NA	0	NA
AT1TE27360	0	0	0	0	none	1	NA	none	1	NA	0	NA	0	NA
AT1TE27365	0	0	0	0	none	1	NA	none	1	NA	0	NA	0	NA
AT1TE27390	0	0	0	0	none	1	NA	none	1	NA	0	NA	0	NA
AT1TE27395	0	0	0	0	none	1	NA	none	1	NA	0	NA	0	NA
AT1TE27400	0	0	0	0	none	1	NA	none	1	NA	0	NA	0	NA
AT1TE27460	0	0	0	0	none	1	NA	none	1	NA	0	NA	0	NA
AT1TE27465	0	0	0	0	none	1	NA	none	1	NA	0	NA	0	NA
AT1TE27470	1	0	0	0	none	1	NA	none	1	NA	1	0.032029	0	NA
AT1TE27475	0	0	0	0	none	1	NA	none	1	NA	0	NA	0	NA
AT1TE27540	0	0	0	0	none	1	NA	none	1	NA	0	NA	0	NA
AT1TE27545	0	0	0	0	none	1	NA	none	1	NA	0	NA	0	NA
AT1TE27550	0	0	0	0	none	1	NA	none	1	NA	0	NA	0	NA
AT1TE27650	0	0	0	0	none	1	NA	none	1	NA	0	NA	0	NA
AT1TE27655	0	0	0	0	none	1	NA	none	1	NA	0	NA	0	NA
AT1TE27660	0	0	0	0	none	1	NA	none	1	NA	0	NA	0	NA
AT1TE27665	0	0	0	0	none	1	NA	none	1	NA	16	0.408345	12	0.262243
AT1TE27670	0	0	0	0	none	1	NA	none	1	NA	0	NA	0	NA
AT1TE27675	0	0	0	0	none	1	NA	none	1	NA	0	NA	0	NA
AT1TE27685	0	0	0	0	none	1	NA	none	1	NA	0	NA	0	NA
AT1TE27690	0	0	0	0	none	1	NA	none	1	NA	0	NA	0	NA
AT1TE27695	0	0	0	0	none	1	NA	none	1	NA	0	NA	0	NA
AT1TE27810	0	0	0	0	none	1	NA	none	1	NA	0	NA	0	NA
AT1TE27815	0	0	0	0	none	1	NA	none	1	NA	0	NA	0	NA
AT1TE27820	0	0	0	0	none	1	NA	none	1	NA	0	NA	0	NA
AT1TE27825	0	0	0	0	none	1	NA	none	1	NA	0	NA	0	NA
AT1TE27830	0	0	0	0	none	1	NA	none	1	NA	0	NA	0	NA
AT1TE27835	0	0	0	0	none	1	NA	none	1	NA	0	NA	0	NA
AT1TE27900	0	0	0	0	none	1	NA	none	1	NA	0	NA	0	NA
AT1TE27905	0	0	0	0	none	1	NA	none	1	NA	0	NA	0	NA
AT1TE27915	0	19	0	22	none	1	NA	Ler	2.81e-11	28.326	19	1.71357	22	1.69898
AT1TE27920	0	0	0	0	none	1	NA	none	1	NA	0	NA	0	NA
AT1TE27925	0	0	0	0	none	1	NA	none	1	NA	0	NA	0	NA
AT1TE27935	0	0	0	0	none	1	NA	none	1	NA	0	NA	0	NA
AT1TE27940	0	0	0	0	none	1	NA	none	1	NA	0	NA	0	NA
AT1TE28050	0	0	0	0	none	1	NA	none	1	NA	0	NA	0	NA
AT1TE28055	0	0	0	0	none	1	NA	none	1	NA	0	NA	0	NA
AT1TE28120	0	0	0	0	none	1	NA	none	1	NA	0	NA	0	NA
AT1TE28170	0	0	0	0	none	1	NA	none	1	NA	0	NA	0	NA
AT1TE28250	0	0	0	0	none	1	NA	none	1	NA	0	NA	0	NA
AT1TE28320	0	0	0	0	none	1	NA	none	1	NA	0	NA	0	NA
AT1TE28325	0	0	0	0	none	1	NA	none	1	NA	0	NA	0	NA
AT1TE28330	0	0	0	0	none	1	NA	none	1	NA	0	NA	0	NA
AT1TE28335	0	0	0	0	none	1	NA	none	1	NA	0	NA	0	NA
AT1TE28375	0	0	0	0	none	1	NA	none	1	NA	0	NA	0	NA
AT1TE28380	0	0	0	0	none	1	NA	none	1	NA	0	NA	0	NA
AT1TE28390	0	0	0	0	none	1	NA	none	1	NA	0	NA	0	NA
AT1TE28395	0	0	0	0	none	1	NA	none	1	NA	0	NA	0	NA
AT1TE28400	0	0	0	0	none	1	NA	none	1	NA	0	NA	0	NA
AT1TE28405	0	0	0	0	none	1	NA	none	1	NA	0	NA	0	NA
AT1TE28410	0	0	0	0	none	1	NA	none	1	NA	0	NA	0	NA
AT1TE28450	0	0	0	0	none	1	NA	none	1	NA	0	NA	0	NA
AT1TE28455	0	0	0	0	none	1	NA	none	1	NA	0	NA	0	NA
AT1TE28460	0	0	0	0	none	1	NA	none	1	NA	0	NA	0	NA
AT1TE28465	0	0	0	0	none	1	NA	none	1	NA	0	NA	0	NA
AT1TE28500	0	0	0	0	none	1	NA	none	1	NA	0	NA	0	NA
AT1TE28505	0	0	0	0	none	1	NA	none	1	NA	0	NA	0	NA
AT1TE28510	0	0	0	0	none	1	NA	none	1	NA	0	NA	0	NA
AT1TE28515	0	0	0	0	none	1	NA	none	1	NA	0	NA	0	NA
AT1TE28580	0	0	0	0	none	1	NA	none	1	NA	0	NA	0	NA
AT1TE28620	0	0	0	0	none	1	NA	none	1	NA	0	NA	0	NA
AT1TE28630	0	0	0	0	none	1	NA	none	1	NA	0	NA	0	NA
AT1TE28635	0	0	0	0	none	1	NA	none	1	NA	0	NA	0	NA
AT1TE28640	0	0	0	0	none	1	NA	none	1	NA	0	NA	0	NA
AT1TE28645	0	0	0	0	none	1	NA	none	1	NA	0	NA	0	NA
AT1TE28650	0	0	0	0	none	1	NA	none	1	NA	0	NA	0	NA
AT1TE28655	0	0	0	0	none	1	NA	none	1	NA	0	NA	0	NA
AT1TE28680	0	0	0	0	none	1	NA	none	1	NA	0	NA	0	NA
AT1TE28800	0	0	0	0	none	1	NA	none	1	NA	0	NA	0	NA
AT1TE28835	0	0	0	0	none	1	NA	none	1	NA	0	NA	0	NA
AT1TE29040	0	0	0	0	none	1	NA	none	1	NA	0	NA	0	NA
AT1TE29045	0	0	0	0	none	1	NA	none	1	NA	0	NA	0	NA
AT1TE29055	0	0	0	0	none	1	NA	none	1	NA	0	NA	0	NA
AT1TE29065	0	0	0	0	none	1	NA	none	1	NA	0	NA	0	NA
AT1TE29070	0	0	0	0	none	1	NA	none	1	NA	0	NA	0	NA
AT1TE29080	0	0	0	0	none	1	NA	none	1	NA	2	0.879334	1	0.376478
AT1TE29140	0	0	0	0	none	1	NA	none	1	NA	0	NA	0	NA
AT1TE29145	0	0	0	0	none	1	NA	none	1	NA	0	NA	0	NA
AT1TE29200	0	0	0	0	none	1	NA	none	1	NA	0	NA	0	NA
AT1TE29205	0	0	0	0	none	1	NA	none	1	NA	0	NA	0	NA
AT1TE29260	0	0	0	0	none	1	NA	none	1	NA	0	NA	0	NA
AT1TE29265	0	0	0	0	none	1	NA	none	1	NA	0	NA	0	NA
AT1TE29370	0	0	0	0	none	1	NA	none	1	NA	0	NA	0	NA
AT1TE29375	0	0	0	0	none	1	NA	none	1	NA	0	NA	0	NA
AT1TE29385	0	0	0	0	none	1	NA	none	1	NA	0	NA	0	NA
AT1TE29390	0	0	0	0	none	1	NA	none	1	NA	0	NA	0	NA
AT1TE29395	0	0	0	0	none	1	NA	none	1	NA	0	NA	0	NA
AT1TE29410	0	0	0	0	none	1	NA	none	1	NA	0	NA	0	NA
AT1TE29415	0	0	0	0	none	1	NA	none	1	NA	0	NA	0	NA
AT1TE29420	0	0	0	0	none	1	NA	none	1	NA	0	NA	0	NA
AT1TE29425	0	0	0	0	none	1	NA	none	1	NA	0	NA	0	NA
AT1TE29430	0	0	0	0	none	1	NA	none	1	NA	0	NA	0	NA
AT1TE29460	0	0	0	0	none	1	NA	none	1	NA	1	1.24809	0	NA
AT1TE29465	0	0	0	0	none	1	NA	none	1	NA	0	NA	0	NA
AT1TE29470	0	0	0	0	none	1	NA	none	1	NA	0	NA	0	NA
AT1TE29475	0	0	0	0	none	1	NA	none	1	NA	0	NA	0	NA
AT1TE29480	0	0	0	0	none	1	NA	none	1	NA	0	NA	0	NA
AT1TE29485	0	0	0	0	none	1	NA	none	1	NA	0	NA	0	NA
AT1TE29500	0	0	0	0	none	1	NA	none	1	NA	0	NA	0	NA
AT1TE29530	0	0	0	0	none	1	NA	none	1	NA	0	NA	0	NA
AT1TE29570	0	0	0	0	none	1	NA	none	1	NA	1	0.042471	0	NA
AT1TE29575	0	0	0	0	none	1	NA	none	1	NA	0	NA	0	NA
AT1TE29600	0	0	0	0	none	1	NA	none	1	NA	1	0.386907	2	0.662602
AT1TE29605	0	0	0	0	none	1	NA	none	1	NA	0	NA	0	NA
AT1TE29610	0	0	0	0	none	1	NA	none	1	NA	0	NA	0	NA
AT1TE29650	0	0	0	0	none	1	NA	none	1	NA	0	NA	0	NA
AT1TE29655	0	0	0	0	none	1	NA	none	1	NA	0	NA	0	NA
AT1TE29660	0	0	0	0	none	1	NA	none	1	NA	0	NA	0	NA
AT1TE29665	0	0	0	0	none	1	NA	none	1	NA	0	NA	0	NA
AT1TE29670	0	0	0	0	none	1	NA	none	1	NA	0	NA	0	NA
AT1TE29710	0	0	0	0	none	1	NA	none	1	NA	0	NA	0	NA
AT1TE29760	0	0	0	0	none	1	NA	none	1	NA	0	NA	0	NA
AT1TE29765	0	0	0	0	none	1	NA	none	1	NA	0	NA	0	NA
AT1TE29770	0	0	0	0	none	1	NA	none	1	NA	0	NA	0	NA
AT1TE29830	0	0	0	0	none	1	NA	none	1	NA	0	NA	0	NA
AT1TE29900	0	0	0	0	none	1	NA	none	1	NA	0	NA	0	NA
AT1TE29905	0	0	0	0	none	1	NA	none	1	NA	8	1.17245	17	2.13338
AT1TE29915	0	0	0	0	none	1	NA	none	1	NA	0	NA	0	NA
AT1TE29920	0	0	0	0	none	1	NA	none	1	NA	0	NA	0	NA
AT1TE29995	0	0	0	0	none	1	NA	none	1	NA	0	NA	0	NA
AT1TE30000	0	0	0	0	none	1	NA	none	1	NA	0	NA	0	NA
AT1TE30040	0	0	0	0	none	1	NA	none	1	NA	0	NA	0	NA
AT1TE30045	0	0	0	0	none	1	NA	none	1	NA	0	NA	0	NA
AT1TE30070	0	0	0	0	none	1	NA	none	1	NA	0	NA	0	NA
AT1TE30080	0	0	0	0	none	1	NA	none	1	NA	0	NA	0	NA
AT1TE30085	0	0	0	0	none	1	NA	none	1	NA	0	NA	0	NA
AT1TE30090	0	0	0	0	none	1	NA	none	1	NA	0	NA	0	NA
AT1TE30095	0	0	0	0	none	1	NA	none	1	NA	0	NA	0	NA
AT1TE30105	0	0	0	0	none	1	NA	none	1	NA	0	NA	0	NA
AT1TE30115	0	0	0	0	none	1	NA	none	1	NA	0	NA	0	NA
AT1TE30170	0	0	0	0	none	1	NA	none	1	NA	0	NA	0	NA
AT1TE30175	0	0	0	0	none	1	NA	none	1	NA	0	NA	0	NA
AT1TE30180	0	0	0	0	none	1	NA	none	1	NA	0	NA	0	NA
AT1TE30185	0	0	0	0	none	1	NA	none	1	NA	0	NA	0	NA
AT1TE30190	0	0	0	0	none	1	NA	none	1	NA	0	NA	0	NA
AT1TE30200	0	0	0	0	none	1	NA	none	1	NA	0	NA	0	NA
AT1TE30230	0	0	0	0	none	1	NA	none	1	NA	0	NA	0	NA
AT1TE30235	0	0	0	0	none	1	NA	none	1	NA	0	NA	0	NA
AT1TE30240	0	0	0	0	none	1	NA	none	1	NA	0	NA	0	NA
AT1TE30245	0	0	0	0	none	1	NA	none	1	NA	0	NA	0	NA
AT1TE30250	0	0	0	3	none	1	NA	none	1	NA	2	0.047885	4	0.082005
AT1TE30255	0	0	0	0	none	1	NA	none	1	NA	0	NA	0	NA
AT1TE30330	0	0	0	0	none	1	NA	none	1	NA	0	NA	0	NA
AT1TE30340	0	0	0	0	none	1	NA	none	1	NA	0	NA	0	NA
AT1TE30345	0	0	0	0	none	1	NA	none	1	NA	0	NA	0	NA
AT1TE30350	0	0	0	0	none	1	NA	none	1	NA	0	NA	0	NA
AT1TE30355	0	0	0	0	none	1	NA	none	1	NA	0	NA	0	NA
AT1TE30360	0	0	0	0	none	1	NA	none	1	NA	0	NA	0	NA
AT1TE30365	0	0	0	0	none	1	NA	none	1	NA	0	NA	0	NA
AT1TE30370	0	0	0	0	none	1	NA	none	1	NA	0	NA	0	NA
AT1TE30375	0	0	0	0	none	1	NA	none	1	NA	0	NA	0	NA
AT1TE30380	0	0	0	0	none	1	NA	none	1	NA	0	NA	0	NA
AT1TE30410	0	0	0	0	none	1	NA	none	1	NA	0	NA	0	NA
AT1TE30440	0	0	0	0	none	1	NA	none	1	NA	0	NA	0	NA
AT1TE30445	0	0	0	0	none	1	NA	none	1	NA	0	NA	0	NA
AT1TE30510	9	2	3	2	none	0.957	NA	none	0.319	NA	11	0.788144	5	0.30676
AT1TE30520	0	0	0	0	none	1	NA	none	1	NA	2	0.070797	5	0.151556
AT1TE30525	0	0	0	0	none	1	NA	none	1	NA	0	NA	0	NA
AT1TE30555	0	0	0	0	none	1	NA	none	1	NA	0	NA	0	NA
AT1TE30760	0	0	0	0	none	1	NA	none	1	NA	0	NA	0	NA
AT1TE30765	0	0	0	0	none	1	NA	none	1	NA	0	NA	0	NA
AT1TE30770	0	0	0	0	none	1	NA	none	1	NA	0	NA	0	NA
AT1TE30820	0	0	0	0	none	1	NA	none	1	NA	0	NA	0	NA
AT1TE30840	0	0	0	0	none	1	NA	none	1	NA	0	NA	1	0.023817
AT1TE30845	0	0	0	0	none	1	NA	none	1	NA	0	NA	0	NA
AT1TE30850	0	0	0	0	none	1	NA	none	1	NA	0	NA	0	NA
AT1TE30860	0	0	0	0	none	1	NA	none	1	NA	0	NA	0	NA
AT1TE30865	0	0	0	0	none	1	NA	none	1	NA	0	NA	1	0.352448
AT1TE30870	0	0	0	0	none	1	NA	none	1	NA	0	NA	0	NA
AT1TE30875	0	0	0	0	none	1	NA	none	1	NA	0	NA	0	NA
AT1TE30880	0	0	0	0	none	1	NA	none	1	NA	0	NA	0	NA
AT1TE30885	0	0	0	0	none	1	NA	none	1	NA	0	NA	0	NA
AT1TE30890	0	0	0	0	none	1	NA	none	1	NA	0	NA	0	NA
AT1TE30895	0	0	0	0	none	1	NA	none	1	NA	0	NA	0	NA
AT1TE30900	0	0	0	0	none	1	NA	none	1	NA	0	NA	0	NA
AT1TE30905	0	0	0	0	none	1	NA	none	1	NA	0	NA	0	NA
AT1TE31000	0	0	0	0	none	1	NA	none	1	NA	0	NA	0	NA
AT1TE31040	0	0	0	0	none	1	NA	none	1	NA	0	NA	0	NA
AT1TE31045	0	0	0	0	none	1	NA	none	1	NA	0	NA	0	NA
AT1TE31080	0	0	0	0	none	1	NA	none	1	NA	0	NA	0	NA
AT1TE31195	0	0	0	0	none	1	NA	none	1	NA	0	NA	0	NA
AT1TE31200	0	0	0	0	none	1	NA	none	1	NA	0	NA	0	NA
AT1TE31380	0	0	0	0	none	1	NA	none	1	NA	4	0.245266	7	0.367529
AT1TE31385	2	1	0	3	none	0.772	NA	none	0.773	NA	3	0.477663	3	0.409013
AT1TE31410	0	0	0	0	none	1	NA	none	1	NA	0	NA	0	NA
AT1TE31420	0	0	0	0	none	1	NA	none	1	NA	0	NA	0	NA
AT1TE31425	0	0	0	0	none	1	NA	none	1	NA	0	NA	0	NA
AT1TE31500	0	0	0	0	none	1	NA	none	1	NA	0	NA	0	NA
AT1TE31505	0	0	0	0	none	1	NA	none	1	NA	0	NA	0	NA
AT1TE31560	0	0	0	0	none	1	NA	none	1	NA	0	NA	0	NA
AT1TE31570	0	0	0	0	none	1	NA	none	1	NA	0	NA	0	NA
AT1TE31575	0	0	0	0	none	1	NA	none	1	NA	0	NA	0	NA
AT1TE31580	0	0	0	0	none	1	NA	none	1	NA	0	NA	0	NA
AT1TE31585	0	0	0	0	none	1	NA	none	1	NA	0	NA	0	NA
AT1TE31590	0	0	0	0	none	1	NA	none	1	NA	0	NA	0	NA
AT1TE31595	0	0	0	0	none	1	NA	none	1	NA	0	NA	0	NA
AT1TE31650	0	0	0	0	none	1	NA	none	1	NA	0	NA	0	NA
AT1TE31655	0	0	0	0	none	1	NA	none	1	NA	0	NA	0	NA
AT1TE31660	0	0	0	0	none	1	NA	none	1	NA	0	NA	0	NA
AT1TE31665	0	0	0	0	none	1	NA	none	1	NA	0	NA	0	NA
AT1TE31670	0	0	0	0	none	1	NA	none	1	NA	0	NA	0	NA
AT1TE31700	0	0	0	0	none	1	NA	none	1	NA	0	NA	0	NA
AT1TE31710	0	0	0	0	none	1	NA	none	1	NA	0	NA	0	NA
AT1TE31740	0	0	0	0	none	1	NA	none	1	NA	0	NA	0	NA
AT1TE31745	0	0	0	0	none	1	NA	none	1	NA	0	NA	0	NA
AT1TE31750	0	0	0	0	none	1	NA	none	1	NA	0	NA	0	NA
AT1TE31755	0	0	0	0	none	1	NA	none	1	NA	0	NA	0	NA
AT1TE31760	0	0	0	0	none	1	NA	none	1	NA	0	NA	0	NA
AT1TE31765	0	0	0	0	none	1	NA	none	1	NA	0	NA	0	NA
AT1TE31770	0	0	0	0	none	1	NA	none	1	NA	0	NA	0	NA
AT1TE31775	0	0	0	0	none	1	NA	none	1	NA	0	NA	0	NA
AT1TE31780	0	0	0	0	none	1	NA	none	1	NA	0	NA	0	NA
AT1TE31785	0	0	0	0	none	1	NA	none	1	NA	0	NA	0	NA
AT1TE31790	0	0	0	0	none	1	NA	none	1	NA	0	NA	0	NA
AT1TE31860	0	0	0	0	none	1	NA	none	1	NA	0	NA	2	2.28483
AT1TE31880	0	0	0	0	none	1	NA	none	1	NA	0	NA	0	NA
AT1TE31885	0	0	0	0	none	1	NA	none	1	NA	0	NA	0	NA
AT1TE31895	0	0	0	0	none	1	NA	none	1	NA	6	2.14948	6	1.84056
AT1TE31900	0	0	0	0	none	1	NA	none	1	NA	0	NA	0	NA
AT1TE31905	0	0	0	0	none	1	NA	none	1	NA	0	NA	0	NA
AT1TE31910	0	0	0	0	none	1	NA	none	1	NA	0	NA	0	NA
AT1TE31915	0	0	0	0	none	1	NA	none	1	NA	0	NA	0	NA
AT1TE31920	0	0	0	0	none	1	NA	none	1	NA	0	NA	0	NA
AT1TE31925	0	0	0	0	none	1	NA	none	1	NA	0	NA	0	NA
AT1TE31930	0	0	0	0	none	1	NA	none	1	NA	0	NA	0	NA
AT1TE31935	0	0	0	2	none	1	NA	none	1	NA	0	NA	2	0.16565
AT1TE31940	0	0	0	0	none	1	NA	none	1	NA	0	NA	0	NA
AT1TE31945	0	0	0	0	none	1	NA	none	1	NA	1	0.163944	0	NA
AT1TE31950	0	0	0	0	none	1	NA	none	1	NA	0	NA	0	NA
AT1TE31955	0	0	0	0	none	1	NA	none	1	NA	0	NA	0	NA
AT1TE31960	0	0	0	0	none	1	NA	none	1	NA	0	NA	0	NA
AT1TE31965	0	0	0	0	none	1	NA	none	1	NA	0	NA	0	NA
AT1TE31970	0	0	0	0	none	1	NA	none	1	NA	1	0.034422	0	NA
AT1TE31975	0	0	0	0	none	1	NA	none	1	NA	0	NA	0	NA
AT1TE31980	0	0	0	0	none	1	NA	none	1	NA	0	NA	0	NA
AT1TE31985	0	0	0	0	none	1	NA	none	1	NA	0	NA	0	NA
AT1TE32000	0	0	0	0	none	1	NA	none	1	NA	0	NA	0	NA
AT1TE32005	0	0	0	0	none	1	NA	none	1	NA	0	NA	0	NA
AT1TE32010	0	0	0	0	none	1	NA	none	1	NA	0	NA	0	NA
AT1TE32020	0	0	0	0	none	1	NA	none	1	NA	0	NA	0	NA
AT1TE32040	0	0	0	0	none	1	NA	none	1	NA	0	NA	0	NA
AT1TE32090	0	0	0	0	none	1	NA	none	1	NA	0	NA	0	NA
AT1TE32095	0	0	0	0	none	1	NA	none	1	NA	0	NA	0	NA
AT1TE32100	0	0	0	0	none	1	NA	none	1	NA	0	NA	0	NA
AT1TE32105	0	0	0	0	none	1	NA	none	1	NA	0	NA	0	NA
AT1TE32110	0	0	0	0	none	1	NA	none	1	NA	0	NA	0	NA
AT1TE32115	0	0	0	0	none	1	NA	none	1	NA	0	NA	0	NA
AT1TE32180	0	0	0	0	none	1	NA	none	1	NA	0	NA	0	NA
AT1TE32220	0	0	0	0	none	1	NA	none	1	NA	0	NA	0	NA
AT1TE32225	0	0	0	0	none	1	NA	none	1	NA	0	NA	0	NA
AT1TE32230	0	0	0	0	none	1	NA	none	1	NA	0	NA	0	NA
AT1TE32275	0	0	0	0	none	1	NA	none	1	NA	0	NA	0	NA
AT1TE32280	0	0	0	0	none	1	NA	none	1	NA	0	NA	0	NA
AT1TE32320	0	0	0	0	none	1	NA	none	1	NA	0	NA	0	NA
AT1TE32325	0	0	0	0	none	1	NA	none	1	NA	0	NA	0	NA
AT1TE32330	0	0	0	0	none	1	NA	none	1	NA	0	NA	0	NA
AT1TE32340	0	0	0	0	none	1	NA	none	1	NA	5	4.83634	7	5.79777
AT1TE32420	0	0	0	0	none	1	NA	none	1	NA	0	NA	0	NA
AT1TE32425	0	0	0	0	none	1	NA	none	1	NA	0	NA	0	NA
AT1TE32450	0	0	0	0	none	1	NA	none	1	NA	0	NA	0	NA
AT1TE32455	0	0	0	0	none	1	NA	none	1	NA	0	NA	0	NA
AT1TE32460	0	0	0	0	none	1	NA	none	1	NA	2	0.386907	0	NA
AT1TE32465	0	0	0	0	none	1	NA	none	1	NA	0	NA	0	NA
AT1TE32500	0	0	0	0	none	1	NA	none	1	NA	0	NA	0	NA
AT1TE32530	0	0	0	0	none	1	NA	none	1	NA	0	NA	0	NA
AT1TE32620	0	0	0	0	none	1	NA	none	1	NA	0	NA	0	NA
AT1TE32625	0	0	0	0	none	1	NA	none	1	NA	0	NA	0	NA
AT1TE32650	0	0	0	0	none	1	NA	none	1	NA	0	NA	0	NA
AT1TE32655	0	0	0	0	none	1	NA	none	1	NA	0	NA	0	NA
AT1TE32710	0	0	0	0	none	1	NA	none	1	NA	0	NA	0	NA
AT1TE32715	0	0	0	0	none	1	NA	none	1	NA	0	NA	0	NA
AT1TE32720	0	0	0	0	none	1	NA	none	1	NA	0	NA	0	NA
AT1TE32750	0	0	0	0	none	1	NA	none	1	NA	0	NA	0	NA
AT1TE32760	0	0	0	0	none	1	NA	none	1	NA	0	NA	0	NA
AT1TE32765	0	0	0	0	none	1	NA	none	1	NA	0	NA	0	NA
AT1TE32770	0	0	0	0	none	1	NA	none	1	NA	0	NA	0	NA
AT1TE32780	0	0	0	0	none	1	NA	none	1	NA	0	NA	0	NA
AT1TE32785	0	0	0	0	none	1	NA	none	1	NA	0	NA	0	NA
AT1TE32790	0	0	0	0	none	1	NA	none	1	NA	0	NA	0	NA
AT1TE32795	0	0	0	0	none	1	NA	none	1	NA	0	NA	0	NA
AT1TE32800	0	0	0	0	none	1	NA	none	1	NA	0	NA	0	NA
AT1TE32805	0	0	0	0	none	1	NA	none	1	NA	0	NA	0	NA
AT1TE32815	0	0	0	0	none	1	NA	none	1	NA	0	NA	0	NA
AT1TE32825	0	0	0	0	none	1	NA	none	1	NA	0	NA	0	NA
AT1TE32870	0	0	0	0	none	1	NA	none	1	NA	0	NA	0	NA
AT1TE32900	0	0	0	0	none	1	NA	none	1	NA	0	NA	0	NA
AT1TE32905	0	0	0	0	none	1	NA	none	1	NA	0	NA	0	NA
AT1TE32930	0	0	0	0	none	1	NA	none	1	NA	0	NA	0	NA
AT1TE32935	0	0	0	0	none	1	NA	none	1	NA	0	NA	0	NA
AT1TE32940	0	0	0	0	none	1	NA	none	1	NA	0	NA	0	NA
AT1TE32945	0	0	0	0	none	1	NA	none	1	NA	0	NA	0	NA
AT1TE32990	0	0	0	0	none	1	NA	none	1	NA	0	NA	0	NA
AT1TE32995	0	0	0	0	none	1	NA	none	1	NA	0	NA	0	NA
AT1TE33000	0	0	0	0	none	1	NA	none	1	NA	0	NA	0	NA
AT1TE33030	0	0	0	0	none	1	NA	none	1	NA	0	NA	0	NA
AT1TE33035	0	0	0	0	none	1	NA	none	1	NA	0	NA	0	NA
AT1TE33040	0	0	0	0	none	1	NA	none	1	NA	0	NA	0	NA
AT1TE33045	0	0	0	0	none	1	NA	none	1	NA	0	NA	0	NA
AT1TE33050	0	0	0	0	none	1	NA	none	1	NA	0	NA	0	NA
AT1TE33055	0	0	0	0	none	1	NA	none	1	NA	0	NA	0	NA
AT1TE33060	0	0	0	0	none	1	NA	none	1	NA	0	NA	0	NA
AT1TE33065	0	0	0	0	none	1	NA	none	1	NA	0	NA	0	NA
AT1TE33070	0	0	0	0	none	1	NA	none	1	NA	0	NA	0	NA
AT1TE33075	0	0	0	0	none	1	NA	none	1	NA	0	NA	0	NA
AT1TE33080	0	0	0	0	none	1	NA	none	1	NA	0	NA	0	NA
AT1TE33085	0	0	0	0	none	1	NA	none	1	NA	0	NA	0	NA
AT1TE33090	0	0	0	0	none	1	NA	none	1	NA	0	NA	0	NA
AT1TE33160	0	0	0	0	none	1	NA	none	1	NA	0	NA	0	NA
AT1TE33200	0	0	0	0	none	1	NA	none	1	NA	0	NA	0	NA
AT1TE33205	0	0	0	0	none	1	NA	none	1	NA	0	NA	0	NA
AT1TE33270	0	0	0	0	none	1	NA	none	1	NA	0	NA	0	NA
AT1TE33330	0	0	0	0	none	1	NA	none	1	NA	0	NA	0	NA
AT1TE33335	0	0	0	0	none	1	NA	none	1	NA	0	NA	0	NA
AT1TE33340	0	0	0	0	none	1	NA	none	1	NA	0	NA	0	NA
AT1TE33345	0	0	0	0	none	1	NA	none	1	NA	0	NA	0	NA
AT1TE33450	0	0	0	0	none	1	NA	none	1	NA	0	NA	0	NA
AT1TE33455	0	0	0	0	none	1	NA	none	1	NA	0	NA	0	NA
AT1TE33460	0	0	0	0	none	1	NA	none	1	NA	0	NA	0	NA
AT1TE33465	0	0	0	0	none	1	NA	none	1	NA	0	NA	0	NA
AT1TE33510	0	0	0	0	none	1	NA	none	1	NA	0	NA	0	NA
AT1TE33550	0	0	0	0	none	1	NA	none	1	NA	0	NA	0	NA
AT1TE33555	0	0	0	0	none	1	NA	none	1	NA	0	NA	0	NA
AT1TE33670	0	0	0	0	none	1	NA	none	1	NA	0	NA	0	NA
AT1TE33740	0	0	0	0	none	1	NA	none	1	NA	0	NA	0	NA
AT1TE33745	0	0	0	0	none	1	NA	none	1	NA	0	NA	0	NA
AT1TE33750	0	0	0	0	none	1	NA	none	1	NA	0	NA	0	NA
AT1TE33790	0	0	0	0	none	1	NA	none	1	NA	0	NA	0	NA
AT1TE33900	0	0	0	0	none	1	NA	none	1	NA	0	NA	0	NA
AT1TE33905	0	0	0	0	none	1	NA	none	1	NA	0	NA	0	NA
AT1TE33910	0	0	0	0	none	1	NA	none	1	NA	0	NA	0	NA
AT1TE33920	0	0	0	0	none	1	NA	none	1	NA	0	NA	0	NA
AT1TE33925	0	0	0	0	none	1	NA	none	1	NA	0	NA	0	NA
AT1TE33950	0	0	0	0	none	1	NA	none	1	NA	0	NA	0	NA
AT1TE33955	0	0	0	0	none	1	NA	none	1	NA	0	NA	0	NA
AT1TE33960	0	0	0	0	none	1	NA	none	1	NA	0	NA	0	NA
AT1TE33990	0	0	0	0	none	1	NA	none	1	NA	0	NA	0	NA
AT1TE34000	0	0	0	0	none	1	NA	none	1	NA	0	NA	0	NA
AT1TE34005	0	0	0	0	none	1	NA	none	1	NA	0	NA	2	0.476692
AT1TE34010	0	0	0	0	none	1	NA	none	1	NA	0	NA	0	NA
AT1TE34015	0	0	0	0	none	1	NA	none	1	NA	0	NA	0	NA
AT1TE34020	0	0	0	0	none	1	NA	none	1	NA	0	NA	0	NA
AT1TE34025	0	0	0	0	none	1	NA	none	1	NA	0	NA	0	NA
AT1TE34030	0	0	0	0	none	1	NA	none	1	NA	0	NA	0	NA
AT1TE34035	0	0	0	0	none	1	NA	none	1	NA	0	NA	0	NA
AT1TE34040	0	0	0	0	none	1	NA	none	1	NA	0	NA	0	NA
AT1TE34045	0	0	0	0	none	1	NA	none	1	NA	0	NA	0	NA
AT1TE34050	0	0	0	0	none	1	NA	none	1	NA	0	NA	0	NA
AT1TE34055	0	0	0	0	none	1	NA	none	1	NA	0	NA	0	NA
AT1TE34120	0	0	0	0	none	1	NA	none	1	NA	0	NA	0	NA
AT1TE34125	0	0	0	0	none	1	NA	none	1	NA	0	NA	0	NA
AT1TE34130	0	0	0	0	none	1	NA	none	1	NA	0	NA	0	NA
AT1TE34160	0	0	0	0	none	1	NA	none	1	NA	0	NA	0	NA
AT1TE34165	0	0	0	0	none	1	NA	none	1	NA	0	NA	0	NA
AT1TE34170	0	0	0	0	none	1	NA	none	1	NA	0	NA	0	NA
AT1TE34175	0	0	0	0	none	1	NA	none	1	NA	0	NA	0	NA
AT1TE34180	0	0	0	0	none	1	NA	none	1	NA	0	NA	0	NA
AT1TE34210	0	0	0	0	none	1	NA	none	1	NA	0	NA	0	NA
AT1TE34215	0	0	0	0	none	1	NA	none	1	NA	0	NA	0	NA
AT1TE34250	0	0	0	0	none	1	NA	none	1	NA	0	NA	0	NA
AT1TE34255	0	0	0	0	none	1	NA	none	1	NA	0	NA	0	NA
AT1TE34260	0	0	0	0	none	1	NA	none	1	NA	0	NA	0	NA
AT1TE34265	0	0	0	0	none	1	NA	none	1	NA	0	NA	0	NA
AT1TE34270	0	0	0	0	none	1	NA	none	1	NA	0	NA	0	NA
AT1TE34275	0	0	0	0	none	1	NA	none	1	NA	0	NA	0	NA
AT1TE34280	0	0	0	0	none	1	NA	none	1	NA	0	NA	0	NA
AT1TE34285	0	0	0	0	none	1	NA	none	1	NA	0	NA	0	NA
AT1TE34290	0	0	0	0	none	1	NA	none	1	NA	2	0.766153	0	NA
AT1TE34295	0	0	0	0	none	1	NA	none	1	NA	0	NA	0	NA
AT1TE34300	0	0	0	0	none	1	NA	none	1	NA	0	NA	0	NA
AT1TE34305	0	0	0	0	none	1	NA	none	1	NA	0	NA	0	NA
AT1TE34320	0	0	0	0	none	1	NA	none	1	NA	0	NA	0	NA
AT1TE34330	0	0	0	0	none	1	NA	none	1	NA	0	NA	0	NA
AT1TE34340	0	0	0	0	none	1	NA	none	1	NA	0	NA	0	NA
AT1TE34345	0	0	0	0	none	1	NA	none	1	NA	0	NA	0	NA
AT1TE34350	0	0	0	0	none	1	NA	none	1	NA	0	NA	0	NA
AT1TE34360	0	0	0	0	none	1	NA	none	1	NA	0	NA	0	NA
AT1TE34365	0	0	0	0	none	1	NA	none	1	NA	0	NA	0	NA
AT1TE34400	0	0	0	0	none	1	NA	none	1	NA	0	NA	0	NA
AT1TE34430	0	0	0	0	none	1	NA	none	1	NA	0	NA	0	NA
AT1TE34435	0	0	0	0	none	1	NA	none	1	NA	0	NA	0	NA
AT1TE34445	0	0	0	0	none	1	NA	none	1	NA	0	NA	0	NA
AT1TE34450	0	0	0	0	none	1	NA	none	1	NA	0	NA	0	NA
AT1TE34455	0	0	0	0	none	1	NA	none	1	NA	0	NA	1	0.295804
AT1TE34465	0	0	0	0	none	1	NA	none	1	NA	0	NA	0	NA
AT1TE34475	0	0	0	0	none	1	NA	none	1	NA	0	NA	0	NA
AT1TE34500	0	0	0	0	none	1	NA	none	1	NA	0	NA	0	NA
AT1TE34505	0	0	0	0	none	1	NA	none	1	NA	0	NA	0	NA
AT1TE34510	0	0	0	0	none	1	NA	none	1	NA	0	NA	0	NA
AT1TE34515	0	0	0	0	none	1	NA	none	1	NA	0	NA	0	NA
AT1TE34520	0	0	0	0	none	1	NA	none	1	NA	0	NA	0	NA
AT1TE34525	0	0	0	0	none	1	NA	none	1	NA	0	NA	0	NA
AT1TE34585	0	0	0	0	none	1	NA	none	1	NA	0	NA	0	NA
AT1TE34590	0	0	0	0	none	1	NA	none	1	NA	0	NA	0	NA
AT1TE34595	0	0	0	0	none	1	NA	none	1	NA	0	NA	0	NA
AT1TE34620	0	0	0	0	none	1	NA	none	1	NA	0	NA	0	NA
AT1TE34720	0	0	0	0	none	1	NA	none	1	NA	0	NA	0	NA
AT1TE34820	0	0	0	0	none	1	NA	none	1	NA	0	NA	0	NA
AT1TE34825	0	0	0	0	none	1	NA	none	1	NA	0	NA	0	NA
AT1TE34860	0	0	0	0	none	1	NA	none	1	NA	0	NA	0	NA
AT1TE34890	0	0	0	0	none	1	NA	none	1	NA	0	NA	1	0.318559
AT1TE34895	0	0	0	0	none	1	NA	none	1	NA	0	NA	0	NA
AT1TE34900	0	0	0	0	none	1	NA	none	1	NA	0	NA	0	NA
AT1TE34980	0	0	0	0	none	1	NA	none	1	NA	0	NA	0	NA
AT1TE34985	0	0	0	0	none	1	NA	none	1	NA	0	NA	0	NA
AT1TE35020	0	0	0	0	none	1	NA	none	1	NA	9	0.526802	2	0.100242
AT1TE35025	0	0	0	0	none	1	NA	none	1	NA	0	NA	0	NA
AT1TE35050	0	0	0	0	none	1	NA	none	1	NA	0	NA	0	NA
AT1TE35055	0	0	0	0	none	1	NA	none	1	NA	0	NA	0	NA
AT1TE35060	0	0	0	0	none	1	NA	none	1	NA	0	NA	0	NA
AT1TE35100	0	0	0	0	none	1	NA	none	1	NA	0	NA	0	NA
AT1TE35105	0	0	0	0	none	1	NA	none	1	NA	0	NA	0	NA
AT1TE35110	0	0	0	0	none	1	NA	none	1	NA	0	NA	0	NA
AT1TE35130	0	0	0	0	none	1	NA	none	1	NA	0	NA	0	NA
AT1TE35160	0	0	0	0	none	1	NA	none	1	NA	0	NA	0	NA
AT1TE35180	1	0	0	0	none	1	NA	none	1	NA	1	0.054725	1	0.04686
AT1TE35230	0	0	0	0	none	1	NA	none	1	NA	0	NA	0	NA
AT1TE35235	0	0	0	0	none	1	NA	none	1	NA	0	NA	0	NA
AT1TE35240	0	0	0	0	none	1	NA	none	1	NA	0	NA	0	NA
AT1TE35245	0	0	0	0	none	1	NA	none	1	NA	0	NA	0	NA
AT1TE35250	0	0	0	0	none	1	NA	none	1	NA	0	NA	0	NA
AT1TE35255	0	0	0	0	none	1	NA	none	1	NA	0	NA	0	NA
AT1TE35260	0	0	0	0	none	1	NA	none	1	NA	0	NA	0	NA
AT1TE35270	0	0	0	0	none	1	NA	none	1	NA	0	NA	0	NA
AT1TE35275	0	0	0	0	none	1	NA	none	1	NA	0	NA	0	NA
AT1TE35280	0	0	0	0	none	1	NA	none	1	NA	0	NA	0	NA
AT1TE35285	0	0	0	0	none	1	NA	none	1	NA	0	NA	0	NA
AT1TE35290	0	0	0	0	none	1	NA	none	1	NA	0	NA	0	NA
AT1TE35300	0	0	0	0	none	1	NA	none	1	NA	0	NA	0	NA
AT1TE35305	0	0	0	0	none	1	NA	none	1	NA	0	NA	0	NA
AT1TE35310	0	0	0	0	none	1	NA	none	1	NA	0	NA	0	NA
AT1TE35315	0	0	0	0	none	1	NA	none	1	NA	0	NA	0	NA
AT1TE35320	0	0	0	0	none	1	NA	none	1	NA	0	NA	0	NA
AT1TE35325	0	0	0	0	none	1	NA	none	1	NA	0	NA	0	NA
AT1TE35380	0	0	0	0	none	1	NA	none	1	NA	0	NA	0	NA
AT1TE35390	0	0	0	0	none	1	NA	none	1	NA	0	NA	0	NA
AT1TE35395	0	0	0	0	none	1	NA	none	1	NA	0	NA	0	NA
AT1TE35400	0	0	0	0	none	1	NA	none	1	NA	0	NA	0	NA
AT1TE35410	0	0	0	0	none	1	NA	none	1	NA	0	NA	0	NA
AT1TE35420	0	0	0	0	none	1	NA	none	1	NA	0	NA	0	NA
AT1TE35425	0	0	0	0	none	1	NA	none	1	NA	0	NA	0	NA
AT1TE35430	0	0	0	0	none	1	NA	none	1	NA	0	NA	0	NA
AT1TE35435	0	0	0	0	none	1	NA	none	1	NA	0	NA	0	NA
AT1TE35440	0	0	0	0	none	1	NA	none	1	NA	0	NA	0	NA
AT1TE35450	0	0	0	0	none	1	NA	none	1	NA	0	NA	0	NA
AT1TE35460	0	0	0	0	none	1	NA	none	1	NA	0	NA	0	NA
AT1TE35465	0	0	0	0	none	1	NA	none	1	NA	0	NA	0	NA
AT1TE35520	0	0	0	0	none	1	NA	none	1	NA	0	NA	0	NA
AT1TE35525	0	0	0	0	none	1	NA	none	1	NA	3	0.469928	2	0.26826
AT1TE35530	0	0	0	0	none	1	NA	none	1	NA	0	NA	0	NA
AT1TE35535	0	0	0	0	none	1	NA	none	1	NA	0	NA	0	NA
AT1TE35540	6	0	0	0	none	1	NA	none	1	NA	9	2.72044	0	NA
AT1TE35570	0	0	0	0	none	1	NA	none	1	NA	0	NA	0	NA
AT1TE35575	0	0	0	0	none	1	NA	none	1	NA	0	NA	0	NA
AT1TE35580	0	0	0	0	none	1	NA	none	1	NA	0	NA	0	NA
AT1TE35585	0	0	0	0	none	1	NA	none	1	NA	0	NA	0	NA
AT1TE35590	0	0	0	0	none	1	NA	none	1	NA	0	NA	0	NA
AT1TE35595	0	0	0	0	none	1	NA	none	1	NA	0	NA	0	NA
AT1TE35600	0	0	0	0	none	1	NA	none	1	NA	0	NA	0	NA
AT1TE35605	0	0	0	0	none	1	NA	none	1	NA	0	NA	0	NA
AT1TE35610	0	0	0	0	none	1	NA	none	1	NA	0	NA	0	NA
AT1TE35620	0	0	0	0	none	1	NA	none	1	NA	0	NA	0	NA
AT1TE35625	0	0	0	0	none	1	NA	none	1	NA	0	NA	0	NA
AT1TE35630	0	0	0	0	none	1	NA	none	1	NA	0	NA	0	NA
AT1TE35635	0	0	0	0	none	1	NA	none	1	NA	0	NA	0	NA
AT1TE35640	0	0	0	0	none	1	NA	none	1	NA	0	NA	0	NA
AT1TE35645	0	0	0	0	none	1	NA	none	1	NA	0	NA	0	NA
AT1TE35670	0	0	0	0	none	1	NA	none	1	NA	0	NA	0	NA
AT1TE35710	0	0	0	0	none	1	NA	none	1	NA	0	NA	0	NA
AT1TE35725	0	0	0	0	none	1	NA	none	1	NA	0	NA	0	NA
AT1TE35730	0	0	0	0	none	1	NA	none	1	NA	0	NA	0	NA
AT1TE35735	0	0	0	0	none	1	NA	none	1	NA	0	NA	0	NA
AT1TE35745	0	0	0	0	none	1	NA	none	1	NA	0	NA	0	NA
AT1TE35750	0	0	0	0	none	1	NA	none	1	NA	0	NA	0	NA
AT1TE35755	0	0	0	0	none	1	NA	none	1	NA	0	NA	0	NA
AT1TE35760	0	0	0	0	none	1	NA	none	1	NA	1	0.151136	0	NA
AT1TE35810	0	0	0	0	none	1	NA	none	1	NA	0	NA	0	NA
AT1TE35815	0	0	0	0	none	1	NA	none	1	NA	0	NA	0	NA
AT1TE35820	0	0	0	0	none	1	NA	none	1	NA	0	NA	0	NA
AT1TE35825	0	0	0	0	none	1	NA	none	1	NA	0	NA	0	NA
AT1TE35830	0	0	0	0	none	1	NA	none	1	NA	0	NA	0	NA
AT1TE35835	0	0	0	0	none	1	NA	none	1	NA	0	NA	0	NA
AT1TE35845	0	0	0	0	none	1	NA	none	1	NA	1	0.268685	0	NA
AT1TE35850	0	0	0	0	none	1	NA	none	1	NA	0	NA	0	NA
AT1TE35855	0	0	0	0	none	1	NA	none	1	NA	0	NA	0	NA
AT1TE35860	0	0	0	0	none	1	NA	none	1	NA	0	NA	0	NA
AT1TE35870	0	0	0	0	none	1	NA	none	1	NA	11	2.78168	0	NA
AT1TE35900	0	0	0	0	none	1	NA	none	1	NA	0	NA	0	NA
AT1TE35930	0	0	0	0	none	1	NA	none	1	NA	0	NA	0	NA
AT1TE35940	0	0	0	0	none	1	NA	none	1	NA	0	NA	0	NA
AT1TE35945	0	0	0	0	none	1	NA	none	1	NA	0	NA	0	NA
AT1TE35950	0	0	0	0	none	1	NA	none	1	NA	0	NA	0	NA
AT1TE35955	0	0	0	0	none	1	NA	none	1	NA	0	NA	0	NA
AT1TE35960	0	0	0	0	none	1	NA	none	1	NA	0	NA	0	NA
AT1TE35965	0	0	0	0	none	1	NA	none	1	NA	0	NA	0	NA
AT1TE35970	0	0	0	0	none	1	NA	none	1	NA	0	NA	0	NA
AT1TE35985	0	0	0	0	none	1	NA	none	1	NA	0	NA	0	NA
AT1TE35995	0	0	0	0	none	1	NA	none	1	NA	0	NA	0	NA
AT1TE36030	0	0	0	0	none	1	NA	none	1	NA	0	NA	0	NA
AT1TE36040	0	0	0	0	none	1	NA	none	1	NA	0	NA	0	NA
AT1TE36045	0	0	0	0	none	1	NA	none	1	NA	0	NA	0	NA
AT1TE36050	0	0	0	0	none	1	NA	none	1	NA	0	NA	0	NA
AT1TE36055	0	0	0	0	none	1	NA	none	1	NA	0	NA	0	NA
AT1TE36060	0	0	0	0	none	1	NA	none	1	NA	0	NA	0	NA
AT1TE36065	0	0	0	0	none	1	NA	none	1	NA	0	NA	0	NA
AT1TE36100	0	0	0	0	none	1	NA	none	1	NA	0	NA	0	NA
AT1TE36105	0	0	0	0	none	1	NA	none	1	NA	13	0.899784	24	1.4224
AT1TE36110	0	0	0	0	none	1	NA	none	1	NA	0	NA	0	NA
AT1TE36115	0	0	0	0	none	1	NA	none	1	NA	0	NA	0	NA
AT1TE36120	0	0	0	0	none	1	NA	none	1	NA	0	NA	0	NA
AT1TE36125	0	0	0	0	none	1	NA	none	1	NA	0	NA	0	NA
AT1TE36130	0	0	0	0	none	1	NA	none	1	NA	0	NA	0	NA
AT1TE36135	0	0	0	0	none	1	NA	none	1	NA	0	NA	0	NA
AT1TE36140	0	0	0	0	none	1	NA	none	1	NA	0	NA	0	NA
AT1TE36160	0	0	0	0	none	1	NA	none	1	NA	0	NA	0	NA
AT1TE36200	0	0	0	0	none	1	NA	none	1	NA	0	NA	0	NA
AT1TE36205	0	0	0	0	none	1	NA	none	1	NA	0	NA	0	NA
AT1TE36210	0	0	0	0	none	1	NA	none	1	NA	0	NA	0	NA
AT1TE36215	0	0	0	0	none	1	NA	none	1	NA	0	NA	0	NA
AT1TE36220	0	0	0	0	none	1	NA	none	1	NA	0	NA	0	NA
AT1TE36225	0	0	0	0	none	1	NA	none	1	NA	0	NA	0	NA
AT1TE36230	0	0	0	0	none	1	NA	none	1	NA	0	NA	0	NA
AT1TE36235	0	0	0	0	none	1	NA	none	1	NA	0	NA	0	NA
AT1TE36240	0	0	0	0	none	1	NA	none	1	NA	0	NA	0	NA
AT1TE36245	0	0	0	0	none	1	NA	none	1	NA	0	NA	0	NA
AT1TE36255	0	0	0	0	none	1	NA	none	1	NA	0	NA	0	NA
AT1TE36290	0	0	0	0	none	1	NA	none	1	NA	0	NA	0	NA
AT1TE36340	0	0	0	0	none	1	NA	none	1	NA	0	NA	0	NA
AT1TE36345	0	0	0	0	none	1	NA	none	1	NA	0	NA	0	NA
AT1TE36350	0	0	0	0	none	1	NA	none	1	NA	0	NA	0	NA
AT1TE36480	0	0	0	0	none	1	NA	none	1	NA	0	NA	0	NA
AT1TE36485	0	0	0	0	none	1	NA	none	1	NA	1	0.026943	15	0.346066
AT1TE36490	0	0	0	0	none	1	NA	none	1	NA	0	NA	0	NA
AT1TE36495	26	0	10	4	none	0.229	NA	Col-0	1.1e-05	5.617	26	6.49005	14	2.9924
AT1TE36500	0	0	0	0	none	1	NA	none	1	NA	0	NA	0	NA
AT1TE36505	0	0	0	0	none	1	NA	none	1	NA	0	NA	0	NA
AT1TE36510	0	0	0	0	none	1	NA	none	1	NA	0	NA	0	NA
AT1TE36530	0	0	0	0	none	1	NA	none	1	NA	0	NA	0	NA
AT1TE36535	0	0	0	0	none	1	NA	none	1	NA	0	NA	0	NA
AT1TE36540	0	0	0	0	none	1	NA	none	1	NA	0	NA	0	NA
AT1TE36545	0	0	0	0	none	1	NA	none	1	NA	0	NA	0	NA
AT1TE36550	0	0	0	0	none	1	NA	none	1	NA	0	NA	0	NA
AT1TE36555	0	0	0	0	none	1	NA	none	1	NA	0	NA	0	NA
AT1TE36560	0	0	0	0	none	1	NA	none	1	NA	0	NA	0	NA
AT1TE36565	0	0	0	0	none	1	NA	none	1	NA	0	NA	0	NA
AT1TE36575	0	0	0	0	none	1	NA	none	1	NA	0	NA	0	NA
AT1TE36580	0	0	0	0	none	1	NA	none	1	NA	0	NA	0	NA
AT1TE36585	0	0	0	0	none	1	NA	none	1	NA	0	NA	0	NA
AT1TE36590	0	0	0	0	none	1	NA	none	1	NA	0	NA	0	NA
AT1TE36595	0	0	0	0	none	1	NA	none	1	NA	0	NA	0	NA
AT1TE36600	0	0	0	0	none	1	NA	none	1	NA	0	NA	0	NA
AT1TE36605	0	0	0	0	none	1	NA	none	1	NA	0	NA	0	NA
AT1TE36615	0	0	0	0	none	1	NA	none	1	NA	0	NA	0	NA
AT1TE36620	0	0	0	0	none	1	NA	none	1	NA	0	NA	0	NA
AT1TE36625	0	0	0	0	none	1	NA	none	1	NA	0	NA	0	NA
AT1TE36630	0	0	0	0	none	1	NA	none	1	NA	0	NA	0	NA
AT1TE36635	0	0	0	0	none	1	NA	none	1	NA	0	NA	0	NA
AT1TE36660	0	0	0	0	none	1	NA	none	1	NA	0	NA	0	NA
AT1TE36665	0	0	0	0	none	1	NA	none	1	NA	0	NA	0	NA
AT1TE36670	0	0	0	0	none	1	NA	none	1	NA	0	NA	0	NA
AT1TE36690	0	0	0	0	none	1	NA	none	1	NA	0	NA	0	NA
AT1TE36695	0	0	0	0	none	1	NA	none	1	NA	0	NA	0	NA
AT1TE36700	0	0	0	0	none	1	NA	none	1	NA	0	NA	0	NA
AT1TE36710	0	0	0	0	none	1	NA	none	1	NA	0	NA	0	NA
AT1TE36715	0	0	0	0	none	1	NA	none	1	NA	0	NA	0	NA
AT1TE36720	0	0	0	0	none	1	NA	none	1	NA	0	NA	0	NA
AT1TE36725	0	0	0	0	none	1	NA	none	1	NA	0	NA	0	NA
AT1TE36770	0	0	0	0	none	1	NA	none	1	NA	0	NA	0	NA
AT1TE36775	0	0	0	0	none	1	NA	none	1	NA	0	NA	0	NA
AT1TE36820	0	0	0	0	none	1	NA	none	1	NA	0	NA	0	NA
AT1TE36825	0	0	0	0	none	1	NA	none	1	NA	0	NA	0	NA
AT1TE36880	0	0	0	0	none	1	NA	none	1	NA	0	NA	0	NA
AT1TE36885	0	0	0	0	none	1	NA	none	1	NA	0	NA	0	NA
AT1TE36890	0	0	0	0	none	1	NA	none	1	NA	0	NA	0	NA
AT1TE36895	0	0	0	0	none	1	NA	none	1	NA	0	NA	0	NA
AT1TE36900	0	0	0	0	none	1	NA	none	1	NA	0	NA	0	NA
AT1TE36905	0	0	0	0	none	1	NA	none	1	NA	0	NA	0	NA
AT1TE36940	0	0	0	0	none	1	NA	none	1	NA	0	NA	0	NA
AT1TE36945	0	0	0	0	none	1	NA	none	1	NA	0	NA	0	NA
AT1TE36955	0	0	0	0	none	1	NA	none	1	NA	0	NA	0	NA
AT1TE36960	0	0	0	0	none	1	NA	none	1	NA	0	NA	0	NA
AT1TE37010	0	0	0	0	none	1	NA	none	1	NA	0	NA	0	NA
AT1TE37040	0	0	0	0	none	1	NA	none	1	NA	0	NA	0	NA
AT1TE37045	0	0	0	0	none	1	NA	none	1	NA	0	NA	0	NA
AT1TE37050	0	0	0	0	none	1	NA	none	1	NA	0	NA	0	NA
AT1TE37055	0	0	0	0	none	1	NA	none	1	NA	0	NA	0	NA
AT1TE37060	0	0	0	0	none	1	NA	none	1	NA	17	7.64816	5	1.92617
AT1TE37065	0	0	0	0	none	1	NA	none	1	NA	73	12.6656	87	12.9252
AT1TE37070	0	0	0	0	none	1	NA	none	1	NA	0	NA	0	NA
AT1TE37075	0	0	0	0	none	1	NA	none	1	NA	0	NA	0	NA
AT1TE37130	0	0	0	0	none	1	NA	none	1	NA	0	NA	0	NA
AT1TE37140	0	0	0	0	none	1	NA	none	1	NA	0	NA	0	NA
AT1TE37150	0	0	0	0	none	1	NA	none	1	NA	0	NA	0	NA
AT1TE37155	0	0	0	0	none	1	NA	none	1	NA	0	NA	0	NA
AT1TE37165	0	0	0	0	none	1	NA	none	1	NA	0	NA	0	NA
AT1TE37170	0	0	0	0	none	1	NA	none	1	NA	0	NA	0	NA
AT1TE37175	0	0	0	0	none	1	NA	none	1	NA	0	NA	0	NA
AT1TE37180	0	0	0	0	none	1	NA	none	1	NA	0	NA	0	NA
AT1TE37185	0	0	0	0	none	1	NA	none	1	NA	0	NA	0	NA
AT1TE37190	0	0	0	0	none	1	NA	none	1	NA	0	NA	0	NA
AT1TE37195	0	0	0	0	none	1	NA	none	1	NA	0	NA	0	NA
AT1TE37210	0	0	0	0	none	1	NA	none	1	NA	0	NA	0	NA
AT1TE37215	0	0	0	0	none	1	NA	none	1	NA	0	NA	0	NA
AT1TE37220	0	0	0	0	none	1	NA	none	1	NA	0	NA	0	NA
AT1TE37230	0	0	0	0	none	1	NA	none	1	NA	0	NA	0	NA
AT1TE37235	0	0	0	0	none	1	NA	none	1	NA	0	NA	0	NA
AT1TE37240	0	0	0	0	none	1	NA	none	1	NA	0	NA	0	NA
AT1TE37245	0	0	0	0	none	1	NA	none	1	NA	0	NA	0	NA
AT1TE37250	0	0	0	0	none	1	NA	none	1	NA	0	NA	0	NA
AT1TE37255	0	0	0	0	none	1	NA	none	1	NA	0	NA	0	NA
AT1TE37260	0	0	0	0	none	1	NA	none	1	NA	0	NA	0	NA
AT1TE37270	0	0	0	0	none	1	NA	none	1	NA	0	NA	0	NA
AT1TE37275	0	0	0	0	none	1	NA	none	1	NA	0	NA	0	NA
AT1TE37280	0	0	0	0	none	1	NA	none	1	NA	0	NA	0	NA
AT1TE37285	0	0	0	0	none	1	NA	none	1	NA	0	NA	0	NA
AT1TE37290	0	0	0	0	none	1	NA	none	1	NA	0	NA	0	NA
AT1TE37295	0	0	0	0	none	1	NA	none	1	NA	0	NA	0	NA
AT1TE37300	0	0	0	0	none	1	NA	none	1	NA	0	NA	0	NA
AT1TE37305	0	0	0	0	none	1	NA	none	1	NA	0	NA	0	NA
AT1TE37310	0	0	0	0	none	1	NA	none	1	NA	0	NA	0	NA
AT1TE37315	0	0	0	0	none	1	NA	none	1	NA	0	NA	0	NA
AT1TE37340	0	0	0	0	none	1	NA	none	1	NA	0	NA	0	NA
AT1TE37345	0	0	0	0	none	1	NA	none	1	NA	1	0.690905	0	NA
AT1TE37380	0	0	0	0	none	1	NA	none	1	NA	0	NA	0	NA
AT1TE37385	0	0	0	0	none	1	NA	none	1	NA	0	NA	0	NA
AT1TE37390	0	0	0	0	none	1	NA	none	1	NA	0	NA	0	NA
AT1TE37395	0	0	0	0	none	1	NA	none	1	NA	0	NA	0	NA
AT1TE37480	0	0	0	0	none	1	NA	none	1	NA	0	NA	0	NA
AT1TE37485	0	0	0	0	none	1	NA	none	1	NA	0	NA	0	NA
AT1TE37490	1	0	0	0	none	1	NA	none	1	NA	2	0.136475	2	0.116861
AT1TE37495	2	0	0	0	none	1	NA	none	1	NA	3	0.312863	3	0.267898
AT1TE37520	0	0	0	0	none	1	NA	none	1	NA	0	NA	0	NA
AT1TE37525	0	0	0	0	none	1	NA	none	1	NA	0	NA	0	NA
AT1TE37530	0	0	0	0	none	1	NA	none	1	NA	0	NA	0	NA
AT1TE37540	0	0	0	0	none	1	NA	none	1	NA	0	NA	0	NA
AT1TE37545	0	0	0	0	none	1	NA	none	1	NA	0	NA	0	NA
AT1TE37550	0	0	0	0	none	1	NA	none	1	NA	0	NA	0	NA
AT1TE37590	0	0	0	0	none	1	NA	none	1	NA	0	NA	0	NA
AT1TE37600	0	0	0	0	none	1	NA	none	1	NA	0	NA	0	NA
AT1TE37605	0	0	0	0	none	1	NA	none	1	NA	0	NA	0	NA
AT1TE37610	0	0	0	0	none	1	NA	none	1	NA	0	NA	0	NA
AT1TE37615	0	0	0	0	none	1	NA	none	1	NA	0	NA	0	NA
AT1TE37620	0	0	0	0	none	1	NA	none	1	NA	0	NA	0	NA
AT1TE37630	0	0	0	0	none	1	NA	none	1	NA	0	NA	0	NA
AT1TE37635	0	0	0	0	none	1	NA	none	1	NA	0	NA	0	NA
AT1TE37645	0	0	0	0	none	1	NA	none	1	NA	0	NA	0	NA
AT1TE37650	0	0	0	0	none	1	NA	none	1	NA	0	NA	0	NA
AT1TE37655	0	0	0	0	none	1	NA	none	1	NA	0	NA	0	NA
AT1TE37660	0	0	0	0	none	1	NA	none	1	NA	0	NA	0	NA
AT1TE37670	0	0	0	0	none	1	NA	none	1	NA	0	NA	0	NA
AT1TE37675	0	0	0	0	none	1	NA	none	1	NA	0	NA	1	0.181039
AT1TE37680	0	0	0	0	none	1	NA	none	1	NA	0	NA	0	NA
AT1TE37685	0	0	0	0	none	1	NA	none	1	NA	0	NA	0	NA
AT1TE37690	0	0	0	0	none	1	NA	none	1	NA	0	NA	0	NA
AT1TE37695	0	0	0	0	none	1	NA	none	1	NA	0	NA	0	NA
AT1TE37700	0	0	0	0	none	1	NA	none	1	NA	0	NA	0	NA
AT1TE37705	0	0	0	0	none	1	NA	none	1	NA	0	NA	0	NA
AT1TE37710	0	0	0	0	none	1	NA	none	1	NA	0	NA	0	NA
AT1TE37715	0	0	0	0	none	1	NA	none	1	NA	0	NA	0	NA
AT1TE37720	0	0	0	0	none	1	NA	none	1	NA	2	0.321085	0	NA
AT1TE37730	0	0	0	0	none	1	NA	none	1	NA	0	NA	0	NA
AT1TE37735	0	0	0	0	none	1	NA	none	1	NA	0	NA	0	NA
AT1TE37740	0	0	0	0	none	1	NA	none	1	NA	0	NA	0	NA
AT1TE37745	0	0	0	0	none	1	NA	none	1	NA	0	NA	0	NA
AT1TE37755	0	0	0	0	none	1	NA	none	1	NA	0	NA	0	NA
AT1TE37760	0	0	0	0	none	1	NA	none	1	NA	0	NA	0	NA
AT1TE37770	0	0	0	0	none	1	NA	none	1	NA	0	NA	0	NA
AT1TE37775	0	0	0	0	none	1	NA	none	1	NA	0	NA	0	NA
AT1TE37780	0	0	0	0	none	1	NA	none	1	NA	0	NA	0	NA
AT1TE37785	0	0	0	0	none	1	NA	none	1	NA	0	NA	0	NA
AT1TE37790	0	0	0	0	none	1	NA	none	1	NA	0	NA	0	NA
AT1TE37795	1	1	0	0	none	1	NA	none	1	NA	2	0.194426	0	NA
AT1TE37840	0	0	0	0	none	1	NA	none	1	NA	0	NA	0	NA
AT1TE37845	0	0	0	0	none	1	NA	none	1	NA	0	NA	0	NA
AT1TE37850	0	0	0	0	none	1	NA	none	1	NA	0	NA	0	NA
AT1TE37855	0	0	0	0	none	1	NA	none	1	NA	0	NA	0	NA
AT1TE37865	0	0	0	0	none	1	NA	none	1	NA	0	NA	0	NA
AT1TE37870	0	0	0	0	none	1	NA	none	1	NA	0	NA	0	NA
AT1TE37875	0	0	0	0	none	1	NA	none	1	NA	0	NA	0	NA
AT1TE37885	0	0	0	0	none	1	NA	none	1	NA	2	0.224946	3	0.288925
AT1TE37890	0	0	0	0	none	1	NA	none	1	NA	0	NA	0	NA
AT1TE37895	0	0	0	0	none	1	NA	none	1	NA	0	NA	0	NA
AT1TE37900	0	0	0	0	none	1	NA	none	1	NA	0	NA	0	NA
AT1TE37905	0	0	0	0	none	1	NA	none	1	NA	0	NA	0	NA
AT1TE37910	0	0	0	0	none	1	NA	none	1	NA	0	NA	0	NA
AT1TE37915	0	0	0	0	none	1	NA	none	1	NA	0	NA	0	NA
AT1TE37920	0	0	0	0	none	1	NA	none	1	NA	0	NA	0	NA
AT1TE37925	0	0	0	0	none	1	NA	none	1	NA	0	NA	0	NA
AT1TE37930	0	0	0	0	none	1	NA	none	1	NA	0	NA	0	NA
AT1TE37935	0	0	0	0	none	1	NA	none	1	NA	0	NA	0	NA
AT1TE37940	0	0	0	0	none	1	NA	none	1	NA	0	NA	0	NA
AT1TE37970	0	0	0	0	none	1	NA	none	1	NA	0	NA	0	NA
AT1TE37975	1	0	0	0	none	1	NA	none	1	NA	1	0.017954	0	NA
AT1TE37980	0	0	0	0	none	1	NA	none	1	NA	0	NA	0	NA
AT1TE37985	0	0	0	0	none	1	NA	none	1	NA	0	NA	0	NA
AT1TE37990	0	0	0	0	none	1	NA	none	1	NA	0	NA	0	NA
AT1TE38010	0	0	0	0	none	1	NA	none	1	NA	0	NA	0	NA
AT1TE38015	0	0	0	0	none	1	NA	none	1	NA	0	NA	0	NA
AT1TE38020	0	0	0	0	none	1	NA	none	1	NA	0	NA	0	NA
AT1TE38025	0	0	0	0	none	1	NA	none	1	NA	0	NA	0	NA
AT1TE38030	0	0	0	0	none	1	NA	none	1	NA	0	NA	0	NA
AT1TE38035	0	0	0	0	none	1	NA	none	1	NA	0	NA	0	NA
AT1TE38040	0	0	0	0	none	1	NA	none	1	NA	0	NA	0	NA
AT1TE38045	0	0	0	0	none	1	NA	none	1	NA	0	NA	0	NA
AT1TE38120	0	0	0	0	none	1	NA	none	1	NA	0	NA	0	NA
AT1TE38125	0	0	0	0	none	1	NA	none	1	NA	0	NA	0	NA
AT1TE38130	0	0	0	0	none	1	NA	none	1	NA	0	NA	0	NA
AT1TE38135	0	0	0	0	none	1	NA	none	1	NA	0	NA	0	NA
AT1TE38160	0	0	0	0	none	1	NA	none	1	NA	0	NA	0	NA
AT1TE38165	0	0	0	0	none	1	NA	none	1	NA	0	NA	0	NA
AT1TE38180	0	0	0	0	none	1	NA	none	1	NA	0	NA	0	NA
AT1TE38185	0	0	0	0	none	1	NA	none	1	NA	0	NA	0	NA
AT1TE38190	0	0	0	0	none	1	NA	none	1	NA	0	NA	0	NA
AT1TE38195	0	0	0	0	none	1	NA	none	1	NA	0	NA	0	NA
AT1TE38200	0	0	0	0	none	1	NA	none	1	NA	0	NA	0	NA
AT1TE38240	0	0	0	0	none	1	NA	none	1	NA	0	NA	0	NA
AT1TE38245	0	0	0	0	none	1	NA	none	1	NA	0	NA	0	NA
AT1TE38250	0	0	0	0	none	1	NA	none	1	NA	0	NA	0	NA
AT1TE38255	0	0	0	0	none	1	NA	none	1	NA	0	NA	0	NA
AT1TE38260	0	0	0	0	none	1	NA	none	1	NA	0	NA	0	NA
AT1TE38305	0	0	0	0	none	1	NA	none	1	NA	0	NA	0	NA
AT1TE38315	0	0	0	0	none	1	NA	none	1	NA	0	NA	0	NA
AT1TE38320	0	0	0	0	none	1	NA	none	1	NA	0	NA	0	NA
AT1TE38325	0	0	0	0	none	1	NA	none	1	NA	0	NA	0	NA
AT1TE38330	0	0	0	0	none	1	NA	none	1	NA	0	NA	0	NA
AT1TE38335	0	0	0	0	none	1	NA	none	1	NA	0	NA	0	NA
AT1TE38340	0	0	0	0	none	1	NA	none	1	NA	0	NA	0	NA
AT1TE38345	0	0	0	0	none	1	NA	none	1	NA	0	NA	0	NA
AT1TE38350	0	0	0	0	none	1	NA	none	1	NA	0	NA	0	NA
AT1TE38355	0	0	0	0	none	1	NA	none	1	NA	0	NA	0	NA
AT1TE38360	0	0	0	0	none	1	NA	none	1	NA	0	NA	0	NA
AT1TE38440	0	0	0	0	none	1	NA	none	1	NA	0	NA	0	NA
AT1TE38445	0	0	0	0	none	1	NA	none	1	NA	0	NA	0	NA
AT1TE38450	0	0	0	0	none	1	NA	none	1	NA	0	NA	0	NA
AT1TE38455	0	0	0	0	none	1	NA	none	1	NA	0	NA	0	NA
AT1TE38460	0	0	0	0	none	1	NA	none	1	NA	0	NA	0	NA
AT1TE38465	0	0	0	0	none	1	NA	none	1	NA	0	NA	0	NA
AT1TE38490	0	0	0	0	none	1	NA	none	1	NA	0	NA	0	NA
AT1TE38500	0	0	0	0	none	1	NA	none	1	NA	0	NA	0	NA
AT1TE38505	0	0	0	0	none	1	NA	none	1	NA	0	NA	0	NA
AT1TE38520	0	0	0	0	none	1	NA	none	1	NA	0	NA	0	NA
AT1TE38525	0	0	0	0	none	1	NA	none	1	NA	0	NA	0	NA
AT1TE38560	0	0	0	0	none	1	NA	none	1	NA	0	NA	0	NA
AT1TE38565	0	0	0	0	none	1	NA	none	1	NA	0	NA	0	NA
AT1TE38570	0	0	0	0	none	1	NA	none	1	NA	0	NA	0	NA
AT1TE38600	0	0	0	0	none	1	NA	none	1	NA	0	NA	0	NA
AT1TE38630	0	0	0	0	none	1	NA	none	1	NA	0	NA	0	NA
AT1TE38705	0	0	0	0	none	1	NA	none	1	NA	0	NA	0	NA
AT1TE38710	0	0	0	0	none	1	NA	none	1	NA	0	NA	0	NA
AT1TE38715	0	0	0	0	none	1	NA	none	1	NA	0	NA	0	NA
AT1TE38740	0	0	0	0	none	1	NA	none	1	NA	0	NA	0	NA
AT1TE38745	0	0	0	0	none	1	NA	none	1	NA	0	NA	0	NA
AT1TE38750	0	0	0	0	none	1	NA	none	1	NA	0	NA	0	NA
AT1TE38755	0	0	0	0	none	1	NA	none	1	NA	0	NA	0	NA
AT1TE38760	0	0	0	0	none	1	NA	none	1	NA	0	NA	0	NA
AT1TE38770	0	0	0	0	none	1	NA	none	1	NA	0	NA	0	NA
AT1TE38775	0	0	0	0	none	1	NA	none	1	NA	0	NA	0	NA
AT1TE38780	0	0	0	0	none	1	NA	none	1	NA	0	NA	0	NA
AT1TE38785	0	0	0	0	none	1	NA	none	1	NA	0	NA	0	NA
AT1TE38790	0	0	0	0	none	1	NA	none	1	NA	0	NA	0	NA
AT1TE38795	0	0	0	0	none	1	NA	none	1	NA	0	NA	0	NA
AT1TE38800	0	0	0	0	none	1	NA	none	1	NA	0	NA	0	NA
AT1TE38805	0	0	0	0	none	1	NA	none	1	NA	0	NA	0	NA
AT1TE38815	0	0	0	0	none	1	NA	none	1	NA	0	NA	0	NA
AT1TE38820	0	0	0	0	none	1	NA	none	1	NA	1	0.060644	0	NA
AT1TE38825	0	0	0	0	none	1	NA	none	1	NA	0	NA	0	NA
AT1TE38830	0	0	0	0	none	1	NA	none	1	NA	0	NA	0	NA
AT1TE38835	0	0	0	0	none	1	NA	none	1	NA	0	NA	0	NA
AT1TE38840	0	0	0	0	none	1	NA	none	1	NA	0	NA	0	NA
AT1TE38845	0	0	0	0	none	1	NA	none	1	NA	0	NA	0	NA
AT1TE38850	0	0	0	0	none	1	NA	none	1	NA	0	NA	0	NA
AT1TE38860	0	0	0	0	none	1	NA	none	1	NA	0	NA	0	NA
AT1TE38865	0	0	0	0	none	1	NA	none	1	NA	0	NA	0	NA
AT1TE38870	0	0	0	0	none	1	NA	none	1	NA	0	NA	0	NA
AT1TE38900	0	0	0	0	none	1	NA	none	1	NA	0	NA	0	NA
AT1TE38905	0	0	0	0	none	1	NA	none	1	NA	0	NA	0	NA
AT1TE38910	0	0	0	0	none	1	NA	none	1	NA	0	NA	0	NA
AT1TE38915	0	0	0	0	none	1	NA	none	1	NA	0	NA	0	NA
AT1TE38920	0	0	0	0	none	1	NA	none	1	NA	0	NA	0	NA
AT1TE38925	0	0	0	0	none	1	NA	none	1	NA	0	NA	0	NA
AT1TE38930	0	0	0	0	none	1	NA	none	1	NA	0	NA	0	NA
AT1TE38935	0	0	0	0	none	1	NA	none	1	NA	0	NA	0	NA
AT1TE38945	0	0	0	0	none	1	NA	none	1	NA	0	NA	0	NA
AT1TE38950	0	0	0	0	none	1	NA	none	1	NA	0	NA	0	NA
AT1TE38955	0	0	0	0	none	1	NA	none	1	NA	0	NA	0	NA
AT1TE38985	0	0	0	0	none	1	NA	none	1	NA	0	NA	0	NA
AT1TE38990	0	0	0	0	none	1	NA	none	1	NA	0	NA	0	NA
AT1TE38995	0	0	0	0	none	1	NA	none	1	NA	0	NA	0	NA
AT1TE39005	0	0	0	0	none	1	NA	none	1	NA	0	NA	0	NA
AT1TE39010	0	0	0	0	none	1	NA	none	1	NA	0	NA	0	NA
AT1TE39015	0	0	0	0	none	1	NA	none	1	NA	0	NA	0	NA
AT1TE39020	0	0	0	0	none	1	NA	none	1	NA	0	NA	0	NA
AT1TE39025	0	0	0	0	none	1	NA	none	1	NA	0	NA	0	NA
AT1TE39030	0	0	0	0	none	1	NA	none	1	NA	0	NA	0	NA
AT1TE39035	0	0	0	0	none	1	NA	none	1	NA	0	NA	0	NA
AT1TE39040	0	0	0	0	none	1	NA	none	1	NA	0	NA	0	NA
AT1TE39100	0	0	0	0	none	1	NA	none	1	NA	0	NA	0	NA
AT1TE39105	0	0	0	0	none	1	NA	none	1	NA	0	NA	0	NA
AT1TE39140	0	0	0	0	none	1	NA	none	1	NA	0	NA	0	NA
AT1TE39145	0	0	0	0	none	1	NA	none	1	NA	0	NA	0	NA
AT1TE39150	0	0	0	0	none	1	NA	none	1	NA	0	NA	0	NA
AT1TE39160	0	0	0	0	none	1	NA	none	1	NA	0	NA	0	NA
AT1TE39165	0	0	0	0	none	1	NA	none	1	NA	0	NA	0	NA
AT1TE39200	0	0	0	0	none	1	NA	none	1	NA	0	NA	0	NA
AT1TE39205	0	0	0	0	none	1	NA	none	1	NA	0	NA	0	NA
AT1TE39210	0	0	0	0	none	1	NA	none	1	NA	0	NA	0	NA
AT1TE39215	0	0	0	0	none	1	NA	none	1	NA	0	NA	2	0.245408
AT1TE39220	0	0	0	0	none	1	NA	none	1	NA	0	NA	0	NA
AT1TE39225	0	0	0	0	none	1	NA	none	1	NA	0	NA	0	NA
AT1TE39230	0	0	0	0	none	1	NA	none	1	NA	0	NA	0	NA
AT1TE39330	0	0	0	0	none	1	NA	none	1	NA	0	NA	0	NA
AT1TE39335	0	0	0	0	none	1	NA	none	1	NA	0	NA	0	NA
AT1TE39340	0	0	0	0	none	1	NA	none	1	NA	0	NA	0	NA
AT1TE39350	0	0	0	0	none	1	NA	none	1	NA	0	NA	0	NA
AT1TE39355	0	0	0	0	none	1	NA	none	1	NA	0	NA	0	NA
AT1TE39360	0	0	0	0	none	1	NA	none	1	NA	0	NA	0	NA
AT1TE39365	0	0	0	0	none	1	NA	none	1	NA	0	NA	0	NA
AT1TE39370	0	0	0	0	none	1	NA	none	1	NA	0	NA	0	NA
AT1TE39375	0	0	0	0	none	1	NA	none	1	NA	0	NA	0	NA
AT1TE39380	0	0	0	0	none	1	NA	none	1	NA	0	NA	0	NA
AT1TE39385	0	0	0	0	none	1	NA	none	1	NA	0	NA	0	NA
AT1TE39390	0	0	0	0	none	1	NA	none	1	NA	0	NA	0	NA
AT1TE39395	0	0	0	0	none	1	NA	none	1	NA	0	NA	0	NA
AT1TE39400	0	0	0	0	none	1	NA	none	1	NA	0	NA	0	NA
AT1TE39405	0	0	0	0	none	1	NA	none	1	NA	0	NA	0	NA
AT1TE39410	0	0	0	0	none	1	NA	none	1	NA	0	NA	0	NA
AT1TE39450	0	0	0	0	none	1	NA	none	1	NA	0	NA	0	NA
AT1TE39455	0	0	0	0	none	1	NA	none	1	NA	0	NA	0	NA
AT1TE39460	0	0	0	0	none	1	NA	none	1	NA	0	NA	0	NA
AT1TE39495	0	0	0	0	none	1	NA	none	1	NA	0	NA	0	NA
AT1TE39500	0	0	0	0	none	1	NA	none	1	NA	0	NA	0	NA
AT1TE39510	0	0	0	0	none	1	NA	none	1	NA	0	NA	0	NA
AT1TE39530	0	0	0	0	none	1	NA	none	1	NA	0	NA	0	NA
AT1TE39535	0	0	0	0	none	1	NA	none	1	NA	0	NA	0	NA
AT1TE39540	0	0	0	0	none	1	NA	none	1	NA	0	NA	0	NA
AT1TE39545	0	0	0	0	none	1	NA	none	1	NA	0	NA	0	NA
AT1TE39550	0	0	0	0	none	1	NA	none	1	NA	0	NA	0	NA
AT1TE39555	0	0	0	0	none	1	NA	none	1	NA	0	NA	0	NA
AT1TE39560	0	0	0	0	none	1	NA	none	1	NA	0	NA	0	NA
AT1TE39565	0	0	0	0	none	1	NA	none	1	NA	0	NA	0	NA
AT1TE39590	0	0	0	0	none	1	NA	none	1	NA	4	0.550757	2	0.235801
AT1TE39630	0	0	0	0	none	1	NA	none	1	NA	0	NA	0	NA
AT1TE39660	0	0	0	0	none	1	NA	none	1	NA	0	NA	0	NA
AT1TE39700	0	0	0	0	none	1	NA	none	1	NA	0	NA	0	NA
AT1TE39705	0	0	0	0	none	1	NA	none	1	NA	0	NA	0	NA
AT1TE39710	0	0	0	0	none	1	NA	none	1	NA	0	NA	0	NA
AT1TE39715	0	0	0	0	none	1	NA	none	1	NA	0	NA	0	NA
AT1TE39720	0	0	0	0	none	1	NA	none	1	NA	0	NA	0	NA
AT1TE39725	0	0	0	0	none	1	NA	none	1	NA	0	NA	0	NA
AT1TE39750	0	0	0	0	none	1	NA	none	1	NA	0	NA	0	NA
AT1TE39755	0	0	0	0	none	1	NA	none	1	NA	0	NA	0	NA
AT1TE39760	0	0	0	0	none	1	NA	none	1	NA	0	NA	0	NA
AT1TE39765	0	0	0	0	none	1	NA	none	1	NA	0	NA	0	NA
AT1TE39770	0	0	0	0	none	1	NA	none	1	NA	0	NA	0	NA
AT1TE39775	0	0	0	0	none	1	NA	none	1	NA	0	NA	0	NA
AT1TE39785	0	0	0	0	none	1	NA	none	1	NA	0	NA	0	NA
AT1TE39790	0	0	0	0	none	1	NA	none	1	NA	0	NA	0	NA
AT1TE39795	0	0	0	0	none	1	NA	none	1	NA	0	NA	0	NA
AT1TE39800	0	0	0	0	none	1	NA	none	1	NA	0	NA	0	NA
AT1TE39805	0	0	0	0	none	1	NA	none	1	NA	0	NA	0	NA
AT1TE39810	0	0	0	0	none	1	NA	none	1	NA	0	NA	0	NA
AT1TE39815	0	0	0	0	none	1	NA	none	1	NA	0	NA	0	NA
AT1TE39820	0	0	0	0	none	1	NA	none	1	NA	0	NA	0	NA
AT1TE39830	0	0	0	0	none	1	NA	none	1	NA	0	NA	0	NA
AT1TE39835	0	0	0	0	none	1	NA	none	1	NA	0	NA	0	NA
AT1TE39840	0	0	0	0	none	1	NA	none	1	NA	0	NA	0	NA
AT1TE39845	0	0	0	0	none	1	NA	none	1	NA	0	NA	0	NA
AT1TE39855	0	0	0	0	none	1	NA	none	1	NA	0	NA	0	NA
AT1TE39860	0	0	0	0	none	1	NA	none	1	NA	0	NA	0	NA
AT1TE39865	0	0	0	0	none	1	NA	none	1	NA	0	NA	0	NA
AT1TE39870	0	0	0	0	none	1	NA	none	1	NA	0	NA	0	NA
AT1TE39875	0	0	0	0	none	1	NA	none	1	NA	0	NA	0	NA
AT1TE39885	0	0	0	0	none	1	NA	none	1	NA	0	NA	0	NA
AT1TE39890	0	0	0	0	none	1	NA	none	1	NA	0	NA	0	NA
AT1TE39905	0	0	0	0	none	1	NA	none	1	NA	0	NA	0	NA
AT1TE39915	0	0	0	0	none	1	NA	none	1	NA	0	NA	1	0.032041
AT1TE39920	0	0	0	0	none	1	NA	none	1	NA	0	NA	0	NA
AT1TE39925	0	0	0	0	none	1	NA	none	1	NA	0	NA	0	NA
AT1TE39930	0	0	0	0	none	1	NA	none	1	NA	0	NA	0	NA
AT1TE39935	0	0	0	0	none	1	NA	none	1	NA	0	NA	0	NA
AT1TE39940	0	0	0	0	none	1	NA	none	1	NA	0	NA	0	NA
AT1TE39945	0	0	0	0	none	1	NA	none	1	NA	0	NA	0	NA
AT1TE39955	0	0	0	0	none	1	NA	none	1	NA	0	NA	0	NA
AT1TE39960	0	0	0	0	none	1	NA	none	1	NA	0	NA	0	NA
AT1TE39965	0	0	0	0	none	1	NA	none	1	NA	0	NA	0	NA
AT1TE39970	0	0	0	0	none	1	NA	none	1	NA	0	NA	0	NA
AT1TE39975	0	0	0	0	none	1	NA	none	1	NA	0	NA	0	NA
AT1TE39980	0	0	0	0	none	1	NA	none	1	NA	0	NA	0	NA
AT1TE39985	0	0	0	0	none	1	NA	none	1	NA	0	NA	0	NA
AT1TE39990	0	0	0	0	none	1	NA	none	1	NA	0	NA	0	NA
AT1TE39995	0	0	0	0	none	1	NA	none	1	NA	0	NA	0	NA
AT1TE40000	0	0	0	0	none	1	NA	none	1	NA	0	NA	0	NA
AT1TE40005	0	0	0	0	none	1	NA	none	1	NA	0	NA	0	NA
AT1TE40010	0	0	0	0	none	1	NA	none	1	NA	0	NA	0	NA
AT1TE40015	0	0	0	0	none	1	NA	none	1	NA	0	NA	0	NA
AT1TE40020	0	0	0	0	none	1	NA	none	1	NA	0	NA	0	NA
AT1TE40025	0	0	0	0	none	1	NA	none	1	NA	0	NA	0	NA
AT1TE40030	0	0	0	0	none	1	NA	none	1	NA	0	NA	0	NA
AT1TE40060	0	0	0	0	none	1	NA	none	1	NA	0	NA	0	NA
AT1TE40070	0	0	0	0	none	1	NA	none	1	NA	0	NA	0	NA
AT1TE40075	0	0	0	0	none	1	NA	none	1	NA	0	NA	0	NA
AT1TE40080	0	0	0	0	none	1	NA	none	1	NA	0	NA	0	NA
AT1TE40085	0	0	0	0	none	1	NA	none	1	NA	0	NA	0	NA
AT1TE40090	0	0	0	0	none	1	NA	none	1	NA	0	NA	0	NA
AT1TE40095	0	0	0	0	none	1	NA	none	1	NA	0	NA	0	NA
AT1TE40100	0	0	0	0	none	1	NA	none	1	NA	0	NA	0	NA
AT1TE40105	0	0	0	0	none	1	NA	none	1	NA	0	NA	0	NA
AT1TE40110	0	0	0	0	none	1	NA	none	1	NA	0	NA	0	NA
AT1TE40115	0	0	0	0	none	1	NA	none	1	NA	0	NA	0	NA
AT1TE40120	0	0	0	0	none	1	NA	none	1	NA	0	NA	0	NA
AT1TE40125	0	0	0	0	none	1	NA	none	1	NA	0	NA	2	1.05175
AT1TE40130	0	0	0	0	none	1	NA	none	1	NA	0	NA	0	NA
AT1TE40135	0	0	0	0	none	1	NA	none	1	NA	0	NA	0	NA
AT1TE40140	0	0	0	0	none	1	NA	none	1	NA	0	NA	0	NA
AT1TE40145	0	0	0	0	none	1	NA	none	1	NA	0	NA	0	NA
AT1TE40150	0	0	0	0	none	1	NA	none	1	NA	0	NA	0	NA
AT1TE40155	0	0	0	0	none	1	NA	none	1	NA	0	NA	0	NA
AT1TE40160	0	0	0	0	none	1	NA	none	1	NA	0	NA	0	NA
AT1TE40165	0	0	0	0	none	1	NA	none	1	NA	0	NA	0	NA
AT1TE40170	0	0	0	0	none	1	NA	none	1	NA	0	NA	0	NA
AT1TE40175	0	0	0	0	none	1	NA	none	1	NA	0	NA	0	NA
AT1TE40180	0	0	0	0	none	1	NA	none	1	NA	0	NA	0	NA
AT1TE40230	0	0	0	0	none	1	NA	none	1	NA	0	NA	0	NA
AT1TE40235	0	0	0	0	none	1	NA	none	1	NA	0	NA	0	NA
AT1TE40240	0	0	0	0	none	1	NA	none	1	NA	0	NA	0	NA
AT1TE40245	0	0	0	0	none	1	NA	none	1	NA	0	NA	0	NA
AT1TE40255	20	2	7	28	mother	0.00392	1.159	none	0.565	NA	79	5.01076	71	3.85613
AT1TE40260	1	0	0	0	none	1	NA	none	1	NA	2	0.144368	1	0.06181
AT1TE40265	0	0	0	0	none	1	NA	none	1	NA	7	0.427184	6	0.313534
AT1TE40280	0	0	2	0	none	1	NA	none	1	NA	2	0.17748	2	0.151973
AT1TE40285	0	1	0	1	none	1	NA	none	0.773	NA	4	0.386907	5	0.414126
AT1TE40295	0	0	0	0	none	1	NA	none	1	NA	0	NA	0	NA
AT1TE40300	0	0	0	0	none	1	NA	none	1	NA	0	NA	0	NA
AT1TE40305	1	0	0	0	none	1	NA	none	1	NA	2	0.227592	0	NA
AT1TE40315	0	0	0	0	none	1	NA	none	1	NA	0	NA	0	NA
AT1TE40340	0	0	0	0	none	1	NA	none	1	NA	0	NA	0	NA
AT1TE40345	0	0	0	0	none	1	NA	none	1	NA	0	NA	0	NA
AT1TE40350	0	0	0	0	none	1	NA	none	1	NA	0	NA	0	NA
AT1TE40360	0	0	0	3	none	1	NA	none	1	NA	0	NA	3	0.14681
AT1TE40365	0	0	0	1	none	1	NA	none	1	NA	0	NA	2	0.424745
AT1TE40370	0	0	0	0	none	1	NA	none	1	NA	0	NA	0	NA
AT1TE40375	0	0	0	0	none	1	NA	none	1	NA	0	NA	0	NA
AT1TE40380	0	0	0	0	none	1	NA	none	1	NA	0	NA	0	NA
AT1TE40400	0	0	0	0	none	1	NA	none	1	NA	0	NA	0	NA
AT1TE40405	0	0	0	0	none	1	NA	none	1	NA	0	NA	0	NA
AT1TE40410	0	0	0	0	none	1	NA	none	1	NA	0	NA	0	NA
AT1TE40415	0	0	0	0	none	1	NA	none	1	NA	0	NA	0	NA
AT1TE40420	0	0	0	0	none	1	NA	none	1	NA	0	NA	0	NA
AT1TE40460	0	0	0	0	none	1	NA	none	1	NA	0	NA	0	NA
AT1TE40465	0	0	0	0	none	1	NA	none	1	NA	0	NA	0	NA
AT1TE40470	0	0	0	0	none	1	NA	none	1	NA	0	NA	0	NA
AT1TE40520	0	0	0	0	none	1	NA	none	1	NA	0	NA	0	NA
AT1TE40525	0	0	0	0	none	1	NA	none	1	NA	0	NA	0	NA
AT1TE40530	0	0	0	0	none	1	NA	none	1	NA	0	NA	0	NA
AT1TE40565	0	0	0	0	none	1	NA	none	1	NA	0	NA	0	NA
AT1TE40570	0	0	0	0	none	1	NA	none	1	NA	0	NA	0	NA
AT1TE40575	0	0	0	0	none	1	NA	none	1	NA	0	NA	0	NA
AT1TE40580	0	0	0	0	none	1	NA	none	1	NA	0	NA	0	NA
AT1TE40585	0	0	0	0	none	1	NA	none	1	NA	0	NA	0	NA
AT1TE40590	0	0	0	0	none	1	NA	none	1	NA	0	NA	0	NA
AT1TE40595	0	0	0	0	none	1	NA	none	1	NA	0	NA	0	NA
AT1TE40600	0	0	0	0	none	1	NA	none	1	NA	0	NA	0	NA
AT1TE40610	0	0	0	0	none	1	NA	none	1	NA	0	NA	0	NA
AT1TE40615	0	0	0	0	none	1	NA	none	1	NA	0	NA	0	NA
AT1TE40620	0	0	0	0	none	1	NA	none	1	NA	0	NA	0	NA
AT1TE40630	0	0	0	0	none	1	NA	none	1	NA	0	NA	0	NA
AT1TE40635	0	0	0	0	none	1	NA	none	1	NA	0	NA	1	0.043823
AT1TE40645	0	0	0	0	none	1	NA	none	1	NA	0	NA	0	NA
AT1TE40670	0	0	0	0	none	1	NA	none	1	NA	0	NA	0	NA
AT1TE40675	0	0	0	0	none	1	NA	none	1	NA	0	NA	0	NA
AT1TE40680	0	0	0	0	none	1	NA	none	1	NA	0	NA	0	NA
AT1TE40685	0	0	0	0	none	1	NA	none	1	NA	0	NA	0	NA
AT1TE40690	0	0	0	0	none	1	NA	none	1	NA	0	NA	0	NA
AT1TE40695	0	0	0	0	none	1	NA	none	1	NA	0	NA	0	NA
AT1TE40700	0	0	0	0	none	1	NA	none	1	NA	0	NA	0	NA
AT1TE40705	0	0	0	0	none	1	NA	none	1	NA	0	NA	0	NA
AT1TE40710	0	0	0	0	none	1	NA	none	1	NA	0	NA	0	NA
AT1TE40720	0	0	0	0	none	1	NA	none	1	NA	0	NA	0	NA
AT1TE40725	0	0	0	0	none	1	NA	none	1	NA	0	NA	0	NA
AT1TE40730	0	0	0	0	none	1	NA	none	1	NA	0	NA	0	NA
AT1TE40735	0	0	0	0	none	1	NA	none	1	NA	0	NA	0	NA
AT1TE40740	0	0	0	0	none	1	NA	none	1	NA	0	NA	0	NA
AT1TE40760	0	0	0	0	none	1	NA	none	1	NA	0	NA	0	NA
AT1TE40765	0	0	0	0	none	1	NA	none	1	NA	0	NA	0	NA
AT1TE40770	0	0	0	0	none	1	NA	none	1	NA	0	NA	0	NA
AT1TE40775	0	0	0	0	none	1	NA	none	1	NA	0	NA	0	NA
AT1TE40780	0	0	0	0	none	1	NA	none	1	NA	0	NA	0	NA
AT1TE40785	0	0	0	0	none	1	NA	none	1	NA	0	NA	0	NA
AT1TE40790	0	0	0	0	none	1	NA	none	1	NA	0	NA	0	NA
AT1TE40795	0	0	0	0	none	1	NA	none	1	NA	0	NA	0	NA
AT1TE40800	0	0	0	0	none	1	NA	none	1	NA	0	NA	0	NA
AT1TE40805	0	0	0	0	none	1	NA	none	1	NA	0	NA	0	NA
AT1TE40810	0	0	0	0	none	1	NA	none	1	NA	0	NA	0	NA
AT1TE40850	0	0	0	0	none	1	NA	none	1	NA	0	NA	0	NA
AT1TE40860	0	0	0	0	none	1	NA	none	1	NA	0	NA	0	NA
AT1TE40865	0	0	0	0	none	1	NA	none	1	NA	0	NA	0	NA
AT1TE40870	0	0	0	0	none	1	NA	none	1	NA	0	NA	0	NA
AT1TE40875	0	0	0	0	none	1	NA	none	1	NA	0	NA	0	NA
AT1TE40880	0	0	0	0	none	1	NA	none	1	NA	0	NA	0	NA
AT1TE40885	0	0	0	0	none	1	NA	none	1	NA	0	NA	0	NA
AT1TE40890	0	0	0	0	none	1	NA	none	1	NA	0	NA	0	NA
AT1TE40900	0	0	0	0	none	1	NA	none	1	NA	0	NA	0	NA
AT1TE40920	0	0	0	0	none	1	NA	none	1	NA	0	NA	0	NA
AT1TE40925	0	0	0	0	none	1	NA	none	1	NA	0	NA	0	NA
AT1TE40930	0	0	0	0	none	1	NA	none	1	NA	0	NA	0	NA
AT1TE40935	0	0	0	0	none	1	NA	none	1	NA	0	NA	0	NA
AT1TE40940	0	0	0	0	none	1	NA	none	1	NA	1	0.019268	21	0.34648
AT1TE40945	0	0	0	0	none	1	NA	none	1	NA	0	NA	0	NA
AT1TE40950	0	0	0	0	none	1	NA	none	1	NA	0	NA	0	NA
AT1TE40960	0	0	0	0	none	1	NA	none	1	NA	0	NA	0	NA
AT1TE40965	0	0	0	0	none	1	NA	none	1	NA	0	NA	0	NA
AT1TE40970	0	0	0	0	none	1	NA	none	1	NA	0	NA	0	NA
AT1TE40975	0	0	0	0	none	1	NA	none	1	NA	0	NA	0	NA
AT1TE40980	0	0	0	0	none	1	NA	none	1	NA	0	NA	0	NA
AT1TE40985	0	0	0	0	none	1	NA	none	1	NA	0	NA	0	NA
AT1TE40990	0	0	0	0	none	1	NA	none	1	NA	0	NA	0	NA
AT1TE41000	0	0	0	0	none	1	NA	none	1	NA	2	0.076767	15	0.493007
AT1TE41005	0	0	0	0	none	1	NA	none	1	NA	0	NA	0	NA
AT1TE41010	0	0	0	0	none	1	NA	none	1	NA	0	NA	0	NA
AT1TE41020	0	0	0	0	none	1	NA	none	1	NA	0	NA	0	NA
AT1TE41025	0	0	0	0	none	1	NA	none	1	NA	0	NA	0	NA
AT1TE41030	0	0	0	0	none	1	NA	none	1	NA	0	NA	3	0.32587
AT1TE41035	0	0	0	0	none	1	NA	none	1	NA	0	NA	0	NA
AT1TE41040	0	0	0	0	none	1	NA	none	1	NA	0	NA	0	NA
AT1TE41045	0	0	0	0	none	1	NA	none	1	NA	0	NA	0	NA
AT1TE41050	0	0	0	0	none	1	NA	none	1	NA	0	NA	0	NA
AT1TE41055	0	0	0	0	none	1	NA	none	1	NA	0	NA	0	NA
AT1TE41070	0	0	0	7	none	1	NA	none	1	NA	2	0.183368	12	0.942088
AT1TE41075	0	0	0	2	none	1	NA	none	1	NA	1	0.233077	2	0.399158
AT1TE41080	0	0	0	0	none	1	NA	none	1	NA	0	NA	0	NA
AT1TE41085	0	0	0	0	none	1	NA	none	1	NA	0	NA	0	NA
AT1TE41090	0	0	0	0	none	1	NA	none	1	NA	0	NA	0	NA
AT1TE41095	0	0	0	0	none	1	NA	none	1	NA	0	NA	0	NA
AT1TE41110	0	0	0	0	none	1	NA	none	1	NA	0	NA	0	NA
AT1TE41115	0	0	0	0	none	1	NA	none	1	NA	0	NA	0	NA
AT1TE41120	0	0	0	0	none	1	NA	none	1	NA	0	NA	0	NA
AT1TE41125	0	0	0	0	none	1	NA	none	1	NA	0	NA	0	NA
AT1TE41130	0	0	0	0	none	1	NA	none	1	NA	0	NA	0	NA
AT1TE41135	0	0	0	0	none	1	NA	none	1	NA	0	NA	0	NA
AT1TE41140	0	0	0	0	none	1	NA	none	1	NA	0	NA	0	NA
AT1TE41145	0	0	0	0	none	1	NA	none	1	NA	0	NA	0	NA
AT1TE41150	0	0	0	0	none	1	NA	none	1	NA	0	NA	0	NA
AT1TE41155	0	0	0	0	none	1	NA	none	1	NA	0	NA	0	NA
AT1TE41160	0	0	0	0	none	1	NA	none	1	NA	0	NA	0	NA
AT1TE41165	0	0	0	0	none	1	NA	none	1	NA	0	NA	0	NA
AT1TE41170	0	0	0	0	none	1	NA	none	1	NA	0	NA	0	NA
AT1TE41175	0	0	0	0	none	1	NA	none	1	NA	0	NA	1	0.169031
AT1TE41180	0	0	0	0	none	1	NA	none	1	NA	0	NA	1	0.115035
AT1TE41185	0	0	0	0	none	1	NA	none	1	NA	0	NA	0	NA
AT1TE41190	0	0	0	0	none	1	NA	none	1	NA	0	NA	0	NA
AT1TE41195	0	0	0	0	none	1	NA	none	1	NA	0	NA	0	NA
AT1TE41200	0	0	0	0	none	1	NA	none	1	NA	0	NA	0	NA
AT1TE41205	0	0	0	0	none	1	NA	none	1	NA	0	NA	0	NA
AT1TE41210	0	0	0	0	none	1	NA	none	1	NA	0	NA	0	NA
AT1TE41215	0	0	0	0	none	1	NA	none	1	NA	0	NA	0	NA
AT1TE41220	0	0	0	0	none	1	NA	none	1	NA	0	NA	0	NA
AT1TE41225	0	0	0	0	none	1	NA	none	1	NA	0	NA	0	NA
AT1TE41235	0	0	0	0	none	1	NA	none	1	NA	0	NA	0	NA
AT1TE41240	0	0	0	0	none	1	NA	none	1	NA	0	NA	0	NA
AT1TE41245	0	0	0	0	none	1	NA	none	1	NA	0	NA	0	NA
AT1TE41250	0	0	0	0	none	1	NA	none	1	NA	0	NA	0	NA
AT1TE41255	0	0	0	0	none	1	NA	none	1	NA	0	NA	0	NA
AT1TE41260	0	0	0	0	none	1	NA	none	1	NA	0	NA	0	NA
AT1TE41265	0	0	0	0	none	1	NA	none	1	NA	0	NA	0	NA
AT1TE41270	0	0	0	0	none	1	NA	none	1	NA	0	NA	0	NA
AT1TE41275	0	0	0	0	none	1	NA	none	1	NA	0	NA	0	NA
AT1TE41285	0	0	0	0	none	1	NA	none	1	NA	0	NA	0	NA
AT1TE41290	0	0	0	0	none	1	NA	none	1	NA	0	NA	0	NA
AT1TE41295	0	0	0	0	none	1	NA	none	1	NA	0	NA	0	NA
AT1TE41300	0	0	0	0	none	1	NA	none	1	NA	0	NA	0	NA
AT1TE41310	0	0	0	0	none	1	NA	none	1	NA	0	NA	0	NA
AT1TE41315	0	0	0	0	none	1	NA	none	1	NA	0	NA	0	NA
AT1TE41340	0	0	0	0	none	1	NA	none	1	NA	1	0.199437	0	NA
AT1TE41360	0	0	0	0	none	1	NA	none	1	NA	0	NA	0	NA
AT1TE41365	0	0	0	0	none	1	NA	none	1	NA	0	NA	0	NA
AT1TE41370	0	0	0	0	none	1	NA	none	1	NA	0	NA	0	NA
AT1TE41375	0	0	0	0	none	1	NA	none	1	NA	0	NA	0	NA
AT1TE41380	0	0	0	0	none	1	NA	none	1	NA	0	NA	0	NA
AT1TE41385	0	0	0	0	none	1	NA	none	1	NA	0	NA	0	NA
AT1TE41390	0	0	0	0	none	1	NA	none	1	NA	0	NA	0	NA
AT1TE41395	0	0	0	0	none	1	NA	none	1	NA	0	NA	0	NA
AT1TE41400	0	0	0	0	none	1	NA	none	1	NA	0	NA	0	NA
AT1TE41405	0	0	0	0	none	1	NA	none	1	NA	0	NA	0	NA
AT1TE41420	0	0	0	0	none	1	NA	none	1	NA	0	NA	0	NA
AT1TE41425	0	0	0	0	none	1	NA	none	1	NA	0	NA	0	NA
AT1TE41430	0	0	0	0	none	1	NA	none	1	NA	0	NA	0	NA
AT1TE41435	0	0	0	0	none	1	NA	none	1	NA	0	NA	0	NA
AT1TE41445	0	0	0	0	none	1	NA	none	1	NA	0	NA	0	NA
AT1TE41450	0	0	0	0	none	1	NA	none	1	NA	0	NA	0	NA
AT1TE41455	0	0	0	0	none	1	NA	none	1	NA	0	NA	0	NA
AT1TE41465	0	0	0	0	none	1	NA	none	1	NA	0	NA	0	NA
AT1TE41470	0	0	0	0	none	1	NA	none	1	NA	0	NA	0	NA
AT1TE41475	0	0	0	0	none	1	NA	none	1	NA	0	NA	0	NA
AT1TE41480	0	0	0	0	none	1	NA	none	1	NA	0	NA	0	NA
AT1TE41485	0	0	0	0	none	1	NA	none	1	NA	0	NA	0	NA
AT1TE41490	0	0	0	0	none	1	NA	none	1	NA	0	NA	0	NA
AT1TE41495	0	0	0	0	none	1	NA	none	1	NA	0	NA	0	NA
AT1TE41500	0	0	0	0	none	1	NA	none	1	NA	0	NA	0	NA
AT1TE41505	0	0	0	0	none	1	NA	none	1	NA	0	NA	0	NA
AT1TE41510	0	0	0	0	none	1	NA	none	1	NA	0	NA	0	NA
AT1TE41515	0	0	0	0	none	1	NA	none	1	NA	0	NA	0	NA
AT1TE41520	0	0	0	0	none	1	NA	none	1	NA	0	NA	0	NA
AT1TE41525	0	0	0	0	none	1	NA	none	1	NA	0	NA	0	NA
AT1TE41530	0	0	0	0	none	1	NA	none	1	NA	0	NA	0	NA
AT1TE41535	0	0	0	0	none	1	NA	none	1	NA	0	NA	0	NA
AT1TE41540	0	0	0	0	none	1	NA	none	1	NA	0	NA	0	NA
AT1TE41545	0	0	0	0	none	1	NA	none	1	NA	0	NA	0	NA
AT1TE41550	0	0	0	0	none	1	NA	none	1	NA	0	NA	0	NA
AT1TE41560	0	0	0	0	none	1	NA	none	1	NA	0	NA	0	NA
AT1TE41570	0	0	0	0	none	1	NA	none	1	NA	0	NA	0	NA
AT1TE41585	0	0	0	0	none	1	NA	none	1	NA	0	NA	0	NA
AT1TE41590	0	0	0	0	none	1	NA	none	1	NA	0	NA	0	NA
AT1TE41595	0	0	0	0	none	1	NA	none	1	NA	0	NA	0	NA
AT1TE41600	0	0	0	0	none	1	NA	none	1	NA	0	NA	0	NA
AT1TE41605	0	0	0	0	none	1	NA	none	1	NA	0	NA	0	NA
AT1TE41610	0	0	0	0	none	1	NA	none	1	NA	0	NA	0	NA
AT1TE41615	0	0	0	0	none	1	NA	none	1	NA	0	NA	0	NA
AT1TE41620	0	0	0	0	none	1	NA	none	1	NA	0	NA	0	NA
AT1TE41625	0	0	0	0	none	1	NA	none	1	NA	0	NA	0	NA
AT1TE41630	0	0	0	0	none	1	NA	none	1	NA	0	NA	0	NA
AT1TE41670	0	0	0	0	none	1	NA	none	1	NA	0	NA	0	NA
AT1TE41680	0	0	0	0	none	1	NA	none	1	NA	0	NA	0	NA
AT1TE41685	0	0	0	0	none	1	NA	none	1	NA	0	NA	0	NA
AT1TE41710	0	0	0	0	none	1	NA	none	1	NA	0	NA	0	NA
AT1TE41720	0	0	0	0	none	1	NA	none	1	NA	0	NA	0	NA
AT1TE41725	0	0	0	0	none	1	NA	none	1	NA	0	NA	0	NA
AT1TE41730	0	0	0	0	none	1	NA	none	1	NA	0	NA	0	NA
AT1TE41740	0	0	0	0	none	1	NA	none	1	NA	0	NA	0	NA
AT1TE41750	0	0	0	0	none	1	NA	none	1	NA	0	NA	0	NA
AT1TE41755	0	0	0	0	none	1	NA	none	1	NA	0	NA	0	NA
AT1TE41760	0	0	0	0	none	1	NA	none	1	NA	0	NA	0	NA
AT1TE41795	0	0	0	0	none	1	NA	none	1	NA	22	6.25879	21	5.11568
AT1TE41805	0	0	0	0	none	1	NA	none	1	NA	0	NA	0	NA
AT1TE41810	0	0	0	0	none	1	NA	none	1	NA	0	NA	0	NA
AT1TE41825	0	0	0	0	none	1	NA	none	1	NA	0	NA	0	NA
AT1TE41830	0	0	0	0	none	1	NA	none	1	NA	0	NA	0	NA
AT1TE41835	0	0	0	0	none	1	NA	none	1	NA	0	NA	0	NA
AT1TE41840	0	0	0	0	none	1	NA	none	1	NA	0	NA	0	NA
AT1TE41845	0	0	0	0	none	1	NA	none	1	NA	0	NA	0	NA
AT1TE41850	0	0	0	0	none	1	NA	none	1	NA	0	NA	0	NA
AT1TE41855	0	0	0	0	none	1	NA	none	1	NA	0	NA	0	NA
AT1TE41865	0	0	0	0	none	1	NA	none	1	NA	0	NA	0	NA
AT1TE41870	0	0	0	0	none	1	NA	none	1	NA	0	NA	0	NA
AT1TE41875	0	0	0	0	none	1	NA	none	1	NA	0	NA	0	NA
AT1TE41880	0	0	0	0	none	1	NA	none	1	NA	0	NA	0	NA
AT1TE41890	0	0	0	0	none	1	NA	none	1	NA	0	NA	0	NA
AT1TE41895	0	0	0	0	none	1	NA	none	1	NA	0	NA	0	NA
AT1TE41900	0	0	0	0	none	1	NA	none	1	NA	0	NA	0	NA
AT1TE41905	0	0	0	0	none	1	NA	none	1	NA	0	NA	0	NA
AT1TE41910	0	0	0	0	none	1	NA	none	1	NA	0	NA	0	NA
AT1TE41915	0	0	0	0	none	1	NA	none	1	NA	0	NA	0	NA
AT1TE41925	0	0	0	0	none	1	NA	none	1	NA	0	NA	0	NA
AT1TE41930	0	0	0	0	none	1	NA	none	1	NA	0	NA	0	NA
AT1TE41935	0	0	1	0	none	1	NA	none	1	NA	0	NA	1	0.034511
AT1TE41940	0	0	0	0	none	1	NA	none	1	NA	0	NA	0	NA
AT1TE41945	0	0	0	0	none	1	NA	none	1	NA	0	NA	0	NA
AT1TE41950	0	0	0	0	none	1	NA	none	1	NA	0	NA	0	NA
AT1TE41955	0	0	0	0	none	1	NA	none	1	NA	0	NA	0	NA
AT1TE41960	0	0	0	0	none	1	NA	none	1	NA	0	NA	0	NA
AT1TE41965	0	0	0	0	none	1	NA	none	1	NA	0	NA	0	NA
AT1TE41975	0	0	0	0	none	1	NA	none	1	NA	0	NA	0	NA
AT1TE41980	0	0	0	0	none	1	NA	none	1	NA	0	NA	0	NA
AT1TE41985	0	0	0	0	none	1	NA	none	1	NA	0	NA	0	NA
AT1TE41990	0	0	0	0	none	1	NA	none	1	NA	0	NA	0	NA
AT1TE41995	0	0	0	0	none	1	NA	none	1	NA	0	NA	0	NA
AT1TE42000	0	0	0	0	none	1	NA	none	1	NA	0	NA	0	NA
AT1TE42005	0	0	0	0	none	1	NA	none	1	NA	0	NA	0	NA
AT1TE42010	0	0	0	0	none	1	NA	none	1	NA	0	NA	0	NA
AT1TE42015	0	0	0	0	none	1	NA	none	1	NA	0	NA	0	NA
AT1TE42020	0	0	0	0	none	1	NA	none	1	NA	0	NA	0	NA
AT1TE42025	0	0	0	0	none	1	NA	none	1	NA	0	NA	0	NA
AT1TE42030	0	0	0	0	none	1	NA	none	1	NA	0	NA	0	NA
AT1TE42035	0	0	0	0	none	1	NA	none	1	NA	0	NA	0	NA
AT1TE42040	0	0	0	0	none	1	NA	none	1	NA	0	NA	0	NA
AT1TE42045	0	0	0	0	none	1	NA	none	1	NA	0	NA	0	NA
AT1TE42050	0	0	0	0	none	1	NA	none	1	NA	0	NA	0	NA
AT1TE42055	0	0	0	0	none	1	NA	none	1	NA	0	NA	0	NA
AT1TE42060	0	0	0	0	none	1	NA	none	1	NA	0	NA	0	NA
AT1TE42065	0	0	0	0	none	1	NA	none	1	NA	0	NA	0	NA
AT1TE42070	0	0	0	0	none	1	NA	none	1	NA	0	NA	0	NA
AT1TE42075	0	0	0	0	none	1	NA	none	1	NA	0	NA	0	NA
AT1TE42080	0	0	0	0	none	1	NA	none	1	NA	0	NA	0	NA
AT1TE42100	0	0	0	0	none	1	NA	none	1	NA	0	NA	0	NA
AT1TE42110	0	0	0	0	none	1	NA	none	1	NA	0	NA	0	NA
AT1TE42115	0	0	0	0	none	1	NA	none	1	NA	0	NA	0	NA
AT1TE42120	0	0	0	0	none	1	NA	none	1	NA	0	NA	0	NA
AT1TE42125	0	0	0	0	none	1	NA	none	1	NA	0	NA	0	NA
AT1TE42135	0	0	0	0	none	1	NA	none	1	NA	0	NA	0	NA
AT1TE42140	0	0	0	0	none	1	NA	none	1	NA	0	NA	0	NA
AT1TE42145	0	0	0	0	none	1	NA	none	1	NA	0	NA	0	NA
AT1TE42150	0	0	0	0	none	1	NA	none	1	NA	0	NA	0	NA
AT1TE42155	0	0	0	0	none	1	NA	none	1	NA	0	NA	0	NA
AT1TE42160	0	0	0	0	none	1	NA	none	1	NA	0	NA	0	NA
AT1TE42165	0	0	0	0	none	1	NA	none	1	NA	0	NA	0	NA
AT1TE42170	1	0	0	0	none	1	NA	none	1	NA	3	0.274402	0	NA
AT1TE42175	0	0	0	0	none	1	NA	none	1	NA	0	NA	0	NA
AT1TE42185	0	0	0	0	none	1	NA	none	1	NA	0	NA	0	NA
AT1TE42190	0	0	0	0	none	1	NA	none	1	NA	0	NA	0	NA
AT1TE42195	0	0	0	0	none	1	NA	none	1	NA	0	NA	0	NA
AT1TE42205	9	0	0	6	mother	0.000727	0	none	1	NA	40	5.09088	12	1.30777
AT1TE42215	0	0	0	0	none	1	NA	none	1	NA	0	NA	0	NA
AT1TE42220	0	0	0	0	none	1	NA	none	1	NA	0	NA	0	NA
AT1TE42230	0	0	0	0	none	1	NA	none	1	NA	0	NA	0	NA
AT1TE42235	0	0	0	0	none	1	NA	none	1	NA	0	NA	0	NA
AT1TE42245	0	0	0	0	none	1	NA	none	1	NA	0	NA	0	NA
AT1TE42250	0	0	3	0	none	1	NA	none	1	NA	1	0.195408	4	0.669295
AT1TE42255	0	0	0	0	none	1	NA	none	1	NA	0	NA	0	NA
AT1TE42260	0	0	0	0	none	1	NA	none	1	NA	0	NA	0	NA
AT1TE42265	0	0	0	0	none	1	NA	none	1	NA	0	NA	0	NA
[truncated: 26,973 more rows]
