# Supplementary material for: Genomic Analysis of Parent-of-Origin Allelic Expression in Arabidopsis thaliana Seeds
Source: PLoS One. 2011 Aug 17;6(8):e23687. doi: 10.1371/journal.pone.0023687 (PMC3157454; doi:10.1371/journal.pone.0023687)
Supplement: Table S6 — Endosperm imprinted genes. (XLS) [file pone.0023687.s006.xls]

## Sheet: Table S6
Table S6: Endosperm imprinted genes.
Gene ID	Gene name	Col reads-ColxLer	Ler reads-ColxLer	Col reads-LerxCol	Ler reads-LerxCol	Favored Parent	% favored parent	Imprinting p value	Imprinting Factor	Favored Ecoytpe	cis effect p value	cis effect factor	Seed Coat Expression (Le et al.)	Endosperm Expression (Le et al)	Seed coat - endosperm	Col-gl embryo-endosp DMR	Ler embryo-endosp DMR	Col-gl dme endosp-endosp DMR	Ler dme endosp-endosp DMR	Weinhofer et al. shared H3K27	Weinhofer et al endosperm specific H3K27	Weinhofer et al. fis2 3DAP up	Weinhofer et al. fis2 6DAP up	Tiwari et al. fis1/mea up	Tiwari et al. fis1/mea down	Col-0 x Ler Embryo Reads	Col-0 x Ler Endosperm Reads	Col-0 x Ler Differential expression p-value	Col-0 x Ler Differential expression factor	Col-0 x Ler Higher Expression in	Ler x Col-0 Embryo Reads	Ler x Col-0 Endosperm Reads	Ler x Col-0 Differential Expression p-value	Ler x Col-0 Differential expression factor	Ler x Col-0 Higher expression in	Gene Description
AT1G57800	VIM5	46	790	1108	96	father	93.0392	0	478.813	none	0.132	NA	NA	NA	NA					X						43	3052	0	52.063	endosperm	87	3700	0	35.963	endosperm	predicted to encode a protein with an N-terminal PHD domain and two RING domains surrounding an SRA domain. Attempts to isolate ORTH3/VIM5 cDNA through RT-PCR were unsuccessful and only one Arabidopsis EST is associated with this locus.
AT3G14205		61	249	305	111	father	76.3085	0	27.323	none	0.122	NA	5.76	7.386	-1.627	X	X		X							1320	5416	2.48e-154	3.769	endosperm	1952	6525	5.988e-158	3.28	endosperm	Phosphoinositide phosphatase family protein; FUNCTIONS IN: phosphatidylinositol-4,5-bisphosphate 5-phosphatase activity; INVOLVED IN: biological_process unknown; LOCATED IN: cellular_component unknown; EXPRESSED IN: 24 plant structures; EXPRESSED DURING: 15 growth stages; CONTAINS InterPro DOMAIN/s: Synaptojanin, N-terminal (InterPro:IPR002013); BEST Arabidopsis thaliana protein match is: Phospho…
AT2G32370	HDG3	79	190	303	96	father	73.8024	0	18.589	none	0.335	NA	5.315	7.011	-1.696	X	X		X	X						168	3735	0	18.799	endosperm	339	4857	0	13.371	endosperm	Encodes a homeobox-leucine zipper family protein belonging to the HD-ZIP IV family. Together with ATML1 and PDF2, it is involved in cotyledon development.
AT1G57820	VIM1	57	126	176	124	father	62.5259	2.54e-33	7.307	none	0.111	NA	3.578	5.395	-1.816		X									4839	676	1.229e-210	5.644	embryo	6899	1142	1.661e-220	4.651	embryo	Encodes a 645-amino acid methylcytosine-binding protein with a PHD domain, two RING finger domains, and an SRA domain that is involved in centromere heterochromatinization. This protein functions as an E3 ubiquitin ligase in vitro. The protein has been shown to bind to methylated cytosines of CG, CNG and CNN motifs via its SRA domain but has a preference for the former. It plays a role in the est…
AT3G11310		15	43	77	12	father	81.6327	1.52e-21	22.635	none	0.209	NA	NA	NA	NA		X			X						13	746	9.265e-163	32.488	endosperm	29	934	6.208e-195	23.003	endosperm	unknown protein; BEST Arabidopsis thaliana protein match is: unknown protein (TAIR:AT3G11290.1); Has 575 Blast hits to 342 proteins in 22 species: Archae - 0; Bacteria - 2; Metazoa - 0; Fungi - 10; Plants - 559; Viruses - 0; Other Eukaryotes - 4 (source: NCBI BLink).
AT1G48910	YUC10	6	29	44	0	father	92.4051	1.07e-17	94.37	Col-0	0.0378	1.01	3.105	3.225	-0.12	X			X			X				7	192	4.05e-46	12.15	endosperm	9	255	1.813e-63	14.591	endosperm	YUC10; FUNCTIONS IN: NADP or NADPH binding, oxidoreductase activity, monooxygenase activity, FAD binding, flavin-containing monooxygenase activity; INVOLVED IN: regulation of anatomical structure morphogenesis; LOCATED IN: cellular_component unknown; EXPRESSED IN: sperm cell; CONTAINS InterPro DOMAIN/s: Pyridine nucleotide-disulphide oxidoreductase, class-II (InterPro:IPR000103), FAD-dependent py…
AT3G45090		25	42	90	35	father	68.75	4.93e-16	7.181	none	0.435	NA	4.97	7.199	-2.229											2163	1032	2.067e-28	1.659	embryo	2837	1823	9.744e-10	1.2	embryo	P-loop containing nucleoside triphosphate hydrolases superfamily protein; EXPRESSED IN: 19 plant structures; EXPRESSED DURING: 8 growth stages; BEST Arabidopsis thaliana protein match is: P-loop containing nucleoside triphosphate hydrolases superfamily protein (TAIR:AT5G60760.1); Has 12357 Blast hits to 4786 proteins in 479 species: Archae - 104; Bacteria - 5921; Metazoa - 2136; Fungi - 801; Plan…
AT1G63020	NRPD1a	93	101	106	75	father	55.2	2.5e-15	3.453	none	0.466	NA	5.465	4.862	0.603		X									562	1432	1.05e-49	2.263	endosperm	666	1523	5.743e-52	2.164	endosperm	Encodes one of two alternative largest subunits of a putative plant-specific RNA polymerase IV (aka RNA polymerase D). Required for posttranscriptional gene silencing.
AT1G67820		142	120	91	50	father	52.3573	1.77e-14	3.425	Col-0	0.00298	1.199	6.563	6.581	-0.018			X								605	1096	1.455e-21	1.605	endosperm	967	715	0.009337	1.006	embryo	Protein phosphatase 2C family protein; FUNCTIONS IN: protein serine/threonine phosphatase activity, catalytic activity; INVOLVED IN: protein amino acid dephosphorylation; LOCATED IN: protein serine/threonine phosphatase complex; EXPRESSED IN: 19 plant structures; EXPRESSED DURING: 7 growth stages; CONTAINS InterPro DOMAIN/s: Protein phosphatase 2C, manganese/magnesium aspartate binding site (Inte…
AT2G36560		4	20	37	0	father	93.4426	2.18e-13	68.931	none	0.0716	NA	2.355	2.437	-0.082					X						1	82	2.344e-23	12.365	endosperm	0	97	1.018e-30	23.074	endosperm	AT hook motif DNA-binding family protein; CONTAINS InterPro DOMAIN/s: Protein of unknown function DUF296 (InterPro:IPR005175); BEST Arabidopsis thaliana protein match is: AT-hook motif nuclear-localized protein 1 (TAIR:AT4G12080.1); Has 3707 Blast hits to 1497 proteins in 203 species: Archae - 2; Bacteria - 99; Metazoa - 609; Fungi - 221; Plants - 729; Viruses - 1; Other Eukaryotes - 2046 (source…
AT1G67830	AtFXG1	74	66	69	22	father	58.4416	9.2e-13	4.999	Col-0	0.000181	1.571	3.692	4.768	-1.076							X	X	X		808	766	1	NA	none	938	577	1.209e-07	1.2	embryo	Encodes a protein with a-fucosidase activity. The activity was assessed on 2'-fucosyl-lactitol. AtFXG1 was able to remove the t-fucosyl residues of XXFG xyloglucan oligosaccharides.
AT4G08590	VIM6/ORTHL1	42	50	97	57	father	59.7561	2.15e-12	3.893	none	0.432	NA	4.414	7.146	-2.732		X									692	474	0.0001135	1.106	embryo	936	751	0.1997	NA	none	ORTHRUS-like (ORTHL); CONTAINS InterPro DOMAIN/s: SRA-YDG (InterPro:IPR003105), Zinc finger, RING-type (InterPro:IPR001841), Zinc finger, C3HC4 RING-type (InterPro:IPR018957); BEST Arabidopsis thaliana protein match is: Zinc finger (C3HC4-type RING finger) family protein (TAIR:AT1G57820.2); Has 2775 Blast hits to 2701 proteins in 230 species: Archae - 0; Bacteria - 14; Metazoa - 1738; Fungi - 176…
AT1G60220	OTS1/ULP1D	14	38	51	34	father	64.9635	6.2e-11	5.79	none	0.33	NA	5.796	6.429	-0.633	X	X		X							1945	1538	0.00874	1.007	embryo	2532	2092	0.2584	NA	none	Encodes a deSUMOylating enzyme. In vitro it has both peptidase activity and isopeptidase activity: it can cleave C-terminal residues from SUMO to activate it for attachment to a target protein and it can also act on the isopeptide bond between SUMO and another protein. sGFP:OTS1 protein accumulates in the nucleus. Double mutant analysis with ULP1C/OTS2 indicates that these genes are involved in s…
AT5G11460		24	31	49	13	father	68.3761	1.23e-10	6.296	Col-0	0.0488	0	3.904	5.669	-1.765	X	X	X								275	2212	9.555e-193	6.974	endosperm	397	2202	1.895e-175	5.177	endosperm	Protein of unknown function (DUF581); CONTAINS InterPro DOMAIN/s: Protein of unknown function DUF581 (InterPro:IPR007650); BEST Arabidopsis thaliana protein match is: Protein of unknown function (DUF581) (TAIR:AT2G25690.2); Has 1807 Blast hits to 1807 proteins in 277 species: Archae - 0; Bacteria - 0; Metazoa - 736; Fungi - 347; Plants - 385; Viruses - 0; Other Eukaryotes - 339 (source: NCBI BLin…
AT4G05470		0	16	21	0	father	100	4.42e-10	91.077	none	1	NA	2.381	2.38	0.001					X						2	116	1.115e-31	14.03	endosperm	3	39	1.474e-09	3.612	endosperm	RNI-like superfamily protein; CONTAINS InterPro DOMAIN/s: F-box domain, cyclin-like (InterPro:IPR001810); BEST Arabidopsis thaliana protein match is: RNI-like superfamily protein (TAIR:AT4G05475.1); Has 30201 Blast hits to 17322 proteins in 780 species: Archae - 12; Bacteria - 1396; Metazoa - 17338; Fungi - 3422; Plants - 5037; Viruses - 0; Other Eukaryotes - 2996 (source: NCBI BLink).
AT4G13460	SUVH9	56	36	94	30	father	60.1852	6.41e-10	3.535	Col	7.55e-07	2.138	3.693	3.366	0.326		X		X							914	734	0.05481	NA	none	1135	920	0.2324	NA	none	Encodes a SU(VAR)3-9 homolog, a SET domain protein. Known SET domain proteins are involved in epigenetic control of gene expression and act as histone methyltransferases. There are 10 SUVH genes in Arabidopsis and members of this subfamily of the SET proteins have an additional conserved SRA domain. A plant line expressing an RNAi construct directed against this gene has reduced agrobacterium-med…
AT1G70560	TAA1/SAV3/WEI8/CKRC1	7	36	17	1	father	86.8852	1.17e-09	26.938	none	0.535	NA	3.544	6.643	-3.1	X	X									789	727	1	NA	none	1491	615	1.912e-33	1.81	embryo	TAA1 is involved in the shade-induced production of indole-3-pyruvate (IPA), a precursor to IAA, a biologically active auxin. It is also involved in regulating many aspects of plant growth and development from embryogenesis to flower formation and plays a role in ethylene-mediated signaling. This enzyme can catalyze the formation of IPA from L-tryptophan. Though L-Trp is expected to be the prefer…
AT1G60410		3	9	72	6	father	90	6.35e-08	18.753	none	0.207	NA	NA	NA	NA	X										3	44	2.061e-10	3.946	endosperm	6	178	5.2e-46	13.024	endosperm	F-box family protein; CONTAINS InterPro DOMAIN/s: FBD (InterPro:IPR013596), F-box domain, cyclin-like (InterPro:IPR001810), F-box domain, Skp2-like (InterPro:IPR022364); BEST Arabidopsis thaliana protein match is: F-box/RNI-like superfamily protein (TAIR:AT1G60400.1); Has 1763 Blast hits to 1723 proteins in 24 species: Archae - 0; Bacteria - 0; Metazoa - 0; Fungi - 0; Plants - 1763; Viruses - 0; …
AT3G08040	FRD3	45	73	42	48	father	55.2885	1.54e-07	2.601	none	0.126	NA	2.483	6.24	-3.758					X						55	698	8.743e-114	9.393	endosperm	37	566	1.584e-111	11.219	endosperm	Encodes a member of the MATE (multidrug and toxin efflux family), expressed in roots but not shoots. Mutants accumulate excess iron, manganese and zinc, and express root Fe(III) chelatase activity even under iron sufficiency conditions. FRD3 is likely to function in root xylem loading of an iron chelator or other factor necessary for efficient iron uptake out of the xylem or apoplastic space and …
AT2G21450	CHR34	10	13	30	3	father	76.7857	1.41e-06	7.555	Col-0	0.0194	1.118	3.609	2.74	0.869	X										11	643	7.153e-145	31.498	endosperm	11	586	8.121e-143	30.171	endosperm	chromatin remodeling 34 (CHR34); FUNCTIONS IN: helicase activity, DNA binding, nucleic acid binding, ATP binding; EXPRESSED IN: 8 plant structures; EXPRESSED DURING: 4 anthesis, C globular stage, petal differentiation and expansion stage, E expanded cotyledon stage, D bilateral stage; CONTAINS InterPro DOMAIN/s: DEAD-like helicase, N-terminal (InterPro:IPR014001), DNA/RNA helicase, C-terminal (In…
AT5G10950		6	16	22	7	father	74.5098	1.79e-06	5.922	none	0.982	NA	5.376	7.346	-1.971	X		X								1252	550	2.131e-27	1.757	embryo	1811	777	1.168e-33	1.758	embryo	Tudor/PWWP/MBT superfamily protein; FUNCTIONS IN: molecular_function unknown; INVOLVED IN: biological_process unknown; LOCATED IN: cytosol; EXPRESSED IN: 25 plant structures; EXPRESSED DURING: 15 growth stages; BEST Arabidopsis thaliana protein match is: Tudor/PWWP/MBT superfamily protein (TAIR:AT1G80810.1); Has 1807 Blast hits to 1807 proteins in 277 species: Archae - 0; Bacteria - 0; Metazoa - …
AT4G13495		2	15	15	4	father	83.3333	3.03e-06	10.003	none	0.749	NA	NA	NA	NA			X	X							531	82	1.526e-57	4.34	embryo	688	75	1.788e-85	5.882	embryo	Unknown gene
AT5G60760		29	18	65	18	father	63.8462	3.16e-06	2.996	Col-0	6.05e-05	1.944	3.235	4.354	-1.119											3172	274	2.405e-242	8.784	embryo	3032	363	4.404e-209	6.171	embryo	P-loop containing nucleoside triphosphate hydrolases superfamily protein; BEST Arabidopsis thaliana protein match is: P-loop containing nucleoside triphosphate hydrolases superfamily protein (TAIR:AT3G45090.1); Has 1216 Blast hits to 969 proteins in 195 species: Archae - 93; Bacteria - 85; Metazoa - 220; Fungi - 67; Plants - 127; Viruses - 43; Other Eukaryotes - 581 (source: NCBI BLink).
AT5G53150		8	18	39	23	father	64.7727	4e-06	4.076	none	0.825	NA	4.533	5.07	-0.538											639	668	0.2169	NA	none	909	835	0.9262	NA	none	DNAJ heat shock N-terminal domain-containing protein; FUNCTIONS IN: unfolded protein binding, heat shock protein binding; INVOLVED IN: protein folding; LOCATED IN: cellular_component unknown; EXPRESSED IN: 24 plant structures; EXPRESSED DURING: 15 growth stages; CONTAINS InterPro DOMAIN/s: Molecular chaperone, heat shock protein, Hsp40, DnaJ (InterPro:IPR015609), Heat shock protein DnaJ, N-termin…
AT1G49600	RBP47a	16	46	40	73	father	49.1429	1.56e-05	2.45	Ler	1.08e-05	2.04	4.068	4.914	-0.847											3990	1109	5.279e-97	2.867	embryo	5135	1811	2.465e-74	2.197	embryo	RNA-binding protein 47A (RBP47A); FUNCTIONS IN: RNA binding; EXPRESSED IN: 24 plant structures; EXPRESSED DURING: 14 growth stages; CONTAINS InterPro DOMAIN/s: RNA recognition motif, RNP-1 (InterPro:IPR000504), Nucleotide-binding, alpha-beta plait (InterPro:IPR012677); BEST Arabidopsis thaliana protein match is: RNA-binding protein 47B (TAIR:AT3G19130.1); Has 46260 Blast hits to 24920 proteins in…
AT4G23110		12	10	31	1	father	75.9259	1.61e-05	7.885	Col-0	0.000188	2.839	2.384	2.916	-0.532			X	X							1	118	1.07e-33	18.409	endosperm	6	161	2.733e-41	11.698	endosperm	insulin-like growth factor binding; FUNCTIONS IN: insulin-like growth factor binding; INVOLVED IN: biological_process unknown; LOCATED IN: extracellular region; CONTAINS InterPro DOMAIN/s: Insulin-like growth factor binding protein (InterPro:IPR009168); Has 67 Blast hits to 60 proteins in 25 species: Archae - 0; Bacteria - 0; Metazoa - 4; Fungi - 27; Plants - 21; Viruses - 0; Other Eukaryotes - 1…
AT5G37290		37	41	51	48	father	51.9774	1.66e-05	2.048	none	1	NA	2.514	2.743	-0.229											154	130	0.7094	NA	none	238	176	0.1718	NA	none	ARM repeat superfamily protein; FUNCTIONS IN: binding; INVOLVED IN: biological_process unknown; EXPRESSED IN: 22 plant structures; EXPRESSED DURING: 13 growth stages; CONTAINS InterPro DOMAIN/s: Armadillo-like helical (InterPro:IPR011989), Armadillo (InterPro:IPR000225), Armadillo-type fold (InterPro:IPR016024); Has 1807 Blast hits to 1807 proteins in 277 species: Archae - 0; Bacteria - 0; Metazo…
AT1G17770	SUVH7	4	10	22	6	father	76.1905	2.29e-05	5.076	none	0.9	NA	3.642	7.793	-4.151	X				X			X	X		3	40	2.579e-09	3.538	endosperm	8	60	1.306e-11	3.29	endosperm	Encodes a SU(VAR)3-9 homolog, a SET domain protein. Known SET domain proteins are involved in epigenetic control of gene expression and act as histone methyltransferases. There are 10 SUVH genes in Arabidopsis and members of this subfamily of the SET proteins have an additional conserved SRA domain.
AT4G15900	PRL1	25	32	39	34	father	54.6154	3.25e-05	2.219	none	0.951	NA	6.677	7.057	-0.38											3539	1226	2.258e-66	2.303	embryo	4842	1575	6.448e-85	2.376	embryo	Mutations confer hypersensitivity to glucose and sucrose and augments sensitivity to cytokinin, ethylene, ABA and auxin. Encodes a nuclear WD40 protein that is imported into the nucleus. Essential for plant innate immunity. Interacts with MOS4 and AtCDC5. It is also predicted to have two DWD motifs. It can bind to DDB1a in Y2H assays, and DDB1b in co-IP assays, and may be involved in the formatio…
AT5G43780	APS4	18	36	22	23	father	58.5859	4.47e-05	2.46	none	0.247	NA	2.704	2.365	0.339											947	784	0.1418	NA	none	978	688	0.0007327	1.056	embryo	sulfate adenylyltransferase, ATP sulfurylase
AT3G11160		37	24	59	29	father	55.7047	6.16e-05	2.043	Col-0	0.00643	1.214	NA	NA	NA					X					X	20	894	1.679e-181	28.133	endosperm	32	1280	3.526e-255	29.25	endosperm	unknown protein; Has 6 Blast hits to 6 proteins in 3 species: Archae - 0; Bacteria - 0; Metazoa - 0; Fungi - 0; Plants - 5; Viruses - 0; Other Eukaryotes - 1 (source: NCBI BLink).
AT3G16320	CDC27A	13	23	35	33	father	55.7692	0.000114	2.403	none	0.494	NA	3.293	4.815	-1.523			X								327	312	1	NA	none	468	699	3.325e-12	1.373	endosperm	Subunit in the anaphase-promoting complex. Role in gametogenesis, control of mitotic progression and cell differentiation during the entire life cycle.
AT2G40520		0	8	12	1	father	95.2381	0.000192	16.675	none	0.785	NA	NA	NA	NA	X	X	X								462	471	0.4623	NA	none	515	1241	6.319e-51	2.253	endosperm	Nucleotidyltransferase family protein; FUNCTIONS IN: nucleotidyltransferase activity; INVOLVED IN: biological_process unknown; LOCATED IN: cellular_component unknown; CONTAINS InterPro DOMAIN/s: Nucleotidyl transferase domain (InterPro:IPR002934); BEST Arabidopsis thaliana protein match is: PAP/OAS1 substrate-binding domain superfamily (TAIR:AT3G56320.1); Has 333 Blast hits to 325 proteins in 98 …
AT1G47490	RBP47c	16	24	40	40	father	53.3333	0.000297	2.084	none	0.611	NA	5.082	7.158	-2.077											2655	729	4.446e-86	2.865	embryo	3500	1047	9.724e-88	2.558	embryo	RNA-binding protein 47C (RBP47C); CONTAINS InterPro DOMAIN/s: RNA recognition motif, RNP-1 (InterPro:IPR000504), Nucleotide-binding, alpha-beta plait (InterPro:IPR012677); BEST Arabidopsis thaliana protein match is: RNA-binding protein 47C' (TAIR:AT1G47500.1); Has 33065 Blast hits to 20848 proteins in 888 species: Archae - 16; Bacteria - 2226; Metazoa - 17066; Fungi - 3800; Plants - 6752; Viruses…
AT5G42670		1	11	16	8	father	75	0.000531	6.401	none	0.349	NA	5.786	6.37	-0.584	X	X	X	X							422	149	7.967e-21	1.983	embryo	586	347	8.001e-07	1.206	embryo	Agenet domain-containing protein; FUNCTIONS IN: RNA binding; INVOLVED IN: biological_process unknown; EXPRESSED IN: 23 plant structures; EXPRESSED DURING: 13 growth stages; CONTAINS InterPro DOMAIN/s: Tudor-like, plant (InterPro:IPR014002), Agenet (InterPro:IPR008395); BEST Arabidopsis thaliana protein match is: Agenet domain-containing protein (TAIR:AT5G52070.1); Has 1807 Blast hits to 1807 prot…
AT5G28300		6	13	26	19	father	60.9375	0.00101	2.603	none	0.721	NA	2.565	3.886	-1.321		X		X							845	624	0.002061	1.041	embryo	770	976	8.982e-08	1.194	endosperm	Duplicated homeodomain-like superfamily protein; FUNCTIONS IN: sequence-specific DNA binding transcription factor activity; INVOLVED IN: regulation of transcription; LOCATED IN: chloroplast; EXPRESSED IN: 22 plant structures; EXPRESSED DURING: 13 growth stages; CONTAINS InterPro DOMAIN/s: SANT, DNA-binding (InterPro:IPR001005), MYB-like (InterPro:IPR017877); BEST Arabidopsis thaliana protein matc…
AT4G17486		14	11	22	6	father	62.2642	0.00162	2.224	none	0.0513	NA	3.999	5.657	-1.658			X								770	564	0.001919	1.044	embryo	909	509	6.845e-11	1.312	embryo	PPPDE putative thiol peptidase family protein; CONTAINS InterPro DOMAIN/s: Protein of unknown function DUF862, eukaryotic (InterPro:IPR008580); BEST Arabidopsis thaliana protein match is: PPPDE putative thiol peptidase family protein (TAIR:AT5G47310.1); Has 845 Blast hits to 845 proteins in 171 species: Archae - 0; Bacteria - 0; Metazoa - 230; Fungi - 76; Plants - 355; Viruses - 0; Other Eukaryot…
AT1G59890	SNL5	6	13	15	8	father	66.6667	0.00223	2.777	none	0.996	NA	4.319	4.51	-0.191	X	X						X			2089	602	4.411e-73	2.707	embryo	2995	734	8.159e-109	3.091	embryo	SIN3-like 5 (SNL5); FUNCTIONS IN: molecular_function unknown; INVOLVED IN: regulation of transcription, DNA-dependent; LOCATED IN: nucleus; EXPRESSED IN: 24 plant structures; EXPRESSED DURING: 15 growth stages; CONTAINS InterPro DOMAIN/s: Histone deacetylase interacting (InterPro:IPR013194), Paired amphipathic helix (InterPro:IPR003822); BEST Arabidopsis thaliana protein match is: SIN3-like 6 (TA…
AT1G20910		4	6	12	2	father	75	0.00224	2.736	none	0.384	NA	2.902	5.903	-3.001											977	281	3.082e-49	2.597	embryo	1322	398	5.776e-55	2.436	embryo	ARID/BRIGHT DNA-binding domain-containing protein; FUNCTIONS IN: sequence-specific DNA binding transcription factor activity; INVOLVED IN: regulation of transcription; LOCATED IN: intracellular; EXPRESSED IN: 19 plant structures; EXPRESSED DURING: 7 growth stages; CONTAINS InterPro DOMAIN/s: Heat shock protein Hsp20 (InterPro:IPR002068), HSP20-like chaperone (InterPro:IPR008978), ARID/BRIGHT DNA-…
AT3G11490		8	12	10	2	father	68.75	0.00225	3.106	none	0.425	NA	2.522	3.235	-0.714											507	280	5.316e-09	1.328	embryo	707	145	1.88e-56	3.324	embryo	rac GTPase activating protein; FUNCTIONS IN: Rac GTPase activator activity; INVOLVED IN: signal transduction; LOCATED IN: intracellular, chloroplast; EXPRESSED IN: 21 plant structures; EXPRESSED DURING: 13 growth stages; CONTAINS InterPro DOMAIN/s: PAK-box/P21-Rho-binding (InterPro:IPR000095), Rho GTPase activation protein (InterPro:IPR008936), RhoGAP (InterPro:IPR000198); BEST Arabidopsis thalia…
AT2G33780		0	4	12	2	father	88.8889	0.00416	6.263	none	0.786	NA	NA	NA	NA	X	X									2	15	0.002281	1.328	endosperm	3	61	6.828e-16	6.005	endosperm	VQ motif-containing protein; CONTAINS InterPro DOMAIN/s: VQ (InterPro:IPR008889); BEST Arabidopsis thaliana protein match is: VQ motif-containing protein (TAIR:AT1G28280.1); Has 158 Blast hits to 158 proteins in 21 species: Archae - 0; Bacteria - 0; Metazoa - 28; Fungi - 2; Plants - 128; Viruses - 0; Other Eukaryotes - 0 (source: NCBI BLink).
AT1G18250	ATLP-1	13	10	11	0	father	61.7647	0.00422	3.948	Col-0	0.00773	1.668	2.774	3.668	-0.894		X									1863	336	1.021e-115	4.225	embryo	2155	157	8.675e-226	9.626	embryo	encodes a thaumatin-like protein
AT1G07705		12	17	11	5	father	62.2222	0.00461	2.196	none	0.779	NA	5.675	5.618	0.057		X									1090	581	1.842e-15	1.447	embryo	1534	920	9.169e-11	1.259	embryo	NOT2 / NOT3 / NOT5 family; FUNCTIONS IN: transcription regulator activity; INVOLVED IN: regulation of transcription; LOCATED IN: nucleus, chloroplast; EXPRESSED IN: 23 plant structures; EXPRESSED DURING: 13 growth stages; CONTAINS InterPro DOMAIN/s: NOT2/NOT3/NOT5 (InterPro:IPR007282); BEST Arabidopsis thaliana protein match is: VIRE2 interacting protein 2 (TAIR:AT5G59710.1); Has 3259 Blast hits …
AT2G10260		119	0	0	64	mother	100	0	129.025	none	1	NA	NA	NA	NA	X	X									1	479	1.99e-125	81.015	endosperm	4	248	9.34e-68	23.583	endosperm	FUNCTIONS IN: molecular_function unknown; INVOLVED IN: biological_process unknown; LOCATED IN: cellular_component unknown; BEST Arabidopsis thaliana protein match is: Ulp1 protease family protein (TAIR:AT5G45570.1); Has 598 Blast hits to 556 proteins in 152 species: Archae - 0; Bacteria - 266; Metazoa - 60; Fungi - 10; Plants - 112; Viruses - 0; Other Eukaryotes - 150 (source: NCBI BLink).
AT1G69520		81	0	0	62	mother	100	0	85.079	none	1	NA	NA	NA	NA			X								30	484	5.885e-92	10.781	endosperm	54	379	3.94e-59	5.35	endosperm	S-adenosyl-L-methionine-dependent methyltransferases superfamily protein; FUNCTIONS IN: methyltransferase activity; INVOLVED IN: metabolic process; LOCATED IN: mitochondrion; CONTAINS InterPro DOMAIN/s: Methyltransferase type 11 (InterPro:IPR013216); BEST Arabidopsis thaliana protein match is: S-adenosyl-L-methionine-dependent methyltransferases superfamily protein (TAIR:AT1G69526.2); Has 9433 Bl…
AT3G44720	ADT4	240	0	0	301	mother	100	0	1223.84	none	1	NA	2.591	2.384	0.207											2700	420	1.431e-155	4.966	embryo	1883	557	2.528e-68	2.525	embryo	Encodes a plastid-localized arogenate dehydratase involved in phenylalanine biosynthesis. Not less than six genes encoding ADT were identi&#64257;ed in the Arabidopsis genome: ADT1 [At1g11790]; ADT2 [At3g07630]; ADT3 [At2g27820]; ADT4 [At3g44720]; ADT5 [At5g22630]; and ADT6 [At1g08250].
AT1G35630		87	0	0	32	mother	100	0	47.165	none	1	NA	3.396	2.43	0.966											12	260	5.566e-58	11.528	endosperm	8	127	8.552e-30	7.512	endosperm	Protease-associated (PA) RING/U-box zinc finger family protein; FUNCTIONS IN: peptidase activity, zinc ion binding; LOCATED IN: endomembrane system; CONTAINS InterPro DOMAIN/s: Protease-associated PA (InterPro:IPR003137), Zinc finger, RING-type (InterPro:IPR001841), Zinc finger, C3HC4 RING-type (InterPro:IPR018957); BEST Arabidopsis thaliana protein match is: RING/U-box superfamily protein (TAIR:…
AT2G36760	UCT73C2	69	0	0	35	mother	100	0	40.913	none	1	NA	3.334	2.355	0.979											25	529	1.254e-105	13.723	endosperm	25	305	1.707e-61	8.151	endosperm	UDP-glucosyl transferase 73C2 (UGT73C2); FUNCTIONS IN: transferase activity, transferring hexosyl groups, UDP-glycosyltransferase activity, transferase activity, transferring glycosyl groups; INVOLVED IN: metabolic process; LOCATED IN: endomembrane system; EXPRESSED IN: flower, stamen; EXPRESSED DURING: 4 anthesis; CONTAINS InterPro DOMAIN/s: UDP-glucuronosyl/UDP-glucosyltransferase (InterPro:IPR…
AT1G49640		131	0	0	44	mother	100	0	97.65	none	1	NA	NA	NA	NA											6	290	3.354e-72	20.741	endosperm	17	163	3.23e-32	5.692	endosperm	alpha/beta-Hydrolases superfamily protein; FUNCTIONS IN: hydrolase activity; INVOLVED IN: metabolic process; LOCATED IN: cellular_component unknown; CONTAINS InterPro DOMAIN/s: Alpha/beta hydrolase fold-3 (InterPro:IPR013094); BEST Arabidopsis thaliana protein match is: alpha/beta-Hydrolases superfamily protein (TAIR:AT1G49650.1); Has 9471 Blast hits to 9453 proteins in 1524 species: Archae - 114…
AT5G42930		383	0	1	211	mother	99.8319	0	925.32	none	0.546	NA	NA	NA	NA	X										14	699	3.091e-152	28.757	endosperm	13	369	1.97e-88	16.528	endosperm	alpha/beta-Hydrolases superfamily protein; FUNCTIONS IN: triglyceride lipase activity; INVOLVED IN: lipid metabolic process; LOCATED IN: cellular_component unknown; CONTAINS InterPro DOMAIN/s: Lipase, class 3 (InterPro:IPR002921); BEST Arabidopsis thaliana protein match is: alpha/beta-Hydrolases superfamily protein (TAIR:AT1G56630.1); Has 1515 Blast hits to 1509 proteins in 328 species: Archae - …
AT2G17690	SDC	258	1	1	238	mother	99.5984	0	475.658	none	1	NA	NA	NA	NA	X										36	1139	2.661e-205	22.299	endosperm	50	1024	2.636e-191	15.947	endosperm	Encodes an F-box domain containing protein that is regulated by non-CG DNA methylation. In drm1 drm2 cmt3 triple mutant background SDC expression is no longer suppressed and plants display abnormal development including curled leaves and reduced stature.
AT4G00220	JLO	689	6	4	1089	mother	99.4407	0	1386.27	none	0.405	NA	5.899	6.704	-0.805					X					X	43	4401	0	75.273	endosperm	93	6196	0	56.89	endosperm	JAGGED LATERAL ORGANS; Encodes a protein containing a LOB domain that is expressed in embryos, flower primordium and lateral floral organ boundaries. Overexpression is correlated with activation of STM and KNAT1 and down regulation of PIN1 and reduced auxin transport levels. Ectopic expression in plants results in premature termination of the shoot apical meristem and small, lobed leaves.
AT4G12870		160	2	3	231	mother	98.7374	0	141.708	none	1	NA	NA	NA	NA						X					1282	707	6.046e-15	1.411	embryo	1529	1219	0.1041	NA	none	Gamma interferon responsive lysosomal thiol (GILT) reductase family protein; FUNCTIONS IN: catalytic activity; LOCATED IN: endomembrane system; CONTAINS InterPro DOMAIN/s: Gamma interferon inducible lysosomal thiol reductase GILT (InterPro:IPR004911); BEST Arabidopsis thaliana protein match is: Gamma interferon responsive lysosomal thiol (GILT) reductase family protein (TAIR:AT4G12900.1); Has 302…
AT4G31060	ERF015	248	3	2	138	mother	98.7212	0	131.127	none	1	NA	3.806	4.189	-0.383											102	1846	1.974e-246	14.602	endosperm	99	1005	3.321e-151	8.537	endosperm	encodes a member of the DREB subfamily A-5 of ERF/AP2 transcription factor family. The protein contains one AP2 domain. There are 15 members in this subfamily including RAP2.1, RAP2.9 and RAP2.10.
AT3G11000		146	0	3	61	mother	98.5714	0	64.156	none	0.0852	NA	2.884	2.358	0.526											158	224	0.000629	1.109	endosperm	379	104	1.198e-25	2.362	embryo	DCD (Development and Cell Death) domain protein; EXPRESSED IN: 10 plant structures; EXPRESSED DURING: 6 growth stages; CONTAINS InterPro DOMAIN/s: Development/cell death domain (InterPro:IPR013989), Kelch related (InterPro:IPR013089); BEST Arabidopsis thaliana protein match is: unknown protein (TAIR:AT5G01660.1); Has 324 Blast hits to 315 proteins in 40 species: Archae - 0; Bacteria - 6; Metazoa …
AT4G26420	GAMT1	259	6	5	198	mother	97.6496	0	82.116	none	1	NA	NA	NA	NA					X						111	4349	0	32.105	endosperm	243	3383	0	12.737	endosperm	A member of the Arabidopsis SABATH methyltransferase gene family. Encodes GAMT1, a methyltransferase that uses S-adenosine-L-methionine (SAM) as a methyl donor to methylate the carboxyl group of GAs, resulting in the methyl esters of GAs (MeGAs). Expressed most highly in the siliques during seed development.
AT1G20500		798	13	27	515	mother	97.0436	0	115.96	Col-0	0.00351	1.275	NA	NA	NA											103	2597	0	20.44	endosperm	187	1949	2.197e-236	9.328	endosperm	AMP-dependent synthetase and ligase family protein; FUNCTIONS IN: 4-coumarate-CoA ligase activity; INVOLVED IN: phenylpropanoid metabolic process, metabolic process; CONTAINS InterPro DOMAIN/s: AMP-binding, conserved site (InterPro:IPR020845), AMP-dependent synthetase/ligase (InterPro:IPR000873); BEST Arabidopsis thaliana protein match is: AMP-dependent synthetase and ligase family protein (TAIR:…
AT4G00540	MYB3R2	129	0	9	77	mother	95.814	0	36.482	Col-0	0.00372	1.994	3.262	4.998	-1.736	X	X									7	377	5.663e-92	24.719	endosperm	14	264	1.043e-60	11.009	endosperm	Encodes a putative c-myb-like transcription factor. Member of a class of domain proteins containing structural features of the vertebrate c-Myb proto-oncoprotein, including the presence of three Myb motifs (R1,R2,R3).
AT5G03280	EIN2	984	154	144	1446	mother	89.0762	1.07e-286	11.409	Ler	0.00221	1.118	5.555	7.671	-2.116		X		X							3033	11964	7.605e-171	3.673	endosperm	3509	13668	2.758e-219	3.856	endosperm	Involved in ethylene signal transduction. Acts downstream of CTR1. Positively regulates ORE1 and negatively regulates mir164A,B,C to regulate leaf senescence.
AT2G30590	WRKY21	1571	489	267	1693	mother	81.194	3.45e-160	4.045	Ler	1.05e-14	1.568	3.999	6.206	-2.207	X	X								X	1386	10631	5.118e-315	7.07	endosperm	2234	9793	4.736e-237	4.316	endosperm	Encodes WRKY DNA-binding protein 21 (WRKY21).
AT5G42235		551	71	475	2082	mother	82.8248	3.46e-108	6.016	Col-0	0.000298	1.253	NA	NA	NA											80	1226	4.904e-181	11.997	endosperm	414	4603	0	10.465	endosperm	Encodes a defensin-like (DEFL) family protein.
AT5G67620		92	0	0	188	mother	100	1.65e-105	293.017	none	1	NA	NA	NA	NA											145	674	4.118e-64	3.785	endosperm	192	1275	5.472e-144	5.914	endosperm	unknown protein; FUNCTIONS IN: molecular_function unknown; INVOLVED IN: N-terminal protein myristoylation; LOCATED IN: microtubule; BEST Arabidopsis thaliana protein match is: unknown protein (TAIR:AT5G62900.1); Has 1807 Blast hits to 1807 proteins in 277 species: Archae - 0; Bacteria - 0; Metazoa - 736; Fungi - 347; Plants - 385; Viruses - 0; Other Eukaryotes - 339 (source: NCBI BLink).
AT3G50060	MYB77	285	36	41	355	mother	89.2608	1.94e-67	8.797	none	0.914	NA	6.061	5.821	0.24	X										2438	3218	4.107e-10	1.219	endosperm	1955	3508	4.162e-43	1.754	endosperm	Encodes a member of the R2R3 transcription factor gene family. Expressed in response to potassium deprivation and auxin. Involved in lateral root development. Interacts with ARF7 and regulates the expression of some auxin responsive genes.
AT4G16380		160	11	23	201	mother	91.3924	2.17e-46	11.346	none	0.423	NA	NA	NA	NA											367	832	3.306e-30	1.96	endosperm	456	875	4.746e-27	1.772	endosperm	Heavy metal transport/detoxification superfamily protein ; FUNCTIONS IN: metal ion binding; INVOLVED IN: metal ion transport; LOCATED IN: cellular_component unknown; CONTAINS InterPro DOMAIN/s: Heavy metal transport/detoxification protein (InterPro:IPR006121); BEST Arabidopsis thaliana protein match is: Heavy metal transport/detoxification superfamily protein (TAIR:AT1G51090.1); Has 3914 Blast hi…
AT1G62333		55	0	0	87	mother	100	2.7e-46	81.064	none	1	NA	NA	NA	NA											23	1626	2.643e-292	46.297	endosperm	99	2093	2.118e-313	18.002	endosperm	unknown protein; FUNCTIONS IN: molecular_function unknown; INVOLVED IN: biological_process unknown; LOCATED IN: chloroplast; Has 30201 Blast hits to 17322 proteins in 780 species: Archae - 12; Bacteria - 1396; Metazoa - 17338; Fungi - 3422; Plants - 5037; Viruses - 0; Other Eukaryotes - 2996 (source: NCBI BLink).
AT1G07135		341	57	37	236	mother	85.9911	1.07e-40	5.109	none	0.959	NA	NA	NA	NA											7323	1868	1.387e-126	3.16	embryo	6320	1408	1.899e-157	3.468	embryo	glycine-rich protein; Has 22251 Blast hits to 8348 proteins in 789 species: Archae - 21; Bacteria - 7328; Metazoa - 6126; Fungi - 1280; Plants - 3980; Viruses - 524; Other Eukaryotes - 2992 (source: NCBI BLink).
AT1G17860		58	2	0	109	mother	98.8166	1.18e-37	55.33	none	0.25	NA	3.347	2.355	0.992											20	164	1.803e-28	4.794	endosperm	10	259	1.648e-63	13.78	endosperm	Kunitz family trypsin and protease inhibitor protein; FUNCTIONS IN: endopeptidase inhibitor activity; INVOLVED IN: biological_process unknown; LOCATED IN: apoplast, cell wall; EXPRESSED IN: 17 plant structures; EXPRESSED DURING: 13 growth stages; CONTAINS InterPro DOMAIN/s: Proteinase inhibitor I3, Kunitz legume (InterPro:IPR002160), Kunitz inhibitor ST1-like (InterPro:IPR011065); BEST Arabidopsi…
AT4G39210	APL3	101	6	7	113	mother	94.2731	1.3e-35	14.449	none	1	NA	3.454	2.462	0.992											111	497	1.109e-49	3.533	endosperm	224	679	9.927e-48	2.685	endosperm	Encodes the large subunit of ADP-Glucose Pyrophosphorylase which catalyzes the first, rate limiting step in starch biosynthesis. The large subunit plays a regulatory role whereas the small subunit (ApS) is the catalytic isoform. Four isoforms (ApL1-4) have been identified. ApL3 is the major large subunit isoform present in inflorescences, fruits and roots.
AT5G48650		304	60	47	279	mother	84.4928	3.3e-34	4.194	none	0.743	NA	5.974	6.434	-0.46	X		X								565	1727	1.403e-71	2.723	endosperm	926	1554	1.739e-26	1.603	endosperm	Nuclear transport factor 2 (NTF2) family protein with RNA binding (RRM-RBD-RNP motifs) domain; FUNCTIONS IN: RNA binding, nucleotide binding, nucleic acid binding; INVOLVED IN: transport, nucleocytoplasmic transport; LOCATED IN: endomembrane system, intracellular; EXPRESSED IN: 16 plant structures; EXPRESSED DURING: 6 growth stages; CONTAINS InterPro DOMAIN/s: Nuclear transport factor 2 (InterPro…
AT5G41830		29	0	0	163	mother	100	3.35e-34	80.082	none	1	NA	2.868	5.301	-2.433	X										5	249	3.516e-63	19.763	endosperm	32	1499	1.261e-291	34.349	endosperm	RNI-like superfamily protein; CONTAINS InterPro DOMAIN/s: FBD-like (InterPro:IPR006566), Leucine-rich repeat 2 (InterPro:IPR013101); BEST Arabidopsis thaliana protein match is: F-box/RNI-like superfamily protein (TAIR:AT4G00320.1); Has 1807 Blast hits to 1807 proteins in 277 species: Archae - 0; Bacteria - 0; Metazoa - 736; Fungi - 347; Plants - 385; Viruses - 0; Other Eukaryotes - 339 (source: N…
AT4G15400		45	0	0	77	mother	100	1.19e-33	58.702	none	1	NA	2.997	2.355	0.642											0	126	9.42e-38	29.167	endosperm	5	263	1.38e-70	22.043	endosperm	HXXXD-type acyl-transferase family protein; FUNCTIONS IN: transferase activity, transferring acyl groups other than amino-acyl groups, transferase activity; LOCATED IN: cellular_component unknown; EXPRESSED IN: root; CONTAINS InterPro DOMAIN/s: Transferase (InterPro:IPR003480); BEST Arabidopsis thaliana protein match is: HXXXD-type acyl-transferase family protein (TAIR:AT5G47980.1); Has 2123 Blas…
AT5G45980	WOX8	105	18	4	151	mother	92.0863	1.44e-33	12.901	Ler	0.0027	1.517	2.355	2.418	-0.063	X	X									21	834	1.734e-169	25.21	endosperm	110	961	3.897e-137	7.411	endosperm	Arabidopsis thaliana WOX8 protein. Contains similarity to homeodomain transcription factor. Positively regulates early embryonic growth.
AT3G44460	bZIP67	764	521	144	1134	mother	74.0538	6.36e-32	2.172	Ler	3.49e-81	4.041	2.974	4.587	-1.614	X		X								1832	3588	4.994e-41	1.804	endosperm	1576	3854	1.317e-85	2.385	endosperm	basic leucine zipper transcription factor (BZIP67), identical to basic leucine zipper transcription factor GI:18656053 from (Arabidopsis thaliana); identical to cDNA basic leucine zipper transcription factor (atbzip67 gene) GI:18656052. Located in the nucleus and expressed during seed maturation in the cotyledons.
AT5G43320	CKL8	859	205	377	975	mother	75.9106	7.74e-31	2.066	Col-0	1.41e-05	1.236	8.39	7.45	0.94											1817	2717	8.521e-17	1.374	endosperm	2343	3550	3.761e-26	1.485	endosperm	casein kinase I-like 8 (ckl8); FUNCTIONS IN: protein serine/threonine kinase activity, protein kinase activity, kinase activity, ATP binding; INVOLVED IN: protein amino acid phosphorylation; LOCATED IN: cellular_component unknown; EXPRESSED IN: 25 plant structures; EXPRESSED DURING: 15 growth stages; CONTAINS InterPro DOMAIN/s: Protein kinase, ATP binding site (InterPro:IPR017441), Protein kinase…
AT3G22560		40	0	0	59	mother	100	7.17e-28	39.982	none	1	NA	NA	NA	NA											6	95	1.314e-21	6.28	endosperm	4	119	1.421e-31	10.752	endosperm	Acyl-CoA N-acyltransferases (NAT) superfamily protein; FUNCTIONS IN: N-acetyltransferase activity; INVOLVED IN: metabolic process; LOCATED IN: membrane; EXPRESSED IN: leaf; CONTAINS InterPro DOMAIN/s: GCN5-related N-acetyltransferase, C-terminal (InterPro:IPR022610), GCN5-related N-acetyltransferase (InterPro:IPR000182), Acyl-CoA N-acyltransferase (InterPro:IPR016181); BEST Arabidopsis thaliana p…
AT1G34060		97	24	4	156	mother	90.0356	2.15e-27	9.728	Ler	3.58e-05	2.382	4.661	4.997	-0.336											83	857	1.917e-122	8.053	endosperm	138	1097	1.001e-143	6.892	endosperm	Pyridoxal phosphate (PLP)-dependent transferases superfamily protein; FUNCTIONS IN: carbon-sulfur lyase activity, pyridoxal phosphate binding, catalytic activity; LOCATED IN: endomembrane system; CONTAINS InterPro DOMAIN/s: Pyridoxal phosphate-dependent transferase, major domain (InterPro:IPR015424), EGF-like, alliinase (InterPro:IPR006947), Pyridoxal phosphate-dependent transferase, major region…
AT5G35490	MRU1	64	0	0	35	mother	100	1.18e-26	37.949	none	1	NA	2.496	2.792	-0.296	X	X		X							4	380	7.907e-97	35.04	endosperm	1	168	9.227e-50	28.331	endosperm	Encodes MRU1 (mto 1 responding up). Up-regulated in mto1-1 mutant that over-accumulates soluble methionine.
AT3G45870		43	0	1	59	mother	99.0291	3.13e-26	28.804	none	0.783	NA	2.912	2.359	0.554											15	90	3.529e-14	3.126	endosperm	9	111	1.187e-24	5.989	endosperm	nodulin MtN21 /EamA-like transporter family protein; LOCATED IN: membrane; EXPRESSED IN: 9 plant structures; EXPRESSED DURING: M germinated pollen stage, 4 anthesis, petal differentiation and expansion stage; CONTAINS InterPro DOMAIN/s: Protein of unknown function DUF6, transmembrane (InterPro:IPR000620); BEST Arabidopsis thaliana protein match is: nodulin MtN21 /EamA-like transporter family prot…
AT4G31370	FLA5	41	0	0	48	mother	100	1.95e-25	33.341	none	1	NA	NA	NA	NA											71	1838	4.201e-270	20.132	endosperm	47	1411	6.944e-261	23.325	endosperm	fasciclin-like arabinogalactan-protein, putative (FLA5)
AT3G22810		98	26	10	192	mother	88.9571	2.13e-24	6.302	Ler	0.000155	1.774	3.683	5.455	-1.772		X		X							269	622	5.848e-26	1.954	endosperm	445	1309	3.028e-70	2.737	endosperm	FUNCTIONS IN: phosphoinositide binding; INVOLVED IN: signal transduction; LOCATED IN: cellular_component unknown; EXPRESSED IN: 10 plant structures; EXPRESSED DURING: 4 anthesis, F mature embryo stage, petal differentiation and expansion stage, E expanded cotyledon stage, D bilateral stage; CONTAINS InterPro DOMAIN/s: Pleckstrin-like, plant (InterPro:IPR013666), Protein of unknown function DUF828…
AT2G05915		66	0	0	28	mother	100	9.12e-24	31.308	none	1	NA	NA	NA	NA											3	115	3.987e-30	11.487	endosperm	0	55	8.864e-18	12.288	endosperm	unknown protein; Has 30201 Blast hits to 17322 proteins in 780 species: Archae - 12; Bacteria - 1396; Metazoa - 17338; Fungi - 3422; Plants - 5037; Viruses - 0; Other Eukaryotes - 2996 (source: NCBI BLink).
AT3G49540		26	0	8	195	mother	96.5066	3.38e-23	20.624	none	0.602	NA	NA	NA	NA											34	97	2.457e-08	1.764	endosperm	139	917	2.249e-114	5.701	endosperm	unknown protein; FUNCTIONS IN: molecular_function unknown; INVOLVED IN: N-terminal protein myristoylation; LOCATED IN: cellular_component unknown; Has 9244 Blast hits to 5308 proteins in 962 species: Archae - 18; Bacteria - 2665; Metazoa - 1953; Fungi - 964; Plants - 333; Viruses - 74; Other Eukaryotes - 3237 (source: NCBI BLink).
AT4G15380	CYP705A4	52	0	0	30	mother	100	2.62e-22	26.428	none	1	NA	2.425	2.48	-0.055										X	10	346	7.465e-81	17.732	endosperm	11	166	1.643e-37	8.028	endosperm	member of CYP705A
AT2G19480	NAP1;2/NFA2	462	124	156	536	mother	78.0908	3.23e-22	2.197	none	0.805	NA	10.141	11.919	-1.777	X										5512	6809	6.153e-08	1.153	endosperm	8125	10006	9.116e-13	1.224	endosperm	This gene is predicted to encode a nucleosome assembly protein. Plant lines expressing an RNAi construct directed against this gene show a reduction in agrobacterium-mediated root transformation.
AT3G28917	MIF2	42	0	0	35	mother	100	7.27e-22	24.904	none	1	NA	NA	NA	NA					X						10	264	4.646e-61	13.352	endosperm	12	181	7.221e-41	8.268	endosperm	mini zinc finger 2 (MIF2); CONTAINS InterPro DOMAIN/s: ZF-HD homeobox protein, Cys/His-rich dimerisation domain (InterPro:IPR006456); BEST Arabidopsis thaliana protein match is: mini zinc finger (TAIR:AT1G18835.1); Has 35333 Blast hits to 34131 proteins in 2444 species: Archae - 798; Bacteria - 22429; Metazoa - 974; Fungi - 991; Plants - 531; Viruses - 0; Other Eukaryotes - 9610 (source: NCBI BLi…
AT5G23210	SCPL34	41	0	0	36	mother	100	7.34e-22	25.005	none	1	NA	3.501	2.574	0.927											35	326	9.486e-55	6.284	endosperm	46	411	6.952e-71	6.688	endosperm	serine carboxypeptidase-like 34 (SCPL34); FUNCTIONS IN: serine-type carboxypeptidase activity; INVOLVED IN: proteolysis; LOCATED IN: vacuole, plant-type cell wall; EXPRESSED IN: 22 plant structures; EXPRESSED DURING: 13 growth stages; CONTAINS InterPro DOMAIN/s: Peptidase S10, serine carboxypeptidase (InterPro:IPR001563), Peptidase S10, serine carboxypeptidase, active site (InterPro:IPR018202); B…
AT5G03240	UBQ3	520	71	178	351	mother	77.7679	1.35e-21	2.355	Col-0	1.79e-16	2.422	6.711	6.712	-0.002										X	4602	5794	1.088e-08	1.173	endosperm	5014	6601	5.147e-17	1.304	endosperm	encodes ubiquitin that is attached to proteins destined for degradation. UBQ3 is most homologous with UBQ4, and is expressed in higher levels in vegetative tissue but lower levels in flowers than UBQ4. UBQ3 encodes different number of ubiquitins in different ecotypes. UBQ3 transcript level is modulated by UV-B and light/dark treatments.
AT2G06050	OPR3	33	0	1	53	mother	98.8506	3.36e-21	19.831	none	0.785	NA	2.545	2.355	0.19	X										154	63	1.696e-07	1.492	embryo	291	119	2.508e-11	1.584	embryo	Encodes a 12-oxophytodienoate reductase that is required for jasmonate biosynthesis. Mutants are male sterile and defective in pollen dehiscence. Shows activity towards 2,4,6-trinitrotoluene.
AT5G17320	HDG9	29	1	3	117	mother	97.3333	1.44e-20	16.369	none	1	NA	2.932	7.604	-4.673	X	X		X	X						43	869	8.304e-154	14.547	endosperm	82	1775	2.781e-284	18.052	endosperm	Encodes a homeobox-leucine zipper family protein belonging to the HD-ZIP IV family.
AT2G21420		200	46	68	320	mother	82.0189	4.89e-20	2.864	none	0.91	NA	4.66	8.241	-3.581	X									X	83	934	1.246e-134	8.794	endosperm	83	1348	4.753e-219	13.501	endosperm	IBR domain containing protein; FUNCTIONS IN: zinc ion binding; INVOLVED IN: biological_process unknown; LOCATED IN: cellular_component unknown; EXPRESSED IN: sperm cell; CONTAINS InterPro DOMAIN/s: Zinc finger, RING-type (InterPro:IPR001841), Zinc finger, C6HC-type (InterPro:IPR002867); BEST Arabidopsis thaliana protein match is: RING/U-box superfamily protein (TAIR:AT5G37560.1); Has 87308 Blast …
AT1G11580	AtPMEPCRA	110	0	0	16	mother	100	8.51e-20	29.817	none	1	NA	3.321	2.355	0.966											114	929	5.756e-116	6.561	endosperm	102	114	0.2034	NA	none	methylesterase PCR A (PMEPCRA); FUNCTIONS IN: enzyme inhibitor activity, pectinesterase activity; INVOLVED IN: cell wall modification; LOCATED IN: cell wall, plasma membrane, plant-type cell wall; EXPRESSED IN: 25 plant structures; EXPRESSED DURING: 13 growth stages; CONTAINS InterPro DOMAIN/s: Pectinesterase, active site (InterPro:IPR018040), Pectin lyase fold/virulence factor (InterPro:IPR01105…
AT5G40360	MYB115	203	157	50	652	mother	80.5085	3.72e-19	2.571	Ler	1.76e-62	6.15	2.603	7.507	-4.904											23	843	7.791e-169	23.705	endosperm	53	1667	6.18e-295	24.902	endosperm	putative transcription factor (MYB115)
AT3G20470	GRP5	32	0	0	34	mother	100	1.46e-18	18.432	none	1	NA	5.188	4.429	0.759		X									231	949	2.774e-72	3.48	endosperm	245	950	1.835e-78	3.484	endosperm	encodes a glycine-rich protein that is expressed more abundantly in immature seed pods than in stems and leaves. Expression is not detected in roots or flowers.
AT3G09950		20	0	0	55	mother	100	6.97e-18	18.635	none	1	NA	NA	NA	NA											11	716	1.138e-159	35.181	endosperm	33	703	3.747e-144	15.441	endosperm	unknown protein; BEST Arabidopsis thaliana protein match is: unknown protein (TAIR:AT5G41761.1); Has 128 Blast hits to 128 proteins in 12 species: Archae - 0; Bacteria - 0; Metazoa - 0; Fungi - 0; Plants - 128; Viruses - 0; Other Eukaryotes - 0 (source: NCBI BLink).
AT5G22460		33	0	0	30	mother	100	1.07e-17	16.772	none	1	NA	7.573	7.006	0.567											10	287	1.418e-66	14.578	endosperm	24	281	1.915e-56	7.73	endosperm	alpha/beta-Hydrolases superfamily protein; FUNCTIONS IN: catalytic activity; INVOLVED IN: biological_process unknown; LOCATED IN: cell wall, vacuole, plant-type cell wall; EXPRESSED IN: 19 plant structures; EXPRESSED DURING: 12 growth stages; CONTAINS InterPro DOMAIN/s: Alpha/beta hydrolase fold-1 (InterPro:IPR000073); BEST Arabidopsis thaliana protein match is: alpha/beta-Hydrolases superfamily …
AT5G49040		31	0	0	31	mother	100	2.25e-17	16.281	none	1	NA	NA	NA	NA											17	264	2.332e-54	9.019	endosperm	47	403	2.48e-68	6.432	endosperm	Disease resistance-responsive (dirigent-like protein) family protein; FUNCTIONS IN: molecular_function unknown; INVOLVED IN: lignan biosynthetic process, defense response; LOCATED IN: endomembrane system; CONTAINS InterPro DOMAIN/s: Plant disease resistance response protein (InterPro:IPR004265); BEST Arabidopsis thaliana protein match is: tRNA synthetase class I (I, L, M and V) family protein (TA…
AT5G11740	AGP15	261	71	156	565	mother	78.4425	2.99e-17	2.147	none	1	NA	12.363	11.407	0.957											4803	8106	1.599e-31	1.575	endosperm	6042	9136	2.804e-31	1.501	endosperm	Encodes arabinogalactan protein (AGP15).
AT2G32150		38	0	1	33	mother	98.6111	4.18e-17	14.107	none	0.59	NA	4.257	3.687	0.57											25	251	4.281e-45	6.303	endosperm	62	261	8.617e-31	3.206	endosperm	Haloacid dehalogenase-like hydrolase (HAD) superfamily protein; FUNCTIONS IN: hydrolase activity, catalytic activity; INVOLVED IN: metabolic process; LOCATED IN: cellular_component unknown; EXPRESSED IN: 24 plant structures; EXPRESSED DURING: 13 growth stages; CONTAINS InterPro DOMAIN/s: Haloacid dehalogenase-like hydrolase (InterPro:IPR005834), Pyrimidine 5-nucleotidase (InterPro:IPR010237), HAD…
AT1G65060	4CL3	31	0	0	30	mother	100	4.4e-17	15.755	none	1	NA	3.11	2.71	0.4									X		492	171	8.22e-24	2.047	embryo	445	229	4.173e-09	1.344	embryo	encodes an isoform of 4-coumarate:CoA ligase (4CL), which is involved in the last step of the general phenylpropanoid pathway. mRNA levels are not induced in response to wounding or to fungal infection by P. parasitica. mRNA is expressed in flowers, to a lesser degree in mature leaves and siliques and marginally in seedling roots and bolting stems of mature plants. The catalytic efficiency was in…
AT4G03110	RBP-DR1	221	33	48	162	mother	82.5431	5.08e-17	2.85	Col-0	0.0336	1.001	3.395	4.666	-1.271	X									X	2158	3760	2.377e-30	1.609	endosperm	2777	4144	8.278e-26	1.467	endosperm	Encodes a putative RNA-binding protein that is located in the cytoplasm and is involved in the hypersensitive response and positively regulates salicylic acid-mediated immunity.
AT2G33770	PHO2/UBC24	199	58	25	172	mother	81.7181	1.02e-16	2.907	Ler	0.0413	0	NA	NA	NA											1413	1393	0.5997	NA	none	1574	1095	5.248e-05	1.09	embryo	Encodes a ubiquitin-conjugating E2 enzyme. UBC24 mRNA accumulation is suppressed by miR399f, miR399b and miR399c. Involved in phosphate starvation response.
AT4G18150		26	7	0	204	mother	97.0464	1.33e-16	21.891	Ler	4.02e-05	6.347	NA	NA	NA		X									9	382	1.529e-90	21.162	endosperm	33	1904	0	42.677	endosperm	Kinase-related protein of unknown function (DUF1296); CONTAINS InterPro DOMAIN/s: Protein of unknown function DUF1296 (InterPro:IPR009719); BEST Arabidopsis thaliana protein match is: Kinase-related protein of unknown function (DUF1296) (TAIR:AT1G29350.1); Has 231 Blast hits to 188 proteins in 50 species: Archae - 0; Bacteria - 2; Metazoa - 55; Fungi - 21; Plants - 25; Viruses - 0; Other Eukaryot…
AT3G28750		39	9	19	341	mother	93.1373	1.58e-16	6.048	Ler	0.0112	1.288	3.317	7.658	-4.342											90	265	8.335e-20	2.217	endosperm	220	2046	1.289e-230	8.415	endosperm	unknown protein; LOCATED IN: endomembrane system; EXPRESSED IN: 12 plant structures; EXPRESSED DURING: L mature pollen stage, M germinated pollen stage, 4 anthesis, C globular stage, petal differentiation and expansion stage; CONTAINS InterPro DOMAIN/s: Protein of unknown function DUF1216 (InterPro:IPR009605); BEST Arabidopsis thaliana protein match is: unknown protein (TAIR:AT5G39880.1); Has 37 …
AT5G63225		107	0	0	12	mother	100	5.99e-16	21.753	none	1	NA	NA	NA	NA											63	1542	4.013e-239	18.729	endosperm	20	160	2.282e-29	4.916	endosperm	glycosyl hydrolase family protein 17
AT3G16720	ATL2	39	1	1	36	mother	97.4026	6.21e-16	10.54	none	1	NA	3.421	2.445	0.976											1242	391	7.846e-50	2.421	embryo	1051	477	4.862e-22	1.62	embryo	RING-H2 protein induced after exposure to chitin or inactivated crude cellulase preparations.
AT2G18280	TLP2	200	17	47	117	mother	83.2021	1.07e-15	3.202	Col-0	1.6e-06	2.067	2.864	2.442	0.423											138	885	9.023e-98	5.239	endosperm	108	767	1.043e-104	5.981	endosperm	Member of TLP family
AT1G63090	PP2-A11	183	51	52	263	mother	81.2386	1.19e-15	2.476	none	0.322	NA	3.468	3.347	0.121	X										889	1157	7.319e-07	1.167	endosperm	1089	1531	7.124e-15	1.347	endosperm	phloem protein 2-A11 (PP2-A11); FUNCTIONS IN: carbohydrate binding; INVOLVED IN: N-terminal protein myristoylation; LOCATED IN: cellular_component unknown; EXPRESSED IN: 24 plant structures; EXPRESSED DURING: 15 growth stages; CONTAINS InterPro DOMAIN/s: F-box domain, Skp2-like (InterPro:IPR022364); BEST Arabidopsis thaliana protein match is: phloem protein 2-A12 (TAIR:AT1G12710.1); Has 461 Blast…
AT4G02910		30	0	2	41	mother	97.2603	1.39e-15	10.68	none	0.512	NA	2.355	4.169	-1.814	X										0	47	1.153e-14	9.785	endosperm	1	57	1.086e-16	8.67	endosperm	unknown protein; Has 5 Blast hits to 5 proteins in 2 species: Archae - 0; Bacteria - 0; Metazoa - 0; Fungi - 0; Plants - 5; Viruses - 0; Other Eukaryotes - 0 (source: NCBI BLink).
AT5G37560		30	0	0	25	mother	100	2.23e-15	12.706	none	1	NA	2.36	7.257	-4.897											24	187	4.22e-31	4.769	endosperm	13	182	2.851e-40	7.842	endosperm	RING/U-box superfamily protein; FUNCTIONS IN: zinc ion binding; INVOLVED IN: biological_process unknown; LOCATED IN: cellular_component unknown; CONTAINS InterPro DOMAIN/s: Zinc finger, C6HC-type (InterPro:IPR002867); BEST Arabidopsis thaliana protein match is: RING/U-box superfamily protein (TAIR:AT2G25370.1); Has 7408 Blast hits to 4284 proteins in 281 species: Archae - 7; Bacteria - 615; Metaz…
AT1G68725	AGP19	67	6	11	76	mother	89.375	2.86e-14	4.593	none	0.655	NA	NA	NA	NA											79	246	7.509e-20	2.304	endosperm	84	382	2.777e-45	3.649	endosperm	AGP19 is a lysine-rich arabinogalactan-protein (AGP) and part of a multi-gene family of glycoproteins with approx. 50 members. It falls into one subclass with AGP17 and AGP18, other lysine-rich AGPs. It is expressed in young leaves, shoots, roots and flowers. Non-consensus splice site at the intron:exon boundary (AT:exon)
AT5G24240		106	73	11	237	mother	80.3279	3.05e-14	3.203	Ler	3.98e-18	6.077	4.109	5.683	-1.574											367	642	1.288e-14	1.502	endosperm	522	732	3.884e-10	1.296	endosperm	Phosphatidylinositol 3- and 4-kinase ;Ubiquitin family protein; FUNCTIONS IN: inositol or phosphatidylinositol kinase activity, phosphotransferase activity, alcohol group as acceptor; LOCATED IN: peroxisome; EXPRESSED IN: 11 plant structures; EXPRESSED DURING: 6 growth stages; CONTAINS InterPro DOMAIN/s: Phosphatidylinositol 3-/4-kinase, catalytic (InterPro:IPR000403), Ubiquitin (InterPro:IPR0006…
AT4G04580		39	0	1	24	mother	98.4375	3.72e-14	10.448	none	0.558	NA	NA	NA	NA											16	267	8.582e-56	9.562	endosperm	17	253	3.698e-55	9.083	endosperm	Homeodomain-like superfamily protein; CONTAINS InterPro DOMAIN/s: Homeodomain-like (InterPro:IPR009057), Myb, DNA-binding (InterPro:IPR014778), Myb-like DNA-binding domain, SHAQKYF class (InterPro:IPR006447), HTH transcriptional regulator, Myb-type, DNA-binding (InterPro:IPR017930), Homeodomain-related (InterPro:IPR012287); BEST Arabidopsis thaliana protein match is: Homeodomain-like superfamily …
AT3G01240		16	0	6	126	mother	95.9459	7.02e-14	9.848	none	0.679	NA	2.355	4.404	-2.049					X						7	103	1.058e-22	6.213	endosperm	99	942	2.079e-140	7.99	endosperm	unknown protein; FUNCTIONS IN: molecular_function unknown; INVOLVED IN: biological_process unknown; LOCATED IN: endomembrane system; EXPRESSED IN: 11 plant structures; EXPRESSED DURING: L mature pollen stage, M germinated pollen stage, 4 anthesis, C globular stage, petal differentiation and expansion stage; BEST Arabidopsis thaliana protein match is: unknown protein (TAIR:AT3G01230.1); Has 12 Bla…
AT1G77960		22	0	1	37	mother	98.3333	1.03e-13	9.178	none	0.785	NA	NA	NA	NA											7	170	2.105e-40	10.671	endosperm	10	421	7.293e-105	22.92	endosperm	unknown protein; BEST Arabidopsis thaliana protein match is: unknown protein (TAIR:AT1G28630.4); Has 13187 Blast hits to 6837 proteins in 407 species: Archae - 0; Bacteria - 447; Metazoa - 4509; Fungi - 1333; Plants - 399; Viruses - 45; Other Eukaryotes - 6454 (source: NCBI BLink).
AT1G27080		82	1	22	57	mother	85.8025	3.4e-13	5.712	Col-0	2.61e-05	3.404	2.877	2.535	0.343											27	921	1.342e-178	22.791	endosperm	75	826	4.061e-135	8.963	endosperm	Encodes a protein with low-affinity nitrate transporter activity that is expressed in the vascular tissue of the funiculus and the silique. This plasma membrane-localized enzyme is predicted to have 12 transmembrane domains. Plants lacking NRT1.6 have reduced levels of nitrate in their seeds and have increased levels of early embryonic developmental defects and seed abortion.
AT2G23790		205	39	76	224	mother	78.8603	1.49e-12	2.125	Col-0	0.0457	0	NA	NA	NA											717	1781	1.004e-52	2.23	endosperm	809	1614	4.863e-41	1.9	endosperm	Protein of unknown function (DUF607); CONTAINS InterPro DOMAIN/s: Protein of unknown function DUF607 (InterPro:IPR006769); BEST Arabidopsis thaliana protein match is: Protein of unknown function (DUF607) (TAIR:AT4G36820.1); Has 364 Blast hits to 364 proteins in 117 species: Archae - 0; Bacteria - 0; Metazoa - 147; Fungi - 45; Plants - 131; Viruses - 0; Other Eukaryotes - 41 (source: NCBI BLink).
AT3G06125		16	2	0	118	mother	98.5294	1.79e-12	15.734	Ler	0.0399	0	NA	NA	NA											10	18	0.2251	NA	none	7	120	1.004e-28	7.719	endosperm	Unknown gene
AT5G43420		24	0	0	19	mother	100	7.73e-12	7.725	none	1	NA	NA	NA	NA											25	48	0.00873	1.038	endosperm	44	50	0.4062	NA	none	RING/U-box superfamily protein; FUNCTIONS IN: zinc ion binding; CONTAINS InterPro DOMAIN/s: Zinc finger, RING-type (InterPro:IPR001841), Zinc finger, C3HC4 RING-type (InterPro:IPR018957); BEST Arabidopsis thaliana protein match is: RING/U-box superfamily protein (TAIR:AT1G04360.1); Has 1807 Blast hits to 1807 proteins in 277 species: Archae - 0; Bacteria - 0; Metazoa - 736; Fungi - 347; Plants - …
AT1G14580		33	2	10	80	mother	90.4	1.22e-11	4.585	none	0.66	NA	5.566	9.083	-3.517			X		X						685	2645	1.099e-114	3.477	endosperm	611	4119	4.003e-268	6.432	endosperm	C2H2-like zinc finger protein; FUNCTIONS IN: sequence-specific DNA binding transcription factor activity, zinc ion binding, nucleic acid binding; LOCATED IN: intracellular; EXPRESSED IN: 7 plant structures; EXPRESSED DURING: LP.04 four leaves visible, LP.10 ten leaves visible, LP.02 two leaves visible, 4 leaf senescence stage; CONTAINS InterPro DOMAIN/s: Zinc finger, C2H2-like (InterPro:IPR015880…
AT5G38140	NF-YC12	34	1	3	36	mother	94.5946	1.73e-11	5.765	none	0.675	NA	3.135	6.796	-3.661	X			X							103	2336	1.429e-300	18.366	endosperm	130	2024	2.213e-281	13.572	endosperm	nuclear factor Y, subunit C12 (NF-YC12); FUNCTIONS IN: DNA binding, sequence-specific DNA binding transcription factor activity; INVOLVED IN: regulation of transcription, DNA-dependent; LOCATED IN: nucleus, intracellular; EXPRESSED IN: 22 plant structures; EXPRESSED DURING: 13 growth stages; CONTAINS InterPro DOMAIN/s: Transcription factor CBF/NF-Y/archaeal histone (InterPro:IPR003958), Histone-f…
AT3G08620		28	4	7	107	mother	92.4658	1.74e-11	4.639	none	0.503	NA	4.608	7.381	-2.773	X			X							805	502	1.271e-07	1.222	embryo	916	838	0.9573	NA	none	RNA-binding KH domain-containing protein; FUNCTIONS IN: RNA binding, nucleic acid binding; INVOLVED IN: biological_process unknown; EXPRESSED IN: 22 plant structures; EXPRESSED DURING: 13 growth stages; CONTAINS InterPro DOMAIN/s: K Homology, type 1, subgroup (InterPro:IPR018111), K Homology (InterPro:IPR004087), K Homology, type 1 (InterPro:IPR004088); BEST Arabidopsis thaliana protein match is:…
AT4G36120		142	34	31	147	mother	81.6384	2.6e-11	2.322	none	0.88	NA	3.63	3.053	0.577											580	355	7.356e-07	1.217	embryo	790	366	1.136e-17	1.559	embryo	Plant protein of unknown function (DUF869); CONTAINS InterPro DOMAIN/s: Protein of unknown function DUF869, plant (InterPro:IPR008587); BEST Arabidopsis thaliana protein match is: Plant protein of unknown function (DUF869) (TAIR:AT1G19835.2); Has 41895 Blast hits to 24172 proteins in 1641 species: Archae - 536; Bacteria - 4817; Metazoa - 21606; Fungi - 3730; Plants - 2607; Viruses - 113; Other Eu…
AT4G35840		19	0	0	22	mother	100	3.14e-11	7.081	none	1	NA	NA	NA	NA											214	301	0.000116	1.141	endosperm	332	280	0.8634	NA	none	RING/U-box superfamily protein; FUNCTIONS IN: zinc ion binding; CONTAINS InterPro DOMAIN/s: Zinc finger, RING-type (InterPro:IPR001841); BEST Arabidopsis thaliana protein match is: NEP-interacting protein 2 (TAIR:AT2G17730.1); Has 8964 Blast hits to 8940 proteins in 268 species: Archae - 0; Bacteria - 2; Metazoa - 2132; Fungi - 649; Plants - 5031; Viruses - 28; Other Eukaryotes - 1122 (source: NC…
AT1G62800	ASP4	13	0	0	34	mother	100	3.41e-11	7.488	none	1	NA	2.575	2.372	0.203	X								X		1	97	9.657e-28	14.87	endosperm	20	117	6.398e-19	3.507	endosperm	Encodes aspartate aminotransferase (Asp4).
AT1G55650		16	0	0	24	mother	100	7.59e-11	6.505	none	1	NA	NA	NA	NA	X	X			X						9	205	3.167e-47	11	endosperm	18	382	2.32e-86	13.388	endosperm	HMG (high mobility group) box protein with ARID/BRIGHT DNA-binding domain; FUNCTIONS IN: sequence-specific DNA binding transcription factor activity; LOCATED IN: chloroplast; CONTAINS InterPro DOMAIN/s: High mobility group, superfamily (InterPro:IPR009071), High mobility group, HMG1/HMG2 (InterPro:IPR000910), ARID/BRIGHT DNA-binding domain (InterPro:IPR001606); BEST Arabidopsis thaliana protein m…
AT4G23020		46	5	1	28	mother	92.5	1.68e-10	4.541	none	0.602	NA	NA	NA	NA											167	262	5.139e-06	1.243	endosperm	163	215	0.001026	1.088	endosperm	unknown protein; FUNCTIONS IN: molecular_function unknown; INVOLVED IN: biological_process unknown; LOCATED IN: cellular_component unknown; BEST Arabidopsis thaliana protein match is: unknown protein (TAIR:AT4G11780.1).
AT1G55910	ZIP11	33	4	2	41	mother	92.5	4.42e-10	4.167	none	0.61	NA	2.936	2.508	0.427											68	138	9.999e-07	1.422	endosperm	81	108	0.01623	0	endosperm	member of Putative zinc transporter ZIP2 - like family
AT5G35375		24	0	0	14	mother	100	4.73e-10	5.692	none	1	NA	NA	NA	NA	X										0	67	2.27e-20	14.586	endosperm	0	23	9.734e-08	4.467	endosperm	unknown protein; FUNCTIONS IN: molecular_function unknown; INVOLVED IN: biological_process unknown; LOCATED IN: cellular_component unknown; Has 1 Blast hits to 1 proteins in 1 species: Archae - 0; Bacteria - 0; Metazoa - 0; Fungi - 0; Plants - 1; Viruses - 0; Other Eukaryotes - 0 (source: NCBI BLink).
AT4G16745		37	4	3	42	mother	91.8605	6.58e-10	3.95	none	0.867	NA	3.009	2.394	0.615											2	153	6.092e-42	18.914	endosperm	16	182	7.726e-38	6.709	endosperm	Exostosin family protein; FUNCTIONS IN: molecular_function unknown; INVOLVED IN: biological_process unknown; LOCATED IN: membrane; EXPRESSED IN: 11 plant structures; EXPRESSED DURING: L mature pollen stage, M germinated pollen stage, 4 anthesis, C globular stage, petal differentiation and expansion stage; CONTAINS InterPro DOMAIN/s: Exostosin-like (InterPro:IPR004263); BEST Arabidopsis thaliana p…
AT4G21430	B160	93	26	21	133	mother	82.7839	6.81e-10	2.331	none	0.244	NA	5.556	8.08	-2.524				X						X	686	3234	3.568e-152	4.253	endosperm	967	4524	8.98e-207	4.523	endosperm	B160; FUNCTIONS IN: sequence-specific DNA binding transcription factor activity, zinc ion binding; INVOLVED IN: biological_process unknown; LOCATED IN: cellular_component unknown; EXPRESSED IN: 22 plant structures; EXPRESSED DURING: 13 growth stages; CONTAINS InterPro DOMAIN/s: Transcription factor jumonji/aspartyl beta-hydroxylase (InterPro:IPR003347), Zinc finger, RING-type (InterPro:IPR001841)…
AT2G20780	PLT4	30	1	5	40	mother	92.1053	1.12e-09	4.212	none	0.484	NA	3.029	2.469	0.56											187	444	1.352e-21	1.941	endosperm	220	467	1.61e-21	1.855	endosperm	Major facilitator superfamily protein; FUNCTIONS IN: carbohydrate transmembrane transporter activity, sugar:hydrogen symporter activity; INVOLVED IN: transport, transmembrane transport; LOCATED IN: integral to membrane, membrane; EXPRESSED IN: 22 plant structures; EXPRESSED DURING: 15 growth stages; CONTAINS InterPro DOMAIN/s: Sugar transporter, conserved site (InterPro:IPR005829), Major facilita…
AT4G11320		24	0	0	13	mother	100	1.26e-09	5.286	none	1	NA	3.255	2.355	0.9											106	140	0.02509	0	endosperm	29	128	4.777e-17	2.866	endosperm	Papain family cysteine protease; FUNCTIONS IN: cysteine-type endopeptidase activity, cysteine-type peptidase activity; INVOLVED IN: proteolysis; LOCATED IN: endomembrane system; CONTAINS InterPro DOMAIN/s: Proteinase inhibitor I29, cathepsin propeptide (InterPro:IPR013201), Peptidase C1A, papain (InterPro:IPR013128), Peptidase C1A, papain C-terminal (InterPro:IPR000668), Peptidase, cysteine pepti…
AT2G28890	PLL4	61	7	9	55	mother	87.8788	1.56e-09	3.109	none	0.791	NA	5.395	4.489	0.906	X	X									1405	630	1.21e-27	1.732	embryo	1499	839	4.652e-14	1.346	embryo	Encodes a protein phosphatase 2C like gene, similar to POL. Involved in leaf development. Knockout mutants have abnormally shaped leaves.
AT2G15280		139	11	74	127	mother	75.7835	1.7e-09	2.226	Col-0	4.91e-09	3.023	2.839	2.442	0.397											390	327	0.3959	NA	none	444	393	1	NA	none	Reticulon family protein; FUNCTIONS IN: molecular_function unknown; INVOLVED IN: biological_process unknown; LOCATED IN: endoplasmic reticulum; EXPRESSED IN: 24 plant structures; EXPRESSED DURING: 15 growth stages; CONTAINS InterPro DOMAIN/s: Reticulon (InterPro:IPR003388); BEST Arabidopsis thaliana protein match is: Reticulon family protein (TAIR:AT3G19460.1); Has 1097 Blast hits to 1097 protein…
AT4G31180		51	4	14	63	mother	86.3636	1.85e-09	3.046	none	0.246	NA	5.323	5.573	-0.25				X							4274	3043	6.295e-07	1.135	embryo	5757	3688	1.161e-11	1.219	embryo	Class II aminoacyl-tRNA and biotin synthetases superfamily protein; FUNCTIONS IN: aspartate-tRNA ligase activity, nucleotide binding, aminoacyl-tRNA ligase activity, nucleic acid binding, ATP binding; INVOLVED IN: response to cadmium ion, aspartyl-tRNA aminoacylation; LOCATED IN: chloroplast, cytoplasm; EXPRESSED IN: 25 plant structures; EXPRESSED DURING: 14 growth stages; CONTAINS InterPro DOMAI…
AT2G05350		106	0	0	6	mother	100	2.21e-09	10.775	none	1	NA	2.355	2.359	-0.004	X										1	429	6.29e-114	72.259	endosperm	0	38	1.836e-12	8.06	endosperm	unknown protein; Has 22 Blast hits to 16 proteins in 5 species: Archae - 0; Bacteria - 0; Metazoa - 0; Fungi - 0; Plants - 22; Viruses - 0; Other Eukaryotes - 0 (source: NCBI BLink).
AT1G02790	PGA4	16	3	3	117	mother	95.6835	2.31e-09	5.442	none	0.082	NA	2.355	5.915	-3.56											25	268	7.636e-49	6.754	endosperm	170	1977	1.442e-249	10.342	endosperm	encodes a exopolygalacturonase.
AT3G01230		14	2	1	92	mother	97.2477	3.21e-09	7.156	none	0.113	NA	NA	NA	NA											1	37	2.317e-10	5.04	endosperm	38	337	1.175e-59	6.398	endosperm	unknown protein; FUNCTIONS IN: molecular_function unknown; INVOLVED IN: biological_process unknown; LOCATED IN: endomembrane system; BEST Arabidopsis thaliana protein match is: unknown protein (TAIR:AT3G01240.1); Has 11 Blast hits to 11 proteins in 2 species: Archae - 0; Bacteria - 0; Metazoa - 0; Fungi - 0; Plants - 11; Viruses - 0; Other Eukaryotes - 0 (source: NCBI BLink).
AT1G73500	MKK9	16	0	0	18	mother	100	3.45e-09	4.879	none	1	NA	4.697	3.883	0.814		X									1010	67	1.948e-139	10.059	embryo	885	119	7.976e-92	5.02	embryo	member of MAP Kinase Kinase family. Autophosphorylates and also phosphorylates MPK3 and MPK6. Independently involved in ethylene and calmalexin biosynthesis. Induces transcription of ACS2, ACS6, ERF1, ERF2, ERF5, ERF6, CYP79B2, CYP79B3, CYP71A13 and PAD3.
AT5G65160		15	0	0	18	mother	100	6.48e-09	4.574	none	1	NA	4.807	4.179	0.628											27	223	1.768e-37	5.225	endosperm	71	250	2.465e-25	2.718	endosperm	tetratricopeptide repeat (TPR)-containing protein; FUNCTIONS IN: binding; INVOLVED IN: biological_process unknown; LOCATED IN: cellular_component unknown; EXPRESSED IN: 6 plant structures; EXPRESSED DURING: L mature pollen stage, M germinated pollen stage, 4 anthesis, petal differentiation and expansion stage; CONTAINS InterPro DOMAIN/s: Molecular chaperone, heat shock protein, Hsp40, DnaJ (Inter…
AT4G19120	ERD3	48	5	7	46	mother	88.6792	7.26e-09	2.978	none	0.872	NA	3.873	3.974	-0.101									X		165	112	0.03458	0	embryo	185	174	0.9476	NA	none	early-responsive to dehydration 3 (ERD3); CONTAINS InterPro DOMAIN/s: Protein of unknown function DUF248, methyltransferase putative (InterPro:IPR004159); BEST Arabidopsis thaliana protein match is: S-adenosyl-L-methionine-dependent methyltransferases superfamily protein (TAIR:AT1G31850.2); Has 30201 Blast hits to 17322 proteins in 780 species: Archae - 12; Bacteria - 1396; Metazoa - 17338; Fungi…
AT5G38970	BR6OX/CYP85A1	11	0	0	24	mother	100	1.05e-08	4.473	none	1	NA	3.321	2.356	0.965	X		X	X							6	44	2.923e-08	2.657	endosperm	23	82	1.099e-09	2.127	endosperm	Encodes a polypeptide involved in the C-6 oxidation of brassinosteroids. Heterologous expression of the protein in yeast conferred the ability to catalyze multiple reactions in which the C-6 position of 6-deoxocastasterone, 6-deoxotyphasterol, 3-dehydro-6-deoxoteasterone and 6-deoxoteasterone are oxidized.
AT5G17165		13	0	0	19	mother	100	1.37e-08	4.185	none	1	NA	NA	NA	NA			X								2	36	4.56e-09	3.791	endosperm	4	24	8.12e-05	1.753	endosperm	unknown protein; FUNCTIONS IN: molecular_function unknown; INVOLVED IN: biological_process unknown; LOCATED IN: cellular_component unknown; BEST Arabidopsis thaliana protein match is: unknown protein (TAIR:AT3G03150.1); Has 39 Blast hits to 39 proteins in 11 species: Archae - 0; Bacteria - 0; Metazoa - 0; Fungi - 0; Plants - 39; Viruses - 0; Other Eukaryotes - 0 (source: NCBI BLink).
AT3G01640	GLCAK	25	2	2	35	mother	93.75	1.37e-08	3.81	none	0.939	NA	2.818	2.355	0.463											487	153	2.282e-27	2.246	embryo	576	154	1.387e-36	2.545	embryo	AtGlcAK is a sugar kinase able to phosphorylate D-GlcA to D-GlcA-1-phosphate in the presence of ATP.
AT1G62790		97	1	2	11	mother	97.2973	1.86e-08	5.813	none	0.0763	NA	5.267	4.83	0.438	X										404	744	3.479e-18	1.594	endosperm	340	499	2.453e-09	1.316	endosperm	Bifunctional inhibitor/lipid-transfer protein/seed storage 2S albumin superfamily protein; CONTAINS InterPro DOMAIN/s: Bifunctional inhibitor/plant lipid transfer protein/seed storage (InterPro:IPR016140), Plant lipid transfer protein/seed storage/trypsin-alpha amylase inhibitor (InterPro:IPR003612); BEST Arabidopsis thaliana protein match is: receptor serine/threonine kinase, putative (TAIR:AT1G…
AT1G62225		20	0	0	12	mother	100	1.92e-08	4.066	none	1	NA	NA	NA	NA											10	698	1.685e-157	36.68	endosperm	7	221	1.26e-56	14.851	endosperm	unknown protein; FUNCTIONS IN: molecular_function unknown; INVOLVED IN: biological_process unknown; LOCATED IN: endomembrane system; BEST Arabidopsis thaliana protein match is: unknown protein (TAIR:AT1G62000.1); Has 41 Blast hits to 41 proteins in 5 species: Archae - 0; Bacteria - 2; Metazoa - 1; Fungi - 2; Plants - 36; Viruses - 0; Other Eukaryotes - 0 (source: NCBI BLink).
AT5G22020		17	0	0	14	mother	100	2.44e-08	4.032	none	1	NA	NA	NA	NA											549	1515	5.921e-58	2.451	endosperm	598	1432	1.747e-54	2.256	endosperm	Calcium-dependent phosphotriesterase superfamily protein; FUNCTIONS IN: strictosidine synthase activity; INVOLVED IN: alkaloid biosynthetic process, biosynthetic process; LOCATED IN: endomembrane system; CONTAINS InterPro DOMAIN/s: Strictosidine synthase (InterPro:IPR004141), Strictosidine synthase, conserved region (InterPro:IPR018119), Six-bladed beta-propeller, TolB-like (InterPro:IPR011042); …
AT5G64430		59	6	6	37	mother	88.8889	2.96e-08	2.897	none	0.729	NA	NA	NA	NA		X									162	675	3.25e-58	3.421	endosperm	202	754	1.666e-64	3.295	endosperm	Octicosapeptide/Phox/Bem1p family protein; FUNCTIONS IN: molecular_function unknown; INVOLVED IN: biological_process unknown; LOCATED IN: chloroplast envelope; EXPRESSED IN: cultured cell; CONTAINS InterPro DOMAIN/s: Octicosapeptide/Phox/Bem1p (InterPro:IPR000270); BEST Arabidopsis thaliana protein match is: Octicosapeptide/Phox/Bem1p family protein (TAIR:AT5G09620.1); Has 1807 Blast hits to 1807…
AT4G11510	RALFL28	11	0	11	121	mother	92.3077	5.51e-08	4.288	none	0.634	NA	2.418	4.261	-1.843											2	29	4.071e-07	2.945	endosperm	29	406	3.199e-82	9.738	endosperm	Member of a diversely expressed predicted peptide family showing sequence similarity to tobacco Rapid Alkalinization Factor (RALF), and is believed to play an essential role in the physiology of Arabidopsis. Consists of a single exon and is characterized by a conserved C-terminal motif and N-terminal signal peptide.
AT4G13345	MEE55	74	6	7	31	mother	88.9831	7.88e-08	2.734	none	0.26	NA	3.22	2.566	0.655										X	95	454	7.597e-49	3.706	endosperm	95	374	1.827e-39	3.195	endosperm	maternal effect embryo arrest 55 (MEE55); INVOLVED IN: embryo development ending in seed dormancy; LOCATED IN: membrane; EXPRESSED IN: 14 plant structures; EXPRESSED DURING: 7 growth stages; CONTAINS InterPro DOMAIN/s: TMS membrane protein/tumour differentially expressed protein (InterPro:IPR005016); BEST Arabidopsis thaliana protein match is: Serinc-domain containing serine and sphingolipid bios…
AT2G42430	ASL18/LBD16	43	16	0	38	mother	83.5052	8.88e-08	3.772	Ler	0.00439	2.089	2.374	2.94	-0.566			X							X	21	956	1.965e-191	28.99	endosperm	49	798	2.413e-149	12.571	endosperm	LOB-domain protein gene LBD16. This gene contains one auxin-responsive element (AuxRE).
AT3G55420		12	0	0	17	mother	100	9.29e-08	3.456	none	1	NA	2.426	2.369	0.057											128	85	0.04169	0	embryo	152	102	0.07448	NA	none	unknown protein; Has 21 Blast hits to 21 proteins in 8 species: Archae - 0; Bacteria - 0; Metazoa - 0; Fungi - 0; Plants - 21; Viruses - 0; Other Eukaryotes - 0 (source: NCBI BLink).
AT5G49810	MMT	85	17	11	60	mother	83.815	9.65e-08	2.165	none	1	NA	2.567	2.356	0.211											1310	446	1.428e-45	2.253	embryo	1700	380	7.544e-92	3.288	embryo	Arabidopsis thaliana methionine S-methyltransferase, an enzyme that catalyzes S -methylmethionine formation.
AT2G29940	PDR3	31	1	4	27	mother	92.0635	9.73e-08	3.299	none	0.377	NA	3.656	2.905	0.752											7	187	1.12e-44	11.814	endosperm	10	146	4.735e-33	7.485	endosperm	pleiotropic drug resistance 3 (PDR3); FUNCTIONS IN: ATPase activity, coupled to transmembrane movement of substances; INVOLVED IN: drug transmembrane transport; LOCATED IN: membrane; EXPRESSED IN: 10 plant structures; EXPRESSED DURING: L mature pollen stage, M germinated pollen stage, 4 anthesis, C globular stage, petal differentiation and expansion stage; CONTAINS InterPro DOMAIN/s: ATPase, AAA+…
AT3G28980		7	1	0	124	mother	99.2424	1.03e-07	9.068	none	0.108	NA	2.395	3.318	-0.923	X									X	5	36	7.383e-07	2.36	endosperm	35	487	9.446e-96	10.062	endosperm	Protein of unknown function (DUF1216); FUNCTIONS IN: molecular_function unknown; INVOLVED IN: biological_process unknown; LOCATED IN: endomembrane system; EXPRESSED IN: 10 plant structures; EXPRESSED DURING: L mature pollen stage, M germinated pollen stage, 4 anthesis, C globular stage, petal differentiation and expansion stage; CONTAINS InterPro DOMAIN/s: Protein of unknown function DUF1216 (Int…
AT1G11593		176	18	24	54	mother	84.5588	1.3e-07	2.113	Col-0	0.000213	1.669	NA	NA	NA											20	437	5.241e-91	13.457	endosperm	18	217	3.995e-45	7.388	endosperm	Plant invertase/pectin methylesterase inhibitor superfamily protein; FUNCTIONS IN: enzyme inhibitor activity, pectinesterase activity; INVOLVED IN: biological_process unknown; LOCATED IN: endomembrane system; CONTAINS InterPro DOMAIN/s: Pectinesterase inhibitor (InterPro:IPR006501); BEST Arabidopsis thaliana protein match is: Plant invertase/pectin methylesterase inhibitor superfamily protein (TA…
AT5G62140		62	13	10	64	mother	84.5638	2.03e-07	2.199	none	0.796	NA	2.431	2.355	0.076											77	153	5.745e-07	1.423	endosperm	59	180	1.125e-16	2.258	endosperm	unknown protein; FUNCTIONS IN: molecular_function unknown; INVOLVED IN: biological_process unknown; LOCATED IN: chloroplast; EXPRESSED IN: 19 plant structures; EXPRESSED DURING: 13 growth stages; Has 60 Blast hits to 60 proteins in 24 species: Archae - 0; Bacteria - 14; Metazoa - 0; Fungi - 0; Plants - 45; Viruses - 0; Other Eukaryotes - 1 (source: NCBI BLink).
AT3G23310	AGC	36	7	5	50	mother	87.7551	3.06e-07	2.399	none	0.563	NA	7.348	7.014	0.334											1038	1251	0.0001281	1.086	endosperm	1471	1863	3.089e-10	1.224	endosperm	AGC (cAMP-dependent, cGMP-dependent and protein kinase C) kinase family protein; FUNCTIONS IN: kinase activity; INVOLVED IN: protein amino acid phosphorylation; LOCATED IN: cytosol, plasma membrane; EXPRESSED IN: 23 plant structures; EXPRESSED DURING: 13 growth stages; CONTAINS InterPro DOMAIN/s: Protein kinase, ATP binding site (InterPro:IPR017441), Serine/threonine-protein kinase domain (InterP…
AT4G07507		37	1	13	43	mother	85.1064	3.06e-07	2.878	Col-0	0.0399	1.052	NA	NA	NA											71	125	0.0001195	1.23	endosperm	80	198	6.587e-14	1.909	endosperm	transposable element gene; pseudogene, replication protein A1 -related, similar to putative replication protein A1; blastp match of 78% identity and 5.6e-11 P-value to SP|P16865|H2A3_VOLCA Histone H2A-III. {Volvox carteri}
AT2G03210	FUT2	57	2	4	19	mother	92.6829	3.26e-07	3.243	none	0.134	NA	3.673	3.042	0.63											13	114	3.964e-21	4.503	endosperm	12	50	2.93e-07	2.015	endosperm	member of Glycosyltransferase Family- 37
AT3G06650	ACLB1	48	4	9	38	mother	86.8687	3.68e-07	2.333	none	0.276	NA	5.911	6.418	-0.508											5077	1826	3.267e-68	2.237	embryo	5803	1686	2.721e-107	2.666	embryo	One of the two genes encoding subunit B of the trimeric enzyme ATP Citrate lyase
AT2G32750		13	0	2	27	mother	95.2381	4.2e-07	3.006	none	0.693	NA	3.633	3.019	0.614											1	89	2.029e-25	13.531	endosperm	10	187	3.594e-44	9.757	endosperm	Exostosin family protein; FUNCTIONS IN: catalytic activity; INVOLVED IN: biological_process unknown; LOCATED IN: endomembrane system, membrane; EXPRESSED IN: flower; EXPRESSED DURING: petal differentiation and expansion stage; CONTAINS InterPro DOMAIN/s: Exostosin-like (InterPro:IPR004263); BEST Arabidopsis thaliana protein match is: galactosyltransferase 13 (TAIR:AT2G32740.1); Has 675 Blast hits…
AT5G43190		19	0	0	9	mother	100	5.88e-07	2.897	none	1	NA	3.71	2.889	0.821											51	50	1	NA	none	65	29	0.004477	1.077	embryo	Galactose oxidase/kelch repeat superfamily protein; CONTAINS InterPro DOMAIN/s: F-box domain, cyclin-like (InterPro:IPR001810), Galactose oxidase/kelch, beta-propeller (InterPro:IPR011043), Kelch repeat type 2 (InterPro:IPR011498), F-box associated interaction domain (InterPro:IPR017451); BEST Arabidopsis thaliana protein match is: Galactose oxidase/kelch repeat superfamily protein (TAIR:AT1G2734…
AT4G24640	APPB1	7	0	0	28	mother	100	6.28e-07	3.321	none	1	NA	2.355	3.168	-0.813				X							6	33	1.44e-05	1.907	endosperm	22	162	1.307e-28	4.619	endosperm	Encodes AppB protein (AppB1).
AT1G70440	SRO3	20	1	0	13	mother	97.0588	6.62e-07	2.886	none	0.785	NA	NA	NA	NA											1	106	4.007e-30	16.383	endosperm	7	161	3.235e-40	10.596	endosperm	Encodes a protein with similarity to RCD1 but without the WWE domain. The protein does have a PARP signature upstream of the C-terminal protein interaction domain. The PARP signature may bind NAD+ and attach the ADP-ribose-moiety from NAD+ to the target molecule. Its presence suggests a role for the protein in ADP ribosylation.
AT2G38250		13	0	0	13	mother	100	7.47e-07	2.863	none	1	NA	4.196	4.19	0.006											14	175	2.496e-35	6.76	endosperm	13	167	4.417e-36	7.153	endosperm	Homeodomain-like superfamily protein; FUNCTIONS IN: sequence-specific DNA binding transcription factor activity; INVOLVED IN: regulation of transcription; LOCATED IN: nucleolus; EXPRESSED IN: stamen; EXPRESSED DURING: 4 anthesis, petal differentiation and expansion stage; CONTAINS InterPro DOMAIN/s: SANT, DNA-binding (InterPro:IPR001005), MYB-like (InterPro:IPR017877); BEST Arabidopsis thaliana p…
AT2G34880	MEE27	6	0	0	35	mother	100	9.65e-07	3.558	none	1	NA	2.439	2.361	0.079											27	116	3.01e-14	2.594	endosperm	46	482	2.835e-86	7.892	endosperm	maternal effect embryo arrest 27 (MEE27); FUNCTIONS IN: sequence-specific DNA binding transcription factor activity; INVOLVED IN: embryo development ending in seed dormancy, regulation of transcription, pollen development; LOCATED IN: nucleus; EXPRESSED IN: sperm cell; CONTAINS InterPro DOMAIN/s: Transcription factor jumonji/aspartyl beta-hydroxylase (InterPro:IPR003347), FY-rich, C-terminal (Int…
AT3G01270		9	1	6	173	mother	96.2963	1.1e-06	4.809	none	0.469	NA	2.355	4.651	-2.296					X						22	164	3.081e-27	4.445	endosperm	198	1980	2.748e-234	8.985	endosperm	Pectate lyase family protein; FUNCTIONS IN: lyase activity, pectate lyase activity; INVOLVED IN: biological_process unknown; LOCATED IN: endomembrane system; EXPRESSED IN: 20 plant structures; EXPRESSED DURING: 14 growth stages; CONTAINS InterPro DOMAIN/s: Pectin lyase fold/virulence factor (InterPro:IPR011050), Pectate lyase, N-terminal (InterPro:IPR007524), AmbAllergen (InterPro:IPR018082), Pec…
AT1G55950		7	0	0	25	mother	100	1.23e-06	2.965	none	1	NA	2.355	2.355	0		X									0	12	0.0004195	1.907	endosperm	0	52	7.623e-17	11.534	endosperm	DNA-binding storekeeper protein-related transcriptional regulator; CONTAINS InterPro DOMAIN/s: Protein of unknown function DUF573 (InterPro:IPR007592); BEST Arabidopsis thaliana protein match is: DNA-binding storekeeper protein-related transcriptional regulator (TAIR:AT2G01370.1); Has 130 Blast hits to 130 proteins in 10 species: Archae - 0; Bacteria - 4; Metazoa - 0; Fungi - 0; Plants - 126; Vir…
AT2G26410	IQD4	9	0	1	28	mother	97.3684	1.38e-06	2.824	none	0.867	NA	2.355	3.006	-0.651											0	24	9.756e-08	4.474	endosperm	11	165	1.684e-37	7.976	endosperm	IQ-domain 4 (Iqd4); CONTAINS InterPro DOMAIN/s: IQ calmodulin-binding region (InterPro:IPR000048); BEST Arabidopsis thaliana protein match is: IQ-domain 2 (TAIR:AT5G03040.3); Has 2355 Blast hits to 2176 proteins in 294 species: Archae - 6; Bacteria - 370; Metazoa - 426; Fungi - 119; Plants - 1088; Viruses - 37; Other Eukaryotes - 309 (source: NCBI BLink).
AT3G43720		16	1	1	23	mother	95.122	1.67e-06	2.666	none	1	NA	2.484	2.391	0.092											3174	157	3.897e-304	14.825	embryo	4087	157	0	18.37	embryo	Bifunctional inhibitor/lipid-transfer protein/seed storage 2S albumin superfamily protein; CONTAINS InterPro DOMAIN/s: Bifunctional inhibitor/plant lipid transfer protein/seed storage (InterPro:IPR016140), Plant lipid transfer protein/seed storage/trypsin-alpha amylase inhibitor (InterPro:IPR003612); BEST Arabidopsis thaliana protein match is: Bifunctional inhibitor/lipid-transfer protein/seed st…
AT1G49490		7	0	0	23	mother	100	1.99e-06	2.728	none	1	NA	3.664	5.077	-1.413											102	61	0.01847	0	embryo	183	245	0.0002766	1.122	endosperm	Leucine-rich repeat (LRR) family protein; FUNCTIONS IN: structural constituent of cell wall; LOCATED IN: endomembrane system; EXPRESSED IN: 9 plant structures; EXPRESSED DURING: L mature pollen stage, M germinated pollen stage, 4 anthesis, C globular stage, petal differentiation and expansion stage; CONTAINS InterPro DOMAIN/s: Leucine-rich repeat-containing N-terminal domain, type 2 (InterPro:IPR…
AT5G58190	ECT10	80	0	16	20	mother	86.2069	2.05e-06	3.411	Col-0	1.31e-07	8.731	5.307	7.301	-1.995	X	X									819	2619	1.457e-90	2.893	endosperm	1195	4132	4.412e-145	3.357	endosperm	evolutionarily conserved C-terminal region 10 (ECT10); CONTAINS InterPro DOMAIN/s: YTH domain (InterPro:IPR007275); BEST Arabidopsis thaliana protein match is: evolutionarily conserved C-terminal region 5 (TAIR:AT3G13060.2); Has 35333 Blast hits to 34131 proteins in 2444 species: Archae - 798; Bacteria - 22429; Metazoa - 974; Fungi - 991; Plants - 531; Viruses - 0; Other Eukaryotes - 9610 (source…
AT1G71100	RSW10	22	4	1	30	mother	91.2281	2.07e-06	2.565	none	0.343	NA	2.433	2.632	-0.199											2217	519	5.475e-97	3.319	embryo	2600	647	1.321e-100	3.028	embryo	Encodes a ribose 5-phosphate isomerase involved in the formation of uridine used for the synthesis of UDP-sugars. Mutants of this gene are affected in cellulose biosynthesis.
AT1G72520	LOX4	20	5	0	27	mother	90.3846	2.09e-06	2.733	none	0.094	NA	2.725	2.357	0.368											301	100	1.808e-17	2.009	embryo	262	166	0.003844	1.043	embryo	PLAT/LH2 domain-containing lipoxygenase family protein; FUNCTIONS IN: oxidoreductase activity, acting on single donors with incorporation of molecular oxygen, incorporation of two atoms of oxygen, lipoxygenase activity, iron ion binding, metal ion binding; INVOLVED IN: growth, jasmonic acid biosynthetic process, response to wounding, defense response; LOCATED IN: chloroplast; EXPRESSED IN: 17 pla…
AT5G22200		15	0	1	15	mother	96.7742	2.92e-06	2.47	none	0.783	NA	NA	NA	NA					X						3	113	1.474e-29	11.27	endosperm	17	123	3.507e-22	4.203	endosperm	Late embryogenesis abundant (LEA) hydroxyproline-rich glycoprotein family; CONTAINS InterPro DOMAIN/s: Late embryogenesis abundant protein, group 2 (InterPro:IPR004864); BEST Arabidopsis thaliana protein match is: Late embryogenesis abundant (LEA) hydroxyproline-rich glycoprotein family (TAIR:AT3G44220.1); Has 30201 Blast hits to 17322 proteins in 780 species: Archae - 12; Bacteria - 1396; Metazo…
AT5G47620		36	6	5	39	mother	87.2093	3.4e-06	2.054	none	0.898	NA	6.845	6.91	-0.064											649	1006	4.477e-13	1.374	endosperm	751	1242	8.897e-23	1.565	endosperm	RNA-binding (RRM/RBD/RNP motifs) family protein; FUNCTIONS IN: RNA binding, nucleotide binding, nucleic acid binding; INVOLVED IN: biological_process unknown; LOCATED IN: cellular_component unknown; EXPRESSED IN: 24 plant structures; EXPRESSED DURING: 15 growth stages; CONTAINS InterPro DOMAIN/s: RNA recognition motif, RNP-1 (InterPro:IPR000504), Nucleotide-binding, alpha-beta plait (InterPro:IPR…
AT5G49900		36	5	5	37	mother	87.9518	3.45e-06	2.186	none	1	NA	5.136	4.104	1.032			X							X	10	93	5.756e-18	4.359	endosperm	19	119	5.543e-20	3.719	endosperm	Beta-glucosidase, GBA2 type family protein; FUNCTIONS IN: catalytic activity, glucosylceramidase activity; INVOLVED IN: glucosylceramide catabolic process, sphingolipid metabolic process; LOCATED IN: integral to membrane, membrane; EXPRESSED IN: 24 plant structures; EXPRESSED DURING: 15 growth stages; CONTAINS InterPro DOMAIN/s: Glucosylceramidase (InterPro:IPR006775), Six-hairpin glycosidase-lik…
AT1G20680		13	1	0	18	mother	96.875	3.57e-06	2.551	none	0.577	NA	7.85	7.967	-0.117									X		4	67	7.285e-16	5.437	endosperm	14	81	1.357e-13	3.085	endosperm	Protein of unknown function (DUF833); CONTAINS InterPro DOMAIN/s: Protein of unknown function DUF833 (InterPro:IPR008551); BEST Arabidopsis thaliana protein match is: Protein of unknown function (DUF833) (TAIR:AT1G20740.1); Has 128 Blast hits to 124 proteins in 28 species: Archae - 0; Bacteria - 24; Metazoa - 2; Fungi - 0; Plants - 83; Viruses - 0; Other Eukaryotes - 19 (source: NCBI BLink).
AT3G54800		7	0	1	36	mother	97.7273	3.83e-06	2.84	none	0.871	NA	2.355	4.015	-1.66											4	49	5.881e-11	3.825	endosperm	55	467	4.299e-77	6.543	endosperm	Pleckstrin homology (PH) and lipid-binding START domains-containing protein; CONTAINS InterPro DOMAIN/s: Protein of unknown function DUF1336 (InterPro:IPR009769), Lipid-binding START (InterPro:IPR002913), Pleckstrin homology-type (InterPro:IPR011993), Pleckstrin homology (InterPro:IPR001849); BEST Arabidopsis thaliana protein match is: Pleckstrin homology (PH) and lipid-binding START domains-cont…
AT1G32120		17	5	2	58	mother	91.4634	3.9e-06	2.539	Ler	0.0449	0	2.364	2.968	-0.604	X	X									582	398	0.0002616	1.095	embryo	689	681	0.2153	NA	none	FUNCTIONS IN: molecular_function unknown; INVOLVED IN: biological_process unknown; LOCATED IN: membrane; EXPRESSED IN: 14 plant structures; EXPRESSED DURING: 4 anthesis, C globular stage, F mature embryo stage, petal differentiation and expansion stage, E expanded cotyledon stage; CONTAINS InterPro DOMAIN/s: Aminotransferase-like, plant mobile domain (InterPro:IPR019557), Protein of unknown funct…
AT1G63010	SPX	21	0	2	15	mother	94.7368	5.96e-06	2.614	none	0.366	NA	3.228	3.057	0.171											314	230	0.03012	0	embryo	356	129	1.948e-16	1.817	embryo	Major Facilitator Superfamily with SPX (SYG1/Pho81/XPR1) domain-containing protein; INVOLVED IN: transmembrane transport; LOCATED IN: vacuolar membrane; EXPRESSED IN: 24 plant structures; EXPRESSED DURING: 13 growth stages; CONTAINS InterPro DOMAIN/s: SPX, N-terminal (InterPro:IPR004331), Major facilitator superfamily MFS-1 (InterPro:IPR011701), Major facilitator superfamily, general substrate tr…
AT3G26110		9	0	5	51	mother	92.3077	6.53e-06	2.456	none	0.658	NA	2.355	4.387	-2.032	X										19	27	0.3147	NA	none	26	119	1.398e-16	2.895	endosperm	Anther-specific protein agp1-like; BEST Arabidopsis thaliana protein match is: homolog of Brassica campestris pollen protein 1 (TAIR:AT1G24520.1); Has 32 Blast hits to 32 proteins in 8 species: Archae - 0; Bacteria - 0; Metazoa - 0; Fungi - 0; Plants - 32; Viruses - 0; Other Eukaryotes - 0 (source: NCBI BLink).
AT3G33528		12	0	1	17	mother	96.6667	7.03e-06	2.251	none	0.783	NA	NA	NA	NA	X										4	81	1.39e-19	6.711	endosperm	13	99	1.587e-18	4.063	endosperm	unknown protein; FUNCTIONS IN: molecular_function unknown; INVOLVED IN: biological_process unknown; LOCATED IN: cellular_component unknown; BEST Arabidopsis thaliana protein match is: unknown protein (TAIR:AT4G07526.3); Has 57 Blast hits to 57 proteins in 2 species: Archae - 0; Bacteria - 0; Metazoa - 0; Fungi - 0; Plants - 57; Viruses - 0; Other Eukaryotes - 0 (source: NCBI BLink).
AT1G27730	STZ; ZAT10	14	1	0	16	mother	96.7742	7.34e-06	2.451	none	0.594	NA	4.947	4.497	0.45						X				X	935	853	1	NA	none	752	589	0.122	NA	none	Related to Cys2/His2-type zinc-finger proteins found in higher plants. Compensated for a subset of calcineurin deficiency in yeast. Salt tolerance produced by ZAT10 appeared to be partially dependent on ENA1/PMR2, a P-type ATPase required for Li+ and Na+ efflux in yeast. The protein is localized to the nucleus, acts as a transcriptional repressor and is responsive to chitin oligomers. Also involv…
AT3G09520	AtEXO70H4	15	0	0	8	mother	100	7.59e-06	2.033	none	1	NA	2.819	2.355	0.464											7	80	1.025e-16	4.708	endosperm	0	51	1.563e-16	11.283	endosperm	A member of EXO70 gene family, putative exocyst subunits, conserved in land plants. Arabidopsis thaliana contains 23 putative EXO70 genes, which can be classified into eight clusters on the phylogenetic tree.
AT5G41750		7	0	1	32	mother	97.5	7.6e-06	2.518	none	0.87	NA	2.355	2.355	0											277	45	6.93e-33	3.731	embryo	271	155	0.0001069	1.152	embryo	Disease resistance protein (TIR-NBS-LRR class) family; FUNCTIONS IN: transmembrane receptor activity, nucleoside-triphosphatase activity, nucleotide binding, ATP binding; INVOLVED IN: signal transduction, defense response, apoptosis, innate immune response; LOCATED IN: intrinsic to membrane; CONTAINS InterPro DOMAIN/s: ATPase, AAA+ type, core (InterPro:IPR003593), NB-ARC (InterPro:IPR002182), Tol…
AT2G05370		18	0	0	7	mother	100	7.75e-06	2.135	none	1	NA	2.369	2.432	-0.064											0	49	2.899e-15	10.259	endosperm	0	18	3.678e-06	3.32	endosperm	BEST Arabidopsis thaliana protein match is: RNA-dependent RNA polymerase 6 (TAIR:AT3G49500.1); Has 65 Blast hits to 37 proteins in 13 species: Archae - 0; Bacteria - 0; Metazoa - 0; Fungi - 0; Plants - 65; Viruses - 0; Other Eukaryotes - 0 (source: NCBI BLink).
AT4G09900		10	0	0	12	mother	100	9.25e-06	2.033	none	1	NA	2.715	2.636	0.078											55	44	0.7443	NA	none	91	35	5.005e-05	1.337	embryo	Encodes a protein predicted to act as a carboxylesterase. It has similarity to the SABP2 methyl salicylate esterase from tobacco. This protein does not act on methyl IAA, methyl JA, MeSA, MeGA4, or MEGA9 in vitro.
AT3G25250	AGC2/OXI1	24	0	8	27	mother	86.4407	9.7e-06	2.441	none	0.0701	NA	3.917	3.264	0.654	X		X								232	98	1.181e-09	1.555	embryo	245	122	2.134e-06	1.292	embryo	Arabidopsis protein kinase
AT5G58030		38	2	26	65	mother	78.626	1.1e-05	2.014	Col-0	0.0171	1.289	5.574	5.894	-0.32											1131	1254	0.01277	1	endosperm	1420	1706	1.422e-07	1.159	endosperm	Transport protein particle (TRAPP) component; CONTAINS InterPro DOMAIN/s: Transport protein particle (TRAPP) component (InterPro:IPR007194), TRAPP I complex, Trs31 (InterPro:IPR016696); Has 560 Blast hits to 545 proteins in 219 species: Archae - 0; Bacteria - 0; Metazoa - 199; Fungi - 199; Plants - 63; Viruses - 0; Other Eukaryotes - 99 (source: NCBI BLink).
AT1G55920	ATSERAT2;1	16	2	0	19	mother	94.5946	1.12e-05	2.533	none	0.386	NA	2.65	2.659	-0.009											48	46	1	NA	none	61	38	0.1768	NA	none	Encodes a chloroplast/cytosol localized serine O-acetyltransferase involved in sulfur assimilation and cysteine biosynthesis. Expressed in the vascular system.
AT1G27130	GSTU13	47	1	10	22	mother	86.25	1.32e-05	2.164	Col-0	0.00324	1.789	2.615	2.493	0.123											225	70	3.828e-15	2.036	embryo	177	45	8.523e-15	2.22	embryo	Encodes glutathione transferase belonging to the tau class of GSTs. Naming convention according to Wagner et al. (2002).
AT3G13400	SKS13	8	1	6	144	mother	95.5975	2.18e-05	3.517	none	0.51	NA	2.355	5.832	-3.477											72	237	1.738e-20	2.407	endosperm	282	2390	1.041e-239	7.791	endosperm	SKU5 similar 13 (sks13); FUNCTIONS IN: oxidoreductase activity, copper ion binding; INVOLVED IN: oxidation reduction; LOCATED IN: endomembrane system; EXPRESSED IN: 11 plant structures; EXPRESSED DURING: L mature pollen stage, M germinated pollen stage, 4 anthesis, C globular stage, petal differentiation and expansion stage; CONTAINS InterPro DOMAIN/s: Multicopper oxidase, type 3 (InterPro:IPR011…
AT5G07430		14	6	11	215	mother	93.0894	2.48e-05	2.493	Ler	0.00413	1.832	2.355	4.583	-2.228											16	120	1.668e-20	4.073	endosperm	89	1156	1.818e-183	10.843	endosperm	Pectin lyase-like superfamily protein; FUNCTIONS IN: pectinesterase activity; INVOLVED IN: cell wall modification; LOCATED IN: endomembrane system, cell wall, plant-type cell wall; EXPRESSED IN: 9 plant structures; EXPRESSED DURING: L mature pollen stage, M germinated pollen stage, 4 anthesis, C globular stage, petal differentiation and expansion stage; CONTAINS InterPro DOMAIN/s: Pectin lyase fo…
AT5G21930		13	2	0	21	mother	94.4444	2.62e-05	2.241	none	0.339	NA	NA	NA	NA											866	516	1.979e-09	1.283	embryo	880	439	2.026e-15	1.463	embryo	P-Type ATPase, mediates copper transport to chloroplast thylakoid lumen. Required for accumulation of copper-containing plastocyanin in the thylakoid lumen and for effective photosynthetic electron transport
AT5G26700		12	2	3	64	mother	93.8272	2.63e-05	2.666	none	0.398	NA	3.14	4.233	-1.092											46	59	0.235	NA	none	95	422	4.24e-48	3.624	endosperm	RmlC-like cupins superfamily protein; FUNCTIONS IN: manganese ion binding, nutrient reservoir activity; INVOLVED IN: biological_process unknown; LOCATED IN: endomembrane system, apoplast; EXPRESSED IN: 10 plant structures; EXPRESSED DURING: 4 anthesis, C globular stage, petal differentiation and expansion stage; CONTAINS InterPro DOMAIN/s: Cupin, RmlC-type (InterPro:IPR011051), Cupin 1 (InterPro:…
AT2G47030	PME4/VGDH1	6	0	1	32	mother	97.4359	3.25e-05	2.159	none	0.871	NA	2.439	6.424	-3.985											14	111	1.001e-19	4.14	endosperm	77	812	4.169e-131	8.603	endosperm	VGDH1; FUNCTIONS IN: enzyme inhibitor activity, pectinesterase activity; INVOLVED IN: cell wall modification; LOCATED IN: endomembrane system, cell wall, plant-type cell wall; EXPRESSED IN: male gametophyte, flower, pollen tube; CONTAINS InterPro DOMAIN/s: Pectinesterase, active site (InterPro:IPR018040), Pectin lyase fold/virulence factor (InterPro:IPR011050), Pectinesterase, catalytic (InterPro…
AT3G05725		10	2	3	63	mother	93.5897	3.8e-05	2.149	none	0.322	NA	NA	NA	NA											0	21	7.908e-07	3.812	endosperm	11	145	6.871e-32	6.943	endosperm	Protein of unknown function (DUF3511); CONTAINS InterPro DOMAIN/s: Protein of unknown function DUF3511 (InterPro:IPR021899); BEST Arabidopsis thaliana protein match is: Protein of unknown function (DUF3511) (TAIR:AT2G47480.1); Has 214 Blast hits to 214 proteins in 14 species: Archae - 0; Bacteria - 0; Metazoa - 0; Fungi - 0; Plants - 214; Viruses - 0; Other Eukaryotes - 0 (source: NCBI BLink).
AT4G18400		17	4	0	22	mother	90.6977	4.5e-05	2.148	none	0.157	NA	5.291	4.357	0.934											222	203	1	NA	none	277	273	0.4752	NA	none	unknown protein; FUNCTIONS IN: molecular_function unknown; INVOLVED IN: biological_process unknown; LOCATED IN: chloroplast; EXPRESSED IN: 22 plant structures; EXPRESSED DURING: 13 growth stages; Has 30201 Blast hits to 17322 proteins in 780 species: Archae - 12; Bacteria - 1396; Metazoa - 17338; Fungi - 3422; Plants - 5037; Viruses - 0; Other Eukaryotes - 2996 (source: NCBI BLink).
AT3G58470		20	0	9	30	mother	84.7458	5.96e-05	2.094	none	0.098	NA	4.419	4.603	-0.184											722	337	1.514e-17	1.603	embryo	968	391	2.073e-27	1.802	embryo	nucleic acid binding;methyltransferases; FUNCTIONS IN: methyltransferase activity, nucleic acid binding; INVOLVED IN: methylation; LOCATED IN: cellular_component unknown; EXPRESSED IN: 21 plant structures; EXPRESSED DURING: 13 growth stages; CONTAINS InterPro DOMAIN/s: DNA methylase, N-6 adenine-specific, eukaryotic (InterPro:IPR019369), DNA methylase, N-6 adenine-specific, conserved site (InterP…
AT5G54095		5	0	2	51	mother	96.5517	0.000107	2.226	none	0.862	NA	2.363	4.411	-2.048											9	50	4.818e-08	2.35	endosperm	42	359	6.917e-62	6.278	endosperm	unknown protein; FUNCTIONS IN: molecular_function unknown; INVOLVED IN: N-terminal protein myristoylation; LOCATED IN: cellular_component unknown; EXPRESSED IN: 9 plant structures; EXPRESSED DURING: L mature pollen stage, M germinated pollen stage, 4 anthesis, C globular stage, petal differentiation and expansion stage; BEST Arabidopsis thaliana protein match is: unknown protein (TAIR:AT4G27580.1…
AT1G04540		8	1	3	67	mother	94.9367	0.000114	2.413	none	0.689	NA	2.744	3.752	-1.008											17	58	2.165e-06	1.744	endosperm	50	328	2.505e-50	4.918	endosperm	Calcium-dependent lipid-binding (CaLB domain) family protein; INVOLVED IN: biological_process unknown; LOCATED IN: membrane; EXPRESSED IN: 10 plant structures; EXPRESSED DURING: L mature pollen stage, M germinated pollen stage, 4 anthesis, C globular stage, petal differentiation and expansion stage; CONTAINS InterPro DOMAIN/s: C2 calcium/lipid-binding domain, CaLB (InterPro:IPR008973), C2 calcium…
AT2G07040	PRK2A	7	1	3	77	mother	95.4545	0.000238	2.406	none	0.494	NA	2.355	3.211	-0.856	X										4	45	7.002e-10	3.471	endosperm	33	371	5.418e-71	7.964	endosperm	Pollen receptor kinase. Coexpression of AtPRK2a with AtRopGEF12 resulted in isotropic pollen tube growth.
AT1G55560	SKS14	8	1	3	58	mother	94.2857	0.00025	2.082	none	0.794	NA	2.767	5.581	-2.814					X						5	112	4.405e-27	8.407	endosperm	60	674	3.147e-116	8.859	endosperm	SKU5 similar 14 (sks14); FUNCTIONS IN: oxidoreductase activity, copper ion binding; INVOLVED IN: oxidation reduction; LOCATED IN: endomembrane system; EXPRESSED IN: 9 plant structures; EXPRESSED DURING: L mature pollen stage, M germinated pollen stage, 4 anthesis, C globular stage, petal differentiation and expansion stage; CONTAINS InterPro DOMAIN/s: Multicopper oxidase, type 3 (InterPro:IPR0117…
AT3G25170	RALFL26	7	2	3	91	mother	95.1456	0.000278	2.098	none	0.119	NA	2.805	5.33	-2.525					X						1	19	3.579e-05	2.288	endosperm	19	177	2.73e-34	5.702	endosperm	Member of a diversely expressed predicted peptide family showing sequence similarity to tobacco Rapid Alkalinization Factor (RALF), and is believed to play an essential role in the physiology of Arabidopsis. Consists of a single exon and is characterized by a conserved C-terminal motif and N-terminal signal peptide.
AT3G05610		5	1	2	128	mother	97.7941	0.000336	3.369	none	0.211	NA	2.355	3.426	-1.071											33	78	1.614e-05	1.423	endosperm	90	764	3.257e-114	7.026	endosperm	Plant invertase/pectin methylesterase inhibitor superfamily; FUNCTIONS IN: enzyme inhibitor activity, pectinesterase activity; INVOLVED IN: cell wall modification; LOCATED IN: cell wall, plant-type cell wall; EXPRESSED IN: 11 plant structures; EXPRESSED DURING: L mature pollen stage, M germinated pollen stage, 4 anthesis, C globular stage, petal differentiation and expansion stage; CONTAINS Inter…
AT5G65870	PSK5	3	0	1	64	mother	98.5294	0.000724	2.182	none	0.87	NA	2.51	2.355	0.155											0	8	0.006721	1.127	endosperm	3	96	7.098e-26	9.923	endosperm	Probable phytosulfokines 5 precursor, coding for a unique plant peptide growth factor.
