# Supplementary material for: Genomic Analysis of Parent-of-Origin Allelic Expression in Arabidopsis thaliana Seeds
Source: PLoS One. 2011 Aug 17;6(8):e23687. doi: 10.1371/journal.pone.0023687 (PMC3157454; doi:10.1371/journal.pone.0023687)
Supplement: Table S7 — Embryo imprinted genes. (XLS) [file pone.0023687.s007.xls]

## Sheet: Table S7
Table S7: Embryo imprinted genes.
Gene ID	Gene Name	Col reads-ColxLer	Ler reads-ColxLer	Col reads-LerxCol	Ler reads-LerxCol	Favored Parent	% favored parent	Imprinting p value	Imprinting Factor	Favored Ecoytpe	cis effect p value	cis effect factor	Seed Coat Expression (Le et al.)	Embryo Expression (Le et al)	Seed coat - embryo	Endosperm Imprinted?	Col-0 x Ler Embryo Reads	Col-0 x Ler Endosperm Reads	Col-0 x Ler Differential expression p-value	Col-0 x Ler Differential expression factor	Col-0 x Ler Higher Expression in	Ler x Col-0 Embryo Reads	Ler x Col-0 Endosperm Reads	Ler x Col-0 Differential Expression p-value	Ler x Col-0 Differential expression factor	Ler x Col-0 Higher expression in	Gene Descripton
AT3G03750	SDG20	1	9	12	1	father	91.3043	0.00425	2.951	none	0.971	NA	2.717	2.536	0.181		289	218	0.069	NA	none	337	292	1	NA	none	SET domain protein 20 (SDG20); FUNCTIONS IN: zinc ion binding, histone-lysine N-methyltransferase activity; INVOLVED IN: chromatin modification; LOCATED IN: nucleus; EXPRESSED IN: 16 plant structures; EXPRESSED DURING: 9 growth stages; CONTAINS InterPro DOMAIN/s: SET domain (InterPro:IPR001214), Pre-SET domain (InterPro:IPR007728), Post-SET domain (InterPro:IPR003616), AWS (InterPro:IPR006560); B…
AT5G38160		457	366	620	1359	mother	64.8108	1.04e-29	2.17	Ler	8.26e-10	1.392	11.786	11.083	0.703		6372	606300	0	89.217	endosperm	12070	581017	0	48.062	endosperm	Bifunctional inhibitor/lipid-transfer protein/seed storage 2S albumin superfamily protein; FUNCTIONS IN: lipid binding; INVOLVED IN: lipid transport; LOCATED IN: endomembrane system; EXPRESSED IN: pollen tube; CONTAINS InterPro DOMAIN/s: Bifunctional inhibitor/plant lipid transfer protein/seed storage (InterPro:IPR016140), Plant lipid transfer protein/seed storage/trypsin-alpha amylase inhibitor …
AT5G42235		30	12	37	214	mother	83.2765	7.61e-11	5.294	none	0.107	NA	NA	NA	NA	yes	80	1226	4.904e-181	11.997	endosperm	414	4603	0	10.465	endosperm	Encodes a defensin-like (DEFL) family protein.
AT1G20500		29	2	5	37	mother	90.411	9.82e-11	11.479	none	0.701	NA	NA	NA	NA	yes	103	2597	0	20.44	endosperm	187	1949	2.197e-236	9.328	endosperm	AMP-dependent synthetase and ligase family protein; FUNCTIONS IN: 4-coumarate-CoA ligase activity; INVOLVED IN: phenylpropanoid metabolic process, metabolic process; CONTAINS InterPro DOMAIN/s: AMP-binding, conserved site (InterPro:IPR020845), AMP-dependent synthetase/ligase (InterPro:IPR000873); BEST Arabidopsis thaliana protein match is: AMP-dependent synthetase and ligase family protein (TAIR:…
AT3G08900	RGP3	88	25	128	168	mother	62.5917	7.67e-08	2.364	Col-0	0.000756	1.372	4.812	5.511	-0.699		526	39357	0	67.463	endosperm	1386	44147	0	31.214	endosperm	Encodes a reversible autoglycosylated protein peripherally associated with cell membranes. Highly expressed in roots ans suspension-cultured cells.
AT1G62340	ALE1	58	14	136	186	mother	61.9289	5.15e-07	2.555	Col-0	0.00253	1.366	2.897	5.009	-2.112		131	8133	0	51.734	endosperm	490	8865	0	17.195	endosperm	Subtilisin-like serine protease required for epidermal surface formation in embryos and juvenile plants
AT2G27380	EPR1	42	16	18	51	mother	73.2283	3.01e-05	2.478	none	0.958	NA	3.254	2.355	0.899		430	73703	0	153.456	endosperm	407	72201	0	167.883	endosperm	Encodes an extensin like gene involved in seed germination.
AT5G50090		39	19	22	63	mother	71.3287	0.000139	2.114	none	0.63	NA	NA	NA	NA		136	3838	0	23.498	endosperm	245	4879	0	18.275	endosperm	unknown protein; FUNCTIONS IN: molecular_function unknown; INVOLVED IN: N-terminal protein myristoylation; LOCATED IN: cellular_component unknown; BEST Arabidopsis thaliana protein match is: unknown protein (TAIR:AT5G62900.1); Has 1807 Blast hits to 1807 proteins in 277 species: Archae - 0; Bacteria - 0; Metazoa - 736; Fungi - 347; Plants - 385; Viruses - 0; Other Eukaryotes - 339 (source: NCBI B…
AT4G26420	GAMT1	6	0	0	18	mother	100	0.000263	7.319	none	1	NA	NA	NA	NA	yes	111	4349	0	32.105	endosperm	243	3383	0	12.737	endosperm	A member of the Arabidopsis SABATH methyltransferase gene family. Encodes GAMT1, a methyltransferase that uses S-adenosine-L-methionine (SAM) as a methyl donor to methylate the carboxyl group of GAs, resulting in the methyl esters of GAs (MeGAs). Expressed most highly in the siliques during seed development.
AT1G05620	URH2	30	5	13	27	mother	76	0.000406	2.606	none	0.213	NA	3.232	3.146	0.086		419	1179	2.235e-52	2.464	endosperm	468	1696	3.593e-104	3.393	endosperm	uridine-ribohydrolase 2 (URH2); CONTAINS InterPro DOMAIN/s: Inosine/uridine-preferring nucleoside hydrolase (InterPro:IPR001910); BEST Arabidopsis thaliana protein match is: uridine-ribohydrolase 1 (TAIR:AT2G36310.1); Has 6369 Blast hits to 6297 proteins in 1349 species: Archae - 75; Bacteria - 4652; Metazoa - 179; Fungi - 246; Plants - 186; Viruses - 0; Other Eukaryotes - 1031 (source: NCBI BLin…
AT5G40360	MYB115	6	1	0	26	mother	96.9697	0.000516	6.422	none	0.283	NA	2.603	2.515	0.088	yes	23	843	7.791e-169	23.705	endosperm	53	1667	6.18e-295	24.902	endosperm	putative transcription factor (MYB115)
AT1G71250		12	1	11	33	mother	78.9474	0.000923	3.074	none	0.414	NA	4.32	5.579	-1.259		241	22840	0	82.48	endosperm	828	27466	0	32.128	endosperm	GDSL-like Lipase/Acylhydrolase superfamily protein; FUNCTIONS IN: hydrolase activity, acting on ester bonds, lipase activity, carboxylesterase activity; INVOLVED IN: lipid metabolic process; LOCATED IN: endomembrane system; CONTAINS InterPro DOMAIN/s: Lipase, GDSL, active site (InterPro:IPR008265), Lipase, GDSL (InterPro:IPR001087); BEST Arabidopsis thaliana protein match is: GDSL-like Lipase/Acy…
AT3G12590		9	5	1	28	mother	86.0465	0.00285	3.053	Ler	0.0356	0	NA	NA	NA		1238	863	1.514e-05	1.121	embryo	1556	1145	0.002214	1.032	embryo	unknown protein; INVOLVED IN: biological_process unknown; LOCATED IN: chloroplast; Has 50 Blast hits to 41 proteins in 15 species: Archae - 0; Bacteria - 0; Metazoa - 2; Fungi - 0; Plants - 43; Viruses - 0; Other Eukaryotes - 5 (source: NCBI BLink).
AT3G28750		15	4	10	33	mother	77.4194	0.00308	2.157	none	0.971	NA	3.317	6.319	-3.002	yes	90	265	8.335e-20	2.217	endosperm	220	2046	1.289e-230	8.415	endosperm	unknown protein; LOCATED IN: endomembrane system; EXPRESSED IN: 12 plant structures; EXPRESSED DURING: L mature pollen stage, M germinated pollen stage, 4 anthesis, C globular stage, petal differentiation and expansion stage; CONTAINS InterPro DOMAIN/s: Protein of unknown function DUF1216 (InterPro:IPR009605); BEST Arabidopsis thaliana protein match is: unknown protein (TAIR:AT5G39880.1); Has 37 …
AT5G42930		8	0	0	8	mother	100	0.00346	4.337	none	1	NA	NA	NA	NA	yes	14	699	3.091e-152	28.757	endosperm	13	369	1.97e-88	16.528	endosperm	alpha/beta-Hydrolases superfamily protein; FUNCTIONS IN: triglyceride lipase activity; INVOLVED IN: lipid metabolic process; LOCATED IN: cellular_component unknown; CONTAINS InterPro DOMAIN/s: Lipase, class 3 (InterPro:IPR002921); BEST Arabidopsis thaliana protein match is: alpha/beta-Hydrolases superfamily protein (TAIR:AT1G56630.1); Has 1515 Blast hits to 1509 proteins in 328 species: Archae - …
AT1G72940		16	0	11	17	mother	75	0.00418	3.067	Col-0	0.0253	1.284	2.355	2.355	0		58	25	0.003473	1.12	embryo	46	14	0.0004896	1.294	embryo	Toll-Interleukin-Resistance (TIR) domain-containing protein; FUNCTIONS IN: transmembrane receptor activity, ATP binding; INVOLVED IN: signal transduction, defense response, apoptosis, innate immune response; LOCATED IN: intrinsic to membrane; EXPRESSED IN: 22 plant structures; EXPRESSED DURING: 13 growth stages; CONTAINS InterPro DOMAIN/s: NB-ARC (InterPro:IPR002182), Toll-Interleukin receptor (I…
AT1G69520		9	0	0	6	mother	100	0.00562	3.659	none	1	NA	NA	NA	NA	yes	30	484	5.885e-92	10.781	endosperm	54	379	3.94e-59	5.35	endosperm	S-adenosyl-L-methionine-dependent methyltransferases superfamily protein; FUNCTIONS IN: methyltransferase activity; INVOLVED IN: metabolic process; LOCATED IN: mitochondrion; CONTAINS InterPro DOMAIN/s: Methyltransferase type 11 (InterPro:IPR013216); BEST Arabidopsis thaliana protein match is: S-adenosyl-L-methionine-dependent methyltransferases superfamily protein (TAIR:AT1G69526.2); Has 9433 Bl…
AT1G46554		13	2	1	10	mother	88.4615	0.00575	2.706	none	0.921	NA	NA	NA	NA		120	69	0.004914	1.052	embryo	112	78	0.1962	NA	none	other RNA
