# Supplementary material for: Genomic Analysis of Parent-of-Origin Allelic Expression in Arabidopsis thaliana Seeds
Source: PLoS One. 2011 Aug 17;6(8):e23687. doi: 10.1371/journal.pone.0023687 (PMC3157454; doi:10.1371/journal.pone.0023687)
Supplement: Table S8 — Validation of candidate imprinted genes from Gehring et al. 2009. (XLS) [file pone.0023687.s008.xls]

## Sheet: Table S8
Table S8: Validation of candidate imprinted genes from Gehring et al., 2009. Genes in bold pass all imprinting criteria used in this study.
		Methylation Change
Gene ID	Name	Colgl emb-endo	Ler emb-endo	Col reads-ColxLer	Ler reads-ColxLer	Col reads-LerxCol	Ler reads-LerxCol	Favored Parent	Imprinting p-value	Imprinting Factor	Gene Description
AT1G02580	MEA	x	x	0	0	0	0	none	1	NA	Encodes a putative transcription factor MEDEA (MEA) that negatively regulates seed development in the absence of fertilization. Mutations in this locus result in embryo lethality. MEA is a Polycomb group gene that is imprinted in the endosperm. The maternal allele is expressed and the paternal allele is silent. MEA is controlled by DEMETER (DME), a DNA glycosylase required to activate MEA express…
AT1G05160	CYP88A3	x	x	3152	1130	2028	3141	none	0.214	NA	Encodes an ent-kaurenoic acid hydroxylase, a member of the CYP88A cytochrome p450 family.
AT1G18610		x		0	0	0	0	none	1	NA	Galactose oxidase/kelch repeat superfamily protein; CONTAINS InterPro DOMAIN/s: Galactose oxidase/kelch, beta-propeller (InterPro:IPR011043), Kelch repeat type 1 (InterPro:IPR006652), Kelch repeat type 2 (InterPro:IPR011498), Kelch-type beta propeller (InterPro:IPR015915); BEST Arabidopsis thaliana protein match is: Galactose oxidase/kelch repeat superfamily protein (TAIR:AT1G74150.1); Has 30201 …
AT1G23320	TAR1	x		0	0	1	1	none	1	NA	Encodes a protein with similarity to the TAA1 trytophan aminotransferase involved in IAA biosynthesis. This gene appears to be expressed at a very low level during seedling development. Triple mutant analyses implicate this gene in embryonic development.
AT1G35900			x	0	0	0	0	none	1	NA	unknown protein; Has 1 Blast hits to 1 proteins in 1 species: Archae - 0; Bacteria - 0; Metazoa - 0; Fungi - 0; Plants - 1; Viruses - 0; Other Eukaryotes - 0 (source: NCBI BLink).
AT1G36340	UBC31	x		0	0	0	0	none	1	NA	ubiquitin-conjugating enzyme 31 (UBC31); FUNCTIONS IN: ubiquitin-protein ligase activity, small conjugating protein ligase activity; INVOLVED IN: regulation of protein metabolic process, post-translational protein modification; LOCATED IN: vacuole; EXPRESSED IN: pedicel; EXPRESSED DURING: 4 anthesis; CONTAINS InterPro DOMAIN/s: Ubiquitin-conjugating enzyme/RWD-like (InterPro:IPR016135), Ubiquitin…
AT1G48910	YUC10	x		6	29	44	0	father	1.07e-17	94.37	YUC10; FUNCTIONS IN: NADP or NADPH binding, oxidoreductase activity, monooxygenase activity, FAD binding, flavin-containing monooxygenase activity; INVOLVED IN: regulation of anatomical structure morphogenesis; LOCATED IN: cellular_component unknown; EXPRESSED IN: sperm cell; CONTAINS InterPro DOMAIN/s: Pyridine nucleotide-disulphide oxidoreductase, class-II (InterPro:IPR000103), FAD-dependent py…
AT1G51910			x	2	1	0	2	none	0.759	NA	Leucine-rich repeat protein kinase family protein; FUNCTIONS IN: protein serine/threonine kinase activity, protein kinase activity, kinase activity, ATP binding; INVOLVED IN: protein amino acid phosphorylation; LOCATED IN: endomembrane system; EXPRESSED IN: 17 plant structures; EXPRESSED DURING: 11 growth stages; CONTAINS InterPro DOMAIN/s: Protein kinase, ATP binding site (InterPro:IPR017441), S…
AT1G55550		x	x	30	6	8	56	mother	1.05e-05	1.81	P-loop containing nucleoside triphosphate hydrolases superfamily protein; FUNCTIONS IN: microtubule motor activity, ATP binding; INVOLVED IN: microtubule-based movement; LOCATED IN: mitochondrion; EXPRESSED IN: seed; EXPRESSED DURING: E expanded cotyledon stage; CONTAINS InterPro DOMAIN/s: Kinesin, motor domain (InterPro:IPR001752); BEST Arabidopsis thaliana protein match is: P-loop containing nu…
AT1G55660			x	2	0	0	4	none	0.118	NA	FBD, F-box and Leucine Rich Repeat domains containing protein; FUNCTIONS IN: molecular_function unknown; INVOLVED IN: biological_process unknown; LOCATED IN: endomembrane system; CONTAINS InterPro DOMAIN/s: FBD (InterPro:IPR013596), F-box domain, cyclin-like (InterPro:IPR001810), F-box domain, Skp2-like (InterPro:IPR022364), FBD-like (InterPro:IPR006566), Leucine-rich repeat 2 (InterPro:IPR013101…
AT1G64290		x		36	32	49	67	father	0.0127	1.125	F-box protein-related; CONTAINS InterPro DOMAIN/s: F-box associated domain, type 3 (InterPro:IPR013187), F-box associated interaction domain (InterPro:IPR017451); BEST Arabidopsis thaliana protein match is: F-box associated ubiquitination effector family protein (TAIR:AT1G64295.1); Has 178 Blast hits to 176 proteins in 14 species: Archae - 0; Bacteria - 0; Metazoa - 0; Fungi - 0; Plants - 178; Vi…
AT1G72580		x	x	0	0	0	0	none	1	NA	unknown protein; Has 3 Blast hits to 3 proteins in 2 species: Archae - 0; Bacteria - 0; Metazoa - 0; Fungi - 0; Plants - 3; Viruses - 0; Other Eukaryotes - 0 (source: NCBI BLink).
AT2G01810			x	1	1	1	2	none	1	NA	RING/FYVE/PHD zinc finger superfamily protein; FUNCTIONS IN: DNA binding, zinc ion binding; INVOLVED IN: regulation of transcription, DNA-dependent; LOCATED IN: cellular_component unknown; EXPRESSED IN: sperm cell, male gametophyte, flower, pollen tube; EXPRESSED DURING: M germinated pollen stage, 4 anthesis, petal differentiation and expansion stage; CONTAINS InterPro DOMAIN/s: Zinc finger, PHD-…
AT2G16340		x		0	0	0	1	none	1	NA	unknown protein; Has 64 Blast hits to 48 proteins in 21 species: Archae - 2; Bacteria - 36; Metazoa - 11; Fungi - 6; Plants - 3; Viruses - 2; Other Eukaryotes - 4 (source: NCBI BLink).
AT2G17740		x		0	0	0	0	none	1	NA	Cysteine/Histidine-rich C1 domain family protein; CONTAINS InterPro DOMAIN/s: DC1 (InterPro:IPR004146), C1-like (InterPro:IPR011424); BEST Arabidopsis thaliana protein match is: Cysteine/Histidine-rich C1 domain family protein (TAIR:AT2G44370.1); Has 1973 Blast hits to 753 proteins in 27 species: Archae - 0; Bacteria - 0; Metazoa - 2; Fungi - 2; Plants - 1961; Viruses - 0; Other Eukaryotes - 8 (s…
AT2G17750	NIP1	x		223	208	159	556	none	0.816	NA	Intrinsic thylakoid membrane protein that fixes RPOTmp on the stromal side of the thylakoid membrane.
AT2G19400			x	3	1	1	15	none	0.312	NA	AGC (cAMP-dependent, cGMP-dependent and protein kinase C) kinase family protein; FUNCTIONS IN: kinase activity; INVOLVED IN: protein amino acid phosphorylation; LOCATED IN: cellular_component unknown; EXPRESSED IN: 9 plant structures; EXPRESSED DURING: 6 growth stages; CONTAINS InterPro DOMAIN/s: Protein kinase, ATP binding site (InterPro:IPR017441), Serine/threonine-protein kinase domain (InterP…
AT2G22600		x		0	0	0	0	none	1	NA	RNA-binding KH domain-containing protein; FUNCTIONS IN: RNA binding, nucleic acid binding; INVOLVED IN: biological_process unknown; EXPRESSED IN: 10 plant structures; EXPRESSED DURING: 8 growth stages; CONTAINS InterPro DOMAIN/s: K Homology (InterPro:IPR004087), K Homology, type 1, subgroup (InterPro:IPR018111), K Homology, type 1 (InterPro:IPR004088); BEST Arabidopsis thaliana protein match is: …
AT2G25230	MYB100	x		22	0	0	5	mother	4.41e-05	1.864	Encodes a putative transcription factor (MYB100).
AT2G32370	HDG3	x	x	79	190	303	96	father	0	18.589	Encodes a homeobox-leucine zipper family protein belonging to the HD-ZIP IV family. Together with ATML1 and PDF2, it is involved in cotyledon development.
AT2G35670	FIS2		x	13	0	6	16	mother	0.00359	0	Encodes a negative regulator of seed development in the absence of pollination. In the ovule, the FIS2 transcripts are accumulated at their highest level before fertilization and gradually decrease after fertilization.
AT2G42340			x	0	0	0	0	none	1	NA	unknown protein; Has 11 Blast hits to 11 proteins in 5 species: Archae - 0; Bacteria - 2; Metazoa - 0; Fungi - 2; Plants - 6; Viruses - 0; Other Eukaryotes - 1 (source: NCBI BLink).
AT3G02590			x	0	0	0	0	none	1	NA	Fatty acid hydroxylase superfamily protein; FUNCTIONS IN: oxidoreductase activity, C-5 sterol desaturase activity, iron ion binding; INVOLVED IN: oxidation reduction, sterol biosynthetic process, fatty acid biosynthetic process; LOCATED IN: endoplasmic reticulum; EXPRESSED IN: 8 plant structures; EXPRESSED DURING: 4 anthesis, petal differentiation and expansion stage; CONTAINS InterPro DOMAIN/s: …
AT3G19160	IPT8	x	x	0	0	0	0	none	1	NA	Encodes cytokinin synthase.
AT3G20030			x	0	0	0	0	none	1	NA	F-box and associated interaction domains-containing protein; CONTAINS InterPro DOMAIN/s: F-box domain, cyclin-like (InterPro:IPR001810), F-box domain, Skp2-like (InterPro:IPR022364), F-box associated domain, type 1 (InterPro:IPR006527), F-box associated interaction domain (InterPro:IPR017451); BEST Arabidopsis thaliana protein match is: F-box and associated interaction domains-containing protein …
AT3G23060		x		0	0	0	2	none	1	NA	RING/U-box superfamily protein; FUNCTIONS IN: zinc ion binding; EXPRESSED IN: central cell, flower; EXPRESSED DURING: 4 anthesis; CONTAINS InterPro DOMAIN/s: Zinc finger, RING-type, conserved site (InterPro:IPR017907), Zinc finger, RING-type (InterPro:IPR001841), Zinc finger, C3HC4 RING-type (InterPro:IPR018957); BEST Arabidopsis thaliana protein match is: DREB2A-interacting protein 2 (TAIR:AT2G3…
AT3G23970		x		0	0	0	3	none	1	NA	F-box family protein; CONTAINS InterPro DOMAIN/s: F-box domain, cyclin-like (InterPro:IPR001810), F-box domain, Skp2-like (InterPro:IPR022364); BEST Arabidopsis thaliana protein match is: F-box family protein (TAIR:AT3G23950.1); Has 428 Blast hits to 427 proteins in 23 species: Archae - 0; Bacteria - 0; Metazoa - 0; Fungi - 0; Plants - 427; Viruses - 0; Other Eukaryotes - 1 (source: NCBI BLink).
AT3G24790		x		1	2	0	0	none	1	NA	Protein kinase superfamily protein; FUNCTIONS IN: protein serine/threonine kinase activity, protein kinase activity, kinase activity, ATP binding; INVOLVED IN: protein amino acid phosphorylation; EXPRESSED IN: pollen tube; CONTAINS InterPro DOMAIN/s: Protein kinase, ATP binding site (InterPro:IPR017441), Protein kinase, catalytic domain (InterPro:IPR000719), Serine/threonine-protein kinase-like d…
AT3G27785	MYB118		x	0	0	0	0	none	1	NA	putative transcription factor (MYB118)
AT3G43500		x	x	0	0	0	0	none	1	NA	unknown protein; BEST Arabidopsis thaliana protein match is: unknown protein (TAIR:AT1G42080.1); Has 8 Blast hits to 8 proteins in 2 species: Archae - 0; Bacteria - 0; Metazoa - 0; Fungi - 0; Plants - 8; Viruses - 0; Other Eukaryotes - 0 (source: NCBI BLink).
AT3G43990		x		0	0	0	0	none	1	NA	Bromo-adjacent homology (BAH) domain-containing protein; FUNCTIONS IN: DNA binding; INVOLVED IN: biological_process unknown; LOCATED IN: cellular_component unknown; CONTAINS InterPro DOMAIN/s: Bromo adjacent homology (BAH) domain (InterPro:IPR001025); BEST Arabidopsis thaliana protein match is: Bromo-adjacent homology (BAH) domain-containing protein (TAIR:AT4G23120.1); Has 502 Blast hits to 500 p…
AT3G50730		x		7	5	4	5	none	0.541	NA	Protein kinase superfamily protein; FUNCTIONS IN: protein serine/threonine/tyrosine kinase activity, kinase activity; INVOLVED IN: protein amino acid phosphorylation; CONTAINS InterPro DOMAIN/s: Protein kinase, ATP binding site (InterPro:IPR017441), Serine/threonine-protein kinase domain (InterPro:IPR002290), Serine-threonine/tyrosine-protein kinase (InterPro:IPR001245), Protein kinase-like domai…
AT3G54940		x		40	24	30	25	father	0.0326	1.033	Papain family cysteine protease; FUNCTIONS IN: cysteine-type endopeptidase activity, cysteine-type peptidase activity; INVOLVED IN: proteolysis; LOCATED IN: endomembrane system; EXPRESSED IN: embryo, sepal, carpel; EXPRESSED DURING: 4 anthesis, C globular stage; CONTAINS InterPro DOMAIN/s: Peptidase C1A, papain (InterPro:IPR013128), Proteinase inhibitor I29, cathepsin propeptide (InterPro:IPR0132…
AT4G10220		x	x	5	2	1	12	none	0.191	NA	Protein of Unknown Function (DUF239); INVOLVED IN: biological_process unknown; LOCATED IN: endomembrane system; EXPRESSED IN: central cell, male gametophyte; EXPRESSED DURING: L mature pollen stage; CONTAINS InterPro DOMAIN/s: Protein of unknown function DUF239, plant (InterPro:IPR004314); BEST Arabidopsis thaliana protein match is: Protein of Unknown Function (DUF239) (TAIR:AT4G10210.1); Has 656…
AT4G11400			x	1	1	4	0	none	0.501	NA	ARID/BRIGHT DNA-binding domain;ELM2 domain protein; FUNCTIONS IN: DNA binding; LOCATED IN: vacuole; CONTAINS InterPro DOMAIN/s: SANT, DNA-binding (InterPro:IPR001005), ELM2 (InterPro:IPR000949), ARID/BRIGHT DNA-binding domain (InterPro:IPR001606); BEST Arabidopsis thaliana protein match is: ARID/BRIGHT DNA-binding domain;ELM2 domain protein (TAIR:AT2G46040.1); Has 254 Blast hits to 233 proteins i…
AT4G11930		x		0	0	0	0	none	1	NA	unknown protein; BEST Arabidopsis thaliana protein match is: unknown protein (TAIR:AT4G11940.1); Has 102 Blast hits to 102 proteins in 12 species: Archae - 0; Bacteria - 0; Metazoa - 1; Fungi - 2; Plants - 99; Viruses - 0; Other Eukaryotes - 0 (source: NCBI BLink).
AT4G23110		x		12	10	31	1	father	1.61e-05	7.885	insulin-like growth factor binding; FUNCTIONS IN: insulin-like growth factor binding; INVOLVED IN: biological_process unknown; LOCATED IN: extracellular region; CONTAINS InterPro DOMAIN/s: Insulin-like growth factor binding protein (InterPro:IPR009168); Has 67 Blast hits to 60 proteins in 25 species: Archae - 0; Bacteria - 0; Metazoa - 4; Fungi - 27; Plants - 21; Viruses - 0; Other Eukaryotes - 1…
AT5G05030		x		144	51	116	119	none	0.306	NA	Protein of Unknown Function (DUF239); FUNCTIONS IN: molecular_function unknown; INVOLVED IN: biological_process unknown; LOCATED IN: endomembrane system; EXPRESSED IN: flower, seed; EXPRESSED DURING: petal differentiation and expansion stage, E expanded cotyledon stage; CONTAINS InterPro DOMAIN/s: Protein of unknown function DUF239, plant (InterPro:IPR004314); BEST Arabidopsis thaliana protein ma…
AT5G05130			x	1	4	4	13	none	0.804	NA	DNA/RNA helicase protein; FUNCTIONS IN: in 6 functions; EXPRESSED IN: 24 plant structures; EXPRESSED DURING: 15 growth stages; CONTAINS InterPro DOMAIN/s: Zinc finger, RING-type, conserved site (InterPro:IPR017907), Zinc finger, RING-type (InterPro:IPR001841), Zinc finger, C3HC4 RING-type (InterPro:IPR018957), DEAD-like helicase, N-terminal (InterPro:IPR014001), DNA/RNA helicase, C-terminal (Inte…
AT5G06020		x	x	2	0	9	1	none	0.852	NA	Plant self-incompatibility protein S1 family; FUNCTIONS IN: molecular_function unknown; INVOLVED IN: biological_process unknown; LOCATED IN: endomembrane system; CONTAINS InterPro DOMAIN/s: Plant self-incompatibility S1 (InterPro:IPR010264); BEST Arabidopsis thaliana protein match is: Plant self-incompatibility protein S1 family (TAIR:AT5G06030.1); Has 1807 Blast hits to 1807 proteins in 277 spec…
AT5G07210	ARR21		x	52	16	53	42	none	0.423	NA	member of Response Regulator: B- Type
AT5G17320	HDG9	x	x	29	1	3	117	mother	1.44e-20	16.369	Encodes a homeobox-leucine zipper family protein belonging to the HD-ZIP IV family.
AT5G24440	CID13	x		20	1	9	1	none	1	NA	RNA-binding protein, putative. Contains PAM2, PABC binding domain.
AT5G35540		x		0	0	0	0	none	1	NA	unknown protein; BEST Arabidopsis thaliana protein match is: unknown protein (TAIR:AT5G27260.1); Has 1807 Blast hits to 1807 proteins in 277 species: Archae - 0; Bacteria - 0; Metazoa - 736; Fungi - 347; Plants - 385; Viruses - 0; Other Eukaryotes - 339 (source: NCBI BLink).
AT5G35920	CYP79A4P	x		0	0	0	0	none	1	NA	a cytochrome P450 pseudogene
AT5G36280		x		0	0	0	0	none	1	NA	BEST Arabidopsis thaliana protein match is: mitochondrial acyl carrier protein 2 (TAIR:AT1G65290.1); Has 1807 Blast hits to 1807 proteins in 277 species: Archae - 0; Bacteria - 0; Metazoa - 736; Fungi - 347; Plants - 385; Viruses - 0; Other Eukaryotes - 339 (source: NCBI BLink).
AT5G38160		x	x	51557	30127	30440	65092	father	6.42e-19	1.063	Bifunctional inhibitor/lipid-transfer protein/seed storage 2S albumin superfamily protein; FUNCTIONS IN: lipid binding; INVOLVED IN: lipid transport; LOCATED IN: endomembrane system; EXPRESSED IN: pollen tube; CONTAINS InterPro DOMAIN/s: Bifunctional inhibitor/plant lipid transfer protein/seed storage (InterPro:IPR016140), Plant lipid transfer protein/seed storage/trypsin-alpha amylase inhibitor …
AT5G40430	MYB22	x		7	0	1	8	mother	0.0124	0	Encodes a putative transcription factor (MYB22).
AT5G41720		x		8	2	5	4	none	1	NA	BEST Arabidopsis thaliana protein match is: F-box protein-related (TAIR:AT1G64290.1); Has 70 Blast hits to 70 proteins in 11 species: Archae - 0; Bacteria - 0; Metazoa - 0; Fungi - 0; Plants - 70; Viruses - 0; Other Eukaryotes - 0 (source: NCBI BLink).
AT5G44830		x	x	0	0	0	0	none	1	NA	Pectin lyase-like superfamily protein; FUNCTIONS IN: polygalacturonase activity; INVOLVED IN: carbohydrate metabolic process; LOCATED IN: cellular_component unknown; CONTAINS InterPro DOMAIN/s: Pectin lyase fold/virulence factor (InterPro:IPR011050), Pectin lyase fold (InterPro:IPR012334), Glycoside hydrolase, family 28 (InterPro:IPR000743), Parallel beta-helix repeat (InterPro:IPR006626); BEST A…
AT5G50470	NF-YC7	x		0	1	1	0	none	0.745	NA	nuclear factor Y, subunit C7 (NF-YC7); FUNCTIONS IN: DNA binding, sequence-specific DNA binding transcription factor activity; INVOLVED IN: regulation of transcription, DNA-dependent; LOCATED IN: nucleus, intracellular; EXPRESSED IN: cultured cell; CONTAINS InterPro DOMAIN/s: Transcription factor CBF/NF-Y/archaeal histone (InterPro:IPR003958), Histone-fold (InterPro:IPR009072); BEST Arabidopsis t…
AT5G62110		x	x	1	3	2	0	none	0.376	NA	Homeodomain-like superfamily protein; FUNCTIONS IN: DNA binding; INVOLVED IN: regulation of transcription; LOCATED IN: cellular_component unknown; CONTAINS InterPro DOMAIN/s: Homeodomain-related (InterPro:IPR012287); Has 30201 Blast hits to 17322 proteins in 780 species: Archae - 12; Bacteria - 1396; Metazoa - 17338; Fungi - 3422; Plants - 5037; Viruses - 0; Other Eukaryotes - 2996 (source: NCBI …
