# Supplementary material for: Genomic Analysis of Parent-of-Origin Allelic Expression in Arabidopsis thaliana Seeds
Source: PLoS One. 2011 Aug 17;6(8):e23687. doi: 10.1371/journal.pone.0023687 (PMC3157454; doi:10.1371/journal.pone.0023687)
Supplement: Table S9 — Subset of endosperm imprinted genes also identified as imprinted in Hsieh et al. 2011. (XLS) [file pone.0023687.s009.xls]

## Sheet: Table S9
Table S9: Subset of endosperm imprinted genes also identified as imprinted in Hsieh et al. 2011
Gene ID	Gene name	Col reads-ColxLer	Ler reads-ColxLer	Col reads-LerxCol	Ler reads-LerxCol	Favored Parent	% favored parent	Imprinting p value	Imprinting Factor	Favored Ecoytpe	cis effect p value	cis effect factor	Seed Coat Expression (Le et al.)	Endosperm Expression (Le et al)	Seed coat - endosperm	Col-gl embryo-endosp DMR	Ler embryo-endosp DMR	Col-gl dme endosp-endosp DMR	Ler dme endosp-endosp DMR	Weinhofer et al. shared H3K27	Weinhofer et al endosperm specific H3K27	Weinhofer et al. fis2 3DAP up	Weinhofer et al. fis2 6DAP up	Tiwari et al. fis1/mea up	Tiwari et al. fis1/mea down	Col-0 x Ler Embryo Reads	Col-0 x Ler Endosperm Reads	Col-0 x Ler Differential expression p-value	Col-0 x Ler Differential expression factor	Col-0 x Ler Higher Expression in	Ler x Col-0 Embryo Reads	Ler x Col-0 Endosperm Reads	Ler x Col-0 Differential Expression p-value	Ler x Col-0 Differential expression factor	Ler x Col-0 Higher expression in	Gene Description
AT1G17770	SUVH7	4	10	22	6	father	76.1905	2.29e-05	5.076	none	0.9	NA	3.642	7.793	-4.151	X				X			X	X		3	40	2.579e-09	3.538	endosperm	8	60	1.306e-11	3.29	endosperm	Encodes a SU(VAR)3-9 homolog, a SET domain protein. Known SET domain proteins are involved in epigenetic control of gene expression and act as histone methyltransferases. There are 10 SUVH genes in Arabidopsis and members of this subfamily of the SET proteins have an additional conserved SRA domain.
AT2G32370	HDG3	79	190	303	96	father	73.8024	0	18.589	none	0.336	NA	5.315	7.011	-1.696	X	X		X	X						168	3735	0	18.799	endosperm	339	4857	0	13.371	endosperm	Encodes a homeobox-leucine zipper family protein belonging to the HD-ZIP IV family. Together with ATML1 and PDF2, it is involved in cotyledon development.
AT1G48910	YUC10	6	29	44	0	father	92.4051	1.07e-17	94.37	Col	0.0378	1.01	3.105	3.225	-0.12	X			X			X				7	192	4.05e-46	12.15	endosperm	9	255	1.813e-63	14.591	endosperm	YUC10; FUNCTIONS IN: NADP or NADPH binding, oxidoreductase activity, monooxygenase activity, FAD binding, flavin-containing monooxygenase activity; INVOLVED IN: regulation of anatomical structure morphogenesis; LOCATED IN: cellular_component unknown; EXPRESSED IN: sperm cell; CONTAINS InterPro DOMAIN/s: Pyridine nucleotide-disulphide oxidoreductase, class-II (InterPro:IPR000103), FAD-dependent py…
AT2G36560		4	20	37	0	father	93.4426	2.18e-13	68.931	none	0.0719	NA	2.355	2.437	-0.082					X						1	82	2.344e-23	12.365	endosperm	0	97	1.018e-30	23.074	endosperm	AT hook motif DNA-binding family protein; CONTAINS InterPro DOMAIN/s: Protein of unknown function DUF296 (InterPro:IPR005175); BEST Arabidopsis thaliana protein match is: AT-hook motif nuclear-localized protein 1 (TAIR:AT4G12080.1); Has 3707 Blast hits to 1497 proteins in 203 species: Archae - 2; Bacteria - 99; Metazoa - 609; Fungi - 221; Plants - 729; Viruses - 1; Other Eukaryotes - 2046 (source…
AT1G57800	VIM5	46	790	1108	96	father	93.0392	0	478.813	none	0.132	NA	NA	NA	NA					X						43	3052	0	52.063	endosperm	87	3700	0	35.963	endosperm	predicted to encode a protein with an N-terminal PHD domain and two RING domains surrounding an SRA domain. Attempts to isolate ORTH3/VIM5 cDNA through RT-PCR were unsuccessful and only one Arabidopsis EST is associated with this locus.
AT1G60410		3	9	72	6	father	90	6.34e-08	18.753	none	0.207	NA	NA	NA	NA	X										3	44	2.061e-10	3.946	endosperm	6	178	5.2e-46	13.024	endosperm	F-box family protein; CONTAINS InterPro DOMAIN/s: FBD (InterPro:IPR013596), F-box domain, cyclin-like (InterPro:IPR001810), F-box domain, Skp2-like (InterPro:IPR022364); BEST Arabidopsis thaliana protein match is: F-box/RNI-like superfamily protein (TAIR:AT1G60400.1); Has 1763 Blast hits to 1723 proteins in 24 species: Archae - 0; Bacteria - 0; Metazoa - 0; Fungi - 0; Plants - 1763; Viruses - 0; …
AT5G17320	HDG9	29	1	3	117	mother	97.3333	1.45e-20	16.369	none	1	NA	2.932	7.604	-4.673	X	X		X	X						43	869	8.304e-154	14.547	endosperm	82	1775	2.781e-284	18.052	endosperm	Encodes a homeobox-leucine zipper family protein belonging to the HD-ZIP IV family.
AT5G03280	EIN2	984	154	144	1446	mother	89.0762	1.09e-286	11.409	Ler	0.00221	1.118	5.555	7.671	-2.116		X		X							3033	11964	7.605e-171	3.673	endosperm	3509	13668	2.758e-219	3.856	endosperm	Involved in ethylene signal transduction. Acts downstream of CTR1. Positively regulates ORE1 and negatively regulates mir164A,B,C to regulate leaf senescence.
AT3G22810		98	26	10	192	mother	88.9571	2.14e-24	6.302	Ler	0.000154	1.774	3.683	5.455	-1.772		X		X							269	622	5.848e-26	1.954	endosperm	445	1309	3.028e-70	2.737	endosperm	FUNCTIONS IN: phosphoinositide binding; INVOLVED IN: signal transduction; LOCATED IN: cellular_component unknown; EXPRESSED IN: 10 plant structures; EXPRESSED DURING: 4 anthesis, F mature embryo stage, petal differentiation and expansion stage, E expanded cotyledon stage, D bilateral stage; CONTAINS InterPro DOMAIN/s: Pleckstrin-like, plant (InterPro:IPR013666), Protein of unknown function DUF828…
AT4G00540	MYB3R2	136	0	0	86	mother	100	0	198.146	none	1	NA	3.262	4.998	-1.736	X	X									7	377	5.663e-92	24.719	endosperm	14	264	1.043e-60	11.009	endosperm	Encodes a putative c-myb-like transcription factor. Member of a class of domain proteins containing structural features of the vertebrate c-Myb proto-oncoprotein, including the presence of three Myb motifs (R1,R2,R3).
AT4G00220	JLO	689	6	4	1089	mother	99.4407	0	1386.27	none	0.405	NA	5.899	6.704	-0.805					X					X	43	4401	0	75.273	endosperm	93	6196	0	56.89	endosperm	JAGGED LATERAL ORGANS; Encodes a protein containing a LOB domain that is expressed in embryos, flower primordium and lateral floral organ boundaries. Overexpression is correlated with activation of STM and KNAT1 and down regulation of PIN1 and reduced auxin transport levels. Ectopic expression in plants results in premature termination of the shoot apical meristem and small, lobed leaves.
AT4G31060	ERF015	248	3	2	138	mother	98.7212	0	131.127	none	1	NA	3.806	4.189	-0.383											102	1846	1.974e-246	14.602	endosperm	99	1005	3.321e-151	8.537	endosperm	encodes a member of the DREB subfamily A-5 of ERF/AP2 transcription factor family. The protein contains one AP2 domain. There are 15 members in this subfamily including RAP2.1, RAP2.9 and RAP2.10.
AT5G35490	MRU1	64	0	0	35	mother	100	1.19e-26	37.949	none	1	NA	2.496	2.792	-0.296	X	X		X							4	380	7.907e-97	35.04	endosperm	1	168	9.227e-50	28.331	endosperm	Encodes MRU1 (mto 1 responding up). Up-regulated in mto1-1 mutant that over-accumulates soluble methionine.
AT2G34880	MEE27	6	0	0	35	mother	100	9.65e-07	3.558	none	1	NA	2.439	2.361	0.079											27	116	3.01e-14	2.594	endosperm	46	482	2.835e-86	7.892	endosperm	maternal effect embryo arrest 27 (MEE27); FUNCTIONS IN: sequence-specific DNA binding transcription factor activity; INVOLVED IN: embryo development ending in seed dormancy, regulation of transcription, pollen development; LOCATED IN: nucleus; EXPRESSED IN: sperm cell; CONTAINS InterPro DOMAIN/s: Transcription factor jumonji/aspartyl beta-hydroxylase (InterPro:IPR003347), FY-rich, C-terminal (Int…
AT1G35630		87	0	0	32	mother	100	0	47.165	none	1	NA	3.396	2.43	0.966											12	260	5.566e-58	11.528	endosperm	8	127	8.552e-30	7.512	endosperm	Protease-associated (PA) RING/U-box zinc finger family protein; FUNCTIONS IN: peptidase activity, zinc ion binding; LOCATED IN: endomembrane system; CONTAINS InterPro DOMAIN/s: Protease-associated PA (InterPro:IPR003137), Zinc finger, RING-type (InterPro:IPR001841), Zinc finger, C3HC4 RING-type (InterPro:IPR018957); BEST Arabidopsis thaliana protein match is: RING/U-box superfamily protein (TAIR:…
AT2G17690	SDC	258	1	1	238	mother	99.5984	0	475.658	none	1	NA	NA	NA	NA	X										36	1139	2.661e-205	22.299	endosperm	50	1024	2.636e-191	15.947	endosperm	Encodes an F-box domain containing protein that is regulated by non-CG DNA methylation. In drm1 drm2 cmt3 triple mutant background SDC expression is no longer suppressed and plants display abnormal development including curled leaves and reduced stature.
AT5G42235		551	71	475	2082	mother	82.8248	3.52e-108	6.016	Col	0.000298	1.253	NA	NA	NA											80	1226	4.904e-181	11.997	endosperm	414	4603	0	10.465	endosperm	Encodes a defensin-like (DEFL) family protein.
AT4G18150		26	7	0	204	mother	97.0464	1.34e-16	21.891	Ler	4.02e-05	6.347	NA	NA	NA		X									9	382	1.529e-90	21.162	endosperm	33	1904	0	42.677	endosperm	Kinase-related protein of unknown function (DUF1296); CONTAINS InterPro DOMAIN/s: Protein of unknown function DUF1296 (InterPro:IPR009719); BEST Arabidopsis thaliana protein match is: Kinase-related protein of unknown function (DUF1296) (TAIR:AT1G29350.1); Has 231 Blast hits to 188 proteins in 50 species: Archae - 0; Bacteria - 2; Metazoa - 55; Fungi - 21; Plants - 25; Viruses - 0; Other Eukaryot…
AT1G77960		22	0	1	37	mother	98.3333	1.03e-13	9.178	none	0.786	NA	NA	NA	NA											7	170	2.105e-40	10.671	endosperm	10	421	7.293e-105	22.92	endosperm	unknown protein; BEST Arabidopsis thaliana protein match is: unknown protein (TAIR:AT1G28630.4); Has 13187 Blast hits to 6837 proteins in 407 species: Archae - 0; Bacteria - 447; Metazoa - 4509; Fungi - 1333; Plants - 399; Viruses - 45; Other Eukaryotes - 6454 (source: NCBI BLink).
AT5G22200		15	0	1	15	mother	96.7742	2.92e-06	2.47	none	0.784	NA	NA	NA	NA					X						3	113	1.474e-29	11.27	endosperm	17	123	3.507e-22	4.203	endosperm	Late embryogenesis abundant (LEA) hydroxyproline-rich glycoprotein family; CONTAINS InterPro DOMAIN/s: Late embryogenesis abundant protein, group 2 (InterPro:IPR004864); BEST Arabidopsis thaliana protein match is: Late embryogenesis abundant (LEA) hydroxyproline-rich glycoprotein family (TAIR:AT3G44220.1); Has 30201 Blast hits to 17322 proteins in 780 species: Archae - 12; Bacteria - 1396; Metazo…
