# Supplementary material for: Genomic Analysis of Parent-of-Origin Allelic Expression in Arabidopsis thaliana Seeds
Source: PLoS One. 2011 Aug 17;6(8):e23687. doi: 10.1371/journal.pone.0023687 (PMC3157454; doi:10.1371/journal.pone.0023687)
Supplement: Table S10 — Analysis of Hsieh et al. read count data for LCMD pure endosperm using the statistical pipeline described in this study. (XLS) [file pone.0023687.s010.xls]

## Sheet: Table S10
Table S10: Analysis of Hsieh et al. read count data for LCMD pure endosperm using the statistical pipeline described in this study.
Gene ID	Hsieh et al. Col reads-ColxLer	Hsieh et al. Ler reads-ColxLer	Hsieh et al. Col reads-LerxCol	Hsieh et al. Ler reads-LerxCol	Favored Parent	Imprinting p value	Imprinting Factor	Favored Ecoytpe	cis effect p value	cis effect factor	Seed Coat Expression (Le et al.)	Endosperm Expression (Le et al)	Seed coat - endosperm
AT1G01010	0	0	0	0	none	1	NA	none	1	NA	2.376	2.359	0.017
AT1G01020	0	0	0	0	none	1	NA	none	1	NA	NA	NA	NA
AT1G01030	0	0	0	0	none	1	NA	none	1	NA	2.37	2.372	-0.002
AT1G01040	0	0	0	0	none	1	NA	none	1	NA	8.666	9.057	-0.391
AT1G01046	0	0	0	0	none	1	NA	none	1	NA	NA	NA	NA
AT1G01050	0	0	0	0	none	1	NA	none	1	NA	5.523	6.069	-0.546
AT1G01060	0	0	0	0	none	1	NA	none	1	NA	6.411	6.213	0.198
AT1G01070	0	0	0	0	none	1	NA	none	1	NA	2.399	2.551	-0.151
AT1G01080	0	0	0	0	none	1	NA	none	1	NA	2.645	2.561	0.084
AT1G01090	0	0	0	0	none	1	NA	none	1	NA	10.146	10.974	-0.828
AT1G01100	0	0	0	0	none	1	NA	none	1	NA	9.565	8.753	0.813
AT1G01110	0	0	0	0	none	1	NA	none	1	NA	2.355	2.357	-0.002
AT1G01120	0	0	0	0	none	1	NA	none	1	NA	3.66	2.638	1.022
AT1G01130	0	0	0	0	none	1	NA	none	1	NA	2.535	3.12	-0.585
AT1G01140	0	0	0	0	none	1	NA	none	1	NA	3.978	8.024	-4.046
AT1G01150	0	0	0	0	none	1	NA	none	1	NA	2.366	2.519	-0.153
AT1G01160	0	0	0	0	none	1	NA	none	1	NA	7.95	8.759	-0.809
AT1G01170	0	0	0	0	none	1	NA	none	1	NA	4.494	5.681	-1.187
AT1G01180	0	0	0	0	none	1	NA	none	1	NA	2.355	2.38	-0.025
AT1G01183	0	0	0	0	none	1	NA	none	1	NA	NA	NA	NA
AT1G01190	0	0	0	0	none	1	NA	none	1	NA	2.363	2.418	-0.055
AT1G01200	0	0	0	0	none	1	NA	none	1	NA	2.355	2.355	0
AT1G01210	0	0	0	0	none	1	NA	none	1	NA	6.953	8.022	-1.069
AT1G01220	0	0	2	0	none	1	NA	none	1	NA	2.974	3.037	-0.063
AT1G01225	4	4	2	12	none	0.907	NA	none	0.236	NA	2.457	3.358	-0.901
AT1G01230	0	0	0	0	none	1	NA	none	1	NA	5.238	4.963	0.275
AT1G01240	7	0	6	1	none	0.814	NA	Col-0	0.00641	1.729	6.822	5.12	1.701
AT1G01250	1	0	1	0	none	1	NA	none	0.739	NA	2.359	2.355	0.004
AT1G01260	49	28	31	87	none	0.814	NA	none	0.32	NA	4.428	4.795	-0.368
AT1G01270	0	0	0	0	none	1	NA	none	1	NA	NA	NA	NA
AT1G01280	0	0	0	0	none	1	NA	none	1	NA	2.363	2.355	0.008
AT1G01290	12	10	4	13	none	1	NA	none	0.366	NA	5.694	5.904	-0.21
AT1G01300	74	34	37	96	none	0.538	NA	none	0.758	NA	2.99	3.12	-0.13
AT1G01305	0	0	0	0	none	1	NA	none	1	NA	NA	NA	NA
AT1G01310	0	0	0	0	none	1	NA	none	1	NA	2.355	2.976	-0.621
AT1G01320	34	22	6	25	none	0.672	NA	none	0.171	NA	4.075	4.095	-0.02
AT1G01340	0	0	0	0	none	1	NA	none	1	NA	2.595	3.483	-0.888
AT1G01350	0	0	0	0	none	1	NA	none	1	NA	5.209	6.282	-1.073
AT1G01355	0	0	0	0	none	1	NA	none	1	NA	NA	NA	NA
AT1G01360	0	0	0	0	none	1	NA	none	1	NA	7.173	6.83	0.344
AT1G01370	0	0	0	0	none	1	NA	none	1	NA	3.258	4.96	-1.703
AT1G01380	0	0	0	0	none	1	NA	none	1	NA	2.895	2.388	0.507
AT1G01390	0	0	0	0	none	1	NA	none	1	NA	2.355	2.37	-0.015
AT1G01400	0	0	0	0	none	1	NA	none	1	NA	NA	NA	NA
AT1G01410	0	0	0	0	none	1	NA	none	1	NA	2.365	2.374	-0.009
AT1G01420	5	8	0	7	none	0.519	NA	Ler	0.0377	1.004	2.379	2.697	-0.318
AT1G01430	0	0	1	0	none	1	NA	none	1	NA	2.784	4.201	-1.417
AT1G01440	1	1	0	0	none	1	NA	none	1	NA	4.082	2.459	1.623
AT1G01448	11	1	5	5	none	0.826	NA	none	0.116	NA	NA	NA	NA
AT1G01450	3	3	7	5	none	0.363	NA	none	0.98	NA	4.241	4.282	-0.041
AT1G01453	0	0	0	0	none	1	NA	none	1	NA	NA	NA	NA
AT1G01460	1	0	0	1	none	0.814	NA	none	1	NA	2.355	3.075	-0.72
AT1G01470	0	0	0	0	none	1	NA	none	1	NA	2.707	2.364	0.344
AT1G01471	0	0	0	0	none	1	NA	none	1	NA	NA	NA	NA
AT1G01480	0	0	0	0	none	1	NA	none	1	NA	2.367	2.355	0.012
AT1G01490	14	8	9	10	none	0.602	NA	none	0.739	NA	5.128	2.766	2.362
AT1G01500	0	0	0	0	none	1	NA	none	1	NA	8.141	8.46	-0.319
AT1G01510	0	0	0	0	none	1	NA	none	1	NA	4.633	4.754	-0.121
AT1G01520	0	0	0	0	none	1	NA	none	1	NA	2.356	2.355	0.001
AT1G01530	0	0	0	0	none	1	NA	none	1	NA	2.449	2.396	0.053
AT1G01540	0	0	0	0	none	1	NA	none	1	NA	6.449	3.973	2.476
AT1G01550	0	0	0	0	none	1	NA	none	1	NA	7.327	5.731	1.596
AT1G01560	0	0	0	0	none	1	NA	none	1	NA	2.355	2.45	-0.095
AT1G01570	0	0	0	0	none	1	NA	none	1	NA	2.355	2.355	0
AT1G01580	0	0	0	0	none	1	NA	none	1	NA	NA	NA	NA
AT1G01590	0	0	0	0	none	1	NA	none	1	NA	NA	NA	NA
AT1G01600	0	0	0	0	none	1	NA	none	1	NA	2.824	2.824	0
AT1G01610	0	0	0	0	none	1	NA	none	1	NA	3.655	2.357	1.298
AT1G01620	0	0	0	0	none	1	NA	none	1	NA	3.492	7.898	-4.406
AT1G01630	0	0	0	0	none	1	NA	none	1	NA	8.717	2.794	5.922
AT1G01640	0	0	0	0	none	1	NA	none	1	NA	4.541	3.877	0.664
AT1G01650	0	0	0	0	none	1	NA	none	1	NA	6.238	5.8	0.438
AT1G01660	0	0	0	0	none	1	NA	none	1	NA	2.498	2.355	0.143
AT1G01670	0	0	0	0	none	1	NA	none	1	NA	2.376	2.498	-0.122
AT1G01680	0	0	0	0	none	1	NA	none	1	NA	NA	NA	NA
AT1G01690	0	0	0	0	none	1	NA	none	1	NA	NA	NA	NA
AT1G01695	0	0	0	0	none	1	NA	none	1	NA	NA	NA	NA
AT1G01700	0	0	0	0	none	1	NA	none	1	NA	2.355	2.355	0
AT1G01710	4	0	2	3	none	0.521	NA	none	0.411	NA	5.29	3.924	1.365
AT1G01720	320	187	116	260	none	0.964	NA	none	0.18	NA	4.261	3.919	0.342
AT1G01725	0	0	0	0	none	1	NA	none	1	NA	8.339	8.657	-0.318
AT1G01730	9	3	5	1	none	0.705	NA	none	0.076	NA	4.622	5.063	-0.442
AT1G01740	0	0	0	0	none	1	NA	none	1	NA	2.378	2.374	0.004
AT1G01750	1	0	0	0	none	1	NA	none	1	NA	2.885	3.077	-0.191
AT1G01760	6	0	2	0	none	1	NA	Col-0	0.0473	0	2.782	3.576	-0.794
AT1G01770	3	1	1	2	none	0.963	NA	none	1	NA	3.521	3.799	-0.278
AT1G01780	2	1	0	3	none	0.828	NA	none	0.739	NA	2.533	2.562	-0.029
AT1G01790	17	14	5	10	none	0.719	NA	none	0.699	NA	2.714	2.974	-0.26
AT1G01800	2	6	0	3	none	0.893	NA	none	0.117	NA	2.562	3.093	-0.531
AT1G01810	0	0	0	0	none	1	NA	none	1	NA	NA	NA	NA
AT1G01820	0	0	0	0	none	1	NA	none	1	NA	6.562	6.102	0.46
AT1G01830	0	0	0	0	none	1	NA	none	1	NA	3.085	2.732	0.353
AT1G01840	0	0	0	0	none	1	NA	none	1	NA	3.755	4.064	-0.308
AT1G01860	0	0	0	0	none	1	NA	none	1	NA	2.61	2.653	-0.043
AT1G01870	0	0	0	0	none	1	NA	none	1	NA	NA	NA	NA
AT1G01880	0	0	0	0	none	1	NA	none	1	NA	NA	NA	NA
AT1G01890	0	0	0	0	none	1	NA	none	1	NA	NA	NA	NA
AT1G01900	0	0	0	0	none	1	NA	none	1	NA	3.907	9.102	-5.196
AT1G01910	0	0	0	0	none	1	NA	none	1	NA	7.442	8.631	-1.188
AT1G01920	0	0	0	0	none	1	NA	none	1	NA	2.496	2.75	-0.254
AT1G01930	0	0	0	0	none	1	NA	none	1	NA	5.806	7.409	-1.603
AT1G01940	0	0	0	0	none	1	NA	none	1	NA	7.102	7.789	-0.687
AT1G01950	0	0	0	0	none	1	NA	none	1	NA	3.561	4.622	-1.062
AT1G01960	0	0	0	0	none	1	NA	none	1	NA	4.063	3.985	0.078
AT1G01970	5	0	3	0	none	1	NA	Col-0	0.0311	1.016	5.353	5.569	-0.216
AT1G01980	0	0	0	0	none	1	NA	none	1	NA	2.355	3.684	-1.329
AT1G01990	0	0	0	0	none	1	NA	none	1	NA	4.053	4.214	-0.162
AT1G02000	0	0	0	0	none	1	NA	none	1	NA	3.071	3.183	-0.112
AT1G02010	0	0	0	0	none	1	NA	none	1	NA	NA	NA	NA
AT1G02020	0	0	0	0	none	1	NA	none	1	NA	3.341	4.04	-0.698
AT1G02030	0	0	0	0	none	1	NA	none	1	NA	NA	NA	NA
AT1G02040	0	0	0	0	none	1	NA	none	1	NA	NA	NA	NA
AT1G02050	0	0	0	0	none	1	NA	none	1	NA	2.533	2.653	-0.121
AT1G02060	0	0	0	0	none	1	NA	none	1	NA	2.668	2.865	-0.197
AT1G02065	0	0	0	0	none	1	NA	none	1	NA	NA	NA	NA
AT1G02070	0	0	0	0	none	1	NA	none	1	NA	2.961	2.355	0.606
AT1G02074	0	0	0	0	none	1	NA	none	1	NA	NA	NA	NA
AT1G02080	0	0	0	0	none	1	NA	none	1	NA	7.218	8.528	-1.31
AT1G02090	0	0	0	0	none	1	NA	none	1	NA	3.497	4.083	-0.586
AT1G02100	0	0	0	0	none	1	NA	none	1	NA	6.253	6.703	-0.45
AT1G02110	0	0	0	0	none	1	NA	none	1	NA	2.876	5.329	-2.453
AT1G02120	0	0	0	0	none	1	NA	none	1	NA	9.128	9.414	-0.286
AT1G02130	0	0	0	0	none	1	NA	none	1	NA	3.887	3.989	-0.101
AT1G02140	0	0	0	0	none	1	NA	none	1	NA	8.211	8.713	-0.502
AT1G02145	0	0	0	0	none	1	NA	none	1	NA	NA	NA	NA
AT1G02150	0	0	0	0	none	1	NA	none	1	NA	4.006	4.551	-0.545
AT1G02160	0	0	0	0	none	1	NA	none	1	NA	9.103	8.522	0.58
AT1G02170	0	0	0	0	none	1	NA	none	1	NA	6.516	6.614	-0.098
AT1G02180	0	0	0	0	none	1	NA	none	1	NA	2.465	2.436	0.029
AT1G02190	0	0	0	0	none	1	NA	none	1	NA	2.487	2.489	-0.002
AT1G02205	0	0	0	0	none	1	NA	none	1	NA	2.516	2.479	0.037
AT1G02210	0	0	0	0	none	1	NA	none	1	NA	NA	NA	NA
AT1G02220	0	0	0	0	none	1	NA	none	1	NA	2.355	2.355	0
AT1G02230	0	0	0	0	none	1	NA	none	1	NA	NA	NA	NA
AT1G02250	0	0	0	0	none	1	NA	none	1	NA	2.388	2.358	0.03
AT1G02260	0	0	0	0	none	1	NA	none	1	NA	2.535	2.383	0.152
AT1G02270	0	0	0	0	none	1	NA	none	1	NA	3.386	3.249	0.137
AT1G02280	0	0	0	0	none	1	NA	none	1	NA	4.696	5.686	-0.99
AT1G02290	0	0	0	0	none	1	NA	none	1	NA	NA	NA	NA
AT1G02300	1	1	0	0	none	1	NA	none	1	NA	7.304	3.243	4.062
AT1G02305	3	0	2	1	none	0.814	NA	none	0.352	NA	8.287	7.047	1.24
AT1G02310	0	0	0	0	none	1	NA	none	1	NA	2.697	3.507	-0.81
AT1G02320	0	0	0	0	none	1	NA	none	1	NA	2.362	2.783	-0.421
AT1G02330	0	0	0	0	none	1	NA	none	1	NA	5.755	6.901	-1.146
AT1G02335	0	0	0	0	none	1	NA	none	1	NA	NA	NA	NA
AT1G02340	0	0	0	0	none	1	NA	none	1	NA	2.355	2.355	0
AT1G02350	0	0	0	0	none	1	NA	none	1	NA	NA	NA	NA
AT1G02360	0	0	0	0	none	1	NA	none	1	NA	2.398	2.424	-0.027
AT1G02370	0	0	0	0	none	1	NA	none	1	NA	3.389	3.544	-0.154
AT1G02380	13	0	3	4	none	0.105	NA	none	0.0607	NA	NA	NA	NA
AT1G02390	6	0	0	1	none	0.25	NA	none	1	NA	2.355	2.355	0
AT1G02391	0	0	0	0	none	1	NA	none	1	NA	NA	NA	NA
AT1G02400	0	0	0	0	none	1	NA	none	1	NA	2.355	2.355	0
AT1G02405	0	0	0	0	none	1	NA	none	1	NA	NA	NA	NA
AT1G02410	0	0	0	0	none	1	NA	none	1	NA	5.482	6.882	-1.4
AT1G02420	0	0	0	0	none	1	NA	none	1	NA	4.505	4.846	-0.341
AT1G02430	0	0	0	0	none	1	NA	none	1	NA	4.56	5.092	-0.532
AT1G02440	0	0	0	0	none	1	NA	none	1	NA	4.56	5.092	-0.532
AT1G02450	0	0	0	0	none	1	NA	none	1	NA	2.717	2.702	0.015
AT1G02460	0	0	0	0	none	1	NA	none	1	NA	2.653	2.418	0.235
AT1G02470	0	0	0	0	none	1	NA	none	1	NA	2.437	2.36	0.077
AT1G02475	0	0	0	0	none	1	NA	none	1	NA	4.554	3.691	0.862
AT1G02480	0	0	0	0	none	1	NA	none	1	NA	NA	NA	NA
AT1G02490	0	0	0	0	none	1	NA	none	1	NA	2.483	2.483	0
AT1G02500	0	0	0	0	none	1	NA	none	1	NA	8.598	7.385	1.213
AT1G02510	0	0	0	0	none	1	NA	none	1	NA	NA	NA	NA
AT1G02520	0	0	0	0	none	1	NA	none	1	NA	3.766	2.519	1.247
AT1G02530	0	0	0	0	none	1	NA	none	1	NA	3.766	2.519	1.247
AT1G02540	0	0	0	0	none	1	NA	none	1	NA	2.355	2.355	0
AT1G02550	0	0	0	0	none	1	NA	none	1	NA	2.454	2.366	0.087
AT1G02560	0	0	0	0	none	1	NA	none	1	NA	7.028	5.578	1.45
AT1G02570	0	0	0	0	none	1	NA	none	1	NA	2.461	2.939	-0.478
AT1G02580	0	0	0	0	none	1	NA	none	1	NA	2.561	2.385	0.177
AT1G02590	0	0	0	0	none	1	NA	none	1	NA	11.12	4.243	6.877
AT1G02600	0	0	0	0	none	1	NA	none	1	NA	NA	NA	NA
AT1G02610	0	0	0	0	none	1	NA	none	1	NA	NA	NA	NA
AT1G02620	0	0	0	0	none	1	NA	none	1	NA	2.907	3.126	-0.219
AT1G02630	0	0	0	0	none	1	NA	none	1	NA	NA	NA	NA
AT1G02640	4	0	0	0	none	1	NA	none	1	NA	2.355	2.355	0
AT1G02650	2	0	8	8	none	0.789	NA	none	0.513	NA	NA	NA	NA
AT1G02660	221	26	45	115	mother	3.63e-13	2.574	Col-0	5.28e-05	1.577	2.481	2.36	0.121
AT1G02670	2	1	2	2	none	0.649	NA	none	0.937	NA	2.545	3.455	-0.91
AT1G02680	84	18	31	30	none	0.949	NA	Col-0	7.02e-05	1.773	5.281	5.848	-0.567
AT1G02690	16	4	9	7	none	0.837	NA	none	0.0885	NA	3.844	5.137	-1.293
AT1G02700	0	0	0	0	none	1	NA	none	1	NA	6.551	3.274	3.277
AT1G02710	20	0	0	8	mother	1.51e-06	2.711	none	1	NA	4.887	4.555	0.332
AT1G02720	235	31	74	374	mother	1.74e-39	5.147	none	0.213	NA	5.576	2.768	2.807
AT1G02730	0	0	0	0	none	1	NA	none	1	NA	2.784	3.263	-0.479
AT1G02740	1	0	2	1	none	0.899	NA	none	0.548	NA	2.43	2.355	0.075
AT1G02750	0	0	0	0	none	1	NA	none	1	NA	4.213	5.401	-1.188
AT1G02760	0	0	0	0	none	1	NA	none	1	NA	NA	NA	NA
AT1G02770	83	49	51	124	none	1	NA	none	0.329	NA	NA	NA	NA
AT1G02780	2576	689	1191	1170	none	0.421	NA	Col-0	5.97e-156	3.228	10.698	10.379	0.32
AT1G02790	3	1	42	11	none	0.209	NA	none	0.0691	NA	2.355	5.915	-3.56
AT1G02800	2	2	0	0	none	1	NA	none	1	NA	2.375	2.383	-0.008
AT1G02810	4	4	3	5	none	0.974	NA	none	0.948	NA	3.355	2.875	0.479
AT1G02813	0	0	0	0	none	1	NA	none	1	NA	2.355	2.422	-0.067
AT1G02816	0	0	0	0	none	1	NA	none	1	NA	5.92	4.367	1.553
AT1G02820	0	0	0	0	none	1	NA	none	1	NA	2.761	2.355	0.406
AT1G02830	0	0	0	0	none	1	NA	none	1	NA	2.359	2.358	0.001
AT1G02840	0	0	0	0	none	1	NA	none	1	NA	7.16	8.452	-1.292
AT1G02850	0	0	0	0	none	1	NA	none	1	NA	2.666	2.361	0.306
AT1G02860	5	3	2	3	none	0.983	NA	none	1	NA	6.314	5.254	1.061
AT1G02870	0	0	3	1	none	1	NA	none	1	NA	2.455	3.248	-0.793
AT1G02880	1	0	0	1	none	0.814	NA	none	1	NA	5.21	4.22	0.989
AT1G02890	79	36	39	96	none	0.609	NA	none	0.86	NA	7.948	9.905	-1.957
AT1G02900	0	0	0	0	none	1	NA	none	1	NA	2.355	2.355	0
AT1G02910	1	0	0	2	none	0.547	NA	none	1	NA	2.59	2.777	-0.187
AT1G02920	0	0	0	0	none	1	NA	none	1	NA	5.349	2.417	2.932
AT1G02930	0	0	0	1	none	1	NA	none	1	NA	5.349	2.417	2.932
AT1G02940	1	1	1	1	none	1	NA	none	1	NA	3.555	5.847	-2.292
AT1G02950	0	0	0	0	none	1	NA	none	1	NA	2.521	2.394	0.127
AT1G02952	0	0	0	0	none	1	NA	none	1	NA	NA	NA	NA
AT1G02960	0	0	0	0	none	1	NA	none	1	NA	3.495	3.824	-0.33
AT1G02965	0	0	0	0	none	1	NA	none	1	NA	NA	NA	NA
AT1G02970	17	10	11	17	none	0.711	NA	none	0.986	NA	2.765	5.442	-2.677
AT1G02980	22	13	21	45	none	0.974	NA	none	0.808	NA	5.682	9.785	-4.103
AT1G02990	5	1	1	4	none	0.814	NA	none	1	NA	NA	NA	NA
AT1G03000	0	0	0	0	none	1	NA	none	1	NA	6.74	5.204	1.536
AT1G03010	1	0	0	0	none	1	NA	none	1	NA	2.357	2.355	0.002
AT1G03020	0	0	0	0	none	1	NA	none	1	NA	2.356	2.355	0.001
AT1G03022	0	0	0	0	none	1	NA	none	1	NA	NA	NA	NA
AT1G03030	7	3	8	4	none	0.36	NA	none	0.266	NA	5.439	4.685	0.754
AT1G03040	18	11	12	20	none	0.828	NA	none	1	NA	5.362	4.318	1.044
AT1G03050	0	0	4	7	none	1	NA	none	1	NA	2.361	3.862	-1.501
AT1G03055	2	0	3	1	none	0.899	NA	none	0.355	NA	2.627	6.382	-3.755
AT1G03060	62	20	26	52	none	0.471	NA	none	0.433	NA	4.784	5.802	-1.019
AT1G03070	195	34	80	126	mother	0.000939	1.189	Col-0	1.62e-07	1.917	2.93	4.34	-1.411
AT1G03080	95	67	51	140	none	0.998	NA	Ler	0.0182	1.03	5.139	3.589	1.55
AT1G03090	71	17	30	49	none	0.282	NA	Col-0	0.0332	0	6.392	6.854	-0.462
AT1G03100	0	0	0	0	none	1	NA	none	1	NA	4.034	3.997	0.037
AT1G03103	0	0	0	0	none	1	NA	none	1	NA	NA	NA	NA
AT1G03106	14	6	3	4	none	1	NA	none	0.77	NA	NA	NA	NA
AT1G03110	1	0	0	0	none	1	NA	none	1	NA	4.155	5.233	-1.077
AT1G03120	0	0	0	0	none	1	NA	none	1	NA	NA	NA	NA
AT1G03130	3	3	4	4	none	0.624	NA	none	1	NA	3.364	4.194	-0.83
AT1G03140	15	23	7	18	none	0.343	NA	Ler	0.0479	0	5.485	6.432	-0.947
AT1G03150	0	0	0	1	none	1	NA	none	1	NA	6.297	7.526	-1.229
AT1G03160	17	9	8	7	none	0.649	NA	none	0.483	NA	2.478	2.73	-0.252
AT1G03170	0	0	0	0	none	1	NA	none	1	NA	3.06	2.355	0.705
AT1G03180	0	0	0	0	none	1	NA	none	1	NA	2.839	3.722	-0.883
AT1G03190	3	1	2	3	none	1	NA	none	0.866	NA	3.608	3.957	-0.349
AT1G03200	0	0	0	0	none	1	NA	none	1	NA	6.211	5.312	0.9
AT1G03210	7	0	0	1	none	0.23	NA	none	1	NA	5.369	6.281	-0.912
AT1G03220	0	0	0	0	none	1	NA	none	1	NA	2.513	2.568	-0.055
AT1G03230	0	0	0	0	none	1	NA	none	1	NA	2.513	2.568	-0.055
AT1G03240	0	0	0	0	none	1	NA	none	1	NA	6.211	5.312	0.9
AT1G03250	0	0	0	0	none	1	NA	none	1	NA	3.879	3.806	0.073
AT1G03260	1	2	1	2	none	0.901	NA	none	0.861	NA	3.715	4.406	-0.691
AT1G03270	0	0	0	0	none	1	NA	none	1	NA	3.602	6.341	-2.74
AT1G03280	0	0	0	0	none	1	NA	none	1	NA	6.265	7.379	-1.114
AT1G03290	0	0	0	0	none	1	NA	none	1	NA	7.036	7.869	-0.833
AT1G03300	0	0	0	0	none	1	NA	none	1	NA	5.45	5.131	0.319
AT1G03310	0	0	0	0	none	1	NA	none	1	NA	4.283	4.558	-0.276
AT1G03320	0	0	0	0	none	1	NA	none	1	NA	2.355	2.355	0
AT1G03330	0	0	0	0	none	1	NA	none	1	NA	7.69	8.19	-0.5
AT1G03340	0	0	0	0	none	1	NA	none	1	NA	NA	NA	NA
AT1G03350	0	0	0	0	none	1	NA	none	1	NA	8.192	8.896	-0.703
AT1G03360	0	0	0	0	none	1	NA	none	1	NA	3.974	4.095	-0.121
AT1G03370	8	0	7	3	none	0.547	NA	Col-0	0.0104	1.37	3.071	2.753	0.319
AT1G03380	0	0	0	0	none	1	NA	none	1	NA	4.887	3.33	1.558
AT1G03390	0	0	0	0	none	1	NA	none	1	NA	2.689	2.355	0.334
AT1G03400	0	0	0	0	none	1	NA	none	1	NA	2.473	3.26	-0.786
AT1G03410	0	0	0	0	none	1	NA	none	1	NA	2.661	3.587	-0.926
AT1G03430	0	0	0	0	none	1	NA	none	1	NA	3.781	4.62	-0.839
AT1G03440	0	0	0	0	none	1	NA	none	1	NA	3.008	3.883	-0.875
AT1G03445	0	0	0	0	none	1	NA	none	1	NA	2.799	5.251	-2.452
AT1G03457	0	0	0	0	none	1	NA	none	1	NA	2.401	3.109	-0.708
AT1G03470	0	0	0	0	none	1	NA	none	1	NA	3.642	6.926	-3.283
AT1G03475	3	0	0	0	none	1	NA	none	1	NA	4.866	5.261	-0.395
AT1G03490	0	0	0	0	none	1	NA	none	1	NA	NA	NA	NA
AT1G03495	0	0	0	0	none	1	NA	none	1	NA	3.671	3.727	-0.057
AT1G03502	0	0	0	0	none	1	NA	none	1	NA	NA	NA	NA
AT1G03506	0	0	0	0	none	1	NA	none	1	NA	NA	NA	NA
AT1G03510	0	0	0	0	none	1	NA	none	1	NA	2.848	2.684	0.164
AT1G03515	0	0	0	0	none	1	NA	none	1	NA	NA	NA	NA
AT1G03520	0	0	0	0	none	1	NA	none	1	NA	5.025	2.775	2.25
AT1G03530	0	0	0	0	none	1	NA	none	1	NA	4.548	5.978	-1.431
AT1G03540	0	0	0	0	none	1	NA	none	1	NA	4.921	5.153	-0.233
AT1G03550	1	0	2	0	none	1	NA	none	0.444	NA	6.403	3.126	3.276
AT1G03560	12	0	10	0	none	1	NA	Col-0	4.68e-06	8.132	5.076	5.261	-0.185
AT1G03570	0	0	0	0	none	1	NA	none	1	NA	NA	NA	NA
AT1G03590	0	0	0	0	none	1	NA	none	1	NA	4.356	2.521	1.835
AT1G03600	0	0	0	0	none	1	NA	none	1	NA	4.53	4.706	-0.176
AT1G03610	0	0	0	0	none	1	NA	none	1	NA	3.54	3.217	0.324
AT1G03620	0	0	0	0	none	1	NA	none	1	NA	2.511	2.635	-0.124
AT1G03630	0	0	0	0	none	1	NA	none	1	NA	3.441	4.286	-0.844
AT1G03640	0	0	0	0	none	1	NA	none	1	NA	NA	NA	NA
AT1G03650	0	0	0	0	none	1	NA	none	1	NA	NA	NA	NA
AT1G03660	0	0	0	0	none	1	NA	none	1	NA	2.383	2.368	0.016
AT1G03670	0	0	0	0	none	1	NA	none	1	NA	NA	NA	NA
AT1G03680	0	0	0	0	none	1	NA	none	1	NA	5.642	5.797	-0.155
AT1G03687	0	0	0	0	none	1	NA	none	1	NA	3.083	3.69	-0.607
AT1G03700	0	0	0	0	none	1	NA	none	1	NA	2.355	2.355	0
AT1G03710	0	0	0	0	none	1	NA	none	1	NA	7.265	8.204	-0.939
AT1G03720	0	0	0	0	none	1	NA	none	1	NA	2.475	2.404	0.072
AT1G03730	0	0	0	0	none	1	NA	none	1	NA	3.461	3.338	0.122
AT1G03740	0	0	0	0	none	1	NA	none	1	NA	4.057	3.477	0.58
AT1G03743	0	0	0	0	none	1	NA	none	1	NA	NA	NA	NA
AT1G03746	0	0	0	0	none	1	NA	none	1	NA	NA	NA	NA
AT1G03750	0	0	0	0	none	1	NA	none	1	NA	4.984	6.033	-1.049
AT1G03760	0	0	0	0	none	1	NA	none	1	NA	NA	NA	NA
AT1G03770	0	0	0	0	none	1	NA	none	1	NA	3.148	3.132	0.016
AT1G03780	0	0	0	0	none	1	NA	none	1	NA	3.633	6.517	-2.885
AT1G03790	0	0	0	0	none	1	NA	none	1	NA	2.355	2.364	-0.009
AT1G03800	0	0	0	0	none	1	NA	none	1	NA	NA	NA	NA
AT1G03810	0	0	0	0	none	1	NA	none	1	NA	NA	NA	NA
AT1G03820	0	0	0	0	none	1	NA	none	1	NA	2.364	2.355	0.009
AT1G03830	0	0	0	0	none	1	NA	none	1	NA	5.887	6.635	-0.748
AT1G03840	0	0	0	0	none	1	NA	none	1	NA	2.355	2.379	-0.024
AT1G03850	0	0	0	0	none	1	NA	none	1	NA	2.571	2.538	0.033
AT1G03860	0	0	0	0	none	1	NA	none	1	NA	4.932	6.492	-1.561
AT1G03870	0	0	0	0	none	1	NA	none	1	NA	2.356	2.43	-0.074
AT1G03880	0	0	0	0	none	1	NA	none	1	NA	2.355	2.864	-0.509
AT1G03890	0	0	0	0	none	1	NA	none	1	NA	2.355	2.355	0
AT1G03900	0	0	0	0	none	1	NA	none	1	NA	5.615	5.001	0.614
AT1G03905	0	0	0	0	none	1	NA	none	1	NA	2.36	2.359	0.001
AT1G03910	0	0	0	0	none	1	NA	none	1	NA	5.633	6.402	-0.769
AT1G03920	0	0	0	0	none	1	NA	none	1	NA	9.31	2.576	6.734
AT1G03930	0	0	0	0	none	1	NA	none	1	NA	3.965	4.372	-0.407
AT1G03935	0	0	0	0	none	1	NA	none	1	NA	NA	NA	NA
AT1G03940	0	0	0	0	none	1	NA	none	1	NA	3.671	3.727	-0.057
AT1G03950	0	0	0	0	none	1	NA	none	1	NA	4.872	5.132	-0.26
AT1G03960	0	0	0	0	none	1	NA	none	1	NA	2.899	2.82	0.08
AT1G03970	0	0	0	0	none	1	NA	none	1	NA	8.262	8.569	-0.307
AT1G03980	0	0	0	0	none	1	NA	none	1	NA	2.38	2.43	-0.049
AT1G03982	0	0	0	0	none	1	NA	none	1	NA	NA	NA	NA
AT1G03990	0	0	0	0	none	1	NA	none	1	NA	2.589	4.715	-2.126
AT1G04000	0	0	0	0	none	1	NA	none	1	NA	5.516	3.957	1.558
AT1G04010	0	0	0	0	none	1	NA	none	1	NA	2.469	2.371	0.099
AT1G04020	0	0	0	0	none	1	NA	none	1	NA	2.773	4.928	-2.155
AT1G04030	0	0	0	0	none	1	NA	none	1	NA	4.858	7.768	-2.909
AT1G04040	0	0	0	0	none	1	NA	none	1	NA	2.551	2.731	-0.18
AT1G04050	0	0	0	0	none	1	NA	none	1	NA	3.365	2.845	0.52
AT1G04070	0	0	0	0	none	1	NA	none	1	NA	5.23	5.803	-0.573
AT1G04080	0	0	0	0	none	1	NA	none	1	NA	4.881	5.56	-0.68
AT1G04090	0	0	0	0	none	1	NA	none	1	NA	2.612	3.007	-0.395
AT1G04100	0	0	0	0	none	1	NA	none	1	NA	3.522	3.727	-0.205
AT1G04110	0	0	0	0	none	1	NA	none	1	NA	2.376	2.534	-0.158
AT1G04120	41	17	17	55	none	0.272	NA	none	0.732	NA	7.815	7.541	0.274
AT1G04130	11	2	0	3	none	0.0862	NA	none	0.818	NA	3.62	3.714	-0.094
AT1G04140	15	10	4	7	none	0.878	NA	none	0.998	NA	5.578	5.723	-0.145
AT1G04150	0	1	0	0	none	1	NA	none	1	NA	2.494	2.643	-0.15
AT1G04160	1	2	0	0	none	1	NA	none	1	NA	2.74	2.577	0.163
AT1G04170	8	1	4	4	none	0.828	NA	none	0.257	NA	5.746	6.685	-0.938
AT1G04171	0	0	0	0	none	1	NA	none	1	NA	NA	NA	NA
AT1G04180	0	0	1	0	none	1	NA	none	1	NA	2.355	2.355	0
AT1G04190	0	0	0	0	none	1	NA	none	1	NA	4.77	5.019	-0.249
AT1G04200	0	0	0	0	none	1	NA	none	1	NA	5.224	5.441	-0.218
AT1G04210	5	2	0	2	none	0.573	NA	none	0.751	NA	NA	NA	NA
AT1G04220	3	2	0	10	none	0.25	NA	none	0.179	NA	6.065	3.156	2.909
AT1G04230	0	0	0	0	none	1	NA	none	1	NA	4.899	5.989	-1.09
AT1G04240	0	0	0	0	none	1	NA	none	1	NA	2.355	2.359	-0.004
AT1G04250	0	0	0	0	none	1	NA	none	1	NA	2.356	2.355	0.001
AT1G04260	54	26	28	59	none	0.916	NA	none	1	NA	6.769	7.735	-0.966
AT1G04270	439	157	206	259	none	0.616	NA	Col-0	1.27e-08	1.544	8.238	8.519	-0.28
AT1G04280	2	2	1	0	none	0.633	NA	none	0.846	NA	NA	NA	NA
AT1G04290	0	0	0	0	none	1	NA	none	1	NA	4.81	5.563	-0.753
AT1G04295	7	6	8	11	none	0.642	NA	none	0.973	NA	NA	NA	NA
AT1G04300	0	0	0	0	none	1	NA	none	1	NA	5.862	6.109	-0.247
AT1G04310	0	0	0	0	none	1	NA	none	1	NA	5.745	5.464	0.281
AT1G04320	0	0	0	0	none	1	NA	none	1	NA	NA	NA	NA
AT1G04330	0	0	0	1	none	1	NA	none	1	NA	2.356	2.355	0.001
AT1G04340	2	2	0	0	none	1	NA	none	1	NA	4.464	4.819	-0.355
AT1G04350	0	0	0	0	none	1	NA	none	1	NA	4.365	3.16	1.205
AT1G04360	2	0	0	1	none	0.547	NA	none	1	NA	2.514	2.499	0.016
AT1G04370	0	0	0	0	none	1	NA	none	1	NA	NA	NA	NA
AT1G04380	312	143	165	261	none	0.6	NA	none	0.0845	NA	5.663	9.045	-3.382
AT1G04390	4	5	4	10	none	0.899	NA	none	0.444	NA	2.355	2.394	-0.039
AT1G04400	0	0	0	0	none	1	NA	none	1	NA	4.23	5.164	-0.934
AT1G04410	30	13	22	29	none	0.814	NA	none	0.419	NA	8.484	8.278	0.206
AT1G04420	13	13	6	18	none	0.899	NA	none	0.2	NA	4.901	5.447	-0.546
AT1G04425	127	241	33	348	none	0.319	NA	Ler	4.07e-82	11.321	NA	NA	NA
AT1G04430	4	2	4	6	none	0.949	NA	none	0.979	NA	4.121	2.984	1.137
AT1G04440	1	0	0	0	none	1	NA	none	1	NA	6.904	5.84	1.064
AT1G04445	0	0	0	0	none	1	NA	none	1	NA	NA	NA	NA
AT1G04450	0	0	0	0	none	1	NA	none	1	NA	NA	NA	NA
AT1G04470	2	0	2	4	none	0.643	NA	none	0.752	NA	NA	NA	NA
AT1G04480	0	0	0	0	none	1	NA	none	1	NA	8.51	9.516	-1.006
AT1G04490	2	0	0	5	none	0.107	NA	none	1	NA	2.355	2.355	0
AT1G04500	0	0	0	0	none	1	NA	none	1	NA	2.355	2.36	-0.005
AT1G04501	0	0	0	0	none	1	NA	none	1	NA	NA	NA	NA
AT1G04510	0	0	0	0	none	1	NA	none	1	NA	5.636	6.332	-0.696
AT1G04520	0	0	0	0	none	1	NA	none	1	NA	2.356	2.581	-0.225
AT1G04530	21	12	5	7	none	0.789	NA	none	0.932	NA	3.942	4.179	-0.237
AT1G04540	4	2	12	21	none	1	NA	none	1	NA	2.744	3.752	-1.008
AT1G04550	66	85	60	158	father	0.028	1.056	Ler	2.73e-07	1.831	5.048	4.805	0.243
AT1G04555	0	0	0	0	none	1	NA	none	1	NA	NA	NA	NA
AT1G04560	0	0	0	0	none	1	NA	none	1	NA	2.355	2.652	-0.297
AT1G04570	0	0	0	0	none	1	NA	none	1	NA	NA	NA	NA
AT1G04580	0	0	0	0	none	1	NA	none	1	NA	11.12	4.243	6.877
AT1G04590	0	0	0	0	none	1	NA	none	1	NA	4.518	5.345	-0.827
AT1G04600	0	0	0	0	none	1	NA	none	1	NA	2.355	2.519	-0.164
AT1G04610	0	0	0	0	none	1	NA	none	1	NA	2.422	2.444	-0.022
AT1G04620	0	0	0	0	none	1	NA	none	1	NA	2.682	2.855	-0.173
AT1G04630	0	0	0	0	none	1	NA	none	1	NA	NA	NA	NA
AT1G04635	0	0	0	0	none	1	NA	none	1	NA	NA	NA	NA
AT1G04640	0	0	0	0	none	1	NA	none	1	NA	3.157	3.063	0.095
AT1G04645	0	0	0	0	none	1	NA	none	1	NA	4.998	5.659	-0.661
AT1G04650	0	0	0	0	none	1	NA	none	1	NA	2.373	2.395	-0.022
AT1G04660	0	0	0	0	none	1	NA	none	1	NA	6.914	8.95	-2.036
AT1G04670	0	0	0	0	none	1	NA	none	1	NA	2.355	2.355	0
AT1G04680	0	0	0	0	none	1	NA	none	1	NA	2.393	3.707	-1.314
AT1G04684	0	0	0	0	none	1	NA	none	1	NA	NA	NA	NA
AT1G04690	0	0	0	0	none	1	NA	none	1	NA	9.606	9.35	0.256
AT1G04700	0	0	0	0	none	1	NA	none	1	NA	3.013	2.845	0.168
AT1G04710	9	0	4	0	none	1	NA	Col-0	0.00219	2.44	5.118	5.828	-0.71
AT1G04720	0	0	0	0	none	1	NA	none	1	NA	NA	NA	NA
AT1G04730	0	0	0	0	none	1	NA	none	1	NA	2.465	2.721	-0.256
AT1G04750	0	0	0	0	none	1	NA	none	1	NA	8.644	9.213	-0.568
AT1G04760	0	0	0	0	none	1	NA	none	1	NA	2.446	2.89	-0.444
AT1G04770	0	0	0	0	none	1	NA	none	1	NA	3.579	5.055	-1.476
AT1G04778	0	0	0	0	none	1	NA	none	1	NA	NA	NA	NA
AT1G04780	0	0	0	0	none	1	NA	none	1	NA	6.517	6.141	0.376
AT1G04790	0	0	0	0	none	1	NA	none	1	NA	3.453	3.63	-0.177
AT1G04800	0	0	0	0	none	1	NA	none	1	NA	4.263	4.151	0.112
AT1G04810	0	0	0	0	none	1	NA	none	1	NA	4.376	5.699	-1.323
AT1G04820	0	0	0	0	none	1	NA	none	1	NA	7.368	7.374	-0.005
AT1G04830	0	0	0	0	none	1	NA	none	1	NA	4.611	6.067	-1.456
AT1G04840	0	0	0	0	none	1	NA	none	1	NA	2.357	2.371	-0.014
AT1G04850	0	0	0	0	none	1	NA	none	1	NA	7.282	8.36	-1.078
AT1G04860	0	0	0	0	none	1	NA	none	1	NA	4.164	6.084	-1.92
AT1G04870	0	0	0	0	none	1	NA	none	1	NA	5.989	7.191	-1.202
AT1G04880	0	0	0	0	none	1	NA	none	1	NA	2.496	2.543	-0.047
AT1G04890	0	0	0	0	none	1	NA	none	1	NA	NA	NA	NA
AT1G04900	0	0	0	0	none	1	NA	none	1	NA	2.98	4.498	-1.518
AT1G04910	0	0	0	0	none	1	NA	none	1	NA	5.116	5.241	-0.125
AT1G04920	0	0	0	0	none	1	NA	none	1	NA	2.355	2.992	-0.637
AT1G04930	0	0	0	0	none	1	NA	none	1	NA	2.366	2.382	-0.016
AT1G04940	0	0	0	0	none	1	NA	none	1	NA	NA	NA	NA
AT1G04945	0	0	0	0	none	1	NA	none	1	NA	3.15	3.614	-0.463
AT1G04950	0	0	0	0	none	1	NA	none	1	NA	4.127	4.661	-0.533
AT1G04960	0	0	0	0	none	1	NA	none	1	NA	7.479	7.789	-0.31
AT1G04970	0	0	0	0	none	1	NA	none	1	NA	3.841	3.704	0.137
AT1G04980	0	0	0	0	none	1	NA	none	1	NA	5.648	3.82	1.828
AT1G04985	0	0	0	0	none	1	NA	none	1	NA	5.656	6.287	-0.631
AT1G04990	0	0	0	0	none	1	NA	none	1	NA	5.829	5.593	0.235
AT1G05000	0	0	1	2	none	1	NA	none	1	NA	4.201	3.3	0.901
AT1G05010	0	0	0	0	none	1	NA	none	1	NA	2.355	2.355	0
AT1G05020	2	1	2	1	none	0.901	NA	none	0.861	NA	2.391	2.812	-0.421
AT1G05030	8	5	5	14	none	0.993	NA	none	0.739	NA	2.381	2.676	-0.295
AT1G05040	0	0	0	0	none	1	NA	none	1	NA	2.355	2.355	0
AT1G05055	0	0	0	0	none	1	NA	none	1	NA	4.943	5.538	-0.594
AT1G05060	1	0	0	0	none	1	NA	none	1	NA	2.574	2.494	0.081
AT1G05065	0	0	0	0	none	1	NA	none	1	NA	NA	NA	NA
AT1G05070	81	21	33	65	none	0.143	NA	none	0.121	NA	2.731	2.808	-0.077
AT1G05080	0	0	0	0	none	1	NA	none	1	NA	NA	NA	NA
AT1G05085	0	0	0	0	none	1	NA	none	1	NA	NA	NA	NA
AT1G05090	0	0	0	0	none	1	NA	none	1	NA	4.387	5.014	-0.627
AT1G05100	0	0	0	0	none	1	NA	none	1	NA	2.656	2.582	0.074
AT1G05120	10	3	4	7	none	0.954	NA	none	0.739	NA	6.001	5.936	0.065
AT1G05136	0	0	0	0	none	1	NA	none	1	NA	NA	NA	NA
AT1G05140	1	0	1	1	none	0.899	NA	none	0.849	NA	5.638	4.466	1.173
AT1G05150	267	165	136	320	none	0.9	NA	Ler	0.0374	0	6.511	7.235	-0.724
AT1G05160	1479	148	859	319	none	0.805	NA	Col-0	0	19.991	5.906	7.987	-2.082
AT1G05170	2	2	0	3	none	0.823	NA	none	0.401	NA	3.126	2.411	0.715
AT1G05180	0	0	0	0	none	1	NA	none	1	NA	7.103	7.429	-0.325
AT1G05190	6	11	3	8	none	0.58	NA	none	0.177	NA	4.665	6.059	-1.394
AT1G05200	4	2	1	12	none	0.404	NA	none	0.375	NA	2.717	2.371	0.346
AT1G05205	0	0	0	0	none	1	NA	none	1	NA	7.77	7.889	-0.119
AT1G05210	0	0	0	0	none	1	NA	none	1	NA	2.443	2.543	-0.101
AT1G05220	0	0	0	0	none	1	NA	none	1	NA	NA	NA	NA
AT1G05230	5	0	1	3	none	0.376	NA	none	0.531	NA	4.969	2.54	2.43
AT1G05240	0	0	0	0	none	1	NA	none	1	NA	2.355	2.688	-0.333
AT1G05250	0	0	0	0	none	1	NA	none	1	NA	2.355	2.688	-0.333
AT1G05260	18	0	0	11	mother	1.46e-07	3.354	none	1	NA	8.502	3.749	4.753
AT1G05270	2	0	0	2	none	0.397	NA	none	1	NA	4.104	3.603	0.502
AT1G05280	236	45	65	180	mother	7.34e-11	1.992	Col-0	0.016	1.039	9.022	6.561	2.461
AT1G05290	0	0	0	0	none	1	NA	none	1	NA	2.359	2.355	0.004
AT1G05291	0	0	0	0	none	1	NA	none	1	NA	NA	NA	NA
AT1G05300	0	0	0	0	none	1	NA	none	1	NA	2.655	2.355	0.3
AT1G05310	0	0	0	0	none	1	NA	none	1	NA	2.464	2.643	-0.179
AT1G05320	6	0	0	5	mother	0.0114	0	none	1	NA	NA	NA	NA
AT1G05330	0	0	0	0	none	1	NA	none	1	NA	2.363	2.507	-0.145
AT1G05340	1	0	0	2	none	0.547	NA	none	1	NA	5.554	3.073	2.48
AT1G05350	606	143	299	287	none	1	NA	Col-0	3.18e-35	3.131	5.263	6.803	-1.54
AT1G05360	23	6	9	20	none	0.562	NA	none	0.71	NA	3.447	4.594	-1.147
AT1G05370	7	6	6	15	none	0.987	NA	none	0.55	NA	2.355	3.627	-1.272
AT1G05380	13	7	8	15	none	1	NA	none	1	NA	4.309	4.352	-0.043
AT1G05385	0	0	0	0	none	1	NA	none	1	NA	4.681	4.845	-0.164
AT1G05390	0	0	0	0	none	1	NA	none	1	NA	NA	NA	NA
AT1G05400	0	0	0	0	none	1	NA	none	1	NA	2.638	3.583	-0.944
AT1G05410	212	132	101	258	none	1	NA	Ler	0.0195	1.018	4.528	5.926	-1.398
AT1G05420	0	0	0	0	none	1	NA	none	1	NA	NA	NA	NA
AT1G05430	15	6	1	14	none	0.0644	NA	none	0.29	NA	5.555	5.729	-0.174
AT1G05440	10	10	5	11	none	0.723	NA	none	0.512	NA	3.339	5.001	-1.662
AT1G05450	0	0	0	0	none	1	NA	none	1	NA	2.363	2.394	-0.031
AT1G05460	504	189	239	348	none	0.961	NA	Col-0	3.96e-06	1.315	7.389	8.828	-1.439
AT1G05470	0	0	0	0	none	1	NA	none	1	NA	2.482	2.376	0.107
AT1G05490	25	6	0	28	mother	5.78e-07	3.2	none	0.0537	NA	5.228	2.65	2.578
AT1G05500	0	0	0	0	none	1	NA	none	1	NA	5.769	4.011	1.757
AT1G05510	0	0	0	0	none	1	NA	none	1	NA	2.607	3.18	-0.572
AT1G05520	1	5	2	5	none	0.668	NA	none	0.177	NA	4.817	5.191	-0.374
AT1G05530	0	0	0	0	none	1	NA	none	1	NA	2.492	2.65	-0.158
AT1G05540	5	0	8	0	none	1	NA	Col-0	0.00148	2.711	5.379	2.814	2.565
AT1G05550	0	0	0	0	none	1	NA	none	1	NA	2.361	2.523	-0.163
AT1G05560	0	0	0	0	none	1	NA	none	1	NA	3.126	3.436	-0.309
AT1G05570	3	0	1	5	none	0.277	NA	none	0.837	NA	5.201	3.526	1.675
AT1G05575	0	0	0	0	none	1	NA	none	1	NA	2.355	2.362	-0.007
AT1G05577	0	0	0	0	none	1	NA	none	1	NA	2.356	2.4	-0.044
AT1G05580	0	0	3	5	none	1	NA	none	1	NA	NA	NA	NA
AT1G05590	9	2	2	7	none	0.322	NA	none	1	NA	5.268	4.354	0.913
AT1G05600	7	3	2	3	none	1	NA	none	0.985	NA	4.156	3.966	0.19
AT1G05610	0	0	0	0	none	1	NA	none	1	NA	2.356	2.355	0.001
AT1G05615	0	0	0	0	none	1	NA	none	1	NA	NA	NA	NA
AT1G05620	0	0	5	4	none	1	NA	none	1	NA	3.232	3.984	-0.751
AT1G05630	14	9	9	13	none	0.628	NA	none	1	NA	2.828	3.109	-0.28
AT1G05640	10	7	1	9	none	0.608	NA	none	0.251	NA	NA	NA	NA
AT1G05650	0	0	0	0	none	1	NA	none	1	NA	2.358	2.355	0.003
AT1G05660	0	0	0	0	none	1	NA	none	1	NA	2.358	2.355	0.003
AT1G05670	0	0	0	0	none	1	NA	none	1	NA	2.612	2.604	0.008
AT1G05680	0	0	0	0	none	1	NA	none	1	NA	2.355	2.391	-0.036
AT1G05690	4	0	0	1	none	0.315	NA	none	1	NA	2.374	2.355	0.019
AT1G05700	0	0	0	0	none	1	NA	none	1	NA	2.355	2.355	0
AT1G05710	0	0	0	0	none	1	NA	none	1	NA	3.098	2.358	0.74
AT1G05720	0	0	0	0	none	1	NA	none	1	NA	9.326	9.066	0.26
AT1G05730	0	0	0	0	none	1	NA	none	1	NA	NA	NA	NA
AT1G05740	0	0	0	0	none	1	NA	none	1	NA	2.36	2.971	-0.612
AT1G05750	12	2	3	17	none	0.0603	NA	none	1	NA	2.365	2.365	0
AT1G05760	0	0	0	0	none	1	NA	none	1	NA	2.356	2.355	0.001
AT1G05770	0	0	0	0	none	1	NA	none	1	NA	2.355	2.355	0
AT1G05780	0	0	0	0	none	1	NA	none	1	NA	NA	NA	NA
AT1G05785	0	0	0	0	none	1	NA	none	1	NA	NA	NA	NA
AT1G05790	3	1	3	7	none	1	NA	none	1	NA	4.986	3.203	1.783
AT1G05800	0	0	0	0	none	1	NA	none	1	NA	2.386	2.358	0.029
AT1G05805	2	2	0	2	none	0.899	NA	none	0.619	NA	3.303	2.604	0.699
AT1G05810	0	0	0	0	none	1	NA	none	1	NA	2.355	2.355	0
AT1G05820	2	0	0	0	none	1	NA	none	1	NA	NA	NA	NA
AT1G05830	8	4	7	6	none	0.716	NA	none	0.543	NA	2.589	2.772	-0.183
AT1G05835	22	47	10	108	none	0.825	NA	Ler	3.4e-16	7.393	NA	NA	NA
AT1G05840	4	0	1	9	none	0.0549	NA	none	0.827	NA	3.475	3.65	-0.176
AT1G05850	732	325	199	1004	mother	3.78e-31	2.142	Ler	3.24e-14	1.689	11.228	8.17	3.058
AT1G05860	4	2	2	5	none	0.991	NA	none	1	NA	2.97	3.047	-0.077
AT1G05870	0	0	0	0	none	1	NA	none	1	NA	NA	NA	NA
AT1G05880	0	0	0	0	none	1	NA	none	1	NA	2.366	2.409	-0.043
AT1G05890	0	5	1	0	none	0.277	NA	none	1	NA	6.411	7.167	-0.756
AT1G05894	0	0	0	0	none	1	NA	none	1	NA	NA	NA	NA
AT1G05900	1	1	1	0	none	0.899	NA	none	0.849	NA	2.59	2.535	0.055
AT1G05910	71	16	25	47	none	0.141	NA	none	0.0737	NA	4.454	5.479	-1.025
AT1G05920	2	0	0	0	none	1	NA	none	1	NA	2.355	2.355	0
AT1G05925	0	0	0	0	none	1	NA	none	1	NA	NA	NA	NA
AT1G05930	0	0	0	0	none	1	NA	none	1	NA	NA	NA	NA
AT1G05940	0	0	0	0	none	1	NA	none	1	NA	5.66	4.937	0.723
AT1G05950	0	0	0	0	none	1	NA	none	1	NA	4.604	3.457	1.147
AT1G05960	2	1	3	1	none	0.649	NA	none	0.642	NA	4.937	5.626	-0.689
AT1G05970	0	0	0	0	none	1	NA	none	1	NA	NA	NA	NA
AT1G05980	0	0	0	0	none	1	NA	none	1	NA	NA	NA	NA
AT1G05990	0	0	0	0	none	1	NA	none	1	NA	2.444	2.44	0.004
AT1G06000	28	15	6	6	none	0.626	NA	none	0.597	NA	2.556	2.506	0.051
AT1G06010	50	9	24	26	none	0.657	NA	Col-0	0.00141	1.479	5.665	5.347	0.318
AT1G06020	0	0	0	0	none	1	NA	none	1	NA	2.355	2.355	0
AT1G06030	0	0	0	0	none	1	NA	none	1	NA	2.736	2.39	0.346
AT1G06040	11	3	2	3	none	1	NA	none	0.717	NA	8.164	6.152	2.013
AT1G06050	2	0	0	0	none	1	NA	none	1	NA	5.934	7.368	-1.434
AT1G06060	0	0	0	0	none	1	NA	none	1	NA	5.057	6.06	-1.003
AT1G06070	4	5	4	10	none	0.899	NA	none	0.444	NA	6.634	6.874	-0.24
AT1G06080	0	0	1	0	none	1	NA	none	1	NA	2.363	2.785	-0.423
AT1G06090	0	0	0	0	none	1	NA	none	1	NA	2.357	2.355	0.002
AT1G06100	0	0	0	0	none	1	NA	none	1	NA	2.403	2.432	-0.03
AT1G06110	28	23	16	24	none	0.25	NA	none	0.845	NA	4.493	4.273	0.22
AT1G06120	0	0	0	0	none	1	NA	none	1	NA	2.357	2.355	0.002
AT1G06130	0	0	0	0	none	1	NA	none	1	NA	4.308	3.338	0.97
AT1G06135	0	0	0	0	none	1	NA	none	1	NA	NA	NA	NA
AT1G06137	0	0	0	0	none	1	NA	none	1	NA	NA	NA	NA
AT1G06140	0	2	0	2	none	1	NA	none	0.303	NA	2.428	2.469	-0.04
AT1G06145	5	2	1	3	none	1	NA	none	1	NA	3.425	4.355	-0.93
AT1G06148	0	0	0	0	none	1	NA	none	1	NA	NA	NA	NA
AT1G06149	0	0	0	0	none	1	NA	none	1	NA	NA	NA	NA
AT1G06150	8	1	1	4	none	0.481	NA	none	0.93	NA	NA	NA	NA
AT1G06160	0	0	0	0	none	1	NA	none	1	NA	2.355	2.357	-0.002
AT1G06170	385	98	194	238	none	0.506	NA	Col-0	2.78e-14	2.124	2.355	2.366	-0.011
AT1G06180	0	0	0	0	none	1	NA	none	1	NA	2.355	2.358	-0.003
AT1G06190	82	50	18	49	none	0.916	NA	none	0.298	NA	3.725	5.507	-1.782
AT1G06200	60	10	27	16	none	0.96	NA	Col-0	8.79e-07	2.854	5.253	5.278	-0.025
AT1G06210	72	34	28	48	none	0.967	NA	none	0.747	NA	6.302	6.696	-0.394
AT1G06220	242	134	157	321	none	0.843	NA	none	0.643	NA	7.534	8.442	-0.908
AT1G06225	0	0	0	0	none	1	NA	none	1	NA	2.724	2.495	0.229
AT1G06230	179	98	97	202	none	0.961	NA	none	0.715	NA	7.774	9.021	-1.247
AT1G06240	1	0	0	0	none	1	NA	none	1	NA	4.447	3.3	1.147
AT1G06250	3	0	2	3	none	0.602	NA	none	0.499	NA	3.348	3.413	-0.065
AT1G06260	0	1	0	1	none	1	NA	none	0.739	NA	2.544	2.43	0.114
AT1G06265	7	0	0	3	mother	0.0243	0	none	1	NA	NA	NA	NA
AT1G06270	71	32	26	67	none	0.578	NA	none	0.846	NA	4.361	4.615	-0.254
AT1G06280	0	0	0	0	none	1	NA	none	1	NA	NA	NA	NA
AT1G06290	0	0	0	0	none	1	NA	none	1	NA	5.551	4.893	0.659
AT1G06310	0	0	0	0	none	1	NA	none	1	NA	2.355	2.359	-0.004
AT1G06320	0	0	0	0	none	1	NA	none	1	NA	2.356	2.647	-0.291
AT1G06330	0	0	0	0	none	1	NA	none	1	NA	NA	NA	NA
AT1G06340	0	0	0	0	none	1	NA	none	1	NA	2.39	2.409	-0.02
AT1G06350	0	0	0	0	none	1	NA	none	1	NA	3.03	3.632	-0.602
AT1G06360	3	1	2	2	none	0.92	NA	none	0.885	NA	3.03	3.632	-0.602
AT1G06380	19	13	12	20	none	0.828	NA	none	1	NA	3.884	5.203	-1.319
AT1G06390	9	16	6	33	none	0.899	NA	Ler	0.000423	1.897	4.488	3.272	1.216
AT1G06400	1	2	0	3	none	0.828	NA	none	0.352	NA	7.648	7.269	0.379
AT1G06410	74	27	36	110	none	0.0539	NA	none	0.885	NA	8.71	8.429	0.282
AT1G06420	0	0	0	0	none	1	NA	none	1	NA	6.777	7.921	-1.144
AT1G06430	50	16	15	31	none	0.607	NA	none	0.579	NA	4.238	4.197	0.042
AT1G06440	18	30	10	77	none	0.955	NA	Ler	8.73e-09	3.774	2.479	2.881	-0.402
AT1G06450	2	0	0	0	none	1	NA	none	1	NA	2.978	4.752	-1.773
AT1G06460	15	1	3	1	none	0.907	NA	Col-0	0.0243	1.088	3.358	2.823	0.535
AT1G06470	22	5	8	25	none	0.112	NA	none	0.825	NA	5.479	5.223	0.256
AT1G06475	3	0	2	5	none	0.383	NA	none	0.637	NA	NA	NA	NA
AT1G06480	0	0	0	0	none	1	NA	none	1	NA	NA	NA	NA
AT1G06490	0	0	0	0	none	1	NA	none	1	NA	2.355	2.43	-0.075
AT1G06500	55	16	25	25	none	0.958	NA	Col-0	0.00925	1.147	4.446	4.224	0.221
AT1G06510	0	0	0	1	none	1	NA	none	1	NA	2.833	2.876	-0.043
AT1G06515	0	0	0	0	none	1	NA	none	1	NA	NA	NA	NA
AT1G06520	0	0	0	0	none	1	NA	none	1	NA	2.546	2.528	0.018
AT1G06530	1700	977	701	1444	none	0.249	NA	Ler	0.0268	0	7.95	8.21	-0.259
AT1G06540	0	0	2	0	none	1	NA	none	1	NA	2.546	2.419	0.127
AT1G06550	8	3	3	3	none	0.912	NA	none	0.612	NA	8.308	3.7	4.608
AT1G06560	83	21	26	22	none	0.876	NA	Col-0	0.000206	1.66	3.623	4.108	-0.485
AT1G06570	0	0	0	0	none	1	NA	none	1	NA	4.18	3.546	0.634
AT1G06580	29	6	13	16	none	0.781	NA	none	0.0645	NA	2.39	3.014	-0.624
AT1G06590	8	6	1	10	none	0.526	NA	none	0.184	NA	2.576	2.592	-0.016
AT1G06610	0	0	0	0	none	1	NA	none	1	NA	NA	NA	NA
AT1G06620	0	0	0	0	none	1	NA	none	1	NA	2.373	2.355	0.018
AT1G06630	99	50	59	130	none	0.917	NA	none	0.849	NA	4.253	4.462	-0.21
AT1G06640	30	0	14	0	none	1	NA	Col-0	2.07e-11	28.461	2.355	2.36	-0.005
AT1G06650	0	0	0	0	none	1	NA	none	1	NA	2.609	3.28	-0.672
AT1G06660	4	1	3	4	none	1	NA	none	0.732	NA	NA	NA	NA
AT1G06670	33	20	8	44	none	0.228	NA	Ler	0.0405	0	5.717	7.008	-1.291
AT1G06680	0	0	0	0	none	1	NA	none	1	NA	4.039	5.024	-0.986
AT1G06690	9	0	3	2	none	0.602	NA	Col-0	0.0497	0	3.673	4.057	-0.383
AT1G06700	10	4	3	5	none	0.964	NA	none	0.894	NA	4.26	4.891	-0.63
AT1G06710	0	0	0	0	none	1	NA	none	1	NA	2.356	2.392	-0.036
AT1G06720	22	9	12	17	none	0.951	NA	none	0.554	NA	3.178	5.439	-2.26
AT1G06730	2	1	0	0	none	1	NA	none	1	NA	3.702	5.215	-1.513
AT1G06750	0	0	0	0	none	1	NA	none	1	NA	2.359	2.364	-0.005
AT1G06760	0	0	0	0	none	1	NA	none	1	NA	6.894	7.738	-0.844
AT1G06770	0	0	0	0	none	1	NA	none	1	NA	2.476	2.505	-0.029
AT1G06780	0	0	0	1	none	1	NA	none	1	NA	7.459	8.215	-0.756
AT1G06790	0	0	0	0	none	1	NA	none	1	NA	5.151	5.302	-0.151
AT1G06800	3	2	0	1	none	0.899	NA	none	0.856	NA	2.617	2.775	-0.158
AT1G06810	1	0	0	0	none	1	NA	none	1	NA	NA	NA	NA
AT1G06820	24	11	12	13	none	0.671	NA	none	0.424	NA	3.257	3.419	-0.162
AT1G06830	0	0	0	0	none	1	NA	none	1	NA	2.355	2.355	0
AT1G06840	0	0	0	0	none	1	NA	none	1	NA	3.791	2.9	0.891
AT1G06850	22	2	5	10	none	0.225	NA	none	0.168	NA	2.381	3.014	-0.633
AT1G06860	0	0	0	0	none	1	NA	none	1	NA	NA	NA	NA
AT1G06870	0	0	0	0	none	1	NA	none	1	NA	5.649	5.286	0.363
AT1G06880	0	0	0	0	none	1	NA	none	1	NA	NA	NA	NA
AT1G06890	0	0	0	0	none	1	NA	none	1	NA	5.794	5.452	0.342
AT1G06900	0	0	0	0	none	1	NA	none	1	NA	5.001	5.904	-0.903
AT1G06910	0	0	0	0	none	1	NA	none	1	NA	NA	NA	NA
AT1G06920	0	0	0	0	none	1	NA	none	1	NA	NA	NA	NA
AT1G06923	0	0	0	0	none	1	NA	none	1	NA	NA	NA	NA
AT1G06925	0	0	0	0	none	1	NA	none	1	NA	NA	NA	NA
AT1G06930	0	0	0	0	none	1	NA	none	1	NA	2.355	2.355	0
AT1G06950	81	46	35	66	none	0.798	NA	none	0.957	NA	5.26	6.234	-0.974
AT1G06960	0	0	0	1	none	1	NA	none	1	NA	4.689	4.778	-0.089
AT1G06970	0	0	0	0	none	1	NA	none	1	NA	2.443	2.368	0.074
AT1G06980	0	0	0	0	none	1	NA	none	1	NA	2.376	2.365	0.012
AT1G06990	0	0	0	0	none	1	NA	none	1	NA	2.355	2.355	0
AT1G07000	0	0	0	2	none	1	NA	none	1	NA	2.513	2.355	0.158
AT1G07010	0	0	0	0	none	1	NA	none	1	NA	5.365	5.469	-0.104
AT1G07020	13	13	13	43	none	0.977	NA	none	0.0622	NA	3.999	4.126	-0.127
AT1G07025	0	0	0	0	none	1	NA	none	1	NA	2.355	2.371	-0.016
AT1G07030	0	0	0	0	none	1	NA	none	1	NA	5.821	5.745	0.076
AT1G07040	71	25	32	72	none	0.382	NA	none	0.721	NA	7.58	6.875	0.705
AT1G07050	0	0	0	0	none	1	NA	none	1	NA	2.362	2.355	0.007
AT1G07051	0	0	0	0	none	1	NA	none	1	NA	NA	NA	NA
AT1G07060	0	0	0	0	none	1	NA	none	1	NA	2.355	2.442	-0.087
AT1G07070	0	0	0	0	none	1	NA	none	1	NA	5.716	5.773	-0.057
AT1G07080	1724	630	873	1348	none	0.692	NA	Col-0	4.38e-18	1.486	7.922	7.777	0.145
AT1G07090	0	0	0	0	none	1	NA	none	1	NA	5.907	2.486	3.421
AT1G07100	0	0	0	0	none	1	NA	none	1	NA	NA	NA	NA
AT1G07110	1	1	1	1	none	1	NA	none	1	NA	6.894	6.694	0.2
AT1G07119	1	0	0	1	none	0.814	NA	none	1	NA	NA	NA	NA
AT1G07120	4	0	0	0	none	1	NA	none	1	NA	2.755	2.517	0.237
AT1G07130	2	1	1	2	none	0.901	NA	none	1	NA	4.932	4.35	0.582
AT1G07135	2126	624	354	2439	mother	5.87e-283	4.802	Ler	4.17e-21	1.655	NA	NA	NA
AT1G07140	336	194	163	457	none	0.361	NA	Ler	0.00114	1.135	9.051	10.085	-1.034
AT1G07150	2	0	3	3	none	0.823	NA	none	0.543	NA	2.441	2.524	-0.083
AT1G07160	1	0	0	0	none	1	NA	none	1	NA	2.357	2.371	-0.014
AT1G07170	0	0	0	0	none	1	NA	none	1	NA	6.866	6.515	0.351
AT1G07175	0	0	10	1	none	1	NA	none	1	NA	NA	NA	NA
AT1G07180	3	0	0	0	none	1	NA	none	1	NA	2.425	2.355	0.07
AT1G07190	0	0	0	0	none	1	NA	none	1	NA	2.355	2.367	-0.012
AT1G07200	9	7	1	6	none	0.927	NA	none	0.41	NA	NA	NA	NA
AT1G07210	3	2	0	2	none	0.719	NA	none	0.629	NA	3.883	5.73	-1.847
AT1G07220	2	0	1	0	none	1	NA	none	0.444	NA	2.372	2.419	-0.047
AT1G07230	51	14	14	53	mother	0.00656	1.077	none	1	NA	6.536	3.274	3.261
AT1G07240	0	0	0	0	none	1	NA	none	1	NA	3.507	4.294	-0.787
AT1G07250	588	61	42	213	mother	3.83e-94	6.759	Col-0	0.0141	1.051	8.186	4.744	3.442
AT1G07260	10	4	6	6	none	0.899	NA	none	0.518	NA	3.169	4.121	-0.952
AT1G07270	0	0	0	0	none	1	NA	none	1	NA	2.38	2.938	-0.558
AT1G07280	294	124	144	453	mother	2.61e-05	1.254	none	0.152	NA	6.749	3.022	3.727
AT1G07290	0	0	0	0	none	1	NA	none	1	NA	2.519	2.707	-0.188
AT1G07300	9	3	6	3	none	0.737	NA	none	0.173	NA	4.183	3.866	0.317
AT1G07310	357	30	308	76	none	0.422	NA	Col-0	0	25.922	3.25	3.487	-0.237
AT1G07320	0	0	0	0	none	1	NA	none	1	NA	4.652	5.026	-0.374
AT1G07330	1	0	0	0	none	1	NA	none	1	NA	2.355	2.362	-0.007
AT1G07340	0	0	0	0	none	1	NA	none	1	NA	2.355	2.355	0
AT1G07350	311	103	181	249	none	0.974	NA	Col-0	1.3e-06	1.451	3.977	4.582	-0.605
AT1G07360	394	243	191	639	mother	0.0452	0	Ler	4.47e-09	1.497	5.296	7.052	-1.756
AT1G07370	11	3	3	14	none	0.254	NA	none	0.94	NA	4.504	7.203	-2.699
AT1G07380	3	2	4	11	none	1	NA	none	0.858	NA	3.501	5.037	-1.536
AT1G07390	0	0	0	0	none	1	NA	none	1	NA	2.384	2.355	0.029
AT1G07400	561	182	274	748	mother	8.58e-13	1.55	none	0.506	NA	5.363	5.2	0.163
AT1G07410	2	0	1	0	none	1	NA	none	0.444	NA	3.9	3.446	0.454
AT1G07420	0	0	0	0	none	1	NA	none	1	NA	4.234	3.73	0.505
AT1G07430	1	1	0	0	none	1	NA	none	1	NA	5.313	4.312	1.001
AT1G07440	0	0	0	0	none	1	NA	none	1	NA	2.355	2.355	0
AT1G07450	0	0	0	0	none	1	NA	none	1	NA	2.355	2.355	0
AT1G07460	0	0	0	0	none	1	NA	none	1	NA	2.355	2.355	0
AT1G07470	5	1	6	9	none	0.998	NA	none	0.552	NA	7.817	8.727	-0.91
AT1G07473	8	1	6	6	none	0.875	NA	none	0.209	NA	NA	NA	NA
AT1G07476	0	0	0	0	none	1	NA	none	1	NA	NA	NA	NA
AT1G07480	0	0	0	0	none	1	NA	none	1	NA	7.817	8.727	-0.91
AT1G07485	0	0	0	0	none	1	NA	none	1	NA	2.355	2.355	0
AT1G07490	0	0	0	0	none	1	NA	none	1	NA	NA	NA	NA
AT1G07500	12	8	5	12	none	1	NA	none	0.752	NA	2.419	2.419	0
AT1G07510	8	11	8	10	none	0.198	NA	none	0.709	NA	7.936	8.094	-0.158
AT1G07520	1	0	0	3	none	0.383	NA	none	1	NA	2.555	2.576	-0.021
AT1G07530	0	0	0	0	none	1	NA	none	1	NA	3.818	2.648	1.171
AT1G07540	1	0	0	0	none	1	NA	none	1	NA	2.355	2.355	0
AT1G07550	0	0	0	0	none	1	NA	none	1	NA	2.355	2.357	-0.002
AT1G07560	0	0	0	0	none	1	NA	none	1	NA	2.355	2.355	0
AT1G07570	1	0	0	1	none	0.814	NA	none	1	NA	5.731	3.521	2.21
AT1G07580	0	0	0	0	none	1	NA	none	1	NA	NA	NA	NA
AT1G07590	105	23	46	53	none	0.688	NA	Col-0	3.24e-05	1.711	7.26	5.845	1.415
AT1G07600	0	0	0	0	none	1	NA	none	1	NA	12.419	9.315	3.105
AT1G07610	0	0	2	0	none	1	NA	none	1	NA	8.265	4.811	3.453
AT1G07615	1	10	4	3	none	0.0606	NA	none	0.28	NA	2.797	2.848	-0.051
AT1G07620	1	0	1	0	none	1	NA	none	0.739	NA	NA	NA	NA
AT1G07630	29	17	30	36	none	0.323	NA	none	0.619	NA	4.539	3.156	1.383
AT1G07640	7	3	2	3	none	1	NA	none	0.985	NA	4.573	2.356	2.218
AT1G07645	4	0	0	2	none	0.155	NA	none	1	NA	NA	NA	NA
AT1G07650	5	0	3	0	none	1	NA	Col-0	0.0311	1.016	2.729	2.4	0.329
AT1G07660	40	35	18	50	none	0.824	NA	none	0.0526	NA	9.688	10.408	-0.721
AT1G07670	100	40	47	82	none	0.92	NA	none	0.375	NA	8.594	7.858	0.736
AT1G07680	0	0	1	0	none	1	NA	none	1	NA	2.355	2.368	-0.013
AT1G07690	0	0	0	0	none	1	NA	none	1	NA	5.696	9.269	-3.573
AT1G07700	6	2	0	2	none	0.502	NA	none	0.83	NA	3.061	3.22	-0.159
AT1G07702	0	0	0	0	none	1	NA	none	1	NA	NA	NA	NA
AT1G07705	0	1	0	1	none	1	NA	none	0.739	NA	5.675	5.618	0.057
AT1G07710	9	2	8	17	none	0.499	NA	none	0.66	NA	NA	NA	NA
AT1G07720	80	0	1	50	mother	0	45.318	none	0.515	NA	6.343	2.355	3.988
AT1G07725	1	0	0	1	none	0.814	NA	none	1	NA	NA	NA	NA
AT1G07728	1	0	0	0	none	1	NA	none	1	NA	NA	NA	NA
AT1G07730	0	0	0	0	none	1	NA	none	1	NA	2.361	2.375	-0.014
AT1G07740	9	1	4	10	none	0.294	NA	none	0.543	NA	2.487	2.793	-0.307
AT1G07745	0	0	0	0	none	1	NA	none	1	NA	2.605	2.751	-0.146
AT1G07747	0	0	0	0	none	1	NA	none	1	NA	NA	NA	NA
AT1G07750	120	57	108	122	none	0.0838	NA	Col-0	0.0139	1.052	8.276	6.905	1.371
AT1G07760	0	0	0	0	none	1	NA	none	1	NA	NA	NA	NA
AT1G07770	0	0	0	0	none	1	NA	none	1	NA	11.225	11.507	-0.282
AT1G07780	0	0	0	0	none	1	NA	none	1	NA	5.4	5.13	0.271
AT1G07790	4	6	1	6	none	0.922	NA	none	0.201	NA	4.847	6.632	-1.785
AT1G07795	0	0	0	0	none	1	NA	none	1	NA	2.888	2.593	0.295
AT1G07810	9	6	5	20	none	0.899	NA	none	0.397	NA	8.594	7.858	0.736
AT1G07820	0	0	0	0	none	1	NA	none	1	NA	9.688	10.408	-0.721
AT1G07830	15	20	8	32	none	0.92	NA	Ler	0.00526	1.297	4.604	4.404	0.2
AT1G07840	10	8	11	7	none	0.137	NA	none	0.605	NA	6.34	7.508	-1.168
AT1G07850	3	2	0	0	none	1	NA	none	1	NA	2.355	2.355	0
AT1G07860	6	0	0	0	none	1	NA	none	1	NA	2.363	2.355	0.008
AT1G07870	247	143	102	295	none	0.38	NA	Ler	0.00524	1.089	4.082	4.852	-0.769
AT1G07880	0	0	0	0	none	1	NA	none	1	NA	2.36	2.355	0.005
AT1G07890	12411	4460	4430	10814	mother	9.56e-121	1.585	Col-0	1.76e-06	1.064	8.213	6.264	1.949
AT1G07900	0	0	0	0	none	1	NA	none	1	NA	NA	NA	NA
AT1G07901	0	0	0	0	none	1	NA	none	1	NA	NA	NA	NA
AT1G07910	0	0	1	0	none	1	NA	none	1	NA	3.411	4.243	-0.832
AT1G07920	342	30	142	87	none	0.0693	NA	Col-0	5.87e-65	9.839	12.097	12.36	-0.263
AT1G07930	581	155	323	236	father	0.024	1.035	Col-0	3.04e-44	3.635	12.097	12.36	-0.263
AT1G07940	0	0	0	0	none	1	NA	none	1	NA	12.097	12.36	-0.263
AT1G07950	0	0	0	0	none	1	NA	none	1	NA	4.66	6.233	-1.574
AT1G07960	0	0	0	0	none	1	NA	none	1	NA	4.91	4.998	-0.088
AT1G07970	0	0	0	0	none	1	NA	none	1	NA	2.635	3.419	-0.784
AT1G07980	148	48	55	112	none	0.185	NA	none	0.211	NA	6.555	7.665	-1.11
AT1G07985	0	0	0	0	none	1	NA	none	1	NA	NA	NA	NA
AT1G07990	2	2	2	6	none	0.991	NA	none	0.752	NA	4.62	4.14	0.481
AT1G08000	2	0	0	0	none	1	NA	none	1	NA	3.534	4.319	-0.785
AT1G08005	0	0	0	0	none	1	NA	none	1	NA	NA	NA	NA
AT1G08010	15	4	13	17	none	0.999	NA	none	0.289	NA	3.534	4.319	-0.785
AT1G08030	30	9	18	20	none	1	NA	none	0.0991	NA	5.414	5.653	-0.239
AT1G08035	1	0	0	1	none	0.814	NA	none	1	NA	NA	NA	NA
AT1G08040	0	0	0	0	none	1	NA	none	1	NA	6.735	6.557	0.178
AT1G08050	7	0	0	3	mother	0.0243	0	none	1	NA	5.987	6.015	-0.028
AT1G08060	76	55	34	105	none	0.962	NA	Ler	0.0116	1.077	3.386	4.183	-0.797
AT1G08065	1	0	0	0	none	1	NA	none	1	NA	2.356	2.355	0.001
AT1G08070	0	1	0	0	none	1	NA	none	1	NA	2.497	2.389	0.109
AT1G08080	0	0	0	0	none	1	NA	none	1	NA	2.355	2.38	-0.025
AT1G08090	0	0	0	0	none	1	NA	none	1	NA	2.379	2.355	0.024
AT1G08100	0	0	0	0	none	1	NA	none	1	NA	2.358	2.455	-0.098
AT1G08110	6	2	0	2	none	0.502	NA	none	0.83	NA	6.079	6.029	0.05
AT1G08115	0	0	0	0	none	1	NA	none	1	NA	NA	NA	NA
AT1G08120	0	0	0	0	none	1	NA	none	1	NA	NA	NA	NA
AT1G08125	12	9	3	7	none	0.865	NA	none	0.739	NA	NA	NA	NA
AT1G08130	3	1	1	2	none	0.963	NA	none	1	NA	3.703	4.513	-0.81
AT1G08135	0	0	0	0	none	1	NA	none	1	NA	2.355	2.355	0
AT1G08140	0	0	0	0	none	1	NA	none	1	NA	NA	NA	NA
AT1G08150	0	0	0	0	none	1	NA	none	1	NA	NA	NA	NA
AT1G08160	0	0	0	0	none	1	NA	none	1	NA	NA	NA	NA
AT1G08165	0	0	0	0	none	1	NA	none	1	NA	NA	NA	NA
AT1G08170	0	0	0	0	none	1	NA	none	1	NA	2.409	2.355	0.054
AT1G08180	0	0	0	0	none	1	NA	none	1	NA	3.117	2.375	0.742
AT1G08190	75	49	35	123	none	0.537	NA	Ler	0.00875	1.105	3.705	4.209	-0.504
AT1G08200	140	49	38	100	none	0.055	NA	none	0.911	NA	9.948	9.314	0.634
AT1G08210	0	0	0	0	none	1	NA	none	1	NA	2.955	2.664	0.291
AT1G08220	5	1	1	2	none	1	NA	none	0.769	NA	2.731	2.955	-0.224
AT1G08230	0	0	0	0	none	1	NA	none	1	NA	2.356	2.355	0.001
AT1G08240	0	0	0	0	none	1	NA	none	1	NA	NA	NA	NA
AT1G08250	0	0	0	0	none	1	NA	none	1	NA	3.873	3.088	0.786
AT1G08260	1	0	0	2	none	0.547	NA	none	1	NA	5.075	5.791	-0.716
AT1G08270	0	0	0	0	none	1	NA	none	1	NA	4.396	3.519	0.877
AT1G08280	0	0	0	0	none	1	NA	none	1	NA	6.895	2.42	4.476
AT1G08290	0	0	0	0	none	1	NA	none	1	NA	NA	NA	NA
AT1G08300	5	0	3	0	none	1	NA	Col-0	0.0311	1.016	NA	NA	NA
AT1G08310	1	0	1	0	none	1	NA	none	0.739	NA	2.358	2.416	-0.058
AT1G08315	0	0	0	0	none	1	NA	none	1	NA	2.595	2.731	-0.136
AT1G08320	0	0	0	0	none	1	NA	none	1	NA	2.38	2.381	-0.001
AT1G08340	1	0	0	0	none	1	NA	none	1	NA	2.416	2.416	0
AT1G08350	0	0	0	0	none	1	NA	none	1	NA	3.48	3.185	0.294
AT1G08360	0	0	0	0	none	1	NA	none	1	NA	9.438	9.279	0.158
AT1G08370	89	36	58	101	none	0.959	NA	none	0.381	NA	6.244	6.432	-0.188
AT1G08380	0	0	0	0	none	1	NA	none	1	NA	5.806	6.422	-0.616
AT1G08390	1	0	0	0	none	1	NA	none	1	NA	2.867	3.125	-0.258
AT1G08400	0	0	0	1	none	1	NA	none	1	NA	NA	NA	NA
AT1G08410	22	14	5	11	none	0.934	NA	none	0.837	NA	3.901	5.923	-2.022
AT1G08420	13	1	4	8	none	0.238	NA	none	0.293	NA	6.246	5.531	0.714
AT1G08430	0	0	0	2	none	1	NA	none	1	NA	2.355	2.355	0
AT1G08440	0	0	0	0	none	1	NA	none	1	NA	NA	NA	NA
AT1G08450	12	2	8	4	none	0.823	NA	Col-0	0.0311	0	3.066	4.075	-1.009
AT1G08460	721	195	273	275	none	0.828	NA	Col-0	3.56e-29	2.651	6.112	5.924	0.188
AT1G08465	3	1	0	1	none	0.899	NA	none	0.853	NA	NA	NA	NA
AT1G08470	0	0	0	0	none	1	NA	none	1	NA	6.017	3.599	2.418
AT1G08480	0	0	0	0	none	1	NA	none	1	NA	7.111	6.718	0.392
AT1G08490	0	0	0	0	none	1	NA	none	1	NA	3.221	3.709	-0.488
AT1G08500	0	0	0	0	none	1	NA	none	1	NA	2.355	2.365	-0.01
AT1G08510	28	12	6	18	none	0.649	NA	none	0.866	NA	6.35	5.988	0.362
AT1G08520	0	0	0	0	none	1	NA	none	1	NA	5.431	6.062	-0.631
AT1G08530	8	6	6	13	none	0.986	NA	none	0.758	NA	NA	NA	NA
AT1G08540	109	34	66	34	father	0.0232	1.095	Col-0	4.27e-10	2.814	3.607	4.191	-0.585
AT1G08550	0	0	0	2	none	1	NA	none	1	NA	3.736	4.267	-0.531
AT1G08560	0	0	0	0	none	1	NA	none	1	NA	8.807	10.972	-2.165
AT1G08570	1	1	1	2	none	1	NA	none	1	NA	7.51	7.561	-0.051
AT1G08580	0	0	0	0	none	1	NA	none	1	NA	7.69	8.753	-1.064
AT1G08590	0	0	0	0	none	1	NA	none	1	NA	3.37	3.38	-0.011
AT1G08600	16	3	6	8	none	0.672	NA	none	0.245	NA	6.47	8.742	-2.272
AT1G08610	0	0	0	0	none	1	NA	none	1	NA	2.365	2.535	-0.17
AT1G08620	9	6	3	7	none	0.901	NA	none	0.853	NA	4.948	4.606	0.342
AT1G08630	47	4	42	14	none	1	NA	Col-0	5.47e-12	7.282	6.499	7.796	-1.298
AT1G08640	13	7	13	13	none	0.638	NA	none	0.563	NA	4.312	4.682	-0.37
AT1G08650	36	10	15	31	none	0.469	NA	none	0.499	NA	2.628	2.551	0.078
AT1G08660	0	0	0	0	none	1	NA	none	1	NA	4.013	3.007	1.005
AT1G08670	0	0	0	0	none	1	NA	none	1	NA	2.366	2.355	0.011
AT1G08680	7	3	6	25	none	0.673	NA	none	0.739	NA	4.626	5.339	-0.713
AT1G08695	0	0	0	0	none	1	NA	none	1	NA	NA	NA	NA
AT1G08700	539	294	230	467	none	0.81	NA	none	0.588	NA	8.109	7.853	0.256
AT1G08710	0	0	0	0	none	1	NA	none	1	NA	4.047	4.437	-0.391
AT1G08720	35	14	18	37	none	0.834	NA	none	0.849	NA	6.023	4.803	1.221
AT1G08730	0	0	0	0	none	1	NA	none	1	NA	2.379	2.405	-0.027
AT1G08750	6	1	1	3	none	0.823	NA	none	0.93	NA	4.206	5.227	-1.021
AT1G08760	138	56	72	129	none	0.899	NA	none	0.329	NA	NA	NA	NA
AT1G08770	0	0	0	0	none	1	NA	none	1	NA	3.27	3.008	0.262
AT1G08780	63	16	24	19	none	0.814	NA	Col-0	0.000454	1.598	7.548	8.713	-1.165
AT1G08790	0	0	0	0	none	1	NA	none	1	NA	NA	NA	NA
AT1G08800	12	2	5	9	none	0.638	NA	none	0.505	NA	5.818	3.036	2.782
AT1G08810	1	0	0	10	none	0.184	NA	none	1	NA	7.459	2.515	4.945
AT1G08820	0	0	0	2	none	1	NA	none	1	NA	NA	NA	NA
AT1G08830	23	0	4	6	mother	0.031	0	Col-0	0.0158	1.211	8.473	7.761	0.712
AT1G08840	0	0	0	0	none	1	NA	none	1	NA	2.356	2.356	0
AT1G08845	1	1	0	0	none	1	NA	none	1	NA	NA	NA	NA
AT1G08860	30	25	13	47	none	0.934	NA	Ler	0.0305	0	3.196	5.523	-2.327
AT1G08870	0	0	0	0	none	1	NA	none	1	NA	NA	NA	NA
AT1G08880	1	2	0	0	none	1	NA	none	1	NA	5.402	7.305	-1.903
AT1G08890	1	1	0	0	none	1	NA	none	1	NA	2.395	2.371	0.024
AT1G08900	0	0	0	0	none	1	NA	none	1	NA	2.395	2.371	0.024
AT1G08910	0	0	0	0	none	1	NA	none	1	NA	NA	NA	NA
AT1G08920	0	0	0	0	none	1	NA	none	1	NA	4.664	2.993	1.671
AT1G08930	0	0	0	0	none	1	NA	none	1	NA	2.355	2.355	0
AT1G08940	3	1	1	5	none	0.899	NA	none	1	NA	6.134	2.946	3.188
AT1G08950	0	0	0	0	none	1	NA	none	1	NA	NA	NA	NA
AT1G08960	0	0	0	0	none	1	NA	none	1	NA	2.469	2.454	0.014
AT1G08970	0	0	0	0	none	1	NA	none	1	NA	4.345	4.203	0.142
AT1G08980	0	0	0	0	none	1	NA	none	1	NA	5.359	8.001	-2.642
AT1G08985	0	0	0	0	none	1	NA	none	1	NA	NA	NA	NA
AT1G08990	32	1	0	16	mother	2.43e-10	5.756	none	0.819	NA	2.498	2.369	0.129
AT1G09000	8	1	4	6	none	0.76	NA	none	0.371	NA	2.368	2.568	-0.2
AT1G09010	0	0	0	1	none	1	NA	none	1	NA	5.705	7.816	-2.112
AT1G09020	12	5	3	1	none	0.811	NA	none	0.277	NA	4.045	5.095	-1.05
AT1G09026	0	0	0	0	none	1	NA	none	1	NA	NA	NA	NA
AT1G09030	0	0	0	0	none	1	NA	none	1	NA	2.355	2.355	0
AT1G09040	3	2	0	5	none	0.5	NA	none	0.444	NA	NA	NA	NA
AT1G09050	0	0	0	0	none	1	NA	none	1	NA	NA	NA	NA
AT1G09060	63	40	29	65	none	0.899	NA	none	0.473	NA	4	3.139	0.861
AT1G09070	3	0	3	0	none	1	NA	none	0.107	NA	5.171	5.954	-0.782
AT1G09080	0	0	0	0	none	1	NA	none	1	NA	2.358	2.358	0
AT1G09090	0	0	0	0	none	1	NA	none	1	NA	3.315	2.554	0.761
AT1G09100	0	0	0	0	none	1	NA	none	1	NA	5.814	6.176	-0.363
AT1G09110	0	0	0	0	none	1	NA	none	1	NA	NA	NA	NA
AT1G09130	8	3	9	12	none	0.9	NA	none	0.677	NA	6.215	7.257	-1.042
AT1G09140	117	47	71	183	none	0.118	NA	none	1	NA	8.978	8.246	0.732
AT1G09150	0	0	0	0	none	1	NA	none	1	NA	5.054	5.038	0.017
AT1G09155	0	0	0	0	none	1	NA	none	1	NA	6.143	2.652	3.491
AT1G09157	1	2	1	2	none	0.901	NA	none	0.861	NA	NA	NA	NA
AT1G09160	3	0	0	1	none	0.383	NA	none	1	NA	3.445	3.369	0.076
AT1G09170	0	0	0	0	none	1	NA	none	1	NA	2.355	2.355	0
AT1G09176	0	0	0	0	none	1	NA	none	1	NA	NA	NA	NA
AT1G09180	0	0	1	0	none	1	NA	none	1	NA	2.648	3.639	-0.991
AT1G09190	14	10	11	19	none	0.752	NA	none	0.899	NA	4.016	4.156	-0.141
AT1G09195	6	4	0	4	none	0.5	NA	none	0.392	NA	NA	NA	NA
AT1G09200	0	0	0	0	none	1	NA	none	1	NA	4.713	7.614	-2.9
AT1G09210	394	186	318	600	none	1	NA	none	0.542	NA	8.07	9.143	-1.073
AT1G09220	1	2	1	0	none	0.647	NA	none	0.857	NA	2.502	2.363	0.139
AT1G09230	0	0	0	0	none	1	NA	none	1	NA	4.542	5.337	-0.796
AT1G09240	0	0	0	0	none	1	NA	none	1	NA	2.355	2.387	-0.032
AT1G09245	0	0	0	0	none	1	NA	none	1	NA	NA	NA	NA
AT1G09250	0	0	0	0	none	1	NA	none	1	NA	2.447	2.452	-0.005
AT1G09260	2	0	0	0	none	1	NA	none	1	NA	NA	NA	NA
AT1G09270	0	0	0	0	none	1	NA	none	1	NA	5.515	6.289	-0.773
AT1G09280	8	3	0	8	none	0.0848	NA	none	0.318	NA	4.212	5.361	-1.149
AT1G09290	56	40	38	70	none	0.444	NA	none	0.588	NA	2.419	3.123	-0.704
AT1G09300	0	2	1	2	none	0.559	NA	none	0.454	NA	5.15	5.492	-0.342
AT1G09310	0	0	0	0	none	1	NA	none	1	NA	6.851	3.325	3.526
AT1G09320	14	4	16	9	none	0.505	NA	Col-0	0.0313	0	5.169	6.314	-1.145
AT1G09330	0	0	0	0	none	1	NA	none	1	NA	5.992	6.597	-0.605
AT1G09340	0	1	1	0	none	0.814	NA	none	1	NA	2.643	3.299	-0.655
AT1G09350	0	0	0	0	none	1	NA	none	1	NA	2.355	2.38	-0.025
AT1G09360	0	0	0	0	none	1	NA	none	1	NA	2.355	2.355	0
AT1G09370	6	2	0	0	none	1	NA	none	1	NA	2.504	3.179	-0.675
AT1G09380	89	32	44	107	none	0.188	NA	none	0.839	NA	5.564	7.951	-2.388
AT1G09390	0	0	2	0	none	1	NA	none	1	NA	2.887	3.319	-0.431
AT1G09400	5	0	0	1	none	0.277	NA	none	1	NA	2.443	2.505	-0.062
AT1G09410	13	0	1	4	mother	0.0476	0	none	0.355	NA	2.394	2.753	-0.359
AT1G09415	57	46	45	111	none	0.602	NA	Ler	0.0389	0	3.567	3.631	-0.064
AT1G09420	118	96	36	160	none	0.452	NA	Ler	1.09e-07	1.929	7.576	7.047	0.529
AT1G09421	24	11	20	13	none	0.196	NA	none	0.0681	NA	NA	NA	NA
AT1G09430	24	3	8	19	none	0.0585	NA	none	0.306	NA	5.872	3.302	2.57
AT1G09440	1	0	0	0	none	1	NA	none	1	NA	4.106	2.377	1.729
AT1G09450	3	4	4	4	none	0.547	NA	none	0.93	NA	2.356	2.525	-0.169
AT1G09460	1	5	1	4	none	0.783	NA	none	0.133	NA	5.224	6.11	-0.886
AT1G09470	16	8	8	10	none	0.814	NA	none	0.739	NA	NA	NA	NA
AT1G09480	0	0	0	0	none	1	NA	none	1	NA	2.401	2.594	-0.193
AT1G09483	0	0	0	0	none	1	NA	none	1	NA	NA	NA	NA
AT1G09490	4	0	0	0	none	1	NA	none	1	NA	2.401	2.594	-0.193
AT1G09500	13	3	5	11	none	0.708	NA	none	0.758	NA	3.208	4.154	-0.946
AT1G09510	0	0	0	0	none	1	NA	none	1	NA	5.206	8.951	-3.744
AT1G09520	1	2	0	2	none	0.823	NA	none	0.362	NA	2.381	2.494	-0.114
AT1G09530	20	13	5	18	none	0.856	NA	none	0.375	NA	2.368	2.419	-0.051
AT1G09540	0	0	0	0	none	1	NA	none	1	NA	NA	NA	NA
AT1G09550	77	1	45	34	mother	0.000227	1.636	Col-0	7.23e-14	11.462	10.55	2.433	8.116
AT1G09560	33	1	9	15	mother	0.0052	1.063	Col-0	0.00439	1.531	4.577	2.645	1.932
AT1G09570	8	2	6	8	none	0.836	NA	none	0.494	NA	6.326	3.971	2.356
AT1G09575	0	0	1	2	none	1	NA	none	1	NA	6.404	5.753	0.65
AT1G09580	0	0	0	0	none	1	NA	none	1	NA	NA	NA	NA
AT1G09590	17	10	2	14	none	0.544	NA	none	0.235	NA	10.904	11.251	-0.348
AT1G09600	2	0	0	5	none	0.107	NA	none	1	NA	2.429	3.599	-1.17
AT1G09610	0	0	0	0	none	1	NA	none	1	NA	2.405	2.369	0.036
AT1G09620	9	5	5	9	none	1	NA	none	1	NA	5.362	5.814	-0.452
AT1G09625	0	0	0	0	none	1	NA	none	1	NA	NA	NA	NA
AT1G09630	0	0	0	0	none	1	NA	none	1	NA	4.913	5.548	-0.636
AT1G09640	0	0	0	0	none	1	NA	none	1	NA	8.378	8.416	-0.038
AT1G09645	3	1	1	3	none	1	NA	none	1	NA	NA	NA	NA
AT1G09650	3	0	2	2	none	0.823	NA	none	0.401	NA	NA	NA	NA
AT1G09660	1	2	0	3	none	0.828	NA	none	0.352	NA	4.219	4.468	-0.249
AT1G09665	1	0	0	0	none	1	NA	none	1	NA	NA	NA	NA
AT1G09680	22	3	9	14	none	0.306	NA	none	0.11	NA	2.437	2.531	-0.094
AT1G09690	0	1	2	0	none	0.547	NA	none	1	NA	10.904	11.251	-0.348
AT1G09700	109	6	65	8	none	0.649	NA	Col-0	7.67e-37	32.311	4.201	5.258	-1.057
AT1G09710	11	3	6	7	none	1	NA	none	0.417	NA	NA	NA	NA
AT1G09720	0	0	0	1	none	1	NA	none	1	NA	2.355	2.367	-0.012
AT1G09730	20	7	5	31	none	0.0549	NA	none	0.449	NA	4.225	3.574	0.651
AT1G09740	2	1	1	0	none	0.647	NA	none	0.739	NA	2.704	2.629	0.075
AT1G09750	76	15	28	18	none	0.853	NA	Col-0	1.27e-06	2.544	2.363	2.612	-0.249
AT1G09760	37	19	10	50	none	0.11	NA	none	0.113	NA	5.951	6.654	-0.702
AT1G09770	1263	490	582	1188	mother	0.000902	1.073	Col-0	0.00848	1.03	9.093	10.237	-1.143
AT1G09780	56	30	42	96	none	0.926	NA	none	0.739	NA	9.099	9.31	-0.211
AT1G09790	19	1	3	23	mother	2.01e-05	1.982	none	0.712	NA	6.209	5.061	1.147
AT1G09795	162	87	75	168	none	0.997	NA	none	0.576	NA	6.395	7.139	-0.744
AT1G09800	2	0	0	1	none	0.547	NA	none	1	NA	2.593	2.623	-0.03
AT1G09810	17	10	3	4	none	0.866	NA	none	0.938	NA	3.121	3.121	0
AT1G09812	2	0	0	0	none	1	NA	none	1	NA	NA	NA	NA
AT1G09815	471	145	204	221	none	0.647	NA	Col-0	4.55e-15	2.059	5.329	6.406	-1.077
AT1G09820	109	69	32	132	none	0.166	NA	Ler	0.000706	1.317	2.811	2.885	-0.074
AT1G09830	134	60	72	121	none	0.912	NA	none	0.404	NA	6.626	7.77	-1.145
AT1G09840	164	86	74	137	none	0.814	NA	none	1	NA	4.697	4.533	0.164
AT1G09850	3	0	0	14	mother	0.00504	0	none	1	NA	3.395	2.963	0.432
AT1G09860	0	0	0	2	none	1	NA	none	1	NA	NA	NA	NA
AT1G09870	56	19	34	41	none	0.929	NA	Col-0	0.0396	0	4.148	4.509	-0.36
AT1G09880	2	0	0	2	none	0.397	NA	none	1	NA	NA	NA	NA
AT1G09890	0	0	0	0	none	1	NA	none	1	NA	2.355	2.362	-0.007
AT1G09900	67	17	33	18	none	0.441	NA	Col-0	1.75e-06	2.422	2.415	2.481	-0.066
AT1G09910	100	11	60	80	mother	0.00254	1.176	Col-0	9.61e-08	2.647	3.778	3.406	0.372
AT1G09920	36	25	19	39	none	0.776	NA	none	0.617	NA	6.377	6.375	0.002
AT1G09930	10	5	1	2	none	0.899	NA	none	1	NA	2.441	3.008	-0.567
AT1G09932	8	0	4	0	none	1	NA	Col-0	0.00321	2.168	NA	NA	NA
AT1G09935	0	0	0	0	none	1	NA	none	1	NA	NA	NA	NA
AT1G09940	47	19	37	83	none	0.703	NA	none	0.931	NA	2.586	2.532	0.055
AT1G09950	119	60	54	132	none	0.725	NA	none	0.596	NA	2.63	2.478	0.152
AT1G09960	96	100	53	228	none	0.985	NA	Ler	2.41e-12	2.517	5.102	3.606	1.497
AT1G09970	102	18	32	38	none	0.363	NA	Col-0	3.53e-05	1.823	2.754	3.756	-1.003
AT1G09980	3	1	6	16	none	0.968	NA	none	1	NA	4.104	5.363	-1.259
AT1G09995	0	0	0	0	none	1	NA	none	1	NA	NA	NA	NA
AT1G10000	0	0	0	0	none	1	NA	none	1	NA	2.355	2.355	0
AT1G10010	2	3	0	1	none	0.899	NA	none	0.739	NA	2.38	2.467	-0.087
AT1G10020	18	4	7	20	none	0.254	NA	none	0.767	NA	3.869	4.173	-0.304
AT1G10030	10	1	4	3	none	0.899	NA	none	0.104	NA	6.52	7.205	-0.685
AT1G10040	0	0	0	0	none	1	NA	none	1	NA	NA	NA	NA
AT1G10050	101	31	37	48	none	1	NA	Col-0	0.0105	1.1	2.355	2.548	-0.193
AT1G10060	1	0	0	0	none	1	NA	none	1	NA	4.494	2.729	1.764
AT1G10070	10	0	2	1	none	0.376	NA	none	0.0591	NA	4.3	2.421	1.88
AT1G10090	36	2	20	19	none	0.107	NA	Col-0	4.49e-05	2.715	2.693	3.509	-0.817
AT1G10095	1	1	0	1	none	0.899	NA	none	0.849	NA	NA	NA	NA
AT1G10100	1	0	0	0	none	1	NA	none	1	NA	NA	NA	NA
AT1G10110	0	48	2	77	none	0.383	NA	Ler	0	130.005	2.355	2.475	-0.12
AT1G10120	132	124	91	193	father	0.0136	1.082	Ler	0.000738	1.217	3.794	5.467	-1.673
AT1G10130	53	27	37	80	none	0.958	NA	none	0.919	NA	4.453	4.92	-0.467
AT1G10140	0	0	0	0	none	1	NA	none	1	NA	2.431	2.394	0.037
AT1G10150	0	0	0	0	none	1	NA	none	1	NA	5.871	6.829	-0.958
AT1G10155	0	0	0	0	none	1	NA	none	1	NA	NA	NA	NA
AT1G10170	0	0	0	0	none	1	NA	none	1	NA	3.647	3.974	-0.327
AT1G10180	0	0	0	0	none	1	NA	none	1	NA	4.566	4.579	-0.013
AT1G10190	0	0	0	0	none	1	NA	none	1	NA	2.381	2.453	-0.072
AT1G10200	0	0	0	0	none	1	NA	none	1	NA	3.797	4.288	-0.491
AT1G10210	0	0	0	0	none	1	NA	none	1	NA	2.548	2.58	-0.032
AT1G10220	0	0	0	0	none	1	NA	none	1	NA	NA	NA	NA
AT1G10230	0	0	0	0	none	1	NA	none	1	NA	5.572	7.196	-1.624
AT1G10240	0	0	0	0	none	1	NA	none	1	NA	2.97	4.176	-1.206
AT1G10250	0	0	0	0	none	1	NA	none	1	NA	3.267	3.901	-0.634
AT1G10270	0	0	0	0	none	1	NA	none	1	NA	2.979	3.956	-0.977
AT1G10280	0	0	0	0	none	1	NA	none	1	NA	NA	NA	NA
AT1G10290	23	8	13	18	none	1	NA	none	0.45	NA	4.479	4.958	-0.479
AT1G10300	0	0	0	0	none	1	NA	none	1	NA	3.396	3.778	-0.382
AT1G10310	0	0	0	0	none	1	NA	none	1	NA	5.267	4.906	0.361
AT1G10320	0	0	0	0	none	1	NA	none	1	NA	5.411	6.105	-0.693
AT1G10330	0	0	0	0	none	1	NA	none	1	NA	2.638	3.353	-0.716
AT1G10340	0	0	0	0	none	1	NA	none	1	NA	2.355	2.357	-0.002
AT1G10350	0	0	0	0	none	1	NA	none	1	NA	3.188	3.005	0.182
AT1G10360	32	18	18	54	none	0.742	NA	none	0.409	NA	2.399	5.59	-3.191
AT1G10370	0	0	0	0	none	1	NA	none	1	NA	2.482	2.541	-0.059
AT1G10380	0	0	0	0	none	1	NA	none	1	NA	2.363	2.355	0.008
AT1G10385	0	0	0	0	none	1	NA	none	1	NA	NA	NA	NA
AT1G10390	0	0	0	0	none	1	NA	none	1	NA	6.879	6.928	-0.048
AT1G10400	0	0	0	0	none	1	NA	none	1	NA	2.389	2.458	-0.069
AT1G10410	0	0	0	0	none	1	NA	none	1	NA	6.619	6.171	0.447
AT1G10417	0	0	0	0	none	1	NA	none	1	NA	NA	NA	NA
AT1G10420	0	0	0	0	none	1	NA	none	1	NA	2.355	2.506	-0.151
AT1G10430	0	0	0	0	none	1	NA	none	1	NA	5.57	5.562	0.009
AT1G10440	0	0	0	0	none	1	NA	none	1	NA	NA	NA	NA
AT1G10450	0	0	0	0	none	1	NA	none	1	NA	3.267	3.901	-0.634
AT1G10455	0	0	0	0	none	1	NA	none	1	NA	NA	NA	NA
AT1G10460	0	0	0	0	none	1	NA	none	1	NA	2.431	2.462	-0.031
AT1G10470	0	0	0	0	none	1	NA	none	1	NA	2.355	2.366	-0.011
AT1G10480	0	0	0	0	none	1	NA	none	1	NA	2.358	2.355	0.003
AT1G10490	25	11	11	29	none	0.719	NA	none	0.929	NA	3.489	3.478	0.011
AT1G10500	18	1	3	11	mother	0.0139	0	none	0.362	NA	6.554	6.014	0.54
AT1G10510	1	0	1	0	none	1	NA	none	0.739	NA	4.025	4.444	-0.419
AT1G10520	2	3	1	2	none	0.567	NA	none	0.819	NA	2.469	2.869	-0.401
AT1G10522	24	16	5	4	none	0.541	NA	none	0.664	NA	2.729	3.021	-0.292
AT1G10530	0	0	0	0	none	1	NA	none	1	NA	2.412	2.355	0.057
AT1G10540	255	361	110	1142	mother	8.32e-06	1.285	Ler	0	10.3	7.804	6.954	0.85
AT1G10550	2	0	0	2	none	0.397	NA	none	1	NA	2.806	2.38	0.426
AT1G10560	0	0	0	0	none	1	NA	none	1	NA	2.408	2.408	0
AT1G10570	17	9	3	23	none	0.134	NA	none	0.197	NA	3.239	3.615	-0.376
AT1G10580	0	0	0	0	none	1	NA	none	1	NA	NA	NA	NA
AT1G10585	0	0	0	0	none	1	NA	none	1	NA	2.355	2.355	0
AT1G10586	0	0	0	0	none	1	NA	none	1	NA	NA	NA	NA
AT1G10588	0	0	0	0	none	1	NA	none	1	NA	NA	NA	NA
AT1G10590	134	71	71	106	none	0.372	NA	none	0.502	NA	8.873	9.933	-1.06
AT1G10600	0	0	0	0	none	1	NA	none	1	NA	NA	NA	NA
AT1G10610	0	0	0	0	none	1	NA	none	1	NA	3.433	2.843	0.59
AT1G10620	0	0	0	0	none	1	NA	none	1	NA	2.52	2.513	0.007
AT1G10630	4	0	0	0	none	1	NA	none	1	NA	8.201	8.633	-0.432
AT1G10640	0	0	0	0	none	1	NA	none	1	NA	3.674	3.016	0.657
AT1G10650	0	0	0	0	none	1	NA	none	1	NA	6.873	5.63	1.243
AT1G10652	0	0	0	0	none	1	NA	none	1	NA	NA	NA	NA
AT1G10657	0	0	0	0	none	1	NA	none	1	NA	NA	NA	NA
AT1G10660	0	0	0	0	none	1	NA	none	1	NA	3.484	2.907	0.577
AT1G10670	170	53	54	111	none	0.105	NA	none	0.158	NA	8.833	7.52	1.313
AT1G10680	3	1	4	4	none	0.996	NA	none	0.762	NA	2.356	5.237	-2.882
AT1G10682	0	0	0	0	none	1	NA	none	1	NA	NA	NA	NA
AT1G10690	0	0	0	0	none	1	NA	none	1	NA	2.377	2.374	0.003
AT1G10700	0	0	1	1	none	1	NA	none	1	NA	2.564	2.355	0.209
AT1G10710	0	0	0	0	none	1	NA	none	1	NA	2.454	2.692	-0.239
AT1G10717	0	0	0	0	none	1	NA	none	1	NA	NA	NA	NA
AT1G10720	0	0	0	1	none	1	NA	none	1	NA	3.882	4.309	-0.428
AT1G10730	21	2	9	8	none	0.721	NA	Col-0	0.0111	1.225	7.43	8.771	-1.341
AT1G10740	0	0	0	0	none	1	NA	none	1	NA	5.536	5.338	0.198
AT1G10745	0	0	0	0	none	1	NA	none	1	NA	NA	NA	NA
AT1G10747	0	0	0	0	none	1	NA	none	1	NA	NA	NA	NA
AT1G10750	6	5	0	3	none	0.608	NA	none	0.388	NA	2.355	2.355	0
AT1G10760	16	11	9	24	none	1	NA	none	0.505	NA	5.616	3.823	1.793
AT1G10770	0	0	0	4	none	1	NA	none	1	NA	2.393	5.275	-2.882
AT1G10780	0	0	0	0	none	1	NA	none	1	NA	3.561	5.407	-1.846
AT1G10790	0	0	0	0	none	1	NA	none	1	NA	NA	NA	NA
AT1G10800	0	0	0	0	none	1	NA	none	1	NA	2.368	2.395	-0.026
AT1G10810	0	0	0	0	none	1	NA	none	1	NA	2.439	2.355	0.084
AT1G10820	79	13	34	27	none	0.907	NA	Col-0	5.46e-07	2.603	NA	NA	NA
AT1G10830	2	2	2	7	none	0.983	NA	none	0.621	NA	4.409	3.906	0.503
AT1G10840	0	0	0	0	none	1	NA	none	1	NA	5.911	7.135	-1.223
AT1G10850	33	8	10	20	none	0.393	NA	none	0.407	NA	2.382	2.365	0.017
AT1G10865	0	0	0	0	none	1	NA	none	1	NA	NA	NA	NA
AT1G10870	0	0	0	0	none	1	NA	none	1	NA	3.132	3.54	-0.408
AT1G10880	113	80	65	139	none	0.457	NA	none	0.149	NA	2.383	3.415	-1.031
AT1G10890	19	13	8	13	none	0.698	NA	none	0.99	NA	2.355	2.463	-0.108
AT1G10900	0	0	0	0	none	1	NA	none	1	NA	3.084	2.697	0.387
AT1G10910	0	0	0	2	none	1	NA	none	1	NA	4.952	5.128	-0.176
AT1G10920	4	8	0	3	none	0.884	NA	none	0.114	NA	2.355	2.355	0
AT1G10930	1	0	0	0	none	1	NA	none	1	NA	NA	NA	NA
AT1G10940	11	3	1	4	none	0.696	NA	none	1	NA	4.459	4.214	0.245
AT1G10950	52	22	39	71	none	1	NA	none	0.672	NA	8.711	8.063	0.648
AT1G10960	0	0	0	0	none	1	NA	none	1	NA	6.658	8.144	-1.485
AT1G10970	69	7	25	36	mother	0.0119	1.003	Col-0	0.000108	1.934	7.468	4.506	2.962
AT1G10980	0	0	0	0	none	1	NA	none	1	NA	2.36	2.355	0.005
AT1G10990	0	0	0	0	none	1	NA	none	1	NA	2.355	2.405	-0.05
AT1G11000	0	1	1	0	none	0.814	NA	none	1	NA	2.378	2.441	-0.063
AT1G11010	0	0	0	0	none	1	NA	none	1	NA	NA	NA	NA
AT1G11020	5	2	11	10	none	0.934	NA	none	0.523	NA	5.443	6.151	-0.708
AT1G11030	0	0	0	0	none	1	NA	none	1	NA	NA	NA	NA
AT1G11040	0	0	0	0	none	1	NA	none	1	NA	2.361	2.358	0.004
AT1G11050	2	1	0	1	none	0.899	NA	none	0.846	NA	3.057	2.51	0.546
AT1G11060	0	1	0	0	none	1	NA	none	1	NA	2.629	2.603	0.026
AT1G11070	165	69	74	181	none	0.211	NA	none	1	NA	4.094	7.105	-3.011
AT1G11080	0	0	0	0	none	1	NA	none	1	NA	7.291	2.409	4.882
AT1G11090	0	0	0	0	none	1	NA	none	1	NA	3.921	4.654	-0.733
AT1G11100	17	17	13	30	none	0.547	NA	none	0.219	NA	3.622	4.198	-0.577
AT1G11110	0	0	0	0	none	1	NA	none	1	NA	NA	NA	NA
AT1G11112	0	0	0	0	none	1	NA	none	1	NA	NA	NA	NA
AT1G11120	0	0	0	0	none	1	NA	none	1	NA	2.355	2.355	0
AT1G11130	3	0	1	0	none	1	NA	none	0.29	NA	3.144	3.774	-0.629
AT1G11145	1	0	1	1	none	0.899	NA	none	0.849	NA	NA	NA	NA
AT1G11160	1	2	0	0	none	1	NA	none	1	NA	2.355	2.362	-0.007
AT1G11170	9	2	1	13	mother	0.0292	0	none	0.707	NA	9.378	6.05	3.329
AT1G11175	0	0	0	0	none	1	NA	none	1	NA	NA	NA	NA
AT1G11180	24	18	6	10	none	0.626	NA	none	0.895	NA	7.23	8.027	-0.797
AT1G11185	0	0	0	0	none	1	NA	none	1	NA	NA	NA	NA
AT1G11190	15	2	8	1	none	0.806	NA	Col-0	0.000504	2.484	2.746	5.93	-3.184
AT1G11200	10	13	8	21	none	0.476	NA	none	0.122	NA	3.393	3.266	0.127
AT1G11210	65	11	35	30	none	0.862	NA	Col-0	5.73e-06	2.268	5.091	3.11	1.982
AT1G11220	20	8	7	1	none	0.407	NA	Col-0	0.0118	1.264	2.466	3.043	-0.577
AT1G11230	0	0	0	0	none	1	NA	none	1	NA	NA	NA	NA
AT1G11240	1156	713	661	1396	none	0.107	NA	Ler	0.000599	1.082	7.774	9.117	-1.342
AT1G11250	0	0	0	2	none	1	NA	none	1	NA	2.355	2.368	-0.013
AT1G11260	67	2	1	17	mother	8.44e-11	6.51	none	0.869	NA	6.569	3.226	3.344
AT1G11270	0	0	0	0	none	1	NA	none	1	NA	2.681	2.355	0.326
AT1G11280	21	15	12	24	none	0.839	NA	none	0.762	NA	2.378	2.355	0.023
AT1G11290	0	0	0	0	none	1	NA	none	1	NA	2.382	2.411	-0.029
AT1G11300	0	0	0	0	none	1	NA	none	1	NA	2.355	2.357	-0.002
AT1G11310	106	28	27	16	none	0.499	NA	Col-0	3.59e-06	2.298	2.528	2.529	-0.001
AT1G11320	2	0	0	1	none	0.547	NA	none	1	NA	2.411	2.361	0.05
AT1G11330	1	3	0	0	none	1	NA	none	1	NA	3.04	3.072	-0.032
AT1G11340	0	0	0	0	none	1	NA	none	1	NA	2.36	2.358	0.003
AT1G11350	0	1	0	1	none	1	NA	none	0.739	NA	2.355	2.404	-0.049
AT1G11360	4	2	1	1	none	1	NA	none	0.99	NA	8.771	8.061	0.709
AT1G11362	3	0	0	0	none	1	NA	none	1	NA	NA	NA	NA
AT1G11370	1	0	0	0	none	1	NA	none	1	NA	2.355	2.355	0
AT1G11380	0	0	0	0	none	1	NA	none	1	NA	4.973	4.278	0.695
AT1G11390	0	0	2	0	none	1	NA	none	1	NA	2.596	2.792	-0.196
AT1G11400	0	0	0	0	none	1	NA	none	1	NA	5.701	6.518	-0.818
AT1G11410	5	0	1	3	none	0.376	NA	none	0.531	NA	3.97	2.521	1.449
AT1G11420	66	30	37	54	none	0.74	NA	none	0.396	NA	5.563	7.554	-1.991
AT1G11430	4	1	2	1	none	1	NA	none	0.434	NA	6.458	7.707	-1.249
AT1G11440	1	0	0	0	none	1	NA	none	1	NA	2.367	2.355	0.012
AT1G11450	0	0	0	0	none	1	NA	none	1	NA	2.357	3.295	-0.938
AT1G11460	0	0	1	0	none	1	NA	none	1	NA	2.357	3.295	-0.938
AT1G11470	0	0	0	0	none	1	NA	none	1	NA	2.355	2.479	-0.124
AT1G11475	1	0	0	2	none	0.547	NA	none	1	NA	NA	NA	NA
AT1G11480	7	2	3	9	none	0.625	NA	none	1	NA	6.352	7.443	-1.091
AT1G11490	0	0	0	0	none	1	NA	none	1	NA	NA	NA	NA
AT1G11500	0	0	0	0	none	1	NA	none	1	NA	NA	NA	NA
AT1G11510	0	0	0	0	none	1	NA	none	1	NA	NA	NA	NA
AT1G11520	0	0	0	0	none	1	NA	none	1	NA	7.89	8.611	-0.721
AT1G11530	0	0	0	1	none	1	NA	none	1	NA	2.798	2.522	0.277
AT1G11540	19	15	10	18	none	0.567	NA	none	0.748	NA	2.819	4.143	-1.324
AT1G11545	0	0	0	0	none	1	NA	none	1	NA	2.355	2.357	-0.002
AT1G11550	0	0	0	0	none	1	NA	none	1	NA	NA	NA	NA
AT1G11560	0	0	0	0	none	1	NA	none	1	NA	2.368	2.361	0.007
AT1G11570	0	0	0	0	none	1	NA	none	1	NA	2.355	2.355	0
AT1G11572	0	0	0	0	none	1	NA	none	1	NA	NA	NA	NA
AT1G11580	156	2	0	8	mother	2.81e-10	11.056	none	0.826	NA	3.321	2.355	0.966
AT1G11590	46	2	0	4	mother	0.00114	1.602	none	0.836	NA	9.381	2.677	6.704
AT1G11592	17	2	5	13	none	0.188	NA	none	0.4	NA	NA	NA	NA
AT1G11600	0	0	0	0	none	1	NA	none	1	NA	2.355	2.424	-0.069
AT1G11608	0	0	0	0	none	1	NA	none	1	NA	NA	NA	NA
AT1G11610	0	0	0	0	none	1	NA	none	1	NA	2.355	2.358	-0.003
AT1G11620	0	0	0	0	none	1	NA	none	1	NA	NA	NA	NA
AT1G11630	0	0	0	0	none	1	NA	none	1	NA	6.232	6.52	-0.289
AT1G11640	0	0	0	0	none	1	NA	none	1	NA	NA	NA	NA
AT1G11650	0	0	0	0	none	1	NA	none	1	NA	7.156	7.189	-0.033
AT1G11655	0	0	0	0	none	1	NA	none	1	NA	NA	NA	NA
AT1G11660	22	6	13	10	none	0.814	NA	Col-0	0.044	0	6.418	6.312	0.106
AT1G11670	85	31	42	55	none	0.899	NA	Col-0	0.0473	0	4.514	4.434	0.08
AT1G11680	0	0	0	0	none	1	NA	none	1	NA	5.534	6.088	-0.555
AT1G11684	0	0	0	0	none	1	NA	none	1	NA	NA	NA	NA
AT1G11690	0	0	0	0	none	1	NA	none	1	NA	3.478	2.931	0.547
AT1G11700	0	0	0	0	none	1	NA	none	1	NA	4.787	2.656	2.131
AT1G11710	0	0	0	0	none	1	NA	none	1	NA	3.052	4.512	-1.461
AT1G11720	0	0	0	0	none	1	NA	none	1	NA	3.706	3.274	0.432
AT1G11730	0	0	0	0	none	1	NA	none	1	NA	2.59	2.372	0.218
AT1G11735	0	0	0	0	none	1	NA	none	1	NA	NA	NA	NA
AT1G11740	0	0	0	0	none	1	NA	none	1	NA	3.665	3.599	0.066
AT1G11750	0	0	0	0	none	1	NA	none	1	NA	4.315	4.149	0.166
AT1G11755	0	0	0	0	none	1	NA	none	1	NA	4.11	4.021	0.089
AT1G11760	0	0	0	0	none	1	NA	none	1	NA	NA	NA	NA
AT1G11765	0	0	0	0	none	1	NA	none	1	NA	NA	NA	NA
AT1G11770	0	0	0	0	none	1	NA	none	1	NA	2.355	4.494	-2.139
AT1G11780	0	0	0	0	none	1	NA	none	1	NA	3.536	3.848	-0.312
AT1G11785	0	0	0	0	none	1	NA	none	1	NA	NA	NA	NA
AT1G11790	0	0	0	0	none	1	NA	none	1	NA	3.678	4.296	-0.618
AT1G11800	0	0	0	0	none	1	NA	none	1	NA	6.879	7.171	-0.292
AT1G11810	0	0	0	0	none	1	NA	none	1	NA	2.43	4.533	-2.104
AT1G11820	0	0	0	0	none	1	NA	none	1	NA	NA	NA	NA
AT1G11840	0	0	0	0	none	1	NA	none	1	NA	10.401	8.224	2.177
AT1G11850	0	0	0	0	none	1	NA	none	1	NA	2.36	2.355	0.005
AT1G11860	0	0	0	0	none	1	NA	none	1	NA	6.011	5.465	0.546
AT1G11870	0	0	0	0	none	1	NA	none	1	NA	3.801	4.049	-0.248
AT1G11880	5	0	2	0	none	1	NA	none	0.0631	NA	2.355	2.355	0
AT1G11890	0	0	0	0	none	1	NA	none	1	NA	7.421	8.262	-0.841
AT1G11900	0	0	0	0	none	1	NA	none	1	NA	3.48	3.522	-0.042
AT1G11905	0	0	0	0	none	1	NA	none	1	NA	NA	NA	NA
AT1G11910	0	0	0	0	none	1	NA	none	1	NA	10.936	9.69	1.246
AT1G11915	0	0	0	0	none	1	NA	none	1	NA	2.366	2.374	-0.008
AT1G11920	0	0	0	0	none	1	NA	none	1	NA	2.355	2.36	-0.005
AT1G11925	0	0	0	0	none	1	NA	none	1	NA	NA	NA	NA
AT1G11930	5	3	1	8	none	0.614	NA	none	0.448	NA	8.313	7.361	0.952
AT1G11940	0	0	0	0	none	1	NA	none	1	NA	3.995	4.017	-0.022
AT1G11950	0	1	1	0	none	0.814	NA	none	1	NA	3.2	5.032	-1.832
AT1G11960	91	41	63	133	none	0.814	NA	none	0.976	NA	3.557	5.058	-1.501
AT1G11970	0	0	0	0	none	1	NA	none	1	NA	2.385	2.361	0.024
AT1G11980	0	0	0	0	none	1	NA	none	1	NA	NA	NA	NA
AT1G11990	1	0	0	0	none	1	NA	none	1	NA	4.81	2.356	2.454
AT1G12000	135	66	70	93	none	0.294	NA	none	0.15	NA	6.863	7.801	-0.939
AT1G12010	1148	3	2	306	mother	0	1358.31	none	0.537	NA	10.214	3.549	6.666
AT1G12013	2	3	0	1	none	0.899	NA	none	0.739	NA	NA	NA	NA
AT1G12015	0	0	0	0	none	1	NA	none	1	NA	NA	NA	NA
AT1G12020	0	0	0	0	none	1	NA	none	1	NA	2.363	2.355	0.008
AT1G12030	0	0	0	0	none	1	NA	none	1	NA	3.035	3.757	-0.723
AT1G12040	4	0	0	0	none	1	NA	none	1	NA	2.357	3.228	-0.871
AT1G12050	0	0	0	0	none	1	NA	none	1	NA	6.067	3.542	2.525
AT1G12060	0	0	0	0	none	1	NA	none	1	NA	NA	NA	NA
AT1G12064	2	0	2	0	none	1	NA	none	0.303	NA	NA	NA	NA
AT1G12070	0	0	0	0	none	1	NA	none	1	NA	2.355	2.431	-0.076
AT1G12080	0	0	0	0	none	1	NA	none	1	NA	8.91	11.148	-2.237
AT1G12090	0	0	0	0	none	1	NA	none	1	NA	2.823	2.355	0.468
AT1G12100	0	0	0	0	none	1	NA	none	1	NA	2.473	2.355	0.118
AT1G12110	1	0	1	0	none	1	NA	none	0.739	NA	3.072	2.362	0.71
AT1G12120	0	1	0	1	none	1	NA	none	0.739	NA	7.81	6.257	1.554
AT1G12130	0	0	0	0	none	1	NA	none	1	NA	2.355	2.391	-0.036
AT1G12140	0	0	0	0	none	1	NA	none	1	NA	4.351	4.938	-0.587
AT1G12150	1	0	0	2	none	0.547	NA	none	1	NA	4.394	2.62	1.774
AT1G12160	8	1	2	0	none	0.885	NA	none	0.071	NA	2.355	2.355	0
AT1G12170	0	0	0	0	none	1	NA	none	1	NA	NA	NA	NA
AT1G12180	0	0	0	0	none	1	NA	none	1	NA	4.699	3.728	0.971
AT1G12190	0	0	0	0	none	1	NA	none	1	NA	2.359	3.282	-0.924
AT1G12200	21	3	5	6	none	0.681	NA	none	0.118	NA	9.181	3.709	5.472
AT1G12210	20	0	16	4	none	0.588	NA	Col-0	7.13e-07	7.308	2.357	2.656	-0.299
AT1G12211	0	0	0	0	none	1	NA	none	1	NA	NA	NA	NA
AT1G12220	0	0	0	0	none	1	NA	none	1	NA	2.355	2.361	-0.006
AT1G12230	339	217	165	464	none	0.747	NA	Ler	2.4e-05	1.272	4.583	5.864	-1.28
AT1G12240	202	53	87	150	none	0.06	NA	Col-0	0.000674	1.257	2.667	5.827	-3.161
AT1G12244	0	0	0	0	none	1	NA	none	1	NA	NA	NA	NA
AT1G12250	0	0	0	1	none	1	NA	none	1	NA	2.357	3.324	-0.967
AT1G12260	0	0	1	1	none	1	NA	none	1	NA	2.367	2.386	-0.019
AT1G12270	0	0	0	0	none	1	NA	none	1	NA	6.583	6.886	-0.304
AT1G12280	5	0	0	5	mother	0.0212	0	none	1	NA	2.361	2.381	-0.02
AT1G12290	13	8	10	20	none	0.899	NA	none	0.917	NA	2.565	2.405	0.16
AT1G12294	0	0	0	0	none	1	NA	none	1	NA	NA	NA	NA
AT1G12300	33	22	18	35	none	0.808	NA	none	0.752	NA	NA	NA	NA
AT1G12310	0	0	2	2	none	1	NA	none	1	NA	5.366	6.3	-0.934
AT1G12320	0	0	0	0	none	1	NA	none	1	NA	3.865	2.91	0.954
AT1G12330	0	0	0	0	none	1	NA	none	1	NA	8.243	3.662	4.582
AT1G12340	0	0	0	0	none	1	NA	none	1	NA	3.281	4.022	-0.741
AT1G12350	0	0	0	4	none	1	NA	none	1	NA	3.64	2.726	0.915
AT1G12360	8	5	6	10	none	0.899	NA	none	1	NA	7.009	8.179	-1.171
AT1G12370	0	0	0	0	none	1	NA	none	1	NA	2.626	3.418	-0.791
AT1G12380	17	13	8	18	none	0.899	NA	none	0.583	NA	NA	NA	NA
AT1G12390	0	0	0	0	none	1	NA	none	1	NA	3.281	4.022	-0.741
AT1G12400	9	2	7	7	none	0.899	NA	none	0.278	NA	2.369	2.404	-0.035
AT1G12410	33	15	6	43	mother	0.0285	0	none	0.088	NA	4.763	5.029	-0.266
AT1G12411	0	12	0	2	none	1	NA	Ler	0.0163	1.626	NA	NA	NA
AT1G12420	0	0	0	0	none	1	NA	none	1	NA	NA	NA	NA
AT1G12423	0	0	0	0	none	1	NA	none	1	NA	NA	NA	NA
AT1G12430	6	1	4	2	none	0.903	NA	none	0.208	NA	3.447	3.531	-0.084
AT1G12440	100	19	34	23	none	0.899	NA	Col-0	6.41e-08	2.837	NA	NA	NA
AT1G12450	0	0	0	0	none	1	NA	none	1	NA	2.841	2.604	0.237
AT1G12451	0	0	0	0	none	1	NA	none	1	NA	NA	NA	NA
AT1G12460	0	0	0	1	none	1	NA	none	1	NA	2.751	2.95	-0.199
AT1G12470	12	6	15	26	none	0.974	NA	none	0.965	NA	4.602	6.143	-1.541
AT1G12480	0	0	0	0	none	1	NA	none	1	NA	2.355	2.355	0
AT1G12490	0	0	0	0	none	1	NA	none	1	NA	2.357	2.361	-0.004
AT1G12500	11	1	2	4	none	0.5	NA	none	0.486	NA	2.731	2.39	0.342
AT1G12510	0	0	0	0	none	1	NA	none	1	NA	NA	NA	NA
AT1G12520	14	6	7	3	none	0.547	NA	none	0.153	NA	5.674	5.086	0.588
AT1G12530	10	2	7	3	none	0.993	NA	none	0.0516	NA	6.839	6.318	0.52
AT1G12540	0	0	0	0	none	1	NA	none	1	NA	NA	NA	NA
AT1G12550	2711	1441	1314	3010	none	0.324	NA	Ler	0.000184	1.071	7.065	6.04	1.025
AT1G12560	0	0	0	0	none	1	NA	none	1	NA	2.355	2.355	0
AT1G12570	0	0	0	0	none	1	NA	none	1	NA	2.402	2.364	0.038
AT1G12580	0	0	0	0	none	1	NA	none	1	NA	6.774	6.956	-0.182
AT1G12590	0	0	0	0	none	1	NA	none	1	NA	NA	NA	NA
AT1G12600	0	0	0	0	none	1	NA	none	1	NA	2.702	2.583	0.12
AT1G12610	36	38	16	56	none	0.899	NA	Ler	0.00168	1.358	2.396	2.355	0.041
AT1G12620	123	70	94	128	none	0.0707	NA	none	0.431	NA	3.448	3.846	-0.398
AT1G12630	0	5	1	0	none	0.277	NA	none	1	NA	2.362	2.363	-0.001
AT1G12640	49	27	19	71	none	0.336	NA	none	0.129	NA	3.06	2.585	0.475
AT1G12650	38	20	20	42	none	1	NA	none	0.956	NA	4.415	5.142	-0.727
AT1G12660	0	0	0	0	none	1	NA	none	1	NA	NA	NA	NA
AT1G12663	0	0	0	0	none	1	NA	none	1	NA	NA	NA	NA
AT1G12665	0	0	0	0	none	1	NA	none	1	NA	NA	NA	NA
AT1G12680	21	17	3	12	none	0.901	NA	none	0.252	NA	4.749	5.312	-0.564
AT1G12700	4	0	0	0	none	1	NA	none	1	NA	2.355	2.367	-0.012
AT1G12710	0	0	0	0	none	1	NA	none	1	NA	2.499	2.455	0.044
AT1G12730	4	1	2	3	none	1	NA	none	0.75	NA	2.956	3.125	-0.169
AT1G12740	0	0	0	0	none	1	NA	none	1	NA	2.355	2.355	0
AT1G12750	39	8	5	8	none	0.62	NA	none	0.259	NA	2.475	2.478	-0.003
AT1G12760	108	54	40	132	none	0.146	NA	none	0.134	NA	NA	NA	NA
AT1G12770	11	4	2	1	none	1	NA	none	0.467	NA	NA	NA	NA
AT1G12775	3	1	2	2	none	0.92	NA	none	0.885	NA	3.456	3.539	-0.082
AT1G12780	4	0	1	2	none	0.622	NA	none	0.522	NA	7.752	5.294	2.458
AT1G12790	4	3	4	5	none	0.736	NA	none	1	NA	3	4.33	-1.33
AT1G12800	17	14	13	32	none	0.899	NA	none	0.347	NA	3.761	4.305	-0.544
AT1G12805	36	15	23	50	none	0.789	NA	none	0.952	NA	NA	NA	NA
AT1G12810	523	135	338	323	none	0.823	NA	Col-0	2.11e-30	2.882	5.741	4.996	0.745
AT1G12820	0	0	2	4	none	1	NA	none	1	NA	5.134	4.282	0.852
AT1G12830	161	38	52	82	none	0.157	NA	Col-0	0.000547	1.338	7.007	9.226	-2.219
AT1G12840	13	1	2	7	none	0.0835	NA	none	0.531	NA	6.122	5.818	0.304
AT1G12845	0	0	0	0	none	1	NA	none	1	NA	2.355	2.355	0
AT1G12850	61	15	24	29	none	0.858	NA	Col-0	0.0103	1.129	3.038	3.031	0.007
AT1G12860	514	629	357	1271	father	0.00207	1.088	Ler	5.86e-85	3.448	2.436	4.741	-2.305
AT1G12870	0	0	0	0	none	1	NA	none	1	NA	NA	NA	NA
AT1G12880	18	0	0	1	none	0.124	NA	none	1	NA	4.042	2.368	1.674
AT1G12890	0	0	0	0	none	1	NA	none	1	NA	NA	NA	NA
AT1G12900	0	0	0	0	none	1	NA	none	1	NA	4.955	5.843	-0.888
AT1G12910	144	93	80	191	none	0.882	NA	none	0.0788	NA	6.744	7.01	-0.266
AT1G12920	0	0	0	0	none	1	NA	none	1	NA	6.151	5.047	1.104
AT1G12930	25	7	12	20	none	0.711	NA	none	0.444	NA	2.557	3.998	-1.441
AT1G12938	0	0	0	0	none	1	NA	none	1	NA	NA	NA	NA
AT1G12940	0	0	0	0	none	1	NA	none	1	NA	2.355	2.355	0
AT1G12950	0	0	0	0	none	1	NA	none	1	NA	2.355	2.373	-0.018
AT1G12960	0	0	0	0	none	1	NA	none	1	NA	2.355	2.355	0
AT1G12970	38	10	23	30	none	0.899	NA	none	0.0641	NA	2.642	2.467	0.175
AT1G12980	0	0	0	0	none	1	NA	none	1	NA	NA	NA	NA
AT1G12990	0	0	0	0	none	1	NA	none	1	NA	2.377	2.747	-0.37
AT1G13000	0	0	0	0	none	1	NA	none	1	NA	3.049	3.308	-0.259
AT1G13010	0	0	0	0	none	1	NA	none	1	NA	NA	NA	NA
AT1G13020	0	0	0	0	none	1	NA	none	1	NA	4.065	5.204	-1.14
AT1G13030	1	0	1	3	none	0.899	NA	none	0.853	NA	2.918	3.059	-0.141
AT1G13040	0	0	0	0	none	1	NA	none	1	NA	2.671	2.447	0.224
AT1G13050	0	0	0	0	none	1	NA	none	1	NA	2.39	2.515	-0.126
AT1G13060	71	39	41	96	none	0.996	NA	none	0.605	NA	6.559	6.77	-0.211
AT1G13080	3	6	2	2	none	0.342	NA	none	0.846	NA	3.45	2.374	1.076
AT1G13090	0	0	0	0	none	1	NA	none	1	NA	6.213	2.581	3.632
AT1G13100	0	0	0	0	none	1	NA	none	1	NA	3.762	2.355	1.407
AT1G13110	2	0	0	0	none	1	NA	none	1	NA	2.464	2.449	0.015
AT1G13120	170	121	66	213	none	0.814	NA	Ler	4.57e-05	1.382	4.522	6.476	-1.954
AT1G13130	2	2	0	1	none	0.899	NA	none	0.846	NA	3.212	2.397	0.815
AT1G13140	2	2	1	3	none	0.92	NA	none	0.885	NA	2.395	5.566	-3.171
AT1G13150	0	1	0	0	none	1	NA	none	1	NA	2.421	3.674	-1.253
AT1G13160	2	2	1	6	none	1	NA	none	0.453	NA	4.815	6.539	-1.724
AT1G13170	2	0	0	0	none	1	NA	none	1	NA	4.943	5.712	-0.768
AT1G13180	0	0	0	3	none	1	NA	none	1	NA	4.457	4.16	0.297
AT1G13190	0	0	0	0	none	1	NA	none	1	NA	5.485	4.354	1.131
AT1G13195	20	14	8	20	none	1	NA	none	0.549	NA	5.206	3.756	1.45
AT1G13200	0	0	0	0	none	1	NA	none	1	NA	2.371	2.355	0.016
AT1G13210	1	2	0	1	none	0.899	NA	none	0.548	NA	2.402	2.407	-0.005
AT1G13220	8	2	5	5	none	1	NA	none	0.409	NA	3.257	4.401	-1.144
AT1G13230	0	0	0	0	none	1	NA	none	1	NA	2.355	2.364	-0.009
AT1G13240	0	0	0	0	none	1	NA	none	1	NA	NA	NA	NA
AT1G13245	0	0	0	0	none	1	NA	none	1	NA	NA	NA	NA
AT1G13250	54	37	31	87	none	1	NA	none	0.0985	NA	2.38	2.372	0.008
AT1G13260	9	0	0	0	none	1	NA	none	1	NA	4.082	2.568	1.514
AT1G13270	34	18	17	10	none	0.0858	NA	none	0.0608	NA	3.986	3.767	0.219
AT1G13280	12	3	6	13	none	0.612	NA	none	0.731	NA	2.419	2.362	0.057
AT1G13290	0	0	0	0	none	1	NA	none	1	NA	2.357	2.355	0.002
AT1G13300	0	0	0	0	none	1	NA	none	1	NA	2.365	2.37	-0.005
AT1G13310	0	0	0	0	none	1	NA	none	1	NA	2.355	2.355	0
AT1G13320	43	16	19	33	none	0.903	NA	none	0.525	NA	5.049	4.673	0.376
AT1G13330	0	0	0	0	none	1	NA	none	1	NA	3.705	4.442	-0.737
AT1G13340	17	0	1	17	mother	3.15e-07	3.189	none	0.748	NA	4.304	2.491	1.813
AT1G13350	1	0	1	0	none	1	NA	none	0.739	NA	3.7	3.548	0.152
AT1G13360	0	0	0	0	none	1	NA	none	1	NA	NA	NA	NA
AT1G13370	0	0	0	0	none	1	NA	none	1	NA	3.365	5.112	-1.747
AT1G13380	0	0	0	0	none	1	NA	none	1	NA	4.571	3.773	0.799
AT1G13390	0	0	0	0	none	1	NA	none	1	NA	NA	NA	NA
AT1G13400	0	0	0	0	none	1	NA	none	1	NA	2.356	2.372	-0.016
AT1G13410	9	8	7	16	none	0.778	NA	none	0.534	NA	2.549	2.605	-0.056
AT1G13420	13	0	5	0	none	1	NA	Col-0	0.0002	4.405	2.389	2.355	0.034
AT1G13430	0	0	0	0	none	1	NA	none	1	NA	2.355	2.355	0
AT1G13440	423	221	234	466	none	0.899	NA	none	0.898	NA	9.377	9.105	0.272
AT1G13448	1	0	1	0	none	1	NA	none	0.739	NA	NA	NA	NA
AT1G13450	124	65	51	183	none	0.0648	NA	Ler	0.0194	1.024	3.786	3.624	0.162
AT1G13460	1	2	2	3	none	0.814	NA	none	0.739	NA	2.394	2.585	-0.191
AT1G13470	0	0	0	0	none	1	NA	none	1	NA	2.355	2.355	0
AT1G13480	1	2	0	0	none	1	NA	none	1	NA	NA	NA	NA
AT1G13490	0	0	0	0	none	1	NA	none	1	NA	NA	NA	NA
AT1G13500	1	0	0	0	none	1	NA	none	1	NA	NA	NA	NA
AT1G13510	0	0	0	0	none	1	NA	none	1	NA	NA	NA	NA
AT1G13520	0	0	0	0	none	1	NA	none	1	NA	NA	NA	NA
AT1G13530	4	2	1	3	none	1	NA	none	1	NA	NA	NA	NA
AT1G13540	0	0	0	0	none	1	NA	none	1	NA	2.355	2.356	-0.001
AT1G13550	0	0	1	0	none	1	NA	none	1	NA	NA	NA	NA
AT1G13560	0	0	0	0	none	1	NA	none	1	NA	4.444	3.886	0.559
AT1G13570	5	3	0	8	none	0.201	NA	none	0.268	NA	6.54	7.111	-0.571
AT1G13580	0	0	0	0	none	1	NA	none	1	NA	2.615	2.357	0.259
AT1G13590	24	15	12	25	none	0.903	NA	none	0.818	NA	8.333	8.124	0.209
AT1G13600	0	0	0	0	none	1	NA	none	1	NA	2.355	2.355	0
AT1G13605	0	0	0	0	none	1	NA	none	1	NA	NA	NA	NA
AT1G13607	0	0	0	0	none	1	NA	none	1	NA	NA	NA	NA
AT1G13608	0	0	0	0	none	1	NA	none	1	NA	NA	NA	NA
AT1G13609	0	0	0	0	none	1	NA	none	1	NA	NA	NA	NA
AT1G13610	0	0	0	0	none	1	NA	none	1	NA	2.355	2.415	-0.06
AT1G13620	0	0	0	0	none	1	NA	none	1	NA	NA	NA	NA
AT1G13630	0	0	0	0	none	1	NA	none	1	NA	2.355	2.355	0
AT1G13635	0	0	0	0	none	1	NA	none	1	NA	NA	NA	NA
AT1G13640	0	0	0	0	none	1	NA	none	1	NA	4.149	3.951	0.197
AT1G13650	0	0	0	0	none	1	NA	none	1	NA	2.355	2.357	-0.002
AT1G13670	0	0	0	0	none	1	NA	none	1	NA	2.436	2.415	0.021
AT1G13680	0	0	0	0	none	1	NA	none	1	NA	2.355	2.355	0
AT1G13690	0	0	0	0	none	1	NA	none	1	NA	6.027	6.819	-0.792
AT1G13700	4	0	2	0	none	1	NA	none	0.0969	NA	2.774	4.978	-2.204
AT1G13710	0	0	0	0	none	1	NA	none	1	NA	2.597	2.607	-0.01
AT1G13720	0	0	0	0	none	1	NA	none	1	NA	NA	NA	NA
AT1G13730	0	0	0	0	none	1	NA	none	1	NA	4.388	6.204	-1.815
AT1G13740	0	0	0	0	none	1	NA	none	1	NA	6.534	8.697	-2.163
AT1G13750	0	0	0	0	none	1	NA	none	1	NA	2.365	2.359	0.006
AT1G13755	0	0	0	0	none	1	NA	none	1	NA	NA	NA	NA
AT1G13760	0	0	0	0	none	1	NA	none	1	NA	NA	NA	NA
AT1G13770	0	0	0	0	none	1	NA	none	1	NA	NA	NA	NA
AT1G13780	0	0	0	0	none	1	NA	none	1	NA	NA	NA	NA
AT1G13790	0	0	0	0	none	1	NA	none	1	NA	5.334	4.907	0.427
AT1G13800	0	0	0	0	none	1	NA	none	1	NA	2.448	2.916	-0.468
AT1G13810	0	0	0	0	none	1	NA	none	1	NA	3.699	3.995	-0.297
AT1G13820	0	0	0	0	none	1	NA	none	1	NA	NA	NA	NA
AT1G13830	0	0	0	0	none	1	NA	none	1	NA	3.632	2.591	1.041
AT1G13840	0	0	0	0	none	1	NA	none	1	NA	NA	NA	NA
AT1G13850	0	0	0	0	none	1	NA	none	1	NA	NA	NA	NA
AT1G13860	2	2	0	4	none	0.828	NA	none	0.435	NA	2.978	3.662	-0.684
AT1G13870	28	12	6	25	none	0.25	NA	none	0.55	NA	4.714	4.898	-0.184
AT1G13880	149	45	66	117	none	0.275	NA	Col-0	0.0287	0	5.558	6.541	-0.983
AT1G13890	0	0	0	0	none	1	NA	none	1	NA	2.355	2.355	0
AT1G13900	11	4	0	5	none	0.141	NA	none	0.484	NA	4.836	3.418	1.419
AT1G13910	0	0	0	1	none	1	NA	none	1	NA	3.277	2.729	0.548
AT1G13920	2	0	6	4	none	0.899	NA	none	0.402	NA	2.397	2.412	-0.015
AT1G13930	0	0	0	0	none	1	NA	none	1	NA	2.355	2.362	-0.007
AT1G13940	43	12	13	41	none	0.0807	NA	none	0.934	NA	3.955	5.429	-1.473
AT1G13950	6	1	6	5	none	1	NA	none	0.251	NA	2.975	3.689	-0.714
AT1G13960	2	0	0	0	none	1	NA	none	1	NA	2.37	2.477	-0.107
AT1G13970	4	0	1	5	none	0.194	NA	none	0.75	NA	4.232	3.116	1.116
AT1G13980	79	31	31	58	none	0.823	NA	none	0.555	NA	5.319	6.126	-0.807
AT1G13990	2	0	3	1	none	0.899	NA	none	0.355	NA	6.416	7.018	-0.603
AT1G14000	30	7	9	15	none	0.636	NA	none	0.279	NA	7.313	7.577	-0.264
AT1G14010	106	53	53	113	none	0.97	NA	none	0.941	NA	NA	NA	NA
AT1G14020	45	17	25	43	none	0.987	NA	none	0.486	NA	3.1	3.249	-0.148
AT1G14030	1	0	0	0	none	1	NA	none	1	NA	2.824	2.478	0.346
AT1G14040	2	2	0	1	none	0.899	NA	none	0.846	NA	2.99	2.811	0.178
AT1G14048	0	0	0	0	none	1	NA	none	1	NA	NA	NA	NA
AT1G14060	0	0	0	1	none	1	NA	none	1	NA	3.31	4.251	-0.941
AT1G14070	9	7	3	8	none	0.903	NA	none	0.67	NA	2.355	2.355	0
AT1G14071	0	0	0	0	none	1	NA	none	1	NA	NA	NA	NA
AT1G14080	0	0	0	0	none	1	NA	none	1	NA	2.356	3.889	-1.533
AT1G14100	0	0	0	0	none	1	NA	none	1	NA	2.355	2.355	0
AT1G14120	0	0	0	0	none	1	NA	none	1	NA	2.355	2.355	0
AT1G14130	1	0	0	0	none	1	NA	none	1	NA	5.149	2.784	2.365
AT1G14140	0	0	0	0	none	1	NA	none	1	NA	2.659	2.751	-0.092
AT1G14150	0	0	0	0	none	1	NA	none	1	NA	2.355	2.355	0
AT1G14160	0	0	0	0	none	1	NA	none	1	NA	NA	NA	NA
AT1G14170	0	0	0	0	none	1	NA	none	1	NA	NA	NA	NA
AT1G14180	1	0	1	2	none	0.899	NA	none	0.846	NA	3.599	3.493	0.106
AT1G14185	0	0	0	0	none	1	NA	none	1	NA	2.355	2.355	0
AT1G14190	1	0	0	0	none	1	NA	none	1	NA	2.355	2.355	0
AT1G14200	0	0	0	0	none	1	NA	none	1	NA	8.162	5.348	2.814
AT1G14205	0	0	0	0	none	1	NA	none	1	NA	NA	NA	NA
AT1G14210	0	0	0	0	none	1	NA	none	1	NA	4.412	5.754	-1.343
AT1G14220	0	0	0	0	none	1	NA	none	1	NA	2.355	2.37	-0.015
AT1G14225	0	0	0	0	none	1	NA	none	1	NA	NA	NA	NA
AT1G14230	16	0	19	0	none	1	NA	Col-0	8.42e-10	20.601	2.412	2.901	-0.489
AT1G14240	0	0	0	0	none	1	NA	none	1	NA	2.355	2.355	0
AT1G14250	0	0	0	0	none	1	NA	none	1	NA	2.412	2.901	-0.489
AT1G14260	2	2	0	2	none	0.899	NA	none	0.619	NA	3.01	2.694	0.316
AT1G14270	0	0	0	0	none	1	NA	none	1	NA	3.776	4.129	-0.353
AT1G14280	0	1	0	0	none	1	NA	none	1	NA	2.359	2.37	-0.011
AT1G14290	2	9	3	8	none	0.291	NA	none	0.0639	NA	4.081	5.104	-1.022
AT1G14300	2	2	1	2	none	0.73	NA	none	0.937	NA	4.345	5.174	-0.829
AT1G14310	29	8	15	5	none	0.383	NA	Col-0	0.000491	1.914	3.272	2.887	0.385
AT1G14315	0	0	0	0	none	1	NA	none	1	NA	NA	NA	NA
AT1G14320	162	57	69	73	none	0.546	NA	Col-0	9.38e-05	1.433	11.009	11.028	-0.019
AT1G14330	2	0	0	1	none	0.547	NA	none	1	NA	8.574	6.237	2.338
AT1G14340	0	0	0	0	none	1	NA	none	1	NA	4.714	2.685	2.029
AT1G14345	0	3	0	0	none	1	NA	none	1	NA	2.376	2.561	-0.186
AT1G14350	26	4	7	11	none	0.421	NA	none	0.145	NA	3.496	4.429	-0.932
AT1G14360	0	0	0	0	none	1	NA	none	1	NA	6.186	5.058	1.128
AT1G14370	0	0	0	0	none	1	NA	none	1	NA	2.355	2.362	-0.007
AT1G14380	319	84	128	326	mother	9.84e-09	1.551	none	0.0527	NA	8.952	6.479	2.473
AT1G14390	0	0	0	0	none	1	NA	none	1	NA	3.837	3.09	0.747
AT1G14400	0	0	0	0	none	1	NA	none	1	NA	8.372	7.39	0.983
AT1G14410	11	11	4	7	none	0.596	NA	none	0.752	NA	2.893	3.502	-0.609
AT1G14420	1	1	1	5	none	0.918	NA	none	0.752	NA	2.355	4.095	-1.74
AT1G14430	0	0	0	0	none	1	NA	none	1	NA	2.355	2.355	0
AT1G14440	0	0	0	0	none	1	NA	none	1	NA	2.355	2.453	-0.098
AT1G14450	0	0	0	0	none	1	NA	none	1	NA	6.71	6.198	0.512
AT1G14455	0	0	0	0	none	1	NA	none	1	NA	NA	NA	NA
AT1G14460	0	0	0	0	none	1	NA	none	1	NA	4.852	6.358	-1.506
AT1G14470	0	0	0	0	none	1	NA	none	1	NA	2.497	2.362	0.134
AT1G14480	0	0	0	0	none	1	NA	none	1	NA	2.378	2.355	0.023
AT1G14490	0	0	0	0	none	1	NA	none	1	NA	2.819	3.039	-0.22
AT1G14500	0	0	0	0	none	1	NA	none	1	NA	NA	NA	NA
AT1G14510	0	0	0	0	none	1	NA	none	1	NA	5.955	6.736	-0.78
AT1G14518	0	0	0	0	none	1	NA	none	1	NA	NA	NA	NA
AT1G14520	0	0	0	0	none	1	NA	none	1	NA	NA	NA	NA
AT1G14530	0	0	0	0	none	1	NA	none	1	NA	5.657	6.87	-1.213
AT1G14540	0	0	0	0	none	1	NA	none	1	NA	2.355	2.355	0
AT1G14549	0	0	0	0	none	1	NA	none	1	NA	NA	NA	NA
AT1G14550	0	0	0	0	none	1	NA	none	1	NA	2.359	2.355	0.004
AT1G14560	2	0	0	2	none	0.397	NA	none	1	NA	5.445	6.21	-0.765
AT1G14570	19	13	16	29	none	0.759	NA	none	0.849	NA	6.551	6.926	-0.375
AT1G14580	6	1	1	4	none	0.667	NA	none	1	NA	5.566	9.083	-3.517
AT1G14590	2	0	3	2	none	0.899	NA	none	0.461	NA	NA	NA	NA
AT1G14600	0	0	0	0	none	1	NA	none	1	NA	NA	NA	NA
AT1G14610	53	33	26	63	none	1	NA	none	0.422	NA	8.296	9.064	-0.767
AT1G14620	0	0	0	0	none	1	NA	none	1	NA	4.371	5.363	-0.993
AT1G14630	0	0	0	0	none	1	NA	none	1	NA	NA	NA	NA
AT1G14640	0	0	0	0	none	1	NA	none	1	NA	2.41	2.509	-0.099
AT1G14650	0	0	0	0	none	1	NA	none	1	NA	2.968	3.344	-0.376
AT1G14660	0	0	1	0	none	1	NA	none	1	NA	2.39	2.389	0.001
AT1G14670	0	0	0	0	none	1	NA	none	1	NA	5.846	4.88	0.965
AT1G14680	0	0	0	0	none	1	NA	none	1	NA	3.362	5.546	-2.184
AT1G14685	0	0	0	0	none	1	NA	none	1	NA	6.12	6.099	0.021
AT1G14686	0	0	0	0	none	1	NA	none	1	NA	NA	NA	NA
AT1G14687	0	0	0	0	none	1	NA	none	1	NA	3.899	6.406	-2.507
AT1G14688	0	0	0	0	none	1	NA	none	1	NA	NA	NA	NA
AT1G14690	0	0	0	0	none	1	NA	none	1	NA	NA	NA	NA
AT1G14700	0	0	0	0	none	1	NA	none	1	NA	2.355	3.941	-1.586
AT1G14710	0	0	0	0	none	1	NA	none	1	NA	7.323	8.405	-1.082
AT1G14720	0	0	0	0	none	1	NA	none	1	NA	3.766	3.17	0.596
AT1G14730	0	0	0	0	none	1	NA	none	1	NA	2.355	2.355	0
AT1G14740	0	0	0	0	none	1	NA	none	1	NA	7.633	7.4	0.233
AT1G14750	0	0	0	0	none	1	NA	none	1	NA	2.719	4.065	-1.345
AT1G14755	0	0	0	0	none	1	NA	none	1	NA	NA	NA	NA
AT1G14760	0	0	0	0	none	1	NA	none	1	NA	2.711	3.448	-0.737
AT1G14770	0	0	0	0	none	1	NA	none	1	NA	4.288	5.311	-1.023
AT1G14780	0	0	0	0	none	1	NA	none	1	NA	2.355	2.355	0
AT1G14790	0	0	0	0	none	1	NA	none	1	NA	6.642	7.787	-1.145
AT1G14800	0	0	0	0	none	1	NA	none	1	NA	2.474	2.466	0.008
AT1G14810	0	0	0	0	none	1	NA	none	1	NA	5.317	6.642	-1.324
AT1G14820	0	0	0	0	none	1	NA	none	1	NA	3.969	2.638	1.331
AT1G14830	0	0	0	0	none	1	NA	none	1	NA	5.716	5.548	0.169
AT1G14840	0	0	0	0	none	1	NA	none	1	NA	2.758	2.376	0.383
AT1G14850	0	0	0	0	none	1	NA	none	1	NA	3.243	3.6	-0.357
AT1G14860	0	0	0	0	none	1	NA	none	1	NA	NA	NA	NA
AT1G14870	0	0	0	0	none	1	NA	none	1	NA	2.355	2.355	0
AT1G14880	0	0	0	0	none	1	NA	none	1	NA	2.355	2.355	0
AT1G14890	0	3	7	8	none	0.188	NA	none	0.296	NA	2.919	2.438	0.481
AT1G14900	156	170	82	245	none	0.141	NA	Ler	1.95e-11	2.043	3.008	3.892	-0.884
AT1G14910	0	0	0	0	none	1	NA	none	1	NA	4.688	4.425	0.263
AT1G14920	1	1	1	0	none	0.899	NA	none	0.849	NA	4.345	3.007	1.338
AT1G14930	0	0	0	0	none	1	NA	none	1	NA	2.355	2.365	-0.01
AT1G14940	0	0	0	0	none	1	NA	none	1	NA	2.355	2.355	0
AT1G14950	6	3	9	12	none	0.961	NA	none	0.849	NA	2.707	2.912	-0.205
AT1G14960	0	0	0	0	none	1	NA	none	1	NA	2.365	2.355	0.01
AT1G14970	27	4	8	31	mother	0.00299	1.118	none	0.668	NA	6.721	2.489	4.232
AT1G14980	73	43	30	92	none	0.654	NA	none	0.126	NA	9.512	8.777	0.735
AT1G14990	10	2	6	10	none	0.672	NA	none	0.485	NA	4.343	4.291	0.052
AT1G15000	0	0	0	0	none	1	NA	none	1	NA	4.744	5.897	-1.153
AT1G15010	85	40	56	103	none	1	NA	none	0.789	NA	2.361	3.708	-1.347
AT1G15015	0	0	0	0	none	1	NA	none	1	NA	NA	NA	NA
AT1G15020	23	11	10	24	none	0.908	NA	none	1	NA	5.808	6.213	-0.405
AT1G15030	22	7	13	26	none	0.715	NA	none	0.671	NA	NA	NA	NA
AT1G15040	0	0	0	1	none	1	NA	none	1	NA	2.425	2.37	0.055
AT1G15045	0	0	0	0	none	1	NA	none	1	NA	NA	NA	NA
AT1G15050	0	0	0	0	none	1	NA	none	1	NA	2.386	2.355	0.031
AT1G15060	0	0	0	0	none	1	NA	none	1	NA	3.154	3.286	-0.131
AT1G15080	10	17	6	6	none	0.0623	NA	none	0.72	NA	2.363	2.469	-0.107
AT1G15090	0	0	0	0	none	1	NA	none	1	NA	NA	NA	NA
AT1G15100	20	5	3	12	none	0.175	NA	none	1	NA	2.791	3.727	-0.937
AT1G15110	0	0	0	0	none	1	NA	none	1	NA	4.063	5.217	-1.154
AT1G15120	2	0	0	4	none	0.155	NA	none	1	NA	7.448	7.575	-0.128
AT1G15125	17	0	27	0	none	1	NA	Col-0	3.61e-12	31.104	NA	NA	NA
AT1G15130	109	40	49	100	none	0.446	NA	none	0.504	NA	8.7	9.404	-0.704
AT1G15140	24	11	16	44	none	0.703	NA	none	0.845	NA	2.706	3.606	-0.899
AT1G15150	0	0	0	0	none	1	NA	none	1	NA	7.089	9.843	-2.754
AT1G15160	0	0	0	0	none	1	NA	none	1	NA	7.089	9.843	-2.754
AT1G15165	1	0	0	0	none	1	NA	none	1	NA	NA	NA	NA
AT1G15170	0	0	1	3	none	1	NA	none	1	NA	2.399	2.588	-0.189
AT1G15175	0	0	0	0	none	1	NA	none	1	NA	NA	NA	NA
AT1G15180	48	9	7	1	none	0.708	NA	Col-0	0.000287	2.983	2.355	2.355	0
AT1G15190	20	13	13	24	none	0.804	NA	none	0.888	NA	2.818	3.558	-0.74
AT1G15200	6439	3744	3561	8009	none	0.547	NA	Ler	3.18e-19	1.208	10.832	10.769	0.063
AT1G15210	0	0	1	2	none	1	NA	none	1	NA	2.355	2.355	0
AT1G15215	7	1	2	6	none	0.542	NA	none	0.906	NA	NA	NA	NA
AT1G15220	0	0	0	0	none	1	NA	none	1	NA	2.442	2.538	-0.096
AT1G15230	2	0	0	2	none	0.397	NA	none	1	NA	5.79	6.119	-0.329
AT1G15240	50	21	20	43	none	0.74	NA	none	0.943	NA	NA	NA	NA
AT1G15250	12	4	2	6	none	0.649	NA	none	1	NA	4.762	6.002	-1.24
AT1G15260	15	3	1	3	none	0.791	NA	none	0.953	NA	2.631	2.379	0.253
AT1G15270	6	8	2	18	none	0.881	NA	Ler	0.0161	1.123	8.781	9.513	-0.732
AT1G15280	2607	930	1664	2372	none	1	NA	Col-0	4.8e-43	1.714	5.043	5.112	-0.07
AT1G15290	426	226	169	293	none	0.357	NA	none	0.748	NA	5.176	6.554	-1.378
AT1G15310	26	6	13	21	none	0.623	NA	none	0.242	NA	9.073	10.338	-1.265
AT1G15320	0	0	0	0	none	1	NA	none	1	NA	2.363	2.355	0.008
AT1G15330	1	0	2	1	none	0.899	NA	none	0.548	NA	2.355	2.6	-0.245
AT1G15340	4836	2606	2933	5583	father	0.00156	1.033	none	0.711	NA	9.125	9.503	-0.378
AT1G15350	0	0	0	0	none	1	NA	none	1	NA	2.841	3.437	-0.596
AT1G15360	0	0	0	0	none	1	NA	none	1	NA	2.37	2.361	0.01
AT1G15370	0	0	0	0	none	1	NA	none	1	NA	5.58	6.213	-0.634
AT1G15380	0	0	0	0	none	1	NA	none	1	NA	4.129	4.496	-0.367
AT1G15385	0	0	0	0	none	1	NA	none	1	NA	NA	NA	NA
AT1G15390	0	0	0	0	none	1	NA	none	1	NA	5.718	5.53	0.188
AT1G15400	4	9	1	11	none	1	NA	Ler	0.00775	1.342	5.332	5.384	-0.052
AT1G15405	16	15	3	13	none	0.974	NA	none	0.162	NA	NA	NA	NA
AT1G15410	4	0	4	8	none	0.357	NA	none	0.47	NA	3.72	5.166	-1.446
AT1G15415	0	0	0	0	none	1	NA	none	1	NA	NA	NA	NA
AT1G15420	0	0	0	0	none	1	NA	none	1	NA	3.315	3.99	-0.674
AT1G15430	11	9	12	12	none	0.315	NA	none	0.905	NA	5.341	8.323	-2.982
AT1G15440	105	73	65	140	none	0.511	NA	none	0.173	NA	2.869	3.367	-0.498
AT1G15450	0	0	0	0	none	1	NA	none	1	NA	NA	NA	NA
AT1G15460	0	0	0	0	none	1	NA	none	1	NA	3.818	3.922	-0.104
AT1G15470	145	39	62	109	none	0.131	NA	Col-0	0.00943	1.091	7.034	7.546	-0.512
AT1G15480	24	21	10	35	none	1	NA	none	0.0687	NA	3.567	3.93	-0.363
AT1G15490	15	16	16	24	none	0.187	NA	none	0.578	NA	3.296	2.606	0.69
AT1G15500	0	0	0	0	none	1	NA	none	1	NA	4.15	4.468	-0.318
AT1G15510	2	3	1	10	none	1	NA	none	0.123	NA	2.714	2.556	0.158
AT1G15520	0	0	0	1	none	1	NA	none	1	NA	2.355	2.355	0
AT1G15530	0	0	0	0	none	1	NA	none	1	NA	5.011	4.05	0.961
AT1G15540	0	0	0	0	none	1	NA	none	1	NA	NA	NA	NA
AT1G15550	0	0	0	0	none	1	NA	none	1	NA	2.391	2.355	0.036
AT1G15570	0	0	0	0	none	1	NA	none	1	NA	2.381	2.396	-0.015
AT1G15580	0	0	0	0	none	1	NA	none	1	NA	2.355	2.372	-0.017
AT1G15590	0	0	0	0	none	1	NA	none	1	NA	2.356	2.355	0.001
AT1G15600	0	0	0	0	none	1	NA	none	1	NA	2.362	2.355	0.007
AT1G15610	0	0	0	1	none	1	NA	none	1	NA	NA	NA	NA
AT1G15620	0	0	0	0	none	1	NA	none	1	NA	NA	NA	NA
AT1G15630	0	0	0	0	none	1	NA	none	1	NA	NA	NA	NA
AT1G15640	0	0	0	0	none	1	NA	none	1	NA	2.355	2.401	-0.046
AT1G15650	0	0	0	0	none	1	NA	none	1	NA	NA	NA	NA
AT1G15660	141	69	75	108	none	0.427	NA	none	0.252	NA	3.98	6.525	-2.546
AT1G15670	7	1	3	3	none	0.984	NA	none	0.359	NA	2.811	2.355	0.456
AT1G15680	0	0	0	0	none	1	NA	none	1	NA	NA	NA	NA
AT1G15690	284	150	155	469	mother	0.0395	0	Ler	0.00368	1.094	9.169	9.586	-0.417
AT1G15700	0	0	0	0	none	1	NA	none	1	NA	6.641	6.512	0.13
AT1G15710	32	17	23	35	none	0.758	NA	none	0.818	NA	3.657	3.236	0.421
AT1G15720	158	57	71	116	none	0.828	NA	none	0.0566	NA	2.666	3.181	-0.514
AT1G15730	145	36	67	91	none	0.465	NA	Col-0	6.09e-05	1.507	4.391	3.758	0.634
AT1G15740	1	2	1	2	none	0.901	NA	none	0.861	NA	8.48	7.546	0.934
AT1G15750	10	4	3	12	none	0.565	NA	none	0.824	NA	6.843	6.689	0.154
AT1G15757	0	0	0	0	none	1	NA	none	1	NA	NA	NA	NA
AT1G15760	0	1	1	1	none	0.899	NA	none	0.849	NA	NA	NA	NA
AT1G15770	0	0	0	0	none	1	NA	none	1	NA	NA	NA	NA
AT1G15772	0	1	0	0	none	1	NA	none	1	NA	NA	NA	NA
AT1G15780	76	67	26	142	none	0.282	NA	Ler	2e-08	2.292	6.089	6.392	-0.303
AT1G15790	0	0	0	0	none	1	NA	none	1	NA	2.355	5.756	-3.401
AT1G15800	8	3	8	8	none	0.806	NA	none	0.498	NA	NA	NA	NA
AT1G15810	23	22	13	35	none	0.764	NA	none	0.102	NA	4.071	3.504	0.567
AT1G15820	75	45	34	40	none	0.11	NA	none	0.476	NA	6.47	7.557	-1.087
AT1G15825	7	1	3	8	none	0.546	NA	none	0.739	NA	NA	NA	NA
AT1G15830	63	38	42	75	none	0.612	NA	none	0.943	NA	4.14	4.172	-0.032
AT1G15840	0	0	1	12	none	1	NA	none	1	NA	5.744	5.841	-0.097
AT1G15850	0	0	0	0	none	1	NA	none	1	NA	2.355	2.355	0
AT1G15860	2	3	1	5	none	0.901	NA	none	0.399	NA	5.447	6.286	-0.84
AT1G15870	0	2	0	3	none	1	NA	none	0.171	NA	3.478	3.419	0.059
AT1G15880	84	28	31	85	none	0.0637	NA	none	0.935	NA	3.633	3.67	-0.037
AT1G15885	0	0	0	0	none	1	NA	none	1	NA	NA	NA	NA
AT1G15890	0	0	2	1	none	1	NA	none	1	NA	2.359	2.372	-0.013
AT1G15900	0	1	0	6	none	1	NA	none	0.17	NA	2.355	2.355	0
AT1G15910	115	9	63	16	none	0.899	NA	Col-0	1.27e-26	15.032	7.903	9.209	-1.306
AT1G15920	21	5	10	20	none	0.45	NA	none	0.485	NA	6.243	6.572	-0.329
AT1G15930	269	198	101	214	none	0.147	NA	Ler	0.0177	1.025	9.231	9.93	-0.699
AT1G15940	0	0	0	0	none	1	NA	none	1	NA	8.309	9.73	-1.421
AT1G15950	112	59	37	106	none	0.528	NA	none	0.261	NA	6.921	4.644	2.277
AT1G15960	4	0	0	2	none	0.155	NA	none	1	NA	5.583	2.36	3.223
AT1G15970	54	33	27	78	none	0.875	NA	none	0.2	NA	NA	NA	NA
AT1G15980	4	3	0	4	none	0.465	NA	none	0.363	NA	2.355	2.668	-0.313
AT1G15990	0	0	0	0	none	1	NA	none	1	NA	2.366	2.355	0.011
AT1G16000	3	0	1	1	none	0.603	NA	none	0.501	NA	4.351	4.403	-0.052
AT1G16010	162	29	62	124	mother	4.36e-05	1.392	Col-0	0.000311	1.392	5.463	6.769	-1.306
AT1G16020	1	0	0	0	none	1	NA	none	1	NA	3.513	4.126	-0.614
AT1G16022	0	0	0	0	none	1	NA	none	1	NA	NA	NA	NA
AT1G16025	0	0	0	0	none	1	NA	none	1	NA	NA	NA	NA
AT1G16030	106	41	40	108	none	0.114	NA	none	1	NA	7.024	6.681	0.343
AT1G16040	56	26	26	42	none	0.899	NA	none	0.658	NA	4.555	5.105	-0.55
AT1G16060	0	0	0	0	none	1	NA	none	1	NA	2.37	2.826	-0.456
AT1G16070	0	0	0	0	none	1	NA	none	1	NA	2.915	3.511	-0.596
AT1G16080	4	1	1	2	none	1	NA	none	0.93	NA	2.468	2.408	0.059
AT1G16090	0	0	0	0	none	1	NA	none	1	NA	2.369	2.355	0.014
AT1G16100	0	0	0	0	none	1	NA	none	1	NA	NA	NA	NA
AT1G16110	0	0	1	0	none	1	NA	none	1	NA	NA	NA	NA
AT1G16120	0	0	0	1	none	1	NA	none	1	NA	NA	NA	NA
AT1G16130	10	6	3	8	none	1	NA	none	0.831	NA	2.355	2.355	0
AT1G16150	0	0	0	0	none	1	NA	none	1	NA	2.39	2.423	-0.034
AT1G16160	0	0	0	0	none	1	NA	none	1	NA	2.366	2.355	0.011
AT1G16170	1	0	1	0	none	1	NA	none	0.739	NA	4.415	5.522	-1.107
AT1G16180	6	3	4	7	none	1	NA	none	1	NA	7.923	7.671	0.251
AT1G16190	3	2	0	4	none	0.521	NA	none	0.411	NA	3.481	3.571	-0.09
AT1G16210	156	34	45	110	mother	0.000102	1.373	none	0.0578	NA	6.386	7.524	-1.138
AT1G16220	2	0	0	0	none	1	NA	none	1	NA	2.355	2.355	0
AT1G16225	0	0	0	0	none	1	NA	none	1	NA	NA	NA	NA
AT1G16230	0	0	0	0	none	1	NA	none	1	NA	NA	NA	NA
AT1G16240	3	1	1	4	none	1	NA	none	1	NA	7.879	7.871	0.008
AT1G16250	0	0	0	0	none	1	NA	none	1	NA	NA	NA	NA
AT1G16260	0	0	0	2	none	1	NA	none	1	NA	2.362	2.393	-0.031
AT1G16270	101	61	82	171	none	0.773	NA	none	0.507	NA	5.337	6.121	-0.784
AT1G16280	5	5	5	1	none	0.195	NA	none	0.43	NA	2.775	3.274	-0.499
AT1G16290	0	0	0	0	none	1	NA	none	1	NA	3.326	3.306	0.02
AT1G16300	0	0	0	0	none	1	NA	none	1	NA	4.177	3.651	0.526
AT1G16310	0	0	0	0	none	1	NA	none	1	NA	2.387	2.421	-0.034
AT1G16320	0	0	0	0	none	1	NA	none	1	NA	NA	NA	NA
AT1G16330	0	0	0	0	none	1	NA	none	1	NA	3.138	4.282	-1.145
AT1G16340	0	0	0	0	none	1	NA	none	1	NA	5.025	4.705	0.319
AT1G16350	17	12	6	13	none	0.918	NA	none	0.739	NA	6.426	5.375	1.051
AT1G16360	0	0	0	0	none	1	NA	none	1	NA	2.355	2.574	-0.219
AT1G16370	0	0	0	0	none	1	NA	none	1	NA	2.355	2.36	-0.005
AT1G16380	1	0	0	0	none	1	NA	none	1	NA	2.36	2.378	-0.019
AT1G16390	1	0	0	3	none	0.383	NA	none	1	NA	6.767	2.518	4.25
AT1G16400	1	0	0	0	none	1	NA	none	1	NA	2.359	2.355	0.004
AT1G16410	0	0	0	0	none	1	NA	none	1	NA	2.359	2.355	0.004
AT1G16420	0	0	0	0	none	1	NA	none	1	NA	2.355	2.355	0
AT1G16430	0	0	0	0	none	1	NA	none	1	NA	4.66	6.233	-1.574
AT1G16440	0	0	0	0	none	1	NA	none	1	NA	2.455	2.502	-0.047
AT1G16445	1	0	0	0	none	1	NA	none	1	NA	NA	NA	NA
AT1G16450	0	0	0	0	none	1	NA	none	1	NA	NA	NA	NA
AT1G16460	0	0	0	0	none	1	NA	none	1	NA	8.072	7.678	0.393
AT1G16470	0	0	0	0	none	1	NA	none	1	NA	7.799	8.205	-0.406
AT1G16489	0	0	0	0	none	1	NA	none	1	NA	NA	NA	NA
AT1G16490	0	0	0	0	none	1	NA	none	1	NA	2.379	2.376	0.003
AT1G16500	0	1	1	1	none	0.899	NA	none	0.849	NA	4.3	5.447	-1.147
AT1G16510	0	0	0	0	none	1	NA	none	1	NA	3.071	2.567	0.504
AT1G16515	0	0	0	0	none	1	NA	none	1	NA	NA	NA	NA
AT1G16520	0	0	0	0	none	1	NA	none	1	NA	6.047	6.741	-0.694
AT1G16530	0	0	0	0	none	1	NA	none	1	NA	2.357	2.355	0.002
AT1G16540	16	5	12	18	none	0.923	NA	none	0.47	NA	2.968	2.888	0.08
AT1G16560	52	29	41	75	none	0.779	NA	none	1	NA	4.818	4.566	0.251
AT1G16570	20	10	20	27	none	0.756	NA	none	0.687	NA	3.742	3.671	0.071
AT1G16590	313	101	152	208	none	0.901	NA	Col-0	1.45e-06	1.469	4.083	4.356	-0.274
AT1G16610	39	28	20	45	none	0.823	NA	none	0.407	NA	2.967	4.089	-1.122
AT1G16630	484	248	206	352	none	0.377	NA	none	0.49	NA	NA	NA	NA
AT1G16640	0	0	0	0	none	1	NA	none	1	NA	2.37	2.37	0
AT1G16650	1	0	1	1	none	0.899	NA	none	0.849	NA	3.087	3.136	-0.049
AT1G16670	0	0	0	1	none	1	NA	none	1	NA	5.143	4.239	0.904
AT1G16680	2	2	2	2	none	0.624	NA	none	1	NA	4.951	4.789	0.163
AT1G16690	0	0	0	0	none	1	NA	none	1	NA	4.211	4.56	-0.349
AT1G16700	27	15	6	20	none	0.812	NA	none	0.515	NA	6.522	7.283	-0.761
AT1G16705	0	0	0	0	none	1	NA	none	1	NA	6.502	2.47	4.031
AT1G16710	6	5	4	17	none	1	NA	none	0.295	NA	3.79	4.885	-1.095
AT1G16720	33	20	10	9	none	0.328	NA	none	0.501	NA	5.806	5.375	0.431
AT1G16730	0	0	0	0	none	1	NA	none	1	NA	2.411	2.394	0.017
AT1G16740	0	0	0	0	none	1	NA	none	1	NA	7.032	7.899	-0.867
AT1G16750	0	0	0	1	none	1	NA	none	1	NA	3.277	2.547	0.73
AT1G16760	0	0	0	0	none	1	NA	none	1	NA	2.355	2.355	0
AT1G16770	2	2	0	2	none	0.899	NA	none	0.619	NA	2.535	2.514	0.021
AT1G16780	16	1	0	15	mother	2.09e-06	2.642	none	0.748	NA	5.928	3.419	2.509
AT1G16790	1	3	1	3	none	0.92	NA	none	0.525	NA	3.275	2.765	0.51
AT1G16800	29	16	13	17	none	0.616	NA	none	0.739	NA	3.311	3.829	-0.517
AT1G16810	54	0	75	0	none	1	NA	Col-0	4.26e-40	274.45	8.888	9.658	-0.77
AT1G16820	0	0	0	0	none	1	NA	none	1	NA	2.391	2.372	0.019
AT1G16830	18	15	3	35	none	0.23	NA	Ler	0.00206	1.62	2.459	2.59	-0.132
AT1G16840	50	9	22	20	none	0.901	NA	Col-0	0.000488	1.678	4.578	4.322	0.256
AT1G16850	0	0	1	1	none	1	NA	none	1	NA	2.369	2.437	-0.068
AT1G16858	0	0	2	1	none	1	NA	none	1	NA	6.625	5.209	1.416
AT1G16860	1	0	1	4	none	0.814	NA	none	0.849	NA	6.625	5.209	1.416
AT1G16870	0	2	0	0	none	1	NA	none	1	NA	4.824	5.553	-0.729
AT1G16880	23	15	5	17	none	0.899	NA	none	0.403	NA	6.599	6.723	-0.125
AT1G16890	0	0	0	0	none	1	NA	none	1	NA	7.814	7.845	-0.031
AT1G16900	0	0	0	1	none	1	NA	none	1	NA	5.533	5.561	-0.027
AT1G16905	0	0	0	2	none	1	NA	none	1	NA	NA	NA	NA
AT1G16910	0	0	0	0	none	1	NA	none	1	NA	2.355	2.355	0
AT1G16916	0	0	0	0	none	1	NA	none	1	NA	NA	NA	NA
AT1G16920	0	0	0	0	none	1	NA	none	1	NA	3.67	4.607	-0.937
AT1G16930	0	0	0	0	none	1	NA	none	1	NA	NA	NA	NA
AT1G16940	0	0	0	0	none	1	NA	none	1	NA	2.428	2.883	-0.455
AT1G16950	0	0	0	0	none	1	NA	none	1	NA	2.355	2.355	0
AT1G16960	0	0	0	0	none	1	NA	none	1	NA	NA	NA	NA
AT1G16970	0	0	0	0	none	1	NA	none	1	NA	3.386	4.803	-1.417
AT1G16980	3	0	1	2	none	0.814	NA	none	0.739	NA	2.607	6.804	-4.197
AT1G17000	0	0	0	0	none	1	NA	none	1	NA	2.355	2.355	0
AT1G17010	3	0	1	0	none	1	NA	none	0.29	NA	2.355	5.604	-3.249
AT1G17020	6	5	3	8	none	0.989	NA	none	0.664	NA	4.262	10.425	-6.163
AT1G17030	0	0	0	0	none	1	NA	none	1	NA	NA	NA	NA
AT1G17040	2	0	2	4	none	0.643	NA	none	0.752	NA	3.678	5.074	-1.396
AT1G17050	2	2	4	2	none	0.325	NA	none	0.84	NA	3.499	3.312	0.186
AT1G17060	4	1	2	5	none	0.853	NA	none	0.943	NA	4.739	3.569	1.17
AT1G17070	32	15	14	27	none	1	NA	none	0.974	NA	6.518	8.036	-1.518
AT1G17080	0	0	0	0	none	1	NA	none	1	NA	6.362	5.914	0.449
AT1G17090	0	0	0	0	none	1	NA	none	1	NA	4.603	2.377	2.226
AT1G17100	0	0	0	0	none	1	NA	none	1	NA	5.119	4.678	0.441
AT1G17110	45	21	24	50	none	0.939	NA	none	1	NA	5.282	6.058	-0.776
AT1G17120	203	93	83	129	none	0.701	NA	none	0.2	NA	2.524	2.359	0.165
AT1G17130	373	280	141	410	none	0.951	NA	Ler	5.09e-09	1.545	7.72	9.358	-1.638
AT1G17140	0	0	0	0	none	1	NA	none	1	NA	7.876	8.9	-1.024
AT1G17145	37	28	20	51	none	0.899	NA	none	0.197	NA	2.823	4.125	-1.302
AT1G17147	0	0	0	0	none	1	NA	none	1	NA	NA	NA	NA
AT1G17150	0	0	0	0	none	1	NA	none	1	NA	2.425	2.392	0.033
AT1G17160	123	16	68	59	none	0.331	NA	Col-0	1.96e-12	3.741	4.912	4.558	0.353
AT1G17170	0	1	0	0	none	1	NA	none	1	NA	2.355	2.378	-0.023
AT1G17180	0	0	0	0	none	1	NA	none	1	NA	2.355	2.355	0
AT1G17190	195	152	68	338	mother	0.0225	0	Ler	7.83e-15	2.418	6.447	5.064	1.383
AT1G17200	8	10	1	26	none	0.275	NA	Ler	0.000702	2.273	7.759	2.475	5.285
AT1G17210	743	320	300	709	mother	0.0044	1.052	none	0.99	NA	7.356	8.205	-0.849
AT1G17220	8729	7274	3575	11376	none	0.226	NA	Ler	0	2.476	6.329	7.034	-0.705
AT1G17230	3	0	0	0	none	1	NA	none	1	NA	2.948	5.009	-2.062
AT1G17235	0	0	0	0	none	1	NA	none	1	NA	NA	NA	NA
AT1G17240	14	6	2	1	none	0.961	NA	none	0.483	NA	2.355	2.355	0
AT1G17250	0	0	0	0	none	1	NA	none	1	NA	2.525	2.355	0.17
AT1G17255	0	0	0	0	none	1	NA	none	1	NA	NA	NA	NA
AT1G17260	0	0	0	0	none	1	NA	none	1	NA	6.147	2.628	3.52
AT1G17270	0	0	0	0	none	1	NA	none	1	NA	NA	NA	NA
AT1G17280	0	0	0	0	none	1	NA	none	1	NA	3.209	4.096	-0.887
AT1G17285	0	0	0	0	none	1	NA	none	1	NA	NA	NA	NA
AT1G17290	9	1	5	5	none	0.86	NA	none	0.219	NA	6.357	7.226	-0.868
AT1G17300	0	0	0	0	none	1	NA	none	1	NA	2.355	2.405	-0.05
AT1G17310	8	0	6	0	none	1	NA	Col-0	0.000802	3.253	2.379	2.448	-0.069
AT1G17330	14	1	5	6	none	0.509	NA	none	0.0865	NA	2.506	2.587	-0.081
AT1G17340	3	2	1	1	none	1	NA	none	1	NA	2.429	2.437	-0.008
AT1G17345	0	0	0	0	none	1	NA	none	1	NA	NA	NA	NA
AT1G17350	1	0	0	0	none	1	NA	none	1	NA	2.898	2.764	0.134
AT1G17360	1	0	0	2	none	0.547	NA	none	1	NA	2.738	3.228	-0.49
AT1G17370	0	0	0	0	none	1	NA	none	1	NA	5.172	4.88	0.291
AT1G17380	6	0	1	4	none	0.2	NA	none	0.537	NA	3.283	2.362	0.921
AT1G17400	0	0	0	0	none	1	NA	none	1	NA	NA	NA	NA
AT1G17410	0	0	0	0	none	1	NA	none	1	NA	5.331	5.418	-0.087
AT1G17420	3	0	0	0	none	1	NA	none	1	NA	3.88	2.375	1.504
AT1G17430	201	74	80	265	mother	2.15e-05	1.344	none	0.523	NA	8.641	7.343	1.297
AT1G17440	18	5	12	20	none	0.721	NA	none	0.444	NA	7.28	6.601	0.68
AT1G17450	2	0	0	2	none	0.397	NA	none	1	NA	2.355	2.66	-0.305
AT1G17455	2	0	0	0	none	1	NA	none	1	NA	2.977	3.441	-0.465
AT1G17460	8	7	7	17	none	0.797	NA	none	0.523	NA	3.76	4.54	-0.78
AT1G17470	0	0	0	0	none	1	NA	none	1	NA	6.145	6.858	-0.714
AT1G17480	0	0	0	0	none	1	NA	none	1	NA	3.131	2.549	0.582
AT1G17490	0	0	0	0	none	1	NA	none	1	NA	10.014	9.374	0.641
AT1G17500	46	22	11	52	none	0.0972	NA	none	0.154	NA	4.458	3.741	0.716
AT1G17510	0	0	0	0	none	1	NA	none	1	NA	7.437	8.103	-0.666
AT1G17520	0	0	0	0	none	1	NA	none	1	NA	5.246	5.421	-0.175
AT1G17530	0	0	0	0	none	1	NA	none	1	NA	2.876	2.461	0.416
AT1G17540	0	1	4	5	none	0.588	NA	none	0.739	NA	2.372	2.619	-0.248
AT1G17545	0	0	0	0	none	1	NA	none	1	NA	2.355	2.378	-0.023
AT1G17550	108	29	33	90	mother	0.00353	1.137	none	0.523	NA	6.368	4.782	1.586
AT1G17560	15	14	10	18	none	0.472	NA	none	0.563	NA	3.946	4.034	-0.087
AT1G17570	0	0	0	0	none	1	NA	none	1	NA	NA	NA	NA
AT1G17580	124	58	39	78	none	0.927	NA	none	0.943	NA	6.29	7.215	-0.924
AT1G17590	11	6	1	5	none	0.88	NA	none	0.692	NA	2.393	2.355	0.038
AT1G17600	0	0	0	0	none	1	NA	none	1	NA	2.357	2.355	0.002
AT1G17610	0	0	0	0	none	1	NA	none	1	NA	2.355	2.355	0
AT1G17615	0	0	0	0	none	1	NA	none	1	NA	2.355	2.355	0
AT1G17620	0	0	0	0	none	1	NA	none	1	NA	3.452	2.438	1.014
AT1G17630	1	0	0	1	none	0.814	NA	none	1	NA	2.387	2.357	0.03
AT1G17640	0	0	1	0	none	1	NA	none	1	NA	4.994	4.706	0.288
AT1G17650	0	0	0	0	none	1	NA	none	1	NA	3.339	3.548	-0.209
AT1G17660	0	0	0	0	none	1	NA	none	1	NA	NA	NA	NA
AT1G17665	0	0	0	0	none	1	NA	none	1	NA	2.453	3.935	-1.482
AT1G17670	0	0	0	0	none	1	NA	none	1	NA	NA	NA	NA
AT1G17680	3	1	3	3	none	0.908	NA	none	0.751	NA	3.782	4.687	-0.905
AT1G17690	1	0	1	1	none	0.899	NA	none	0.849	NA	3.779	6.048	-2.269
AT1G17700	0	0	0	0	none	1	NA	none	1	NA	2.355	2.355	0
AT1G17710	0	0	0	0	none	1	NA	none	1	NA	2.819	2.355	0.464
AT1G17720	23	20	11	66	none	0.448	NA	Ler	0.000839	1.543	6.771	7.016	-0.244
AT1G17730	0	0	0	0	none	1	NA	none	1	NA	7.049	7.293	-0.245
AT1G17744	0	0	0	0	none	1	NA	none	1	NA	5.496	2.496	3
AT1G17745	364	1	1	186	mother	0	524.444	none	0.928	NA	7.201	2.478	4.724
AT1G17750	7	4	2	8	none	0.809	NA	none	0.684	NA	2.612	2.404	0.208
AT1G17760	21	19	24	42	none	0.293	NA	none	0.494	NA	4.223	3.719	0.504
AT1G17770	2	5	7	1	father	0.0414	2.517	none	0.715	NA	3.642	7.793	-4.151
AT1G17780	7	6	18	10	none	0.0867	NA	none	0.529	NA	NA	NA	NA
AT1G17790	37	35	50	65	father	0.00629	1.276	none	0.739	NA	3.186	2.869	0.317
AT1G17800	0	0	0	0	none	1	NA	none	1	NA	2.355	2.379	-0.024
AT1G17810	138	104	15	70	none	0.393	NA	Ler	0.000227	1.573	2.385	2.355	0.03
AT1G17820	142	41	68	115	none	0.309	NA	Col-0	0.0128	1.075	NA	NA	NA
AT1G17830	41	8	31	27	none	0.964	NA	Col-0	0.000467	1.684	2.356	3.223	-0.867
AT1G17840	882	219	234	522	mother	1.45e-15	1.661	Col-0	6.07e-07	1.335	6.942	4.693	2.249
AT1G17850	38	24	9	26	none	0.937	NA	none	0.416	NA	3.333	3	0.333
AT1G17860	7	2	1	24	mother	0.00752	0	none	0.281	NA	3.347	2.355	0.992
AT1G17870	16	3	12	4	none	0.675	NA	Col-0	0.00245	1.696	2.36	2.465	-0.106
AT1G17880	63	23	17	26	none	0.983	NA	none	0.355	NA	7.052	7.502	-0.449
AT1G17890	613	206	235	460	mother	0.00394	1.063	Col-0	0.0015	1.11	2.451	2.519	-0.069
AT1G17910	0	1	0	0	none	1	NA	none	1	NA	2.359	2.355	0.004
AT1G17920	35	14	13	27	none	0.899	NA	none	0.869	NA	2.371	2.355	0.016
AT1G17930	150	99	104	213	none	0.392	NA	none	0.236	NA	5.752	6.691	-0.939
AT1G17940	27	31	7	55	none	0.547	NA	Ler	6.59e-06	2.513	NA	NA	NA
AT1G17950	0	0	0	0	none	1	NA	none	1	NA	2.355	2.361	-0.006
AT1G17960	1	0	0	0	none	1	NA	none	1	NA	3.526	8.778	-5.252
AT1G17970	1	0	0	0	none	1	NA	none	1	NA	2.709	2.573	0.136
AT1G17980	0	0	0	0	none	1	NA	none	1	NA	5.942	7.698	-1.756
AT1G17990	0	0	0	0	none	1	NA	none	1	NA	2.355	2.421	-0.066
AT1G18000	0	0	0	0	none	1	NA	none	1	NA	2.358	2.358	0
AT1G18010	0	0	0	0	none	1	NA	none	1	NA	2.358	2.358	0
AT1G18020	0	0	0	0	none	1	NA	none	1	NA	2.355	2.421	-0.066
AT1G18030	0	0	0	0	none	1	NA	none	1	NA	3.263	3.412	-0.149
AT1G18040	0	0	0	0	none	1	NA	none	1	NA	5.589	6.154	-0.565
AT1G18050	0	0	0	0	none	1	NA	none	1	NA	2.355	2.369	-0.014
AT1G18060	12	11	3	12	none	1	NA	none	0.226	NA	2.801	3.228	-0.427
AT1G18070	0	0	0	0	none	1	NA	none	1	NA	8.849	9.063	-0.214
AT1G18075	0	0	0	0	none	1	NA	none	1	NA	NA	NA	NA
AT1G18080	24	15	11	24	none	0.901	NA	none	0.752	NA	7.143	7.652	-0.509
AT1G18090	3	2	0	2	none	0.719	NA	none	0.629	NA	3.341	3.861	-0.519
AT1G18100	172	106	223	484	none	0.737	NA	none	0.151	NA	2.969	5.066	-2.098
AT1G18130	0	0	0	0	none	1	NA	none	1	NA	2.411	2.355	0.056
AT1G18140	2	0	0	1	none	0.547	NA	none	1	NA	2.361	2.401	-0.04
AT1G18150	12	3	3	4	none	0.925	NA	none	0.525	NA	3.62	4.114	-0.494
AT1G18160	4	2	1	5	none	0.853	NA	none	0.751	NA	4.251	4.422	-0.17
AT1G18170	2	1	1	3	none	0.899	NA	none	1	NA	2.514	3.643	-1.129
AT1G18180	212	76	133	250	none	0.301	NA	none	0.079	NA	4.426	5.042	-0.616
AT1G18190	59	23	29	62	none	0.647	NA	none	0.809	NA	4.176	5.354	-1.177
AT1G18200	0	0	0	0	none	1	NA	none	1	NA	NA	NA	NA
AT1G18210	0	0	0	0	none	1	NA	none	1	NA	5.676	5.63	0.045
AT1G18220	0	0	0	0	none	1	NA	none	1	NA	2.355	2.355	0
AT1G18250	0	0	0	0	none	1	NA	none	1	NA	2.774	3.668	-0.894
AT1G18260	183	71	85	215	mother	0.0376	0	none	1	NA	4.987	4.55	0.437
AT1G18265	0	0	0	0	none	1	NA	none	1	NA	NA	NA	NA
AT1G18270	10	11	3	8	none	0.817	NA	none	0.42	NA	5.921	5.187	0.734
AT1G18280	0	0	0	0	none	1	NA	none	1	NA	2.363	2.357	0.006
AT1G18290	0	0	0	0	none	1	NA	none	1	NA	2.36	2.365	-0.005
AT1G18300	31	12	9	21	none	0.794	NA	none	0.997	NA	NA	NA	NA
AT1G18310	0	0	0	0	none	1	NA	none	1	NA	2.355	2.355	0
AT1G18320	3	0	3	0	none	1	NA	none	0.107	NA	4.115	4.572	-0.456
AT1G18330	0	0	0	0	none	1	NA	none	1	NA	2.681	2.503	0.177
AT1G18335	0	0	0	0	none	1	NA	none	1	NA	NA	NA	NA
AT1G18340	0	0	0	0	none	1	NA	none	1	NA	2.978	3.492	-0.514
AT1G18350	0	0	0	0	none	1	NA	none	1	NA	2.445	2.979	-0.534
AT1G18360	2	5	1	7	none	0.906	NA	none	0.0991	NA	2.687	2.526	0.161
AT1G18370	373	166	156	261	none	0.899	NA	none	0.109	NA	3.79	6.554	-2.764
AT1G18380	0	0	0	0	none	1	NA	none	1	NA	2.355	2.357	-0.002
AT1G18382	0	0	0	0	none	1	NA	none	1	NA	NA	NA	NA
AT1G18390	0	0	0	0	none	1	NA	none	1	NA	2.371	2.373	-0.001
AT1G18400	0	0	0	0	none	1	NA	none	1	NA	2.355	2.355	0
AT1G18410	1	1	0	0	none	1	NA	none	1	NA	2.355	2.41	-0.055
AT1G18415	8	0	8	9	none	0.25	NA	none	0.0659	NA	NA	NA	NA
AT1G18420	4	1	6	5	none	0.899	NA	none	0.423	NA	NA	NA	NA
AT1G18430	0	0	0	0	none	1	NA	none	1	NA	NA	NA	NA
AT1G18440	2	1	2	0	none	0.465	NA	none	0.454	NA	4.415	5.677	-1.261
AT1G18450	9	9	4	17	none	1	NA	none	0.145	NA	4.309	4.989	-0.679
AT1G18460	16	7	6	11	none	1	NA	none	0.93	NA	4.914	4.463	0.451
AT1G18470	0	2	0	2	none	1	NA	none	0.303	NA	3.186	4.336	-1.15
AT1G18480	25	17	12	8	none	0.108	NA	none	0.364	NA	6.098	6.343	-0.245
AT1G18485	19	21	9	31	none	0.823	NA	Ler	0.0253	0	2.65	2.878	-0.229
AT1G18486	0	0	0	0	none	1	NA	none	1	NA	NA	NA	NA
AT1G18490	0	0	0	0	none	1	NA	none	1	NA	3.233	2.769	0.464
AT1G18500	4	3	5	3	none	0.584	NA	none	0.758	NA	5.079	6.079	-1
AT1G18510	0	0	0	0	none	1	NA	none	1	NA	2.355	2.365	-0.01
AT1G18520	0	0	3	0	none	1	NA	none	1	NA	2.799	2.56	0.239
AT1G18530	0	0	0	0	none	1	NA	none	1	NA	2.665	2.389	0.276
AT1G18540	32	15	17	33	none	1	NA	none	0.969	NA	7.389	7.935	-0.546
AT1G18550	15	6	5	12	none	0.853	NA	none	1	NA	2.417	2.628	-0.211
AT1G18560	0	0	0	0	none	1	NA	none	1	NA	4.612	4.508	0.104
AT1G18570	0	0	0	0	none	1	NA	none	1	NA	2.355	2.355	0
AT1G18580	0	0	1	0	none	1	NA	none	1	NA	5.899	4.375	1.524
AT1G18590	0	0	0	0	none	1	NA	none	1	NA	2.355	2.355	0
AT1G18600	0	0	0	0	none	1	NA	none	1	NA	4.584	4.03	0.553
AT1G18610	0	0	0	0	none	1	NA	none	1	NA	3.546	4.268	-0.722
AT1G18620	0	1	0	0	none	1	NA	none	1	NA	3.806	2.734	1.072
AT1G18630	0	0	0	0	none	1	NA	none	1	NA	3.612	4.119	-0.506
AT1G18640	0	0	0	0	none	1	NA	none	1	NA	4.451	5.148	-0.697
AT1G18650	0	0	0	0	none	1	NA	none	1	NA	3.811	4.445	-0.634
AT1G18660	0	0	0	0	none	1	NA	none	1	NA	6.187	5.724	0.463
AT1G18670	14	6	4	20	none	0.315	NA	none	0.558	NA	2.355	2.355	0
AT1G18680	5	0	0	2	none	0.107	NA	none	1	NA	2.519	2.474	0.045
AT1G18690	8	0	1	6	mother	0.0434	0	none	0.544	NA	2.438	2.573	-0.135
AT1G18700	0	0	0	0	none	1	NA	none	1	NA	7.405	7.021	0.384
AT1G18710	8	5	4	5	none	0.721	NA	none	0.938	NA	2.421	6.365	-3.945
AT1G18720	7	0	1	2	none	0.465	NA	none	0.363	NA	9.262	6.975	2.287
AT1G18730	19	5	4	5	none	1	NA	none	0.402	NA	2.998	3.833	-0.835
AT1G18735	4	0	0	0	none	1	NA	none	1	NA	NA	NA	NA
AT1G18740	57	24	27	38	none	0.899	NA	none	0.319	NA	2.632	2.86	-0.228
AT1G18750	1	1	0	1	none	0.899	NA	none	0.849	NA	2.393	2.433	-0.041
AT1G18760	4	0	0	1	none	0.315	NA	none	1	NA	NA	NA	NA
AT1G18770	0	0	0	0	none	1	NA	none	1	NA	NA	NA	NA
AT1G18773	0	0	1	2	none	1	NA	none	1	NA	NA	NA	NA
AT1G18780	0	0	0	0	none	1	NA	none	1	NA	NA	NA	NA
AT1G18790	0	0	0	0	none	1	NA	none	1	NA	NA	NA	NA
AT1G18800	1	0	0	0	none	1	NA	none	1	NA	3.574	4.473	-0.898
AT1G18810	0	0	0	0	none	1	NA	none	1	NA	2.355	2.382	-0.027
AT1G18820	0	0	0	0	none	1	NA	none	1	NA	NA	NA	NA
AT1G18830	1	0	0	2	none	0.547	NA	none	1	NA	2.355	2.402	-0.047
AT1G18835	0	0	0	0	none	1	NA	none	1	NA	NA	NA	NA
AT1G18840	47	22	26	63	none	0.711	NA	none	0.888	NA	3.169	3.814	-0.645
AT1G18850	0	0	0	0	none	1	NA	none	1	NA	2.79	3.405	-0.615
AT1G18860	0	0	0	0	none	1	NA	none	1	NA	2.355	2.356	-0.001
AT1G18870	12	11	3	30	none	0.468	NA	Ler	0.00584	1.34	2.368	3.38	-1.012
AT1G18871	0	0	0	0	none	1	NA	none	1	NA	NA	NA	NA
AT1G18879	0	0	0	0	none	1	NA	none	1	NA	NA	NA	NA
AT1G18880	0	0	0	0	none	1	NA	none	1	NA	4.795	2.59	2.205
AT1G18890	4	0	0	4	none	0.0636	NA	none	1	NA	5.592	5.368	0.224
AT1G18900	63	57	45	107	none	0.382	NA	Ler	0.0131	1.065	2.435	2.432	0.003
AT1G18910	3	8	0	11	none	0.532	NA	Ler	0.00338	2.199	2.363	2.36	0.003
AT1G18940	21	5	17	9	none	0.722	NA	Col-0	0.00436	1.41	2.609	3.408	-0.8
AT1G18950	16	5	8	16	none	0.771	NA	none	0.739	NA	7.545	8.451	-0.906
AT1G18960	0	1	0	0	none	1	NA	none	1	NA	NA	NA	NA
AT1G18970	0	0	0	0	none	1	NA	none	1	NA	2.355	2.378	-0.023
AT1G18980	0	0	0	0	none	1	NA	none	1	NA	2.371	2.355	0.016
AT1G18990	0	0	0	0	none	1	NA	none	1	NA	2.355	3.203	-0.848
AT1G19000	2	1	1	4	none	1	NA	none	0.93	NA	7.14	7.619	-0.478
AT1G19010	17	0	7	11	mother	0.017	0	Col-0	0.0194	1.128	3.656	4.437	-0.781
AT1G19020	0	0	0	0	none	1	NA	none	1	NA	2.36	2.365	-0.005
AT1G19025	0	0	0	0	none	1	NA	none	1	NA	2.358	2.355	0.003
AT1G19040	0	0	0	0	none	1	NA	none	1	NA	2.36	2.355	0.005
AT1G19050	0	0	0	0	none	1	NA	none	1	NA	2.513	2.462	0.052
AT1G19060	0	0	0	0	none	1	NA	none	1	NA	2.355	2.453	-0.098
AT1G19070	2	0	2	0	none	1	NA	none	0.303	NA	NA	NA	NA
AT1G19080	5	1	0	1	none	0.668	NA	none	0.849	NA	5.57	7.241	-1.67
AT1G19086	0	0	0	0	none	1	NA	none	1	NA	NA	NA	NA
AT1G19090	0	0	0	0	none	1	NA	none	1	NA	2.355	2.383	-0.028
AT1G19100	86	32	54	67	none	0.814	NA	Col-0	0.0243	1.013	5.081	6.547	-1.466
AT1G19110	405	150	208	314	none	1	NA	Col-0	7.11e-05	1.245	6.591	8.233	-1.642
AT1G19115	0	0	0	0	none	1	NA	none	1	NA	NA	NA	NA
AT1G19120	0	0	0	0	none	1	NA	none	1	NA	6.268	5.758	0.51
AT1G19130	0	0	0	0	none	1	NA	none	1	NA	5.876	4.59	1.286
AT1G19140	0	0	0	1	none	1	NA	none	1	NA	2.704	2.592	0.111
AT1G19150	0	0	0	0	none	1	NA	none	1	NA	2.763	2.388	0.375
AT1G19160	0	0	0	0	none	1	NA	none	1	NA	2.355	2.355	0
AT1G19170	24	16	9	29	none	0.962	NA	none	0.316	NA	3.81	3.724	0.086
[truncated: 26,246 more rows]
