# Supplementary material for: Genomic Analysis of Parent-of-Origin Allelic Expression in Arabidopsis thaliana Seeds
Source: PLoS One. 2011 Aug 17;6(8):e23687. doi: 10.1371/journal.pone.0023687 (PMC3157454; doi:10.1371/journal.pone.0023687)
Supplement: Table S11 — Genes identified as imprinted when Hsieh et al. LCMD pure endosperm read count data is analyzed using the statistical criteria of this study. (XLS) [file pone.0023687.s011.xls]

## Sheet: Table S11
Table S11: Genes identified as imprinted when Hsieh et al. LCMD pure endosperm read count data is analyzed using the statistical criteria of this study. Genes in bold are in common with our set of 208 imprinted genes.
Gene ID	Gene name	Hsieh et al. Col reads-ColxLer	Hsieh et al. Ler reads-ColxLer	Hsieh et al. Col reads-LerxCol	Hsieh et al. Ler reads-LerxCol	Favored Parent	% favored parent	Imprinting p value	Imprinting Factor	Favored Ecoytpe	cis effect p value	cis effect factor	Seed Coat Expression (Le et al.)	Endosperm Expression (Le et al)	Seed coat - endosperm	Genes in common with the imprinted list derived in this study (Table S6).	Gene Description
AT2G20590		11	29	12	12	father	64.0625	0.000416	2.447	none	0.208	NA	NA	NA	NA		Reticulon family protein; INVOLVED IN: biological_process unknown; LOCATED IN: endoplasmic reticulum, chloroplast; CONTAINS InterPro DOMAIN/s: Reticulon (InterPro:IPR003388); BEST Arabidopsis thaliana protein match is: Reticulon family protein (TAIR:AT4G28430.1); Has 35333 Blast hits to 34131 proteins in 2444 species: Archae - 798; Bacteria - 22429; Metazoa - 974; Fungi - 991; Plants - 531; Virus…
AT3G11310		39	23	43	13	father	55.9322	2.62e-05	2.544	Col-0	0.000107	1.829	NA	NA	NA	X	unknown protein; BEST Arabidopsis thaliana protein match is: unknown protein (TAIR:AT3G11290.1); Has 575 Blast hits to 342 proteins in 22 species: Archae - 0; Bacteria - 2; Metazoa - 0; Fungi - 10; Plants - 559; Viruses - 0; Ler Eukaryotes - 4 (source: NCBI BLink).
AT1G60410		0	11	12	2	father	92	2.15e-05	17.223	none	0.445	NA	NA	NA	NA	X	F-box family protein; CONTAINS InterPro DOMAIN/s: FBD (InterPro:IPR013596), F-box domain, cyclin-like (InterPro:IPR001810), F-box domain, Skp2-like (InterPro:IPR022364); BEST Arabidopsis thaliana protein match is: F-box/RNI-like superfamily protein (TAIR:AT1G60400.1); Has 1763 Blast hits to 1723 proteins in 24 species: Archae - 0; Bacteria - 0; Metazoa - 0; Fungi - 0; Plants - 1763; Viruses - 0; …
AT1G57800	VIM5	114	1365	1957	145	father	92.7674	0	451.313	none	0.602	NA	NA	NA	NA	X	predicted to encode a protein with an N-terminal PHD domain and two RING domains surrounding an SRA domain. Attempts to isolate ORTH3/VIM5 cDNA through RT-PCR were unsuccessful and only one Arabidopsis EST is associated with this locus.
AT3G43270		28	41	48	42	father	55.9748	7.68e-07	2.757	none	0.704	NA	4.892	3.083	1.809		Plant invertase/pectin methylesterase inhibitor superfamily; FUNCTIONS IN: enzyme inhibitor activity, pectinesterase activity; INVOLVED IN: cell wall modification; LOCATED IN: plant-type cell wall; EXPRESSED IN: 21 plant structures; EXPRESSED DURING: 10 growth stages; CONTAINS InterPro DOMAIN/s: Pectinesterase, active site (InterPro:IPR018040), Pectin lyase fold/virulence factor (InterPro:IPR0110…
AT2G16850	PIP2;8	13	46	12	18	father	65.1685	0.000143	2.517	Ler	0.00216	1.416	6.311	4.808	1.503		plasma membrane intrinsic protein 2;8 (PIP2;8); FUNCTIONS IN: water channel activity; INVOLVED IN: transport, transmembrane transport; LOCATED IN: membrane; EXPRESSED IN: root, flower, cultured cell, leaf; CONTAINS InterPro DOMAIN/s: Major intrinsic protein, conserved site (InterPro:IPR022357), Aquaporin (InterPro:IPR012269), Major intrinsic protein (InterPro:IPR000425); BEST Arabidopsis thaliana…
AT2G21450	CHR34	10	19	16	6	father	68.6275	4.04e-05	3.873	none	0.818	NA	3.609	2.74	0.869	X	chromatin remodeling 34 (CHR34); FUNCTIONS IN: helicase activity, DNA binding, nucleic acid binding, ATP binding; EXPRESSED IN: 8 plant structures; EXPRESSED DURING: 4 anthesis, C globular stage, petal differentiation and expansion stage, E expanded cotyledon stage, D bilateral stage; CONTAINS InterPro DOMAIN/s: DEAD-like helicase, N-terminal (InterPro:IPR014001), DNA/RNA helicase, C-terminal (In…
AT4G13460	SUVH9	105	52	117	47	father	52.648	7.13e-09	2.529	Col-0	7.56e-11	2.578	3.693	3.366	0.326	X	Encodes a SU(VAR)3-9 homolog, a SET domain protein. Known SET domain proteins are involved in epigenetic control of gene expression and act as histone methyltransferases. There are 10 SUVH genes in Arabidopsis and members of this subfamily of the SET proteins have an additional conserved SRA domain. A plant line expressing an RNAi construct directed against this gene has reduced agrobacterium-med…
AT2G25010		27	41	41	50	father	51.5723	4.36e-05	2.043	none	0.17	NA	5.922	5.671	0.251		Aminotransferase-like, plant mobile domain family protein; CONTAINS InterPro DOMAIN/s: Aminotransferase-like, plant mobile domain (InterPro:IPR019557); BEST Arabidopsis thaliana protein match is: Aminotransferase-like, plant mobile domain family protein (TAIR:AT1G17930.1); Has 746 Blast hits to 715 proteins in 16 species: Archae - 0; Bacteria - 0; Metazoa - 0; Fungi - 0; Plants - 746; Viruses - 0…
AT5G44190	GLK2	92	138	100	105	father	54.7126	8.57e-16	3.343	none	0.072	NA	2.537	2.441	0.096		Encodes GLK2, Golden2-like 2, one of a pair of partially redundant nuclear transcription factors that regulate chloroplast development in a cell-autonomous manner. GLK1, Golden2-like 1, is encoded by At2g20570. GLK1 and GLK2 regulate the expression of the photosynthetic apparatus.
AT1G23720		10	16	12	0	father	73.6842	5.65e-05	9.249	Col-0	0.0498	0	2.445	2.355	0.09		Proline-rich extensin-like family protein; FUNCTIONS IN: structural constituent of cell wall; INVOLVED IN: plant-type cell wall organization; EXPRESSED IN: hypocotyl, root, carpel; EXPRESSED DURING: petal differentiation and expansion stage; CONTAINS InterPro DOMAIN/s: Extensin-like repeat (InterPro:IPR006706); BEST Arabidopsis thaliana protein match is: Proline-rich extensin-like family protein …
AT1G62500		302	253	125	113	father	47.6671	7.51e-15	2.434	none	0.204	NA	2.439	2.355	0.084		Bifunctional inhibitor/lipid-transfer protein/seed storage 2S albumin superfamily protein; FUNCTIONS IN: lipid binding; INVOLVED IN: lipid transport; LOCATED IN: endomembrane system; EXPRESSED IN: 17 plant structures; EXPRESSED DURING: 8 growth stages; CONTAINS InterPro DOMAIN/s: Bifunctional inhibitor/plant lipid transfer protein/seed storage (InterPro:IPR016140), Plant lipid transfer protein/se…
AT5G64570	XYL4	27	36	11	7	father	58.0247	0.00117	2.048	none	0.938	NA	2.702	2.627	0.075		Encodes a beta-d-xylosidase that belongs to family 3 of glycoside hydrolases.
AT2G10940		113	82	73	39	father	50.4886	4.45e-09	2.781	Col-0	0.000668	1.32	2.387	2.355	0.032		Bifunctional inhibitor/lipid-transfer protein/seed storage 2S albumin superfamily protein; FUNCTIONS IN: lipid binding; INVOLVED IN: lipid transport; LOCATED IN: chloroplast thylakoid membrane, apoplast, chloroplast, membrane; EXPRESSED IN: 21 plant structures; EXPRESSED DURING: 13 growth stages; CONTAINS InterPro DOMAIN/s: Bifunctional inhibitor/plant lipid transfer protein/seed storage (InterPr…
AT1G67820		90	66	56	36	father	49.1935	1.07e-06	2.195	Col-0	0.0228	1.02	6.563	6.581	-0.018	X	Protein phosphatase 2C family protein; FUNCTIONS IN: protein serine/threonine phosphatase activity, catalytic activity; INVOLVED IN: protein amino acid dephosphorylation; LOCATED IN: protein serine/threonine phosphatase complex; EXPRESSED IN: 19 plant structures; EXPRESSED DURING: 7 growth stages; CONTAINS InterPro DOMAIN/s: Protein phosphatase 2C, manganese/magnesium aspartate binding site (Inte…
AT5G47500		75	50	33	15	father	47.9769	0.000105	2.253	Col-0	0.00402	1.267	2.355	2.435	-0.08		Pectin lyase-like superfamily protein; FUNCTIONS IN: pectinesterase activity; INVOLVED IN: cell wall modification; LOCATED IN: endomembrane system, cell wall, plant-type cell wall; EXPRESSED IN: 18 plant structures; EXPRESSED DURING: 12 growth stages; CONTAINS InterPro DOMAIN/s: Pectinesterase, active site (InterPro:IPR018040), Pectin lyase fold/virulence factor (InterPro:IPR011050), Pectinestera…
AT2G36560		0	38	19	3	father	95	9.48e-13	79.131	none	0.0938	NA	2.355	2.437	-0.082	X	AT hook motif DNA-binding family protein; CONTAINS InterPro DOMAIN/s: Protein of unknown function DUF296 (InterPro:IPR005175); BEST Arabidopsis thaliana protein match is: AT-hook motif nuclear-localized protein 1 (TAIR:AT4G12080.1); Has 3707 Blast hits to 1497 proteins in 203 species: Archae - 2; Bacteria - 99; Metazoa - 609; Fungi - 221; Plants - 729; Viruses - 1; Ler Eukaryotes - 2046 (source: …
AT4G23440		220	232	263	320	father	47.8261	3.16e-20	2.45	none	0.148	NA	2.917	3.001	-0.084		Disease resistance protein (TIR-NBS class); FUNCTIONS IN: transmembrane receptor activity, nucleoside-triphosphatase activity, nucleotide binding, ATP binding; INVOLVED IN: signal transduction, apoptosis, innate immune response; LOCATED IN: plasma membrane; EXPRESSED IN: 22 plant structures; EXPRESSED DURING: 13 growth stages; CONTAINS InterPro DOMAIN/s: ATPase, AAA+ type, core (InterPro:IPR00359…
AT1G48910	YUC10	10	10	40	2	father	80.6452	4.08e-06	9.112	Col-0	0.000467	2.278	3.105	3.225	-0.12	X	YUC10; FUNCTIONS IN: NADP or NADPH binding, oxidoreductase activity, monooxygenase activity, FAD binding, flavin-containing monooxygenase activity; INVOLVED IN: regulation of anatomical structure morphogenesis; LOCATED IN: cellular_component unknown; EXPRESSED IN: sperm cell; CONTAINS InterPro DOMAIN/s: Pyridine nucleotide-disulphide oxidoreductase, class-II (InterPro:IPR000103), FAD-dependent py…
AT1G75240	HB33	39	53	31	32	father	54.1935	2.04e-05	2.142	none	0.541	NA	3.138	3.276	-0.138		homeobox protein 33 (HB33); FUNCTIONS IN: DNA binding, sequence-specific DNA binding transcription factor activity; INVOLVED IN: regulation of transcription; LOCATED IN: cellular_component unknown; EXPRESSED IN: 16 plant structures; EXPRESSED DURING: 9 growth stages; CONTAINS InterPro DOMAIN/s: Homeobox domain, ZF-HD class (InterPro:IPR006455), ZF-HD homeobox protein, Cys/His-rich dimerisation do…
AT3G24250		1616	2099	661	845	father	52.8634	8.95e-112	3.441	Ler	2.83e-15	1.406	2.355	2.498	-0.143		glycine-rich protein; FUNCTIONS IN: molecular_function unknown; INVOLVED IN: biological_process unknown; LOCATED IN: endomembrane system; Has 31214 Blast hits to 7346 proteins in 651 species: Archae - 8; Bacteria - 19535; Metazoa - 5600; Fungi - 769; Plants - 2786; Viruses - 317; Ler Eukaryotes - 2199 (source: NCBI BLink).
AT1G31640	AGL92	1	6	12	0	father	94.7368	0.00123	11.856	none	0.504	NA	2.356	2.509	-0.153		AGAMOUS-like 92 (AGL92); FUNCTIONS IN: DNA binding, sequence-specific DNA binding transcription factor activity; INVOLVED IN: regulation of transcription, DNA-dependent; LOCATED IN: nucleus; CONTAINS InterPro DOMAIN/s: Transcription factor, MADS-box (InterPro:IPR002100); BEST Arabidopsis thaliana protein match is: AGAMOUS-like 86 (TAIR:AT1G31630.1); Has 2313 Blast hits to 2290 proteins in 309 spe…
AT1G59890		42	44	43	17	father	59.589	2.14e-08	4.002	none	0.0532	NA	4.319	4.51	-0.191	X	SIN3-like 5 (SNL5); FUNCTIONS IN: molecular_function unknown; INVOLVED IN: regulation of transcription, DNA-dependent; LOCATED IN: nucleus; EXPRESSED IN: 24 plant structures; EXPRESSED DURING: 15 growth stages; CONTAINS InterPro DOMAIN/s: Histone deacetylase interacting (InterPro:IPR013194), Paired amphipathic helix (InterPro:IPR003822); BEST Arabidopsis thaliana protein match is: SIN3-like 6 (TA…
AT5G22470		42	30	17	5	father	50	0.00263	2.338	Col-0	0.0156	1.146	2.487	2.694	-0.208		NAD+ ADP-ribosyltransferases;NAD+ ADP-ribosyltransferases; FUNCTIONS IN: NAD+ ADP-ribosyltransferase activity; INVOLVED IN: protein amino acid ADP-ribosylation; LOCATED IN: intracellular, nucleus; CONTAINS InterPro DOMAIN/s: WGR (InterPro:IPR008893), Poly(ADP-ribose) polymerase, regulatory domain (InterPro:IPR004102), PADR1 (InterPro:IPR012982), Poly(ADP-ribose) polymerase, catalytic domain (Inte…
AT2G17540		13	13	24	8	father	63.7931	0.00142	2.595	none	0.155	NA	2.514	2.912	-0.398		unknown protein; FUNCTIONS IN: molecular_function unknown; INVOLVED IN: biological_process unknown; LOCATED IN: chloroplast; EXPRESSED IN: 21 plant structures; EXPRESSED DURING: 13 growth stages; BEST Arabidopsis thaliana protein match is: unknown protein (TAIR:AT4G35510.1); Has 35333 Blast hits to 34131 proteins in 2444 species: Archae - 798; Bacteria - 22429; Metazoa - 974; Fungi - 991; Plants …
AT1G60220	ULP1D	44	66	68	60	father	56.3025	2.35e-10	3.295	none	0.525	NA	5.796	6.429	-0.633	X	Encodes a deSUMOylating enzyme. In vitro it has both peptidase activity and isopeptidase activity: it can cleave C-terminal residues from SUMO to activate it for attachment to a target protein and it can also act on the isopeptide bond between SUMO and another protein. sGFP:OTS1 protein accumulates in the nucleus. Double mutant analysis with ULP1C/OTS2 indicates that these genes are involved in s…
AT3G63160		42	34	27	14	father	52.1368	0.000189	2.114	none	0.104	NA	2.72	3.683	-0.963		FUNCTIONS IN: molecular_function unknown; INVOLVED IN: biological_process unknown; LOCATED IN: chloroplast outer membrane, thylakoid, chloroplast thylakoid membrane, chloroplast, chloroplast envelope; EXPRESSED IN: 21 plant structures; EXPRESSED DURING: 13 growth stages; BEST Arabidopsis thaliana protein match is: outer envelope membrane protein 7 (TAIR:AT3G52420.1); Has 26 Blast hits to 26 prote…
AT5G28300		32	28	56	36	father	55.2632	2.19e-05	2.175	none	0.234	NA	2.565	3.886	-1.321	X	Duplicated homeodomain-like superfamily protein; FUNCTIONS IN: sequence-specific DNA binding transcription factor activity; INVOLVED IN: regulation of transcription; LOCATED IN: chloroplast; EXPRESSED IN: 22 plant structures; EXPRESSED DURING: 13 growth stages; CONTAINS InterPro DOMAIN/s: SANT, DNA-binding (InterPro:IPR001005), MYB-like (InterPro:IPR017877); BEST Arabidopsis thaliana protein matc…
AT1G49490		10	17	55	27	father	66.055	9.04e-07	4.093	none	0.881	NA	3.664	5.077	-1.413		Leucine-rich repeat (LRR) family protein; FUNCTIONS IN: structural constituent of cell wall; LOCATED IN: endomembrane system; EXPRESSED IN: 9 plant structures; EXPRESSED DURING: L mature pollen stage, M germinated pollen stage, 4 anthesis, C globular stage, petal differentiation and expansion stage; CONTAINS InterPro DOMAIN/s: Leucine-rich repeat-containing N-terminal domain, type 2 (InterPro:IPR…
AT3G14205		161	391	307	139	father	69.9399	1.62e-117	14.624	none	0.739	NA	5.76	7.386	-1.627	X	Phosphoinositide phosphatase family protein; FUNCTIONS IN: phosphatidylinositol-4,5-bisphosphate 5-phosphatase activity; INVOLVED IN: biological_process unknown; LOCATED IN: cellular_component unknown; EXPRESSED IN: 24 plant structures; EXPRESSED DURING: 15 growth stages; CONTAINS InterPro DOMAIN/s: Synaptojanin, N-terminal (InterPro:IPR002013); BEST Arabidopsis thaliana protein match is: Phospho…
AT2G32370	HDG3	42	122	116	21	father	79.0698	4.12e-47	28.563	none	0.103	NA	5.315	7.011	-1.696	X	Encodes a homeobox-leucine zipper family protein belonging to the HD-ZIP IV family. Together with ATML1 and PDF2, it is involved in cotyledon development.
AT5G63740		3	28	55	7	father	89.2473	2.8e-16	43.997	none	1	NA	4.593	6.378	-1.785		RING/U-box superfamily protein; BEST Arabidopsis thaliana protein match is: RING/U-box superfamily protein (TAIR:AT5G63750.1); Has 179119 Blast hits to 41759 proteins in 2045 species: Archae - 1298; Bacteria - 52257; Metazoa - 41414; Fungi - 23882; Plants - 9817; Viruses - 3088; Ler Eukaryotes - 47363 (source: NCBI BLink).
AT1G57820	VIM1	131	72	163	75	father	53.288	6.37e-12	2.731	Col-0	4.99e-11	2.261	3.578	5.395	-1.816	X	Encodes a 645-amino acid methylcytosine-binding protein with a PHD domain, two RING finger domains, and an SRA domain that is involved in centromere heterochromatinization. This protein functions as an E3 ubiquitin ligase in vitro. The protein has been shown to bind to methylated cytosines of CG, CNG and CNN motifs via its SRA domain but has a preference for the former. It plays a role in the est…
AT5G10950		15	27	37	17	father	66.6667	5.1e-08	4.778	none	0.856	NA	5.376	7.346	-1.971	X	Tudor/PWWP/MBT superfamily protein; FUNCTIONS IN: molecular_function unknown; INVOLVED IN: biological_process unknown; LOCATED IN: cytosol; EXPRESSED IN: 25 plant structures; EXPRESSED DURING: 15 growth stages; BEST Arabidopsis thaliana protein match is: Tudor/PWWP/MBT superfamily protein (TAIR:AT1G80810.1); Has 1807 Blast hits to 1807 proteins in 277 species: Archae - 0; Bacteria - 0; Metazoa - …
AT1G47490	RBP47C	38	76	45	65	father	54.0179	1.19e-07	2.578	Ler	0.000802	1.345	5.082	7.158	-2.077	X	RNA-binding protein 47C (RBP47C); CONTAINS InterPro DOMAIN/s: RNA recognition motif, RNP-1 (InterPro:IPR000504), Nucleotide-binding, alpha-beta plait (InterPro:IPR012677); BEST Arabidopsis thaliana protein match is: RNA-binding protein 47C' (TAIR:AT1G47500.1); Has 33065 Blast hits to 20848 proteins in 888 species: Archae - 16; Bacteria - 2226; Metazoa - 17066; Fungi - 3800; Plants - 6752; Viruses…
AT3G45090		83	50	167	63	father	59.7796	3.03e-13	3.375	Col-0	6.25e-10	2.325	4.97	7.199	-2.229	X	P-loop containing nucleoside triphosphate hydrolases superfamily protein; EXPRESSED IN: 19 plant structures; EXPRESSED DURING: 8 growth stages; BEST Arabidopsis thaliana protein match is: P-loop containing nucleoside triphosphate hydrolases superfamily protein (TAIR:AT5G60760.1); Has 12357 Blast hits to 4786 proteins in 479 species: Archae - 104; Bacteria - 5921; Metazoa - 2136; Fungi - 801; Plan…
AT3G08040	FRD3	8	30	52	17	father	76.6355	1.25e-13	12.475	none	0.858	NA	2.483	6.24	-3.758	X	Encodes a member of the MATE (multidrug and toxin efflux family), expressed in roots but not shoots. Mutants accumulate excess iron, manganese and zinc, and express root Fe(III) chelatase activity even under iron sufficiency conditions. FRD3 is likely to function in root xylem loading of an iron chelator or other factor necessary for efficient iron uptake out of the xylem or apoplastic space and …
AT4G14730		23	2	6	39	mother	88.5714	1.91e-05	2.119	none	0.753	NA	NA	NA	NA		Bax inhibitor-1 family protein; CONTAINS InterPro DOMAIN/s: Inhibitor of apoptosis-promoting Bax1 related (InterPro:IPR006214); BEST Arabidopsis thaliana protein match is: Bax inhibitor-1 family protein (TAIR:AT1G03070.2); Has 4979 Blast hits to 4979 proteins in 1483 species: Archae - 0; Bacteria - 2865; Metazoa - 731; Fungi - 138; Plants - 184; Viruses - 85; Ler Eukaryotes - 976 (source: NCBI BL…
AT4G15393	CYP702A5	6	0	0	23	mother	100	9.75e-06	2.338	none	1	NA	NA	NA	NA		a member of the cytochrome P450 gene family. molecular function unknown.
AT2G24545		64	2	5	16	mother	91.954	6.86e-06	2.625	Col-0	0.0237	1.025	NA	NA	NA		Potential natural antisense gene, locus overlaps with AT2G24540
AT4G24026		17	6	0	40	mother	90.4762	6e-06	2.999	Ler	0.0068	1.494	NA	NA	NA		unknown protein; FUNCTIONS IN: molecular_function unknown; INVOLVED IN: biological_process unknown; LOCATED IN: cellular_component unknown; BEST Arabidopsis thaliana protein match is: unknown protein (TAIR:AT4G10810.1); Has 30201 Blast hits to 17322 proteins in 780 species: Archae - 12; Bacteria - 1396; Metazoa - 17338; Fungi - 3422; Plants - 5037; Viruses - 0; Ler Eukaryotes - 2996 (source: NCBI…
AT3G24542		8	0	1	58	mother	98.5075	3.92e-08	5.267	none	0.846	NA	NA	NA	NA		Beta-galactosidase related protein; FUNCTIONS IN: hydrolase activity, hydrolyzing O-glycosyl compounds; INVOLVED IN: carbohydrate metabolic process; LOCATED IN: cellular_component unknown; CONTAINS InterPro DOMAIN/s: Glycoside hydrolase, family 35 (InterPro:IPR001944); BEST Arabidopsis thaliana protein match is: unknown protein (TAIR:AT3G43574.1).
AT5G22020		36	0	0	9	mother	100	6.14e-09	5.489	none	1	NA	NA	NA	NA	X	Calcium-dependent phosphotriesterase superfamily protein; FUNCTIONS IN: strictosidine synthase activity; INVOLVED IN: alkaloid biosynthetic process, biosynthetic process; LOCATED IN: endomembrane system; CONTAINS InterPro DOMAIN/s: Strictosidine synthase (InterPro:IPR004141), Strictosidine synthase, conserved region (InterPro:IPR018119), Six-bladed beta-propeller, TolB-like (InterPro:IPR011042); …
AT1G77960		16	0	0	18	mother	100	4.16e-09	4.879	none	1	NA	NA	NA	NA	X	unknown protein; BEST Arabidopsis thaliana protein match is: unknown protein (TAIR:AT1G28630.4); Has 13187 Blast hits to 6837 proteins in 407 species: Archae - 0; Bacteria - 447; Metazoa - 4509; Fungi - 1333; Plants - 399; Viruses - 45; Ler Eukaryotes - 6454 (source: NCBI BLink).
AT3G28917	MIF2	44	0	0	9	mother	100	1.28e-09	6.709	none	1	NA	NA	NA	NA	X	mini zinc finger 2 (MIF2); CONTAINS InterPro DOMAIN/s: ZF-HD homeobox protein, Cys/His-rich dimerisation domain (InterPro:IPR006456); BEST Arabidopsis thaliana protein match is: mini zinc finger (TAIR:AT1G18835.1); Has 35333 Blast hits to 34131 proteins in 2444 species: Archae - 798; Bacteria - 22429; Metazoa - 974; Fungi - 991; Plants - 531; Viruses - 0; Ler Eukaryotes - 9610 (source: NCBI BLink…
AT1G61090		15	0	0	23	mother	100	3.51e-10	5.845	none	1	NA	NA	NA	NA		unknown protein; BEST Arabidopsis thaliana protein match is: unknown protein (TAIR:AT1G61095.1); Has 30201 Blast hits to 17322 proteins in 780 species: Archae - 12; Bacteria - 1396; Metazoa - 17338; Fungi - 3422; Plants - 5037; Viruses - 0; Ler Eukaryotes - 2996 (source: NCBI BLink).
AT5G63225		28	0	0	13	mother	100	3.03e-10	6.167	none	1	NA	NA	NA	NA	X	glycosyl hydrolase family protein 17
AT4G31370	FLA5	52	0	0	14	mother	100	8.14e-14	12.333	none	1	NA	NA	NA	NA	X	fasciclin-like arabinogalactan-protein, putative (FLA5)
AT4G18320		53	0	0	18	mother	100	2.14e-16	16.162	none	1	NA	NA	NA	NA		unknown protein; FUNCTIONS IN: molecular_function unknown; INVOLVED IN: biological_process unknown; LOCATED IN: chloroplast; BEST Arabidopsis thaliana protein match is: unknown protein (TAIR:AT4G18310.1); Has 37 Blast hits to 37 proteins in 9 species: Archae - 0; Bacteria - 0; Metazoa - 0; Fungi - 0; Plants - 37; Viruses - 0; Ler Eukaryotes - 0 (source: NCBI BLink).
AT5G22200		121	1	1	20	mother	98.6014	4.93e-17	18.111	none	0.367	NA	NA	NA	NA	X	Late embryogenesis abundant (LEA) hydroxyproline-rich glycoprotein family; CONTAINS InterPro DOMAIN/s: Late embryogenesis abundant protein, group 2 (InterPro:IPR004864); BEST Arabidopsis thaliana protein match is: Late embryogenesis abundant (LEA) hydroxyproline-rich glycoprotein family (TAIR:AT3G44220.1); Has 30201 Blast hits to 17322 proteins in 780 species: Archae - 12; Bacteria - 1396; Metazo…
AT5G05020		36	0	0	26	mother	100	3.21e-17	15.857	none	1	NA	NA	NA	NA		Pollen Ole e 1 allergen and extensin family protein; LOCATED IN: endomembrane system; CONTAINS InterPro DOMAIN/s: Pollen Ole e 1 allergen/extensin (InterPro:IPR006041); BEST Arabidopsis thaliana protein match is: Pollen Ole e 1 allergen and extensin family protein (TAIR:AT2G41390.1); Has 1807 Blast hits to 1807 proteins in 277 species: Archae - 0; Bacteria - 0; Metazoa - 736; Fungi - 347; Plants …
AT1G49640		36	0	0	27	mother	100	1.42e-17	16.467	none	1	NA	NA	NA	NA	X	alpha/beta-Hydrolases superfamily protein; FUNCTIONS IN: hydrolase activity; INVOLVED IN: metabolic process; LOCATED IN: cellular_component unknown; CONTAINS InterPro DOMAIN/s: Alpha/beta hydrolase fold-3 (InterPro:IPR013094); BEST Arabidopsis thaliana protein match is: alpha/beta-Hydrolases superfamily protein (TAIR:AT1G49650.1); Has 9471 Blast hits to 9453 proteins in 1524 species: Archae - 114…
AT4G26420	GAMT1	201	12	13	76	mother	91.7219	1.14e-27	7.716	Col-0	0.045	0	NA	NA	NA	X	A member of the Arabidopsis SABATH methyltransferase gene family. Encodes GAMT1, a methyltransferase that uses S-adenosine-L-methionine (SAM) as a methyl donor to methylate the carboxyl group of GAs, resulting in the methyl esters of GAs (MeGAs). Expressed most highly in the siliques during seed development.
AT1G20500		132	9	6	89	mother	93.6441	2.35e-34	12.533	none	1	NA	NA	NA	NA	X	AMP-dependent synthetase and ligase family protein; FUNCTIONS IN: 4-coumarate-CoA ligase activity; INVOLVED IN: phenylpropanoid metabolic process, metabolic process; CONTAINS InterPro DOMAIN/s: AMP-binding, conserved site (InterPro:IPR020845), AMP-dependent synthetase/ligase (InterPro:IPR000873); BEST Arabidopsis thaliana protein match is: AMP-dependent synthetase and ligase family protein (TAIR:…
AT5G42235		1041	135	591	1415	mother	77.1842	8.51e-88	3.506	Col-0	4.71e-31	2.446	NA	NA	NA	X	Encodes a defensin-like (DEFL) family protein.
AT4G16380		745	304	72	1067	mother	82.8154	9.82e-115	6.263	Ler	1.88e-51	4.171	NA	NA	NA	X	Heavy metal transport/detoxification superfamily protein ; FUNCTIONS IN: metal ion binding; INVOLVED IN: metal ion transport; LOCATED IN: cellular_component unknown; CONTAINS InterPro DOMAIN/s: Heavy metal transport/detoxification protein (InterPro:IPR006121); BEST Arabidopsis thaliana protein match is: Heavy metal transport/detoxification superfamily protein (TAIR:AT1G51090.1); Has 3914 Blast hi…
AT4G18150		107	1	1	398	mother	99.6055	7.73e-255	329.021	none	0.596	NA	NA	NA	NA	X	Kinase-related protein of unknown function (DUF1296); CONTAINS InterPro DOMAIN/s: Protein of unknown function DUF1296 (InterPro:IPR009719); BEST Arabidopsis thaliana protein match is: Kinase-related protein of unknown function (DUF1296) (TAIR:AT1G29350.1); Has 231 Blast hits to 188 proteins in 50 species: Archae - 0; Bacteria - 2; Metazoa - 55; Fungi - 21; Plants - 25; Viruses - 0; Ler Eukaryotes…
AT1G07135		2126	624	354	2439	mother	82.3561	5.87e-283	4.802	Ler	4.17e-21	1.655	NA	NA	NA	X	glycine-rich protein; Has 22251 Blast hits to 8348 proteins in 789 species: Archae - 21; Bacteria - 7328; Metazoa - 6126; Fungi - 1280; Plants - 3980; Viruses - 524; Ler Eukaryotes - 2992 (source: NCBI BLink).
AT1G62333		120	3	0	106	mother	98.69	0	92.704	none	0.29	NA	NA	NA	NA	X	unknown protein; FUNCTIONS IN: molecular_function unknown; INVOLVED IN: biological_process unknown; LOCATED IN: chloroplast; Has 30201 Blast hits to 17322 proteins in 780 species: Archae - 12; Bacteria - 1396; Metazoa - 17338; Fungi - 3422; Plants - 5037; Viruses - 0; Ler Eukaryotes - 2996 (source: NCBI BLink).
AT2G17690	SDC	112	0	1	54	mother	99.4012	0	68.591	none	0.399	NA	NA	NA	NA	X	Encodes an F-box domain containing protein that is regulated by non-CG DNA methylation. In drm1 drm2 cmt3 triple mutant background SDC expression is no longer suppressed and plants display abnormal development including curled leaves and reduced stature.
AT5G42930		90	0	0	133	mother	100	0	202.788	none	1	NA	NA	NA	NA	X	alpha/beta-Hydrolases superfamily protein; FUNCTIONS IN: triglyceride lipase activity; INVOLVED IN: lipid metabolic process; LOCATED IN: cellular_component unknown; CONTAINS InterPro DOMAIN/s: Lipase, class 3 (InterPro:IPR002921); BEST Arabidopsis thaliana protein match is: alpha/beta-Hydrolases superfamily protein (TAIR:AT1G56630.1); Has 1515 Blast hits to 1509 proteins in 328 species: Archae - …
AT5G67620		147	1	1	79	mother	99.1228	0	89.249	none	0.928	NA	NA	NA	NA	X	unknown protein; FUNCTIONS IN: molecular_function unknown; INVOLVED IN: N-terminal protein myristoylation; LOCATED IN: microtubule; BEST Arabidopsis thaliana protein match is: unknown protein (TAIR:AT5G62900.1); Has 1807 Blast hits to 1807 proteins in 277 species: Archae - 0; Bacteria - 0; Metazoa - 736; Fungi - 347; Plants - 385; Viruses - 0; Ler Eukaryotes - 339 (source: NCBI BLink).
AT5G23530	CXE18	49	4	4	26	mother	90.3614	1.11e-07	2.724	none	0.665	NA	3.691	2.616	1.074		carboxyesterase 18 (CXE18); CONTAINS InterPro DOMAIN/s: Alpha/beta hydrolase fold-3 (InterPro:IPR013094); BEST Arabidopsis thaliana protein match is: alpha/beta-Hydrolases superfamily protein (TAIR:AT5G27320.1); Has 1807 Blast hits to 1807 proteins in 277 species: Archae - 0; Bacteria - 0; Metazoa - 736; Fungi - 347; Plants - 385; Viruses - 0; Ler Eukaryotes - 339 (source: NCBI BLink).
AT1G23010	LPR1	102	7	15	37	mother	86.3354	2.31e-07	2.354	Col-0	0.00128	1.548	3.959	2.887	1.072		Encodes a protein with multicopper oxidase activity. Located in ER. Function together with LPR2 (AT1G71040) and a P5-type ATPase (At5g23630/PDR2) in a common pathway that adjusts root meristem activity to Pi (inorganic phosphate) availability.
AT5G49900		54	7	5	69	mother	91.1111	3.12e-14	5.124	none	0.583	NA	5.136	4.104	1.032	X	Beta-glucosidase, GBA2 type family protein; FUNCTIONS IN: catalytic activity, glucosylceramidase activity; INVOLVED IN: glucosylceramide catabolic process, sphingolipid metabolic process; LOCATED IN: integral to membrane, membrane; EXPRESSED IN: 24 plant structures; EXPRESSED DURING: 15 growth stages; CONTAINS InterPro DOMAIN/s: Glucosylceramidase (InterPro:IPR006775), Six-hairpin glycosidase-lik…
AT1G79170		85	37	23	242	mother	84.4961	3.17e-12	2.693	Ler	1.52e-06	2.041	3.619	2.615	1.004		unknown protein; BEST Arabidopsis thaliana protein match is: unknown protein (TAIR:AT3G28590.1); Has 12 Blast hits to 12 proteins in 8 species: Archae - 0; Bacteria - 0; Metazoa - 1; Fungi - 0; Plants - 3; Viruses - 0; Ler Eukaryotes - 8 (source: NCBI BLink).
AT4G39210	APL3	46	6	2	26	mother	90	2.51e-07	2.864	none	0.786	NA	3.454	2.462	0.992	X	Encodes the large subunit of ADP-Glucose Pyrophosphorylase which catalyzes the first, rate limiting step in starch biosynthesis. The large subunit plays a regulatory role whereas the small subunit (ApS) is the catalytic isoform. Four isoforms (ApL1-4) have been identified. ApL3 is the major large subunit isoform present in inflorescences, fruits and roots.
AT2G36760	UGT73C2	276	2	1	152	mother	99.3039	0	251.657	none	1	NA	3.334	2.355	0.979	X	UDP-glucosyl transferase 73C2 (UGT73C2); FUNCTIONS IN: transferase activity, transferring hexosyl groups, UDP-glycosyltransferase activity, transferase activity, transferring glycosyl groups; INVOLVED IN: metabolic process; LOCATED IN: endomembrane system; EXPRESSED IN: flower, stamen; EXPRESSED DURING: 4 anthesis; CONTAINS InterPro DOMAIN/s: UDP-glucuronosyl/UDP-glucosyltransferase (InterPro:IPR…
AT1G11580	PMEPCRA	156	2	0	8	mother	98.7952	2.81e-10	11.056	none	0.826	NA	3.321	2.355	0.966	X	methylesterase PCR A (PMEPCRA); FUNCTIONS IN: enzyme inhibitor activity, pectinesterase activity; INVOLVED IN: cell wall modification; LOCATED IN: cell wall, plasma membrane, plant-type cell wall; EXPRESSED IN: 25 plant structures; EXPRESSED DURING: 13 growth stages; CONTAINS InterPro DOMAIN/s: Pectinesterase, active site (InterPro:IPR018040), Pectin lyase fold/virulence factor (InterPro:IPR01105…
AT1G35630		68	0	2	35	mother	98.0952	2.93e-21	20.57	none	0.213	NA	3.396	2.43	0.966	X	Protease-associated (PA) RING/U-box zinc finger family protein; FUNCTIONS IN: peptidase activity, zinc ion binding; LOCATED IN: endomembrane system; CONTAINS InterPro DOMAIN/s: Protease-associated PA (InterPro:IPR003137), Zinc finger, RING-type (InterPro:IPR001841), Zinc finger, C3HC4 RING-type (InterPro:IPR018957); BEST Arabidopsis thaliana protein match is: RING/U-box superfamily protein (TAIR:…
AT4G25390		298	143	56	368	mother	76.9942	1.55e-15	2.12	Ler	3.02e-10	1.953	3.543	2.584	0.959		Protein kinase superfamily protein; FUNCTIONS IN: protein serine/threonine kinase activity, protein kinase activity, kinase activity, ATP binding; INVOLVED IN: protein amino acid phosphorylation; LOCATED IN: plasma membrane; EXPRESSED IN: 14 plant structures; EXPRESSED DURING: 6 growth stages; CONTAINS InterPro DOMAIN/s: Protein kinase, ATP binding site (InterPro:IPR017441), Protein kinase, catal…
AT5G23210	SCPL34	72	2	0	26	mother	98	2.72e-19	16.445	none	0.678	NA	3.501	2.574	0.927	X	serine carboxypeptidase-like 34 (SCPL34); FUNCTIONS IN: serine-type carboxypeptidase activity; INVOLVED IN: proteolysis; LOCATED IN: vacuole, plant-type cell wall; EXPRESSED IN: 22 plant structures; EXPRESSED DURING: 13 growth stages; CONTAINS InterPro DOMAIN/s: Peptidase S10, serine carboxypeptidase (InterPro:IPR001563), Peptidase S10, serine carboxypeptidase, active site (InterPro:IPR018202); B…
AT5G14120		32	7	1	23	mother	87.3016	2.85e-05	2.03	none	0.29	NA	4.022	3.1	0.921		Major facilitator superfamily protein; LOCATED IN: plasma membrane, vacuole; EXPRESSED IN: 26 plant structures; EXPRESSED DURING: 15 growth stages; CONTAINS InterPro DOMAIN/s: Nodulin-like (InterPro:IPR010658), Major facilitator superfamily, general substrate transporter (InterPro:IPR016196); BEST Arabidopsis thaliana protein match is: Major facilitator superfamily protein (TAIR:AT3G01930.2); Has…
AT2G28890	PLL4	83	13	11	76	mother	86.8852	1e-11	3.326	none	1	NA	5.395	4.489	0.906	X	Encodes a protein phosphatase 2C like gene, similar to POL. Involved in leaf development. Knockout mutants have abnormally shaped leaves.
AT5G43190		94	5	5	32	mother	92.6471	7.32e-12	5.061	none	0.242	NA	3.71	2.889	0.821	X	Galactose oxidase/kelch repeat superfamily protein; CONTAINS InterPro DOMAIN/s: F-box domain, cyclin-like (InterPro:IPR001810), Galactose oxidase/kelch, beta-propeller (InterPro:IPR011043), Kelch repeat type 2 (InterPro:IPR011498), F-box associated interaction domain (InterPro:IPR017451); BEST Arabidopsis thaliana protein match is: Galactose oxidase/kelch repeat superfamily protein (TAIR:AT1G2734…
AT2G29940	PDR3	55	12	6	52	mother	85.6	1.69e-07	2.361	none	0.457	NA	3.656	2.905	0.752	X	pleiotropic drug resistance 3 (PDR3); FUNCTIONS IN: ATPase activity, coupled to transmembrane movement of substances; INVOLVED IN: drug transmembrane transport; LOCATED IN: membrane; EXPRESSED IN: 10 plant structures; EXPRESSED DURING: L mature pollen stage, M germinated pollen stage, 4 anthesis, C globular stage, petal differentiation and expansion stage; CONTAINS InterPro DOMAIN/s: ATPase, AAA+…
AT1G23050		40	1	0	8	mother	97.9592	5.22e-07	3.613	none	0.846	NA	3.096	2.355	0.741		hydroxyproline-rich glycoprotein family protein; BEST Arabidopsis thaliana protein match is: hydroxyproline-rich glycoprotein family protein (TAIR:AT1G70985.1); Has 4980 Blast hits to 3037 proteins in 323 species: Archae - 0; Bacteria - 354; Metazoa - 1692; Fungi - 499; Plants - 1659; Viruses - 207; Ler Eukaryotes - 569 (source: NCBI BLink).
AT1G44990		8	0	1	42	mother	98.0392	3.75e-07	3.797	none	0.846	NA	5.337	4.667	0.671		unknown protein; FUNCTIONS IN: molecular_function unknown; INVOLVED IN: biological_process unknown; LOCATED IN: endomembrane system; Has 0 Blast hits to 0 proteins in 0 species (source: NCBI BLink).
AT4G15400		149	0	0	91	mother	100	0	229.708	none	1	NA	2.997	2.355	0.642	X	HXXXD-type acyl-transferase family protein; FUNCTIONS IN: transferase activity, transferring acyl groups other than amino-acyl groups, transferase activity; LOCATED IN: cellular_component unknown; EXPRESSED IN: root; CONTAINS InterPro DOMAIN/s: Transferase (InterPro:IPR003480); BEST Arabidopsis thaliana protein match is: HXXXD-type acyl-transferase family protein (TAIR:AT5G47980.1); Has 2123 Blas…
AT5G46730		202	9	2	99	mother	96.4744	0	39.081	none	0.543	NA	4.439	3.815	0.624		glycine-rich protein; FUNCTIONS IN: molecular_function unknown; INVOLVED IN: biological_process unknown; LOCATED IN: endomembrane system; EXPRESSED IN: 21 plant structures; EXPRESSED DURING: 13 growth stages; Has 448555 Blast hits to 73639 proteins in 3057 species: Archae - 1103; Bacteria - 116328; Metazoa - 161151; Fungi - 31669; Plants - 45641; Viruses - 5898; Ler Eukaryotes - 86765 (source: NC…
AT5G23240		19	0	0	13	mother	100	1.61e-08	4.185	none	1	NA	2.957	2.355	0.602		DNAJ heat shock N-terminal domain-containing protein; FUNCTIONS IN: unfolded protein binding, heat shock protein binding; INVOLVED IN: protein folding; LOCATED IN: chloroplast; EXPRESSED IN: 21 plant structures; EXPRESSED DURING: 11 growth stages; CONTAINS InterPro DOMAIN/s: Molecular chaperone, heat shock protein, Hsp40, DnaJ (InterPro:IPR015609), Heat shock protein DnaJ, N-terminal (InterPro:IP…
AT2G32150		1028	5	27	1328	mother	98.66	0	737.964	Col-0	0.00955	1.22	4.257	3.687	0.57	X	Haloacid dehalogenase-like hydrolase (HAD) superfamily protein; FUNCTIONS IN: hydrolase activity, catalytic activity; INVOLVED IN: metabolic process; LOCATED IN: cellular_component unknown; EXPRESSED IN: 24 plant structures; EXPRESSED DURING: 13 growth stages; CONTAINS InterPro DOMAIN/s: Haloacid dehalogenase-like hydrolase (InterPro:IPR005834), Pyrimidine 5-nucleotidase (InterPro:IPR010237), HAD…
AT5G22460		31	0	0	20	mother	100	7.85e-14	10.504	none	1	NA	7.573	7.006	0.567	X	alpha/beta-Hydrolases superfamily protein; FUNCTIONS IN: catalytic activity; INVOLVED IN: biological_process unknown; LOCATED IN: cell wall, vacuole, plant-type cell wall; EXPRESSED IN: 19 plant structures; EXPRESSED DURING: 12 growth stages; CONTAINS InterPro DOMAIN/s: Alpha/beta hydrolase fold-1 (InterPro:IPR000073); BEST Arabidopsis thaliana protein match is: alpha/beta-Hydrolases superfamily …
AT1G74440		30	3	3	25	mother	90.1639	7.02e-06	2.17	none	0.992	NA	2.913	2.355	0.558		Protein of unknown function (DUF962); CONTAINS InterPro DOMAIN/s: Protein of unknown function DUF962 (InterPro:IPR009305); BEST Arabidopsis thaliana protein match is: Protein of unknown function (DUF962) (TAIR:AT1G18720.1); Has 608 Blast hits to 608 proteins in 290 species: Archae - 0; Bacteria - 318; Metazoa - 3; Fungi - 143; Plants - 86; Viruses - 0; Ler Eukaryotes - 58 (source: NCBI BLink).
AT3G45870		95	4	5	105	mother	95.6938	3.77e-37	19.956	none	1	NA	2.912	2.359	0.554	X	nodulin MtN21 /EamA-like transporter family protein; LOCATED IN: membrane; EXPRESSED IN: 9 plant structures; EXPRESSED DURING: M germinated pollen stage, 4 anthesis, petal differentiation and expansion stage; CONTAINS InterPro DOMAIN/s: Protein of unknown function DUF6, transmembrane (InterPro:IPR000620); BEST Arabidopsis thaliana protein match is: nodulin MtN21 /EamA-like transporter family prot…
AT2G39890	PROT1	348	96	100	354	mother	78.1737	8.48e-16	2.052	none	1	NA	4.492	4.009	0.484		Encodes a proline transporter with affinity for gly betaine, proline and GABA. Protein is expressed in the vascular tissue, specifically the phloem.
AT5G42380	CML37	29	9	1	36	mother	86.6667	4.37e-06	2.416	Ler	0.0371	0	2.846	2.377	0.469		calmodulin like 37 (CML37); FUNCTIONS IN: calcium ion binding; INVOLVED IN: response to ozone; LOCATED IN: chloroplast; EXPRESSED IN: 12 plant structures; EXPRESSED DURING: 8 growth stages; CONTAINS InterPro DOMAIN/s: EF-Hand 1, calcium-binding site (InterPro:IPR018247), EF-HAND 2 (InterPro:IPR018249), EF-hand-like domain (InterPro:IPR011992), Calcium-binding EF-hand (InterPro:IPR002048), EF-hand…
AT3G01640	GLCAK	30	2	0	8	mother	95	2.98e-05	2.064	none	0.815	NA	2.818	2.355	0.463	X	AtGlcAK is a sugar kinase able to phosphorylate D-GlcA to D-GlcA-1-phosphate in the presence of ATP.
AT2G18280	TLP2	302	42	53	165	mother	83.0961	2.55e-19	2.982	Col-0	0.00138	1.231	2.864	2.442	0.423	X	Member of TLP family
AT1G72520		53	8	5	36	mother	87.2549	5.44e-07	2.333	none	1	NA	2.725	2.357	0.368	X	PLAT/LH2 domain-containing lipoxygenase family protein; FUNCTIONS IN: oxidoreductase activity, acting on single donors with incorporation of molecular oxygen, incorporation of two atoms of oxygen, lipoxygenase activity, iron ion binding, metal ion binding; INVOLVED IN: growth, jasmonic acid biosynthetic process, response to wounding, defense response; LOCATED IN: chloroplast; EXPRESSED IN: 17 pla…
AT4G13840		1559	40	67	199	mother	94.2627	0	16.066	Col-0	0	7.285	3.263	2.908	0.355		HXXXD-type acyl-transferase family protein; FUNCTIONS IN: transferase activity, transferring acyl groups other than amino-acyl groups, transferase activity; INVOLVED IN: biological_process unknown; EXPRESSED IN: 13 plant structures; EXPRESSED DURING: 8 growth stages; CONTAINS InterPro DOMAIN/s: Transferase (InterPro:IPR003480); BEST Arabidopsis thaliana protein match is: HXXXD-type acyl-transfera…
AT1G02710		20	0	0	8	mother	100	1.51e-06	2.711	none	1	NA	4.887	4.555	0.332		glycine-rich protein; FUNCTIONS IN: molecular_function unknown; INVOLVED IN: biological_process unknown; LOCATED IN: endomembrane system; Has 94175 Blast hits to 22560 proteins in 1554 species: Archae - 109; Bacteria - 35702; Metazoa - 26912; Fungi - 5192; Plants - 9321; Viruses - 1410; Ler Eukaryotes - 15529 (source: NCBI BLink).
AT3G50060	MYB77	588	81	83	430	mother	86.1252	4.47e-81	5.899	none	0.143	NA	6.061	5.821	0.24	X	Encodes a member of the R2R3 transcription factor gene family. Expressed in response to potassium deprivation and auxin. Involved in lateral root development. Interacts with ARF7 and regulates the expression of some auxin responsive genes.
AT3G44720	ADT4	478	96	31	538	mother	88.8889	7.48e-122	12.11	Ler	2.21e-08	1.954	2.591	2.384	0.207	X	Encodes a plastid-localized arogenate dehydratase involved in phenylalanine biosynthesis. Not less than six genes encoding ADT were identi&#64257;ed in the Arabidopsis genome: ADT1 [At1g11790]; ADT2 [At3g07630]; ADT3 [At2g27820]; ADT4 [At3g44720]; ADT5 [At5g22630]; and ADT6 [At1g08250].
AT1G62800	ASP4	28	0	0	10	mother	100	1.11e-08	4.744	none	1	NA	2.575	2.372	0.203	X	Encodes aspartate aminotransferase (Asp4).
AT2G06050	OPR3	27	3	3	40	mother	91.7808	2.72e-08	3.174	none	0.849	NA	2.545	2.355	0.19	X	Encodes a 12-oxophytodienoate reductase that is required for jasmonate biosynthesis. Mutants are male sterile and defective in pollen dehiscence. Shows activity towards 2,4,6-trinitrotoluene.
AT1G08990	PGSIP5	32	1	0	16	mother	97.9592	2.43e-10	5.756	none	0.819	NA	2.498	2.369	0.129		plant glycogenin-like starch initiation protein 5 (PGSIP5); FUNCTIONS IN: transferase activity, transferring glycosyl groups; INVOLVED IN: biosynthetic process; LOCATED IN: endomembrane system; EXPRESSED IN: root; CONTAINS InterPro DOMAIN/s: Glycosyl transferase, family 8 (InterPro:IPR002495); BEST Arabidopsis thaliana protein match is: plant glycogenin-like starch initiation protein 4 (TAIR:AT1G…
AT1G02660		221	26	45	115	mother	82.5553	3.63e-13	2.574	Col-0	5.28e-05	1.577	2.481	2.36	0.121		alpha/beta-Hydrolases superfamily protein; FUNCTIONS IN: triglyceride lipase activity; INVOLVED IN: lipid metabolic process; LOCATED IN: cellular_component unknown; EXPRESSED IN: 24 plant structures; EXPRESSED DURING: 15 growth stages; CONTAINS InterPro DOMAIN/s: Lipase, class 3 (InterPro:IPR002921); BEST Arabidopsis thaliana protein match is: alpha/beta-Hydrolases superfamily protein (TAIR:AT3G6…
AT5G03370		93	9	2	25	mother	91.4729	5.43e-10	4.328	none	0.972	NA	2.435	2.413	0.022		acylphosphatase family; FUNCTIONS IN: acylphosphatase activity; INVOLVED IN: biological_process unknown; EXPRESSED IN: 24 plant structures; EXPRESSED DURING: 15 growth stages; CONTAINS InterPro DOMAIN/s: Acylphosphatase-like (InterPro:IPR001792), Acylphosphatase, conserved site (InterPro:IPR017968), Acylphosphatase (InterPro:IPR020456); Has 2946 Blast hits to 2946 proteins in 1156 species: Archae…
AT4G34150		59	11	14	71	mother	83.871	6.04e-07	2.051	none	1	NA	8.247	8.229	0.019		Calcium-dependent lipid-binding (CaLB domain) family protein; CONTAINS InterPro DOMAIN/s: C2 membrane targeting protein (InterPro:IPR018029), C2 calcium/lipid-binding domain, CaLB (InterPro:IPR008973), C2 calcium-dependent membrane targeting (InterPro:IPR000008); BEST Arabidopsis thaliana protein match is: soybean gene regulated by cold-2 (TAIR:AT1G09070.1); Has 30201 Blast hits to 17322 proteins…
AT5G04340	ZAT6	114	2	1	104	mother	98.6425	0	70.559	none	0.885	NA	2.38	2.362	0.018		putative c2h2 zinc finger transcription factor mRNA,
AT3G22850		44	4	6	33	mother	88.5057	2.3e-07	2.431	none	0.545	NA	4.218	4.203	0.015		Aluminium induced protein with YGL and LRDR motifs; FUNCTIONS IN: molecular_function unknown; INVOLVED IN: biological_process unknown; LOCATED IN: cytosol, nucleus, plasma membrane; EXPRESSED IN: 24 plant structures; EXPRESSED DURING: 15 growth stages; BEST Arabidopsis thaliana protein match is: Aluminium induced protein with YGL and LRDR motifs (TAIR:AT5G43830.1); Has 1324 Blast hits to 1324 pro…
AT2G38250		76	10	8	152	mother	92.6829	4.89e-27	9.408	none	0.169	NA	4.196	4.19	0.006	X	Homeodomain-like superfamily protein; FUNCTIONS IN: sequence-specific DNA binding transcription factor activity; INVOLVED IN: regulation of transcription; LOCATED IN: nucleolus; EXPRESSED IN: stamen; EXPRESSED DURING: 4 anthesis, petal differentiation and expansion stage; CONTAINS InterPro DOMAIN/s: SANT, DNA-binding (InterPro:IPR001005), MYB-like (InterPro:IPR017877); BEST Arabidopsis thaliana p…
AT3G45070		7	0	0	24	mother	100	1.82e-06	2.846	none	1	NA	2.355	2.355	0		P-loop containing nucleoside triphosphate hydrolases superfamily protein; FUNCTIONS IN: sulfotransferase activity; INVOLVED IN: biological_process unknown; LOCATED IN: cellular_component unknown; CONTAINS InterPro DOMAIN/s: Sulfotransferase domain (InterPro:IPR000863); BEST Arabidopsis thaliana protein match is: P-loop containing nucleoside triphosphate hydrolases superfamily protein (TAIR:AT3G45…
AT3G44610		61	19	5	90	mother	86.2857	2.73e-11	3.627	Ler	0.00283	1.408	2.355	2.355	0		Protein kinase superfamily protein; FUNCTIONS IN: kinase activity; INVOLVED IN: protein amino acid phosphorylation; LOCATED IN: chloroplast; EXPRESSED IN: 22 plant structures; EXPRESSED DURING: 13 growth stages; CONTAINS InterPro DOMAIN/s: Protein kinase, catalytic domain (InterPro:IPR000719), Serine/threonine-protein kinase domain (InterPro:IPR002290), Serine/threonine-protein kinase-like domain…
AT4G18650		208	8	1	25	mother	96.281	1.72e-23	13.965	none	1	NA	2.356	2.357	-0.001		transcription factor-related; FUNCTIONS IN: molecular_function unknown; INVOLVED IN: biological_process unknown; LOCATED IN: endomembrane system; BEST Arabidopsis thaliana protein match is: unknown protein (TAIR:AT3G14880.2); Has 523 Blast hits to 523 proteins in 36 species: Archae - 0; Bacteria - 0; Metazoa - 2; Fungi - 0; Plants - 521; Viruses - 0; Ler Eukaryotes - 0 (source: NCBI BLink).
AT5G03240	UBQ3	1933	293	489	1389	mother	80.9454	1.31e-159	3.738	Col-0	3.49e-24	1.853	6.711	6.712	-0.002	X	encodes ubiquitin that is attached to proteins destined for degradation. UBQ3 is most homologous with UBQ4, and is expressed in higher levels in vegetative tissue but lower levels in flowers than UBQ4. UBQ3 encodes different number of ubiquitins in different ecotypes. UBQ3 transcript level is modulated by UV-B and light/dark treatments.
AT3G50770	CML41	11	0	0	14	mother	100	1.51e-06	2.609	none	1	NA	2.357	2.363	-0.006		calmodulin-like 41 (CML41); FUNCTIONS IN: calcium ion binding; INVOLVED IN: biological_process unknown; LOCATED IN: chloroplast; EXPRESSED IN: 17 plant structures; EXPRESSED DURING: 11 growth stages; CONTAINS InterPro DOMAIN/s: EF-Hand 1, calcium-binding site (InterPro:IPR018247), EF-HAND 2 (InterPro:IPR018249), EF-hand-like domain (InterPro:IPR011992), Calcium-binding EF-hand (InterPro:IPR002048…
AT4G25380	SAP10	41	5	0	48	mother	94.6809	1.72e-15	10.436	none	0.088	NA	2.372	2.385	-0.013		stress-associated protein 10 (SAP10); FUNCTIONS IN: DNA binding, zinc ion binding; INVOLVED IN: biological_process unknown; LOCATED IN: cellular_component unknown; EXPRESSED IN: 6 plant structures; EXPRESSED DURING: 4 anthesis, petal differentiation and expansion stage; CONTAINS InterPro DOMAIN/s: Zinc finger, AN1-type (InterPro:IPR000058), Zinc finger, A20-type (InterPro:IPR002653); BEST Arabido…
AT2G24430	NAC038	152	34	7	185	mother	89.1534	5.83e-36	9.758	Ler	5.71e-05	1.953	2.543	2.587	-0.044		NAC domain containing protein 38 (NAC038); FUNCTIONS IN: sequence-specific DNA binding transcription factor activity; INVOLVED IN: multicellular organismal development, regulation of transcription; LOCATED IN: cellular_component unknown; EXPRESSED IN: stem, hypocotyl, root, leaf; EXPRESSED DURING: LP.04 four leaves visible, LP.02 two leaves visible; CONTAINS InterPro DOMAIN/s: No apical meristem …
AT4G15380	CYP705A4	12	0	0	10	mother	100	1.12e-05	2.033	none	1	NA	2.425	2.48	-0.055	X	member of CYP705A
AT4G19120	ERD3	56	3	17	46	mother	83.6066	7.54e-07	2.416	Col-0	0.00661	1.32	3.873	3.974	-0.101	X	early-responsive to dehydration 3 (ERD3); CONTAINS InterPro DOMAIN/s: Protein of unknown function DUF248, methyltransferase putative (InterPro:IPR004159); BEST Arabidopsis thaliana protein match is: S-adenosyl-L-methionine-dependent methyltransferases superfamily protein (TAIR:AT1G31850.2); Has 30201 Blast hits to 17322 proteins in 780 species: Archae - 12; Bacteria - 1396; Metazoa - 17338; Fungi…
AT3G22740	HMT3	7	0	0	19	mother	100	6.92e-06	2.253	none	1	NA	2.465	2.727	-0.262		homocysteine S-methyltransferase (HMT3)
AT5G24460		151	29	27	127	mother	83.2335	2.31e-13	2.731	none	0.899	NA	2.898	3.181	-0.283		unknown protein; INVOLVED IN: biological_process unknown; LOCATED IN: cell wall; EXPRESSED IN: 24 plant structures; EXPRESSED DURING: 15 growth stages; Has 1807 Blast hits to 1807 proteins in 277 species: Archae - 0; Bacteria - 0; Metazoa - 736; Fungi - 347; Plants - 385; Viruses - 0; Ler Eukaryotes - 339 (source: NCBI BLink).
AT5G35490	MRU1	25	0	0	11	mother	100	8.67e-09	4.659	none	1	NA	2.496	2.792	-0.296	X	Encodes MRU1 (mto 1 responding up). Up-regulated in mto1-1 mutant that over-accumulates soluble methionine.
AT1G34060		36	29	3	143	mother	84.8341	5.1e-08	3.068	Ler	6.79e-12	7.964	4.661	4.997	-0.336	X	Pyridoxal phosphate (PLP)-dependent transferases superfamily protein; FUNCTIONS IN: carbon-sulfur lyase activity, pyridoxal phosphate binding, catalytic activity; LOCATED IN: endomembrane system; CONTAINS InterPro DOMAIN/s: Pyridoxal phosphate-dependent transferase, major domain (InterPro:IPR015424), EGF-like, alliinase (InterPro:IPR006947), Pyridoxal phosphate-dependent transferase, major region…
AT4G31060		142	0	5	72	mother	97.7169	0	55.309	Col-0	0.0177	1.067	3.806	4.189	-0.383	X	encodes a member of the DREB subfamily A-5 of ERF/AP2 transcription factor family. The protein contains one AP2 domain. There are 15 members in this subfamily including RAP2.1, RAP2.9 and RAP2.10.
AT1G29730		12	0	0	10	mother	100	1.12e-05	2.033	none	1	NA	2.387	2.934	-0.547		Leucine-rich repeat transmembrane protein kinase; FUNCTIONS IN: protein serine/threonine kinase activity, protein kinase activity, kinase activity, ATP binding; INVOLVED IN: protein amino acid phosphorylation; LOCATED IN: endomembrane system; CONTAINS InterPro DOMAIN/s: Protein kinase, ATP binding site (InterPro:IPR017441), Serine/threonine-protein kinase domain (InterPro:IPR002290), Leucine-rich…
AT3G21830	SK8	30	0	0	15	mother	100	1.6e-11	7.624	none	1	NA	8.853	9.416	-0.562		SKP1-like 8 (SK8); CONTAINS InterPro DOMAIN/s: E3 ubiquitin ligase, SCF complex, Skp subunit (InterPro:IPR016897), SKP1 component, dimerisation (InterPro:IPR016072), SKP1 component (InterPro:IPR001232), BTB/POZ fold (InterPro:IPR011333), SKP1 component, POZ (InterPro:IPR016073); BEST Arabidopsis thaliana protein match is: SKP1-like 9 (TAIR:AT3G21850.1); Has 904 Blast hits to 850 proteins in 161 s…
AT4G00220	JLO	349	4	7	627	mother	98.8855	0	364.789	none	1	NA	5.899	6.704	-0.805	X	Encodes a protein containing a LOB domain that is expressed in embryos, flower primordium and lateral floral organ boundaries. Overexpression is correlated with activation of STM and KNAT1 and down regulation of PIN1 and reduced auxin transport levels. Ectopic expression in plants results in premature termination of the shoot apical meristem and small, lobed leaves.
AT5G10695		1340	213	327	606	mother	78.2784	1.16e-34	2.205	Col-0	6.27e-37	2.569	8.892	9.774	-0.882		unknown protein; BEST Arabidopsis thaliana protein match is: unknown protein (TAIR:AT5G57123.1); Has 30201 Blast hits to 17322 proteins in 780 species: Archae - 12; Bacteria - 1396; Metazoa - 17338; Fungi - 3422; Plants - 5037; Viruses - 0; Ler Eukaryotes - 2996 (source: NCBI BLink).
AT2G17990		133	14	13	72	mother	88.3621	1.2e-15	4.265	none	0.402	NA	7.601	8.748	-1.147		BEST Arabidopsis thaliana protein match is: kinectin-related (TAIR:AT5G66250.3); Has 7578 Blast hits to 6129 proteins in 783 species: Archae - 220; Bacteria - 1045; Metazoa - 3605; Fungi - 575; Plants - 442; Viruses - 38; Ler Eukaryotes - 1653 (source: NCBI BLink).
AT1G59930		463	1	0	337	mother	99.8752	0	1789.8	none	0.748	NA	6.86	8.231	-1.37		MADS-box family protein; BEST Arabidopsis thaliana protein match is: MADS-box family protein (TAIR:AT1G59920.1); Has 225 Blast hits to 221 proteins in 10 species: Archae - 0; Bacteria - 0; Metazoa - 0; Fungi - 0; Plants - 225; Viruses - 0; Ler Eukaryotes - 0 (source: NCBI BLink).
AT2G31360	DS2	63	2	10	25	mother	88	2.46e-06	2.587	Col-0	0.00189	1.656	8.77	10.177	-1.407		homologous to delta 9 acyl-lipid desaturases of cyanobacteria and acyl-CoA desaturases of yeast and mammals. expression up-regulated by cold temperature.
AT5G24240		148	67	19	259	mother	82.5558	1.14e-19	3.558	Ler	5.35e-11	2.917	4.109	5.683	-1.574	X	Phosphatidylinositol 3- and 4-kinase ;Ubiquitin family protein; FUNCTIONS IN: inositol or phosphatidylinositol kinase activity, phosphotransferase activity, alcohol group as acceptor; LOCATED IN: peroxisome; EXPRESSED IN: 11 plant structures; EXPRESSED DURING: 6 growth stages; CONTAINS InterPro DOMAIN/s: Phosphatidylinositol 3-/4-kinase, catalytic (InterPro:IPR000403), Ubiquitin (InterPro:IPR0006…
AT1G63120	RBL2	39	9	0	47	mother	90.5263	5.52e-12	6.518	Ler	0.0117	1.388	5.376	7.085	-1.709		AtRBL2 has been identified as a rhomboid protein involved in regulated intramembrane proteolysis (RIP). The enzyme has the proteolytic activity and substrate specificity comparable to the Drosophila Rho-1 protein.
AT4G00540	MYB3R2	36	0	0	13	mother	100	2.12e-11	7.929	none	1	NA	3.262	4.998	-1.736	X	Encodes a putative c-myb-like transcription factor. Member of a class of domain proteins containing structural features of the vertebrate c-Myb proto-oncoprotein, including the presence of three Myb motifs (R1,R2,R3).
AT3G22810		146	17	19	119	mother	88.0399	1.22e-22	5.063	none	0.627	NA	3.683	5.455	-1.772	X	FUNCTIONS IN: phosphoinositide binding; INVOLVED IN: signal transduction; LOCATED IN: cellular_component unknown; EXPRESSED IN: 10 plant structures; EXPRESSED DURING: 4 anthesis, F mature embryo stage, petal differentiation and expansion stage, E expanded cotyledon stage, D bilateral stage; CONTAINS InterPro DOMAIN/s: Pleckstrin-like, plant (InterPro:IPR013666), Protein of unknown function DUF828…
AT2G19480	NAP1;2	2451	664	541	3389	mother	82.8957	0	4.846	Ler	1.74e-15	1.423	10.141	11.919	-1.777	X	This gene is predicted to encode a nucleosome assembly protein. Plant lines expressing an RNAi construct directed against this gene show a reduction in agrobacterium-mediated root transformation.
AT5G03280	EIN2	538	82	60	732	mother	89.9433	4.09e-155	12.207	Ler	0.00299	1.134	5.555	7.671	-2.116	X	Involved in ethylene signal transduction. Acts downstream of CTR1. Positively regulates ORE1 and negatively regulates mir164A,B,C to regulate leaf senescence.
AT2G30590	WRKY21	1237	378	163	971	mother	80.3201	1.01e-88	3.68	Ler	6.29e-08	1.375	3.999	6.206	-2.207	X	Encodes WRKY DNA-binding protein 21 (WRKY21).
AT5G43670		108	16	29	108	mother	82.7586	1.24e-10	2.489	none	0.217	NA	2.488	4.873	-2.385		Sec23/Sec24 protein transport family protein; FUNCTIONS IN: transporter activity, zinc ion binding; INVOLVED IN: intracellular protein transport, transport, ER to Golgi vesicle-mediated transport; LOCATED IN: COPII vesicle coat; EXPRESSED IN: 23 plant structures; EXPRESSED DURING: 13 growth stages; CONTAINS InterPro DOMAIN/s: Sec23/Sec24, helical domain (InterPro:IPR006900), Sec23/Sec24 beta-sand…
AT5G41830		67	1	1	264	mother	99.3994	6.08e-61	136.009	none	0.59	NA	2.868	5.301	-2.433	X	RNI-like superfamily protein; CONTAINS InterPro DOMAIN/s: FBD-like (InterPro:IPR006566), Leucine-rich repeat 2 (InterPro:IPR013101); BEST Arabidopsis thaliana protein match is: F-box/RNI-like superfamily protein (TAIR:AT4G00320.1); Has 1807 Blast hits to 1807 proteins in 277 species: Archae - 0; Bacteria - 0; Metazoa - 736; Fungi - 347; Plants - 385; Viruses - 0; Ler Eukaryotes - 339 (source: NCB…
AT3G08620		37	6	3	95	mother	93.617	1.28e-14	7.073	none	0.0701	NA	4.608	7.381	-2.773	X	RNA-binding KH domain-containing protein; FUNCTIONS IN: RNA binding, nucleic acid binding; INVOLVED IN: biological_process unknown; EXPRESSED IN: 22 plant structures; EXPRESSED DURING: 13 growth stages; CONTAINS InterPro DOMAIN/s: K Homology, type 1, subgroup (InterPro:IPR018111), K Homology (InterPro:IPR004087), K Homology, type 1 (InterPro:IPR004088); BEST Arabidopsis thaliana protein match is:…
AT2G21420		620	70	99	366	mother	85.368	8.31e-70	5.126	Col-0	1.91e-06	1.5	4.66	8.241	-3.581	X	IBR domain containing protein; FUNCTIONS IN: zinc ion binding; INVOLVED IN: biological_process unknown; LOCATED IN: cellular_component unknown; EXPRESSED IN: sperm cell; CONTAINS InterPro DOMAIN/s: Zinc finger, RING-type (InterPro:IPR001841), Zinc finger, C6HC-type (InterPro:IPR002867); BEST Arabidopsis thaliana protein match is: RING/U-box superfamily protein (TAIR:AT5G37560.1); Has 87308 Blast …
AT5G17320	HDG9	40	1	4	141	mother	97.3118	3.53e-28	23.49	none	1	NA	2.932	7.604	-4.673	X	Encodes a homeobox-leucine zipper family protein belonging to the HD-ZIP IV family.
AT5G40360	MYB115	89	32	6	208	mother	88.6567	2.72e-23	7.317	Ler	9.53e-09	3.784	2.603	7.507	-4.904	X	putative transcription factor (MYB115)
