# Supplementary material for: Genomic Analysis of Parent-of-Origin Allelic Expression in Arabidopsis thaliana Seeds
Source: PLoS One. 2011 Aug 17;6(8):e23687. doi: 10.1371/journal.pone.0023687 (PMC3157454; doi:10.1371/journal.pone.0023687)
Supplement: Table S12 — qPCR primers used in this study. (XLS) [file pone.0023687.s012.xls]

## Sheet: Table S12
Table S12: qPCR primers used in the study.
Gene	Primer Name	Primer Sequence (5'-3')
AT1G49240; ACT8	Act8F3	GTGTCTGGATTGGTGGTTCTATCC
	Act8R3	GCCTTAGAGATCCACATCTGCTG
AT5G22470	MG565	CGTCAAAGATGGTGGAGGCAATGG
	MG566	TCGATCAACCATGCTTCGCTCAC
AT1G49770; RGE1	MG569	TGTGTGTCCCTAAACACAAACCAG
	MG570	TCACAACTCGGATTTACCTGTGC
AT1G22250	MG508	AGATAGCGCCATGTTGATAAAGCC
	MG509	TGATTGGGTCTTAGCCTCTAGGTG
AT4G21680	MG512	AGCAAGTTTCGTTGCAGGGTTG
	MG513	GGTTCAAGCAATAACGCACCAG
